# Supplementary material for: Comprehensive analysis of the m6A-related molecular patterns and diagnostic biomarkers in osteoporosis
Source: Front Endocrinol (Lausanne). 2022 Aug 10;13:957742. doi: 10.3389/fendo.2022.957742 (PMC9399504; doi:10.3389/fendo.2022.957742)
Supplement: Supplementary file 3 [file DataSheet_1.zip]

Archive with 14 entries (13 files):
- Supplementary Tables/
- Supplementary Tables/Table S10_module brown_AllenrichKEGG.csv
- Supplementary Tables/Table S11_network.xlsx
- Supplementary Tables/Table S12_OP GSE93883 DEmiRNAs sig.csv
- Supplementary Tables/Table S13_ceRNA.xlsx
- Supplementary Tables/Table S1_clinical data.xlsx
- Supplementary Tables/Table S2_OP GSE56815 DEGs sig .csv
- Supplementary Tables/Table S3_OP m6A_clsutering.csv
- Supplementary Tables/Table S4_cluster DEGs_sig .csv
- Supplementary Tables/Table S5_m6A_AllenrichGO&KEGG.sig.xlsx
- Supplementary Tables/Table S6_easy_input2_for39bar.csv
- Supplementary Tables/Table S7_gsva.xlsx
- Supplementary Tables/Table S8_WGCNA data.xlsx
- Supplementary Tables/Table S9_taregets of m6A regulators_low BMD_m6A2Target database.csv
