# Supplementary material for: Comprehensive analysis of the m6A-related molecular patterns and diagnostic biomarkers in osteoporosis
Source: Front Endocrinol (Lausanne). 2022 Aug 10;13:957742. doi: 10.3389/fendo.2022.957742 (PMC9399504; doi:10.3389/fendo.2022.957742)
Supplement: Supplementary file 3 [file DataSheet_1.zip › Supplementary Tables/Table S10_module brown_AllenrichKEGG.csv]

Terms	Counts	GeneRatio	BgRatio	pValue	FDR	foldEnrichment	geneID	geneSymbol
hsa04925~Aldosterone synthesis and secretion	17	17/575	96/7936	0.00046794926368355	0.148339916587685	2.44405797101449	ENSG00000126583/ENSG00000171132/ENSG00000123358/ENSG00000169418/ENSG00000175206/ENSG00000185231/ENSG00000079435/ENSG00000120457/ENSG00000096433/ENSG00000150995/ENSG00000203859/ENSG00000088256/ENSG00000182158/ENSG00000152495/ENSG00000070808/ENSG00000100346/ENSG00000144891	PRKCG/PRKCE/NR4A1/NPR1/NPPA/MC2R/LIPE/KCNJ5/ITPR3/ITPR1/HSD3B2/GNA11/CREB3L2/CAMK4/CAMK2A/CACNA1I/AGTR1
hsa04014~Ras signaling pathway	30	30/575	232/7936	0.00130441961742685	0.151087586825947	1.78470764617691	ENSG00000115085/ENSG00000120156/ENSG00000100485/ENSG00000174791/ENSG00000111344/ENSG00000155903/ENSG00000174373/ENSG00000126583/ENSG00000184381/ENSG00000117215/ENSG00000105647/ENSG00000051382/ENSG00000134853/ENSG00000137843/ENSG00000134259/ENSG00000050748/ENSG00000141068/ENSG00000254647/ENSG00000176884/ENSG00000111241/ENSG00000105550/ENSG00000138685/ENSG00000156427/ENSG00000158815/ENSG00000134954…	ZAP70/TEK/SOS2/RIN1/RASAL1/RASA2/RALGAPA1/PRKCG/PLA2G6/PLA2G2D/PIK3R2/PIK3CB/PDGFRA/PAK6/NGF/MAPK9/KSR1/INS/GRIN1/FGF6/FGF21/FGF2/FGF18/FGF17/ETS1/ELK1/EGFR/EFNA2/CSF1/CHUK
hsa04340~Hedgehog signaling pathway	11	11/575	54/7936	0.00142985097942537	0.151087586825947	2.8114653784219	ENSG00000108854/ENSG00000128602/ENSG00000117425/ENSG00000105429/ENSG00000054392/ENSG00000173020/ENSG00000106571/ENSG00000111087/ENSG00000072803/ENSG00000072840/ENSG00000151292	SMURF2/SMO/PTCH2/MEGF8/HHAT/GRK2/GLI3/GLI1/FBXW11/EVC/CSNK1G3
hsa04020~Calcium signaling pathway	29	29/575	236/7936	0.00337217088023907	0.260515967577521	1.69597641857038	ENSG00000075073/ENSG00000160951/ENSG00000126583/ENSG00000187091/ENSG00000067177/ENSG00000134853/ENSG00000134259/ENSG00000173531/ENSG00000096433/ENSG00000150995/ENSG00000137825/ENSG00000158748/ENSG00000152822/ENSG00000176884/ENSG00000141404/ENSG00000088256/ENSG00000111241/ENSG00000105550/ENSG00000138685/ENSG00000156427/ENSG00000158815/ENSG00000065361/ENSG00000146648/ENSG00000152495/ENSG00000070808…	TACR2/PTGER1/PRKCG/PLCD1/PHKA1/PDGFRA/NGF/MST1/ITPR3/ITPR1/ITPKA/HTR6/GRM1/GRIN1/GNAL/GNA11/FGF6/FGF21/FGF2/FGF18/FGF17/ERBB3/EGFR/CAMK4/CAMK2A/CACNA1I/BDKRB2/AGTR1/ADRB3
hsa04151~PI3K-Akt signaling pathway	39	39/575	352/7936	0.00480715169289345	0.260515967577521	1.52916996047431	ENSG00000116147/ENSG00000120156/ENSG00000100485/ENSG00000101049/ENSG00000103479/ENSG00000154001/ENSG00000068971/ENSG00000104695/ENSG00000113575/ENSG00000105647/ENSG00000051382/ENSG00000140992/ENSG00000134853/ENSG00000123358/ENSG00000134259/ENSG00000167965/ENSG00000171517/ENSG00000050555/ENSG00000091136/ENSG00000139626/ENSG00000132470/ENSG00000254647/ENSG00000186803/ENSG00000111241/ENSG00000105550…	TNR/TEK/SOS2/SGK2/RBL2/PPP2R5E/PPP2R5B/PPP2CB/PPP2CA/PIK3R2/PIK3CB/PDPK1/PDGFRA/NR4A1/NGF/MLST8/LPAR3/LAMC3/LAMB1/ITGB7/ITGB4/INS/IFNA10/FGF6/FGF21/FGF2/FGF18/FGF17/ERBB3/EPOR/EPO/EGFR/EFNA2/CSF3/CSF1/CREB3L2/COL9A3/COL4A2/CHUK
hsa05218~Melanoma	12	12/575	72/7936	0.00517664957778152	0.260515967577521	2.30028985507246	ENSG00000139687/ENSG00000105647/ENSG00000051382/ENSG00000134853/ENSG00000111241/ENSG00000105550/ENSG00000138685/ENSG00000156427/ENSG00000158815/ENSG00000146648/ENSG00000112242/ENSG00000007968	RB1/PIK3R2/PIK3CB/PDGFRA/FGF6/FGF21/FGF2/FGF18/FGF17/EGFR/E2F3/E2F2
hsa04929~GnRH secretion	11	11/575	64/7936	0.00575271852694842	0.260515967577521	2.37217391304348	ENSG00000126583/ENSG00000105647/ENSG00000051382/ENSG00000143603/ENSG00000157542/ENSG00000120457/ENSG00000096433/ENSG00000150995/ENSG00000125787/ENSG00000088256/ENSG00000100346	PRKCG/PIK3R2/PIK3CB/KCNN3/KCNJ6/KCNJ5/ITPR3/ITPR1/GNRH2/GNA11/CACNA1I
hsa05205~Proteoglycans in cancer	24	24/575	200/7936	0.00970860199425122	0.349080196362921	1.65620869565217	ENSG00000188064/ENSG00000134215/ENSG00000100485/ENSG00000128602/ENSG00000175387/ENSG00000126583/ENSG00000058272/ENSG00000105647/ENSG00000051382/ENSG00000140992/ENSG00000096433/ENSG00000150995/ENSG00000142798/ENSG00000128710/ENSG00000100644/ENSG00000063660/ENSG00000138685/ENSG00000065361/ENSG00000126767/ENSG00000146648/ENSG00000113360/ENSG00000182533/ENSG00000070808/ENSG00000029534	WNT7B/VAV3/SOS2/SMO/SMAD2/PRKCG/PPP1R12A/PIK3R2/PIK3CB/PDPK1/ITPR3/ITPR1/HSPG2/HOXD10/HIF1A/GPC1/FGF2/ERBB3/ELK1/EGFR/DROSHA/CAV3/CAMK2A/ANK1
hsa03013~Nucleocytoplasmic transport	15	15/575	108/7936	0.0107560822668831	0.349080196362921	1.91690821256039	ENSG00000184575/ENSG00000082898/ENSG00000125351/ENSG00000169062/ENSG00000184900/ENSG00000153201/ENSG00000158553/ENSG00000139496/ENSG00000093000/ENSG00000030066/ENSG00000124789/ENSG00000069248/ENSG00000058804/ENSG00000182481/ENSG00000198700	XPOT/XPO1/UPF3B/UPF3A/SUMO3/RANBP2/POM121L2/NUP58/NUP50/NUP160/NUP153/NUP133/NDC1/KPNA2/IPO9
hsa03250~Viral life cycle - HIV-1	10	10/575	62/7936	0.0128923101048706	0.349080196362921	2.22608695652174	ENSG00000082898/ENSG00000119541/ENSG00000132256/ENSG00000153201/ENSG00000124789/ENSG00000130382/ENSG00000149557/ENSG00000176108/ENSG00000082258/ENSG00000151746	XPO1/VPS4B/TRIM5/RANBP2/NUP153/MLLT1/FEZ1/CHMP6/CCNT2/BICD1
hsa04010~MAPK signaling pathway	32	32/575	294/7936	0.0129539673686189	0.349080196362921	1.50223010943508	ENSG00000127191/ENSG00000102871/ENSG00000120156/ENSG00000149930/ENSG00000100485/ENSG00000155903/ENSG00000109756/ENSG00000126583/ENSG00000134853/ENSG00000123358/ENSG00000134259/ENSG00000050748/ENSG00000011566/ENSG00000107968/ENSG00000142733/ENSG00000254647/ENSG00000111241/ENSG00000105550/ENSG00000138685/ENSG00000156427/ENSG00000158815/ENSG00000065361/ENSG00000126767/ENSG00000146648/ENSG00000099617…	TRAF2/TRADD/TEK/TAOK2/SOS2/RASA2/RAPGEF2/PRKCG/PDGFRA/NR4A1/NGF/MAPK9/MAP4K3/MAP3K8/MAP3K6/INS/FGF6/FGF21/FGF2/FGF18/FGF17/ERBB3/ELK1/EGFR/EFNA2/DUSP9/DDIT3/CSF1/CHUK/CACNG2/CACNB4/CACNA1I
hsa04934~Cushing syndrome	19	19/575	152/7936	0.0134254262762564	0.349080196362921	1.72521739130435	ENSG00000188064/ENSG00000138592/ENSG00000117222/ENSG00000139687/ENSG00000123358/ENSG00000185231/ENSG00000096433/ENSG00000150995/ENSG00000203859/ENSG00000088256/ENSG00000146648/ENSG00000112242/ENSG00000007968/ENSG00000182158/ENSG00000147883/ENSG00000070808/ENSG00000100346/ENSG00000134982/ENSG00000144891	WNT7B/USP8/RBBP5/RB1/NR4A1/MC2R/ITPR3/ITPR1/HSD3B2/GNA11/EGFR/E2F3/E2F2/CREB3L2/CDKN2B/CAMK2A/CACNA1I/APC/AGTR1
hsa05222~Small cell lung cancer	13	13/575	92/7936	0.0147727431755457	0.349080196362921	1.95024574669187	ENSG00000101966/ENSG00000127191/ENSG00000139687/ENSG00000105647/ENSG00000051382/ENSG00000050555/ENSG00000091136/ENSG00000112242/ENSG00000007968/ENSG00000134871/ENSG00000213341/ENSG00000147883/ENSG00000120868	XIAP/TRAF2/RB1/PIK3R2/PIK3CB/LAMC3/LAMB1/E2F3/E2F2/COL4A2/CHUK/CDKN2B/APAF1
hsa05214~Glioma	11	11/575	74/7936	0.0168298673970308	0.349080196362921	2.05160987074031	ENSG00000100485/ENSG00000139687/ENSG00000126583/ENSG00000105647/ENSG00000051382/ENSG00000134853/ENSG00000146648/ENSG00000112242/ENSG00000007968/ENSG00000152495/ENSG00000070808	SOS2/RB1/PRKCG/PIK3R2/PIK3CB/PDGFRA/EGFR/E2F3/E2F2/CAMK4/CAMK2A
hsa04350~TGF-beta signaling pathway	13	13/575	94/7936	0.0174707746309788	0.349080196362921	1.90875115633673	ENSG00000039319/ENSG00000108854/ENSG00000141646/ENSG00000175387/ENSG00000104695/ENSG00000113575/ENSG00000156574/ENSG00000172201/ENSG00000090539/ENSG00000147883/ENSG00000101144/ENSG00000125845/ENSG00000115170	ZFYVE16/SMURF2/SMAD4/SMAD2/PPP2CB/PPP2CA/NODAL/ID4/CHRD/CDKN2B/BMP7/BMP2/ACVR1
hsa05226~Gastric cancer	18	18/575	146/7936	0.018047701196698	0.349080196362921	1.70158427635497	ENSG00000188064/ENSG00000100485/ENSG00000141646/ENSG00000175387/ENSG00000139687/ENSG00000105647/ENSG00000051382/ENSG00000162337/ENSG00000111241/ENSG00000105550/ENSG00000138685/ENSG00000156427/ENSG00000158815/ENSG00000146648/ENSG00000112242/ENSG00000007968/ENSG00000147883/ENSG00000134982	WNT7B/SOS2/SMAD4/SMAD2/RB1/PIK3R2/PIK3CB/LRP5/FGF6/FGF21/FGF2/FGF18/FGF17/EGFR/E2F3/E2F2/CDKN2B/APC
hsa04210~Apoptosis	17	17/575	136/7936	0.0187203890793995	0.349080196362921	1.72521739130435	ENSG00000101966/ENSG00000127191/ENSG00000102871/ENSG00000105647/ENSG00000051382/ENSG00000140992/ENSG00000041880/ENSG00000134259/ENSG00000050748/ENSG00000160789/ENSG00000096433/ENSG00000150995/ENSG00000175197/ENSG00000174080/ENSG00000213341/ENSG00000149311/ENSG00000120868	XIAP/TRAF2/TRADD/PIK3R2/PIK3CB/PDPK1/PARP3/NGF/MAPK9/LMNA/ITPR3/ITPR1/DDIT3/CTSF/CHUK/ATM/APAF1
hsa04071~Sphingolipid signaling pathway	15	15/575	117/7936	0.0213284194974918	0.351808756235376	1.76945373467113	ENSG00000127191/ENSG00000102871/ENSG00000267534/ENSG00000126583/ENSG00000171132/ENSG00000154001/ENSG00000068971/ENSG00000104695/ENSG00000113575/ENSG00000105647/ENSG00000051382/ENSG00000140992/ENSG00000050748/ENSG00000168398/ENSG00000104763	TRAF2/TRADD/S1PR2/PRKCG/PRKCE/PPP2R5E/PPP2R5B/PPP2CB/PPP2CA/PIK3R2/PIK3CB/PDPK1/MAPK9/BDKRB2/ASAH1
hsa04750~Inflammatory mediator regulation of TRP channels	13	13/575	97/7936	0.0221961360400868	0.351808756235376	1.84971761541909	ENSG00000125384/ENSG00000126583/ENSG00000171132/ENSG00000184381/ENSG00000105647/ENSG00000051382/ENSG00000134259/ENSG00000050748/ENSG00000096433/ENSG00000150995/ENSG00000070808/ENSG00000168398/ENSG00000108684	PTGER2/PRKCG/PRKCE/PLA2G6/PIK3R2/PIK3CB/NGF/MAPK9/ITPR3/ITPR1/CAMK2A/BDKRB2/ASIC2
hsa05215~Prostate cancer	13	13/575	97/7936	0.0221961360400868	0.351808756235376	1.84971761541909	ENSG00000100485/ENSG00000139687/ENSG00000105647/ENSG00000051382/ENSG00000140992/ENSG00000134853/ENSG00000254647/ENSG00000146648/ENSG00000112242/ENSG00000007968/ENSG00000182158/ENSG00000213341/ENSG00000169083	SOS2/RB1/PIK3R2/PIK3CB/PDPK1/PDGFRA/INS/EGFR/E2F3/E2F2/CREB3L2/CHUK/AR
hsa04510~Focal adhesion	22	22/575	199/7936	0.0303587937608766	0.408201536889972	1.52582040637972	ENSG00000101966/ENSG00000134215/ENSG00000116147/ENSG00000100485/ENSG00000126583/ENSG00000058272/ENSG00000105647/ENSG00000051382/ENSG00000140992/ENSG00000134853/ENSG00000137843/ENSG00000050748/ENSG00000050555/ENSG00000091136/ENSG00000139626/ENSG00000132470/ENSG00000126767/ENSG00000146648/ENSG00000092758/ENSG00000134871/ENSG00000182533/ENSG00000100852	XIAP/VAV3/TNR/SOS2/PRKCG/PPP1R12A/PIK3R2/PIK3CB/PDPK1/PDGFRA/PAK6/MAPK9/LAMC3/LAMB1/ITGB7/ITGB4/ELK1/EGFR/COL9A3/COL4A2/CAV3/ARHGAP5
hsa00920~Sulfur metabolism	3	3/575	10/7936	0.0309199952432028	0.408201536889972	4.14052173913043	ENSG00000198682/ENSG00000128309/ENSG00000105755	PAPSS2/MPST/ETHE1
hsa04218~Cellular senescence	18	18/575	155/7936	0.0309938770467754	0.408201536889972	1.60278260869565	ENSG00000175387/ENSG00000103479/ENSG00000139687/ENSG00000113522/ENSG00000105647/ENSG00000051382/ENSG00000020922/ENSG00000096433/ENSG00000150995/ENSG00000110422/ENSG00000163349/ENSG00000072803/ENSG00000134954/ENSG00000112242/ENSG00000007968/ENSG00000147883/ENSG00000175054/ENSG00000149311	SMAD2/RBL2/RB1/RAD50/PIK3R2/PIK3CB/MRE11/ITPR3/ITPR1/HIPK3/HIPK1/FBXW11/ETS1/E2F3/E2F2/CDKN2B/ATR/ATM
hsa05223~Non-small cell lung cancer	10	10/575	72/7936	0.0337687542016575	0.408201536889972	1.91690821256039	ENSG00000100485/ENSG00000139687/ENSG00000126583/ENSG00000105647/ENSG00000051382/ENSG00000140992/ENSG00000143924/ENSG00000146648/ENSG00000112242/ENSG00000007968	SOS2/RB1/PRKCG/PIK3R2/PIK3CB/PDPK1/EML4/EGFR/E2F3/E2F2
hsa05224~Breast cancer	17	17/575	146/7936	0.0345953650776843	0.408201536889972	1.60705181655747	ENSG00000188064/ENSG00000100485/ENSG00000139687/ENSG00000105647/ENSG00000051382/ENSG00000134250/ENSG00000162337/ENSG00000163909/ENSG00000111241/ENSG00000105550/ENSG00000138685/ENSG00000156427/ENSG00000158815/ENSG00000146648/ENSG00000112242/ENSG00000007968/ENSG00000134982	WNT7B/SOS2/RB1/PIK3R2/PIK3CB/NOTCH2/LRP5/HEYL/FGF6/FGF21/FGF2/FGF18/FGF17/EGFR/E2F3/E2F2/APC
hsa04928~Parathyroid hormone synthesis, secretion and action	13	13/575	104/7936	0.0368342489970302	0.408201536889972	1.72521739130435	ENSG00000124813/ENSG00000126583/ENSG00000113448/ENSG00000198598/ENSG00000116604/ENSG00000068305/ENSG00000162337/ENSG00000096433/ENSG00000150995/ENSG00000088256/ENSG00000146648/ENSG00000182158/ENSG00000170776	RUNX2/PRKCG/PDE4D/MMP17/MEF2D/MEF2A/LRP5/ITPR3/ITPR1/GNA11/EGFR/CREB3L2/AKAP13
hsa00061~Fatty acid biosynthesis	4	4/575	18/7936	0.0369287177572813	0.408201536889972	3.06705314009662	ENSG00000116353/ENSG00000145439/ENSG00000068366/ENSG00000076555	MECR/CBR4/ACSL4/ACACB
hsa04360~Axon guidance	20	20/575	181/7936	0.0378979096292518	0.408201536889972	1.52505404756185	ENSG00000128602/ENSG00000092421/ENSG00000095539/ENSG00000076356/ENSG00000105647/ENSG00000051382/ENSG00000140992/ENSG00000137843/ENSG00000065320/ENSG00000099250/ENSG00000106683/ENSG00000196411/ENSG00000133216/ENSG00000116106/ENSG00000146904/ENSG00000125266/ENSG00000099617/ENSG00000070808/ENSG00000101144/ENSG00000099204	SMO/SEMA6A/SEMA4G/PLXNA2/PIK3R2/PIK3CB/PDPK1/PAK6/NTN1/NRP1/LIMK1/EPHB4/EPHB2/EPHA4/EPHA1/EFNB2/EFNA2/CAMK2A/BMP7/ABLIM1
hsa04141~Protein processing in endoplasmic reticulum	19	19/575	170/7936	0.0382967200561667	0.408201536889972	1.54254731457801	ENSG00000175520/ENSG00000127191/ENSG00000025796/ENSG00000138674/ENSG00000150961/ENSG00000138802/ENSG00000113615/ENSG00000100934/ENSG00000137055/ENSG00000050748/ENSG00000198162/ENSG00000111885/ENSG00000133265/ENSG00000116661/ENSG00000086619/ENSG00000134109/ENSG00000102580/ENSG00000136770/ENSG00000175197	UBQLN3/TRAF2/SEC63/SEC31A/SEC24D/SEC24B/SEC24A/SEC23A/PLAA/MAPK9/MAN1A2/MAN1A1/HSPBP1/FBXO2/ERO1B/EDEM1/DNAJC3/DNAJC1/DDIT3
hsa04610~Complement and coagulation cascades	11	11/575	84/7936	0.0391388263368734	0.408201536889972	1.80737060041408	ENSG00000115718/ENSG00000122194/ENSG00000171564/ENSG00000185010/ENSG00000088926/ENSG00000117335/ENSG00000039537/ENSG00000123843/ENSG00000125730/ENSG00000166278/ENSG00000168398	PROC/PLG/FGB/F8/F11/CD46/C6/C4BPB/C3/C2/BDKRB2
hsa04927~Cortisol synthesis and secretion	9	9/575	64/7936	0.0399187622826155	0.408201536889972	1.94086956521739	ENSG00000123358/ENSG00000185231/ENSG00000096433/ENSG00000150995/ENSG00000203859/ENSG00000088256/ENSG00000182158/ENSG00000100346/ENSG00000144891	NR4A1/MC2R/ITPR3/ITPR1/HSD3B2/GNA11/CREB3L2/CACNA1I/AGTR1
hsa04068~FoxO signaling pathway	15	15/575	128/7936	0.0431688652293385	0.420561217168267	1.61739130434783	ENSG00000100485/ENSG00000141646/ENSG00000101049/ENSG00000103479/ENSG00000175097/ENSG00000105647/ENSG00000051382/ENSG00000140992/ENSG00000050748/ENSG00000254647/ENSG00000152822/ENSG00000146648/ENSG00000213341/ENSG00000147883/ENSG00000149311	SOS2/SMAD4/SGK2/RBL2/RAG2/PIK3R2/PIK3CB/PDPK1/MAPK9/INS/GRM1/EGFR/CHUK/CDKN2B/ATM
hsa04070~Phosphatidylinositol signaling system	12	12/575	96/7936	0.0437808207146777	0.420561217168267	1.72521739130435	ENSG00000159082/ENSG00000126583/ENSG00000145725/ENSG00000187091/ENSG00000115020/ENSG00000105647/ENSG00000051382/ENSG00000155252/ENSG00000096433/ENSG00000150995/ENSG00000137825/ENSG00000157680	SYNJ1/PRKCG/PPIP5K2/PLCD1/PIKFYVE/PIK3R2/PIK3CB/PI4K2A/ITPR3/ITPR1/ITPKA/DGKI
hsa05212~Pancreatic cancer	10	10/575	76/7936	0.0465477650034617	0.425838520196629	1.81601830663616	ENSG00000141646/ENSG00000175387/ENSG00000139687/ENSG00000105647/ENSG00000051382/ENSG00000050748/ENSG00000146648/ENSG00000112242/ENSG00000007968/ENSG00000213341	SMAD4/SMAD2/RB1/PIK3R2/PIK3CB/MAPK9/EGFR/E2F3/E2F2/CHUK
hsa04960~Aldosterone-regulated sodium reabsorption	6	6/575	37/7936	0.0479336694593945	0.425838520196629	2.23811985898942	ENSG00000168447/ENSG00000126583/ENSG00000105647/ENSG00000051382/ENSG00000140992/ENSG00000254647	SCNN1B/PRKCG/PIK3R2/PIK3CB/PDPK1/INS
hsa04015~Rap1 signaling pathway	22	22/575	209/7936	0.0483602104955162	0.425838520196629	1.45281464530892	ENSG00000134215/ENSG00000120156/ENSG00000109756/ENSG00000076864/ENSG00000126583/ENSG00000105647/ENSG00000051382/ENSG00000134853/ENSG00000134259/ENSG00000171517/ENSG00000001631/ENSG00000254647/ENSG00000176884/ENSG00000111241/ENSG00000105550/ENSG00000138685/ENSG00000156427/ENSG00000158815/ENSG00000146648/ENSG00000099617/ENSG00000128512/ENSG00000184371	VAV3/TEK/RAPGEF2/RAP1GAP/PRKCG/PIK3R2/PIK3CB/PDGFRA/NGF/LPAR3/KRIT1/INS/GRIN1/FGF6/FGF21/FGF2/FGF18/FGF17/EGFR/EFNA2/DOCK4/CSF1
hsa04066~HIF-1 signaling pathway	13	13/575	109/7936	0.0508199330188943	0.435403209918635	1.64607897885919	ENSG00000091513/ENSG00000120156/ENSG00000126583/ENSG00000105647/ENSG00000051382/ENSG00000163114/ENSG00000175206/ENSG00000254647/ENSG00000100644/ENSG00000130427/ENSG00000146648/ENSG00000070808/ENSG00000109107	TF/TEK/PRKCG/PIK3R2/PIK3CB/PDHA2/NPPA/INS/HIF1A/EPO/EGFR/CAMK2A/ALDOC
hsa04270~Vascular smooth muscle contraction	15	15/575	132/7936	0.0540891553996866	0.451217427939491	1.56837944664032	ENSG00000122679/ENSG00000126583/ENSG00000171132/ENSG00000058272/ENSG00000184381/ENSG00000117215/ENSG00000169418/ENSG00000175206/ENSG00000096433/ENSG00000150995/ENSG00000088256/ENSG00000124205/ENSG00000175868/ENSG00000144891/ENSG00000128165	RAMP3/PRKCG/PRKCE/PPP1R12A/PLA2G6/PLA2G2D/NPR1/NPPA/ITPR3/ITPR1/GNA11/EDN3/CALCB/AGTR1/ADM2
hsa04725~Cholinergic synapse	13	13/575	112/7936	0.060768378197654	0.487233368222312	1.60198757763975	ENSG00000126583/ENSG00000105647/ENSG00000051382/ENSG00000117013/ENSG00000075043/ENSG00000157542/ENSG00000096433/ENSG00000150995/ENSG00000088256/ENSG00000182158/ENSG00000152495/ENSG00000070808/ENSG00000087085	PRKCG/PIK3R2/PIK3CB/KCNQ4/KCNQ2/KCNJ6/ITPR3/ITPR1/GNA11/CREB3L2/CAMK4/CAMK2A/ACHE
hsa04810~Regulation of actin cytoskeleton	22	22/575	215/7936	0.0623066049840177	0.487233368222312	1.41227098078868	ENSG00000134215/ENSG00000100485/ENSG00000058272/ENSG00000115020/ENSG00000105647/ENSG00000051382/ENSG00000134853/ENSG00000137843/ENSG00000106683/ENSG00000139626/ENSG00000132470/ENSG00000145703/ENSG00000254647/ENSG00000111241/ENSG00000105550/ENSG00000138685/ENSG00000156427/ENSG00000158815/ENSG00000146648/ENSG00000168398/ENSG00000134982/ENSG00000115091	VAV3/SOS2/PPP1R12A/PIKFYVE/PIK3R2/PIK3CB/PDGFRA/PAK6/LIMK1/ITGB7/ITGB4/IQGAP2/INS/FGF6/FGF21/FGF2/FGF18/FGF17/EGFR/BDKRB2/APC/ACTR3
hsa04144~Endocytosis	25	25/575	251/7936	0.0639016189181929	0.487233368222312	1.3746752121947	ENSG00000039319/ENSG00000115935/ENSG00000119541/ENSG00000138592/ENSG00000136738/ENSG00000108854/ENSG00000175387/ENSG00000107560/ENSG00000134853/ENSG00000124313/ENSG00000173020/ENSG00000185974/ENSG00000165457/ENSG00000085832/ENSG00000063245/ENSG00000024422/ENSG00000146648/ENSG00000102189/ENSG00000176108/ENSG00000142273/ENSG00000182533/ENSG00000242247/ENSG00000168374/ENSG00000115091/ENSG00000114331	ZFYVE16/WIPF1/VPS4B/USP8/STAM/SMURF2/SMAD2/RAB11FIP2/PDGFRA/IQSEC2/GRK2/GRK1/FOLR2/EPS15/EPN1/EHD2/EGFR/EEA1/CHMP6/CBLC/CAV3/ARFGAP3/ARF4/ACTR3/ACAP2
hsa04622~RIG-I-like receptor signaling pathway	9	9/575	70/7936	0.0645545787550066	0.487233368222312	1.77450931677019	ENSG00000127191/ENSG00000102871/ENSG00000101695/ENSG00000088888/ENSG00000050748/ENSG00000186803/ENSG00000107201/ENSG00000213341/ENSG00000163512	TRAF2/TRADD/RNF125/MAVS/MAPK9/IFNA10/DDX58/CHUK/AZI2
hsa03440~Homologous recombination	6	6/575	41/7936	0.0728805044024658	0.513599808438501	2.01976670201485	ENSG00000163781/ENSG00000101773/ENSG00000113522/ENSG00000106628/ENSG00000020922/ENSG00000149311	TOPBP1/RBBP8/RAD50/POLD2/MRE11/ATM
hsa05219~Bladder cancer	6	6/575	41/7936	0.0728805044024658	0.513599808438501	2.01976670201485	ENSG00000100373/ENSG00000139687/ENSG00000146648/ENSG00000112242/ENSG00000007968/ENSG00000035664	UPK3A/RB1/EGFR/E2F3/E2F2/DAPK2
hsa01524~Platinum drug resistance	9	9/575	72/7936	0.074518580382511	0.513599808438501	1.72521739130435	ENSG00000101966/ENSG00000077097/ENSG00000009413/ENSG00000105647/ENSG00000051382/ENSG00000140992/ENSG00000116062/ENSG00000149311/ENSG00000120868	XIAP/TOP2B/REV3L/PIK3R2/PIK3CB/PDPK1/MSH6/ATM/APAF1
hsa05161~Hepatitis B	17	17/575	162/7936	0.0776375394020646	0.513599808438501	1.44833064949007	ENSG00000100485/ENSG00000141646/ENSG00000139687/ENSG00000126583/ENSG00000105647/ENSG00000051382/ENSG00000088888/ENSG00000050748/ENSG00000186803/ENSG00000142798/ENSG00000126767/ENSG00000112242/ENSG00000007968/ENSG00000107201/ENSG00000182158/ENSG00000213341/ENSG00000120868	SOS2/SMAD4/RB1/PRKCG/PIK3R2/PIK3CB/MAVS/MAPK9/IFNA10/HSPG2/ELK1/E2F3/E2F2/DDX58/CREB3L2/CHUK/APAF1
hsa05165~Human papillomavirus infection	31	31/575	329/7936	0.0776650085734855	0.513599808438501	1.30046782080085	ENSG00000188064/ENSG00000114062/ENSG00000102871/ENSG00000116147/ENSG00000100485/ENSG00000124232/ENSG00000103479/ENSG00000139687/ENSG00000154001/ENSG00000068971/ENSG00000104695/ENSG00000113575/ENSG00000105647/ENSG00000051382/ENSG00000134250/ENSG00000106003/ENSG00000050555/ENSG00000091136/ENSG00000139626/ENSG00000132470/ENSG00000186803/ENSG00000163909/ENSG00000146648/ENSG00000182158/ENSG00000092758…	WNT7B/UBE3A/TRADD/TNR/SOS2/RBPJL/RBL2/RB1/PPP2R5E/PPP2R5B/PPP2CB/PPP2CA/PIK3R2/PIK3CB/NOTCH2/LFNG/LAMC3/LAMB1/ITGB7/ITGB4/IFNA10/HEYL/EGFR/CREB3L2/COL9A3/COL4A2/CHUK/ATR/ATP6V1B1/ATM/APC
hsa03410~Base excision repair	5	5/575	32/7936	0.0779436206095346	0.513599808438501	2.15652173913043	ENSG00000106628/ENSG00000041880/ENSG00000065057/ENSG00000103152/ENSG00000189403	POLD2/PARP3/NTHL1/MPG/HMGB1
hsa04614~Renin-angiotensin system	4	4/575	23/7936	0.0804956607262416	0.513599808438501	2.40030245746692	ENSG00000172009/ENSG00000113441/ENSG00000167748/ENSG00000144891	THOP1/LNPEP/KLK1/AGTR1
hsa04012~ErbB signaling pathway	10	10/575	84/7936	0.08100943350765	0.513599808438501	1.64306418219462	ENSG00000100485/ENSG00000126583/ENSG00000105647/ENSG00000051382/ENSG00000137843/ENSG00000050748/ENSG00000065361/ENSG00000126767/ENSG00000146648/ENSG00000070808	SOS2/PRKCG/PIK3R2/PIK3CB/PAK6/MAPK9/ERBB3/ELK1/EGFR/CAMK2A
hsa04152~AMPK signaling pathway	13	13/575	119/7936	0.0888091943635629	0.552010090455872	1.50775301424918	ENSG00000154001/ENSG00000068971/ENSG00000104695/ENSG00000113575/ENSG00000105647/ENSG00000051382/ENSG00000140992/ENSG00000079435/ENSG00000254647/ENSG00000101076/ENSG00000182158/ENSG00000135932/ENSG00000076555	PPP2R5E/PPP2R5B/PPP2CB/PPP2CA/PIK3R2/PIK3CB/PDPK1/LIPE/INS/HNF4A/CREB3L2/CAB39/ACACB
hsa05412~Arrhythmogenic right ventricular cardiomyopathy	9	9/575	76/7936	0.0971370845348428	0.592162611491253	1.63441647597254	ENSG00000108823/ENSG00000160789/ENSG00000139626/ENSG00000132470/ENSG00000102119/ENSG00000170558/ENSG00000166862/ENSG00000182389/ENSG00000077522	SGCA/LMNA/ITGB7/ITGB4/EMD/CDH2/CACNG2/CACNB4/ACTN2
hsa05160~Hepatitis C	16	16/575	156/7936	0.0992403157234882	0.593569435553694	1.4155629877369	ENSG00000127191/ENSG00000102871/ENSG00000100485/ENSG00000139687/ENSG00000104695/ENSG00000113575/ENSG00000105647/ENSG00000051382/ENSG00000088888/ENSG00000186803/ENSG00000146648/ENSG00000112242/ENSG00000007968/ENSG00000107201/ENSG00000213341/ENSG00000120868	TRAF2/TRADD/SOS2/RB1/PPP2CB/PPP2CA/PIK3R2/PIK3CB/MAVS/IFNA10/EGFR/E2F3/E2F2/DDX58/CHUK/APAF1
hsa05340~Primary immunodeficiency	5	5/575	35/7936	0.105555910276831	0.607256835649933	1.97167701863354	ENSG00000115085/ENSG00000133111/ENSG00000175097/ENSG00000081237/ENSG00000101017	ZAP70/RFXAP/RAG2/PTPRC/CD40
hsa04923~Regulation of lipolysis in adipocytes	7	7/575	56/7936	0.108062321252434	0.607256835649933	1.72521739130435	ENSG00000105647/ENSG00000051382/ENSG00000169418/ENSG00000175206/ENSG00000079435/ENSG00000254647/ENSG00000188778	PIK3R2/PIK3CB/NPR1/NPPA/LIPE/INS/ADRB3
hsa04924~Renin secretion	8	8/575	67/7936	0.109692399715873	0.607256835649933	1.6479688513952	ENSG00000125384/ENSG00000169418/ENSG00000175206/ENSG00000096433/ENSG00000150995/ENSG00000124205/ENSG00000144891/ENSG00000188778	PTGER2/NPR1/NPPA/ITPR3/ITPR1/EDN3/AGTR1/ADRB3
hsa04060~Cytokine-cytokine receptor interaction	27	27/575	292/7936	0.111883804926288	0.607256835649933	1.27618820726623	ENSG00000173578/ENSG00000186827/ENSG00000156574/ENSG00000134259/ENSG00000123999/ENSG00000142677/ENSG00000115598/ENSG00000095752/ENSG00000186803/ENSG00000263761/ENSG00000187266/ENSG00000130427/ENSG00000108342/ENSG00000184371/ENSG00000205755/ENSG00000175505/ENSG00000101017/ENSG00000184451/ENSG00000108688/ENSG00000102962/ENSG00000137077/ENSG00000275385/ENSG00000172156/ENSG00000108702/ENSG00000101144…	XCR1/TNFRSF4/NODAL/NGF/INHA/IL22RA1/IL1RL2/IL11/IFNA10/GDF2/EPOR/EPO/CSF3/CSF1/CRLF2/CLCF1/CD40/CCR10/CCL7/CCL22/CCL21/CCL18/CCL11/CCL1/BMP7/BMP2/ACVR1
hsa05166~Human T-cell leukemia virus 1 infection	21	21/575	219/7936	0.11298535428219	0.607256835649933	1.32345443716498	ENSG00000082898/ENSG00000101966/ENSG00000141646/ENSG00000175387/ENSG00000139687/ENSG00000105647/ENSG00000051382/ENSG00000099250/ENSG00000120837/ENSG00000050748/ENSG00000172977/ENSG00000134954/ENSG00000126767/ENSG00000112242/ENSG00000007968/ENSG00000182158/ENSG00000213341/ENSG00000147883/ENSG00000101017/ENSG00000175054/ENSG00000149311	XPO1/XIAP/SMAD4/SMAD2/RB1/PIK3R2/PIK3CB/NRP1/NFYB/MAPK9/KAT5/ETS1/ELK1/E2F3/E2F2/CREB3L2/CHUK/CDKN2B/CD40/ATR/ATM
hsa05142~Chagas disease	11	11/575	101/7936	0.113022565625697	0.607256835649933	1.50315970727508	ENSG00000175387/ENSG00000104695/ENSG00000113575/ENSG00000105647/ENSG00000051382/ENSG00000050748/ENSG00000141404/ENSG00000088256/ENSG00000213341/ENSG00000125730/ENSG00000168398	SMAD2/PPP2CB/PPP2CA/PIK3R2/PIK3CB/MAPK9/GNAL/GNA11/CHUK/C3/BDKRB2
hsa05163~Human cytomegalovirus infection	21	21/575	220/7936	0.11689846114407	0.612742728811216	1.31743873517787	ENSG00000127191/ENSG00000102871/ENSG00000100485/ENSG00000139687/ENSG00000125384/ENSG00000160951/ENSG00000126583/ENSG00000105647/ENSG00000051382/ENSG00000134853/ENSG00000096433/ENSG00000150995/ENSG00000186803/ENSG00000088256/ENSG00000126767/ENSG00000146648/ENSG00000112242/ENSG00000007968/ENSG00000182158/ENSG00000213341/ENSG00000170776	TRAF2/TRADD/SOS2/RB1/PTGER2/PTGER1/PRKCG/PIK3R2/PIK3CB/PDGFRA/ITPR3/ITPR1/IFNA10/GNA11/ELK1/EGFR/E2F3/E2F2/CREB3L2/CHUK/AKAP13
hsa04660~T cell receptor signaling pathway	11	11/575	102/7936	0.11891796312226	0.612742728811216	1.48842284739983	ENSG00000115085/ENSG00000134215/ENSG00000100485/ENSG00000081237/ENSG00000105647/ENSG00000051382/ENSG00000140992/ENSG00000137843/ENSG00000050748/ENSG00000107968/ENSG00000213341	ZAP70/VAV3/SOS2/PTPRC/PIK3R2/PIK3CB/PDPK1/PAK6/MAPK9/MAP3K8/CHUK
hsa00450~Selenocompound metabolism	3	3/575	17/7936	0.120613346156877	0.612742728811216	2.4356010230179	ENSG00000184470/ENSG00000198682/ENSG00000116984	TXNRD2/PAPSS2/MTR
hsa00514~Other types of O-glycan biosynthesis	6	6/575	47/7936	0.121775368817371	0.612742728811216	1.76192414431082	ENSG00000147162/ENSG00000106003/ENSG00000109586/ENSG00000115339/ENSG00000163378/ENSG00000106392	OGT/LFNG/GALNT7/GALNT3/EOGT/C1GALT1
hsa05213~Endometrial cancer	7	7/575	58/7936	0.124164331827299	0.615001456082091	1.66572713643178	ENSG00000100485/ENSG00000105647/ENSG00000051382/ENSG00000140992/ENSG00000126767/ENSG00000146648/ENSG00000134982	SOS2/PIK3R2/PIK3CB/PDPK1/ELK1/EGFR/APC
hsa04730~Long-term depression	7	7/575	59/7936	0.1326485025944	0.646916543421921	1.63749447310243	ENSG00000126583/ENSG00000104695/ENSG00000113575/ENSG00000096433/ENSG00000150995/ENSG00000152822/ENSG00000088256	PRKCG/PPP2CB/PPP2CA/ITPR3/ITPR1/GRM1/GNA11
hsa04550~Signaling pathways regulating pluripotency of stem cells	14	14/575	140/7936	0.136005918782613	0.65324054930437	1.38017391304348	ENSG00000188064/ENSG00000141646/ENSG00000175387/ENSG00000105647/ENSG00000051382/ENSG00000007372/ENSG00000156574/ENSG00000089116/ENSG00000172201/ENSG00000138685/ENSG00000130829/ENSG00000105880/ENSG00000134982/ENSG00000115170	WNT7B/SMAD4/SMAD2/PIK3R2/PIK3CB/PAX6/NODAL/LHX5/ID4/FGF2/DUSP9/DLX5/APC/ACVR1
hsa04140~Autophagy - animal	14	14/575	141/7936	0.141599132379237	0.660672138609554	1.37038544557508	ENSG00000023287/ENSG00000104695/ENSG00000113575/ENSG00000105647/ENSG00000051382/ENSG00000140992/ENSG00000167965/ENSG00000050748/ENSG00000150995/ENSG00000254647/ENSG00000189403/ENSG00000100644/ENSG00000035664/ENSG00000197548	RB1CC1/PPP2CB/PPP2CA/PIK3R2/PIK3CB/PDPK1/MLST8/MAPK9/ITPR1/INS/HMGB1/HIF1A/DAPK2/ATG7
hsa05225~Hepatocellular carcinoma	16	16/575	165/7936	0.141721468219084	0.660672138609554	1.33835046113307	ENSG00000188064/ENSG00000184470/ENSG00000100485/ENSG00000141646/ENSG00000175387/ENSG00000139687/ENSG00000126583/ENSG00000105647/ENSG00000051382/ENSG00000162337/ENSG00000126767/ENSG00000146648/ENSG00000112242/ENSG00000007968/ENSG00000011332/ENSG00000134982	WNT7B/TXNRD2/SOS2/SMAD4/SMAD2/RB1/PRKCG/PIK3R2/PIK3CB/LRP5/ELK1/EGFR/E2F3/E2F2/DPF1/APC
hsa05202~Transcriptional misregulation in cancer	18	18/575	190/7936	0.145546219345925	0.665335028838327	1.30753318077803	ENSG00000164438/ENSG00000184402/ENSG00000126778/ENSG00000124813/ENSG00000132326/ENSG00000135903/ENSG00000119508/ENSG00000134323/ENSG00000130382/ENSG00000171988/ENSG00000139626/ENSG00000163497/ENSG00000175197/ENSG00000101017/ENSG00000082258/ENSG00000007516/ENSG00000149311/ENSG00000172493	TLX3/SS18L1/SIX1/RUNX2/PER2/PAX3/NR4A3/MYCN/MLLT1/JMJD1C/ITGB7/FEV/DDIT3/CD40/CCNT2/BAIAP3/ATM/AFF1
hsa05017~Spinocerebellar ataxia	14	14/575	142/7936	0.147316984677659	0.665335028838327	1.36073484384568	ENSG00000127191/ENSG00000124232/ENSG00000023287/ENSG00000134644/ENSG00000126583/ENSG00000105647/ENSG00000051382/ENSG00000198836/ENSG00000050748/ENSG00000172977/ENSG00000096433/ENSG00000150995/ENSG00000152822/ENSG00000176884	TRAF2/RBPJL/RB1CC1/PUM1/PRKCG/PIK3R2/PIK3CB/OPA1/MAPK9/KAT5/ITPR3/ITPR1/GRM1/GRIN1
hsa00510~N-Glycan biosynthesis	6	6/575	50/7936	0.151022004667	0.665335028838327	1.65620869565217	ENSG00000152127/ENSG00000128268/ENSG00000198162/ENSG00000111885/ENSG00000088035/ENSG00000182858	MGAT5/MGAT3/MAN1A2/MAN1A1/ALG6/ALG12
hsa04728~Dopaminergic synapse	13	13/575	131/7936	0.152983203620652	0.665335028838327	1.36963823431796	ENSG00000126583/ENSG00000154001/ENSG00000068971/ENSG00000104695/ENSG00000113575/ENSG00000050748/ENSG00000157542/ENSG00000120457/ENSG00000096433/ENSG00000150995/ENSG00000141404/ENSG00000182158/ENSG00000070808	PRKCG/PPP2R5E/PPP2R5B/PPP2CB/PPP2CA/MAPK9/KCNJ6/KCNJ5/ITPR3/ITPR1/GNAL/CREB3L2/CAMK2A
hsa04024~cAMP signaling pathway	20	20/575	217/7936	0.157538927889384	0.665335028838327	1.27204968944099	ENSG00000134215/ENSG00000125384/ENSG00000058272/ENSG00000105647/ENSG00000051382/ENSG00000113448/ENSG00000169418/ENSG00000175206/ENSG00000185231/ENSG00000050748/ENSG00000079435/ENSG00000158748/ENSG00000176884/ENSG00000112164/ENSG00000106571/ENSG00000111087/ENSG00000124205/ENSG00000182158/ENSG00000152495/ENSG00000070808	VAV3/PTGER2/PPP1R12A/PIK3R2/PIK3CB/PDE4D/NPR1/NPPA/MC2R/MAPK9/LIPE/HTR6/GRIN1/GLP1R/GLI3/GLI1/EDN3/CREB3L2/CAMK4/CAMK2A
hsa04931~Insulin resistance	11	11/575	108/7936	0.157795470788471	0.665335028838327	1.40573268921095	ENSG00000142949/ENSG00000119383/ENSG00000171132/ENSG00000105647/ENSG00000051382/ENSG00000140992/ENSG00000147162/ENSG00000050748/ENSG00000254647/ENSG00000182158/ENSG00000076555	PTPRF/PTPA/PRKCE/PIK3R2/PIK3CB/PDPK1/OGT/MAPK9/INS/CREB3L2/ACACB
hsa05217~Basal cell carcinoma	7	7/575	62/7936	0.159745186622803	0.665335028838327	1.55826086956522	ENSG00000188064/ENSG00000128602/ENSG00000117425/ENSG00000106571/ENSG00000111087/ENSG00000125845/ENSG00000134982	WNT7B/SMO/PTCH2/GLI3/GLI1/BMP2/APC
hsa03460~Fanconi anemia pathway	6	6/575	51/7936	0.161411398118138	0.665335028838327	1.62373401534527	ENSG00000009413/ENSG00000135945/ENSG00000101751/ENSG00000115392/ENSG00000158169/ENSG00000175054	REV3L/REV1/POLI/FANCL/FANCC/ATR
hsa04911~Insulin secretion	9	9/575	86/7936	0.168872905828464	0.665335028838327	1.44436804853387	ENSG00000106089/ENSG00000126583/ENSG00000143603/ENSG00000096433/ENSG00000254647/ENSG00000088256/ENSG00000112164/ENSG00000182158/ENSG00000070808	STX1A/PRKCG/KCNN3/ITPR3/INS/GNA11/GLP1R/CREB3L2/CAMK2A
hsa05210~Colorectal cancer	9	9/575	86/7936	0.168872905828464	0.665335028838327	1.44436804853387	ENSG00000100485/ENSG00000141646/ENSG00000175387/ENSG00000105647/ENSG00000051382/ENSG00000116062/ENSG00000050748/ENSG00000146648/ENSG00000134982	SOS2/SMAD4/SMAD2/PIK3R2/PIK3CB/MSH6/MAPK9/EGFR/APC
hsa04061~Viral protein interaction with cytokine and cytokine receptor	10	10/575	98/7936	0.170965694212253	0.665335028838327	1.40834072759539	ENSG00000173578/ENSG00000142677/ENSG00000184371/ENSG00000184451/ENSG00000108688/ENSG00000102962/ENSG00000137077/ENSG00000275385/ENSG00000172156/ENSG00000108702	XCR1/IL22RA1/CSF1/CCR10/CCL7/CCL22/CCL21/CCL18/CCL11/CCL1
hsa05231~Choline metabolism in cancer	10	10/575	98/7936	0.170965694212253	0.665335028838327	1.40834072759539	ENSG00000100485/ENSG00000126583/ENSG00000105647/ENSG00000051382/ENSG00000140992/ENSG00000134853/ENSG00000050748/ENSG00000100644/ENSG00000146648/ENSG00000157680	SOS2/PRKCG/PIK3R2/PIK3CB/PDPK1/PDGFRA/MAPK9/HIF1A/EGFR/DGKI
hsa04216~Ferroptosis	5	5/575	41/7936	0.172709715151016	0.665335028838327	1.68313891834571	ENSG00000091513/ENSG00000266412/ENSG00000047457/ENSG00000197548/ENSG00000068366	TF/NCOA4/CP/ATG7/ACSL4
hsa00100~Steroid biosynthesis	3	3/575	20/7936	0.172932473407583	0.665335028838327	2.07026086956522	ENSG00000149809/ENSG00000057252/ENSG00000143815	TM7SF2/SOAT1/LBR
hsa05220~Chronic myeloid leukemia	8	8/575	75/7936	0.174204439727385	0.665335028838327	1.47218550724638	ENSG00000100485/ENSG00000141646/ENSG00000139687/ENSG00000105647/ENSG00000051382/ENSG00000112242/ENSG00000007968/ENSG00000213341	SOS2/SMAD4/RB1/PIK3R2/PIK3CB/E2F3/E2F2/CHUK
hsa04512~ECM-receptor interaction	9	9/575	87/7936	0.17714956430335	0.668528712906689	1.42776611694153	ENSG00000116147/ENSG00000050555/ENSG00000091136/ENSG00000139626/ENSG00000132470/ENSG00000142798/ENSG00000092758/ENSG00000134871/ENSG00000188157	TNR/LAMC3/LAMB1/ITGB7/ITGB4/HSPG2/COL9A3/COL4A2/AGRN
hsa04910~Insulin signaling pathway	13	13/575	136/7936	0.185452194878302	0.684156355947138	1.31928388746803	ENSG00000100485/ENSG00000142949/ENSG00000188191/ENSG00000108946/ENSG00000105647/ENSG00000051382/ENSG00000067177/ENSG00000140992/ENSG00000050748/ENSG00000079435/ENSG00000254647/ENSG00000126767/ENSG00000076555	SOS2/PTPRF/PRKAR1B/PRKAR1A/PIK3R2/PIK3CB/PHKA1/PDPK1/MAPK9/LIPE/INS/ELK1/ACACB
hsa04540~Gap junction	9	9/575	88/7936	0.185607087102378	0.684156355947138	1.41154150197628	ENSG00000100485/ENSG00000126583/ENSG00000134853/ENSG00000096433/ENSG00000150995/ENSG00000152822/ENSG00000088256/ENSG00000159248/ENSG00000146648	SOS2/PRKCG/PDGFRA/ITPR3/ITPR1/GRM1/GNA11/GJD2/EGFR
hsa04136~Autophagy - other	4	4/575	32/7936	0.19866318840416	0.707859103723103	1.72521739130435	ENSG00000104695/ENSG00000113575/ENSG00000167965/ENSG00000197548	PPP2CB/PPP2CA/MLST8/ATG7
hsa04720~Long-term potentiation	7	7/575	66/7936	0.199372407854744	0.707859103723103	1.4638208168643	ENSG00000126583/ENSG00000096433/ENSG00000150995/ENSG00000152822/ENSG00000176884/ENSG00000152495/ENSG00000070808	PRKCG/ITPR3/ITPR1/GRM1/GRIN1/CAMK4/CAMK2A
hsa04110~Cell cycle	12	12/575	126/7936	0.200969461624856	0.707859103723103	1.31445134575569	ENSG00000101972/ENSG00000108055/ENSG00000141646/ENSG00000175387/ENSG00000103479/ENSG00000139687/ENSG00000164754/ENSG00000112242/ENSG00000007968/ENSG00000147883/ENSG00000175054/ENSG00000149311	STAG2/SMC3/SMAD4/SMAD2/RBL2/RB1/RAD21/E2F3/E2F2/CDKN2B/ATR/ATM
hsa04114~Oocyte meiosis	12	12/575	126/7936	0.200969461624856	0.707859103723103	1.31445134575569	ENSG00000108055/ENSG00000065613/ENSG00000154001/ENSG00000068971/ENSG00000104695/ENSG00000113575/ENSG00000096433/ENSG00000150995/ENSG00000254647/ENSG00000072803/ENSG00000070808/ENSG00000169083	SMC3/SLK/PPP2R5E/PPP2R5B/PPP2CB/PPP2CA/ITPR3/ITPR1/INS/FBXW11/CAMK2A/AR
hsa04921~Oxytocin signaling pathway	14	14/575	152/7936	0.210958392375159	0.721379105500998	1.27121281464531	ENSG00000126583/ENSG00000058272/ENSG00000169418/ENSG00000175206/ENSG00000157542/ENSG00000120457/ENSG00000096433/ENSG00000150995/ENSG00000126767/ENSG00000146648/ENSG00000152495/ENSG00000070808/ENSG00000166862/ENSG00000182389	PRKCG/PPP1R12A/NPR1/NPPA/KCNJ6/KCNJ5/ITPR3/ITPR1/ELK1/EGFR/CAMK4/CAMK2A/CACNG2/CACNB4
hsa02010~ABC transporters	5	5/575	44/7936	0.211190772068917	0.721379105500998	1.56837944664032	ENSG00000164825/ENSG00000172350/ENSG00000114770/ENSG00000115657/ENSG00000107331	DEFB1/ABCG4/ABCC5/ABCB6/ABCA2
hsa01521~EGFR tyrosine kinase inhibitor resistance	8	8/575	79/7936	0.211634879531839	0.721379105500998	1.39764446890479	ENSG00000100485/ENSG00000126583/ENSG00000105647/ENSG00000051382/ENSG00000134853/ENSG00000138685/ENSG00000065361/ENSG00000146648	SOS2/PRKCG/PIK3R2/PIK3CB/PDGFRA/FGF2/ERBB3/EGFR
hsa04130~SNARE interactions in vesicular transport	4	4/575	33/7936	0.214111265163862	0.722056075073876	1.67293807641634	ENSG00000135823/ENSG00000166900/ENSG00000106089/ENSG00000168818	STX6/STX3/STX1A/STX18
hsa05031~Amphetamine addiction	7	7/575	68/7936	0.220497358323589	0.722629832852546	1.42076726342711	ENSG00000106089/ENSG00000126583/ENSG00000176884/ENSG00000182158/ENSG00000152495/ENSG00000070808/ENSG00000198576	STX1A/PRKCG/GRIN1/CREB3L2/CAMK4/CAMK2A/ARC
hsa04120~Ubiquitin mediated proteolysis	13	13/575	141/7936	0.22090635420522	0.722629832852546	1.27250077089115	ENSG00000101966/ENSG00000104517/ENSG00000110344/ENSG00000114062/ENSG00000153827/ENSG00000108854/ENSG00000008853/ENSG00000103657/ENSG00000072803/ENSG00000116661/ENSG00000115392/ENSG00000049167/ENSG00000142273	XIAP/UBR5/UBE4A/UBE3A/TRIP12/SMURF2/RHOBTB2/HERC1/FBXW11/FBXO2/FANCL/ERCC8/CBLC
hsa04912~GnRH signaling pathway	9	9/575	92/7936	0.221120169674123	0.722629832852546	1.35017013232514	ENSG00000100485/ENSG00000050748/ENSG00000096433/ENSG00000150995/ENSG00000125787/ENSG00000088256/ENSG00000126767/ENSG00000146648/ENSG00000070808	SOS2/MAPK9/ITPR3/ITPR1/GNRH2/GNA11/ELK1/EGFR/CAMK2A
hsa01212~Fatty acid metabolism	6	6/575	57/7936	0.229478902452337	0.733620352677784	1.45281464530892	ENSG00000116353/ENSG00000133835/ENSG00000206527/ENSG00000145439/ENSG00000068366/ENSG00000196177	MECR/HSD17B4/HACD2/CBR4/ACSL4/ACADSB
hsa04922~Glucagon signaling pathway	10	10/575	106/7936	0.237403512713016	0.733620352677784	1.30205086136177	ENSG00000100796/ENSG00000067177/ENSG00000164708/ENSG00000163114/ENSG00000096433/ENSG00000150995/ENSG00000215644/ENSG00000182158/ENSG00000070808/ENSG00000076555	PPP4R3A/PHKA1/PGAM2/PDHA2/ITPR3/ITPR1/GCGR/CREB3L2/CAMK2A/ACACB
hsa04930~Type II diabetes mellitus	5	5/575	46/7936	0.238234449798815	0.733620352677784	1.50018903591682	ENSG00000171132/ENSG00000105647/ENSG00000051382/ENSG00000050748/ENSG00000254647	PRKCE/PIK3R2/PIK3CB/MAPK9/INS
hsa04657~IL-17 signaling pathway	9	9/575	94/7936	0.239791105919574	0.733620352677784	1.32144310823312	ENSG00000127191/ENSG00000102871/ENSG00000143556/ENSG00000050748/ENSG00000069956/ENSG00000108342/ENSG00000213341/ENSG00000108688/ENSG00000172156	TRAF2/TRADD/S100A7/MAPK9/MAPK6/CSF3/CHUK/CCL7/CCL11
hsa04666~Fc gamma R-mediated phagocytosis	9	9/575	94/7936	0.239791105919574	0.733620352677784	1.32144310823312	ENSG00000134215/ENSG00000081237/ENSG00000126583/ENSG00000171132/ENSG00000184381/ENSG00000105647/ENSG00000051382/ENSG00000106683/ENSG00000115091	VAV3/PTPRC/PRKCG/PRKCE/PLA2G6/PIK3R2/PIK3CB/LIMK1/ACTR3
hsa03450~Non-homologous end-joining	2	2/575	13/7936	0.24184077526581	0.733620352677784	2.12334448160535	ENSG00000113522/ENSG00000020922	RAD50/MRE11
hsa05230~Central carbon metabolism in cancer	7	7/575	70/7936	0.242372519323246	0.733620352677784	1.38017391304348	ENSG00000105647/ENSG00000051382/ENSG00000164708/ENSG00000163114/ENSG00000134853/ENSG00000100644/ENSG00000146648	PIK3R2/PIK3CB/PGAM2/PDHA2/PDGFRA/HIF1A/EGFR
hsa04935~Growth hormone synthesis, secretion and action	11	11/575	119/7936	0.242997277700843	0.733620352677784	1.275791012057	ENSG00000278195/ENSG00000100485/ENSG00000126583/ENSG00000105647/ENSG00000051382/ENSG00000050748/ENSG00000096433/ENSG00000150995/ENSG00000099769/ENSG00000088256/ENSG00000182158	SSTR3/SOS2/PRKCG/PIK3R2/PIK3CB/MAPK9/ITPR3/ITPR1/IGFALS/GNA11/CREB3L2
hsa00760~Nicotinate and nicotinamide metabolism	4	4/575	35/7936	0.245917748951445	0.735433268090641	1.57734161490683	ENSG00000124523/ENSG00000068903/ENSG00000076685/ENSG00000112992	SIRT5/SIRT2/NT5C2/NNT
hsa00534~Glycosaminoglycan biosynthesis - heparan sulfate / heparin	3	3/575	24/7936	0.250140118595186	0.74106932331471	1.72521739130435	ENSG00000153936/ENSG00000158008/ENSG00000149541	HS2ST1/EXTL1/B3GAT3
hsa01522~Endocrine resistance	9	9/575	96/7936	0.258993631020494	0.748863860234145	1.29391304347826	ENSG00000100485/ENSG00000139687/ENSG00000105647/ENSG00000051382/ENSG00000134250/ENSG00000050748/ENSG00000146648/ENSG00000112242/ENSG00000007968	SOS2/RB1/PIK3R2/PIK3CB/NOTCH2/MAPK9/EGFR/E2F3/E2F2
hsa04713~Circadian entrainment	9	9/575	96/7936	0.258993631020494	0.748863860234145	1.29391304347826	ENSG00000126583/ENSG00000132326/ENSG00000157542/ENSG00000120457/ENSG00000096433/ENSG00000150995/ENSG00000176884/ENSG00000070808/ENSG00000100346	PRKCG/PER2/KCNJ6/KCNJ5/ITPR3/ITPR1/GRIN1/CAMK2A/CACNA1I
hsa00785~Lipoic acid metabolism	1	1/575	4/7936	0.25985812184781	0.748863860234145	3.4504347826087	ENSG00000166743	ACSM1
hsa03015~mRNA surveillance pathway	9	9/575	97/7936	0.268774959623267	0.767582542347528	1.28057373375168	ENSG00000125351/ENSG00000169062/ENSG00000154001/ENSG00000068971/ENSG00000104695/ENSG00000113575/ENSG00000115421/ENSG00000135097/ENSG00000120705	UPF3B/UPF3A/PPP2R5E/PPP2R5B/PPP2CB/PPP2CA/PAPOLG/MSI1/ETF1
hsa04080~Neuroactive ligand-receptor interaction	29	29/575	355/7936	0.274273547587699	0.768515215567389	1.12746601347214	ENSG00000163794/ENSG00000075073/ENSG00000278195/ENSG00000134548/ENSG00000267534/ENSG00000131096/ENSG00000125384/ENSG00000160951/ENSG00000122194/ENSG00000185231/ENSG00000171517/ENSG00000248099/ENSG00000158748/ENSG00000121764/ENSG00000152822/ENSG00000176884/ENSG00000105737/ENSG00000125787/ENSG00000112164/ENSG00000215644/ENSG00000182687/ENSG00000111886/ENSG00000124205/ENSG00000175868/ENSG00000125730…	UCN/TACR2/SSTR3/SPX/S1PR2/PYY/PTGER2/PTGER1/PLG/MC2R/LPAR3/INSL3/HTR6/HCRTR1/GRM1/GRIN1/GRIK5/GNRH2/GLP1R/GCGR/GALR2/GABRR2/EDN3/CALCB/C3/BDKRB2/AGTR1/ADRB3/ADM2
hsa05171~Coronavirus disease - COVID-19	19	19/575	225/7936	0.275310384933533	0.768515215567389	1.16548019323671	ENSG00000124614/ENSG00000140986/ENSG00000130255/ENSG00000126583/ENSG00000105647/ENSG00000051382/ENSG00000099250/ENSG00000088888/ENSG00000050748/ENSG00000186803/ENSG00000171564/ENSG00000146648/ENSG00000107201/ENSG00000108342/ENSG00000213341/ENSG00000039537/ENSG00000125730/ENSG00000166278/ENSG00000144891	RPS10/RPL3L/RPL36/PRKCG/PIK3R2/PIK3CB/NRP1/MAVS/MAPK9/IFNA10/FGB/EGFR/DDX58/CSF3/CHUK/C6/C3/C2/AGTR1
hsa00562~Inositol phosphate metabolism	7	7/575	73/7936	0.276374557017925	0.768515215567389	1.32345443716498	ENSG00000159082/ENSG00000187091/ENSG00000115020/ENSG00000051382/ENSG00000155252/ENSG00000137825/ENSG00000105655	SYNJ1/PLCD1/PIKFYVE/PIK3CB/PI4K2A/ITPKA/ISYNA1
hsa04915~Estrogen signaling pathway	12	12/575	136/7936	0.280539445106065	0.773313079118458	1.21780051150895	ENSG00000100485/ENSG00000105647/ENSG00000051382/ENSG00000140396/ENSG00000171431/ENSG00000157542/ENSG00000120457/ENSG00000096433/ENSG00000150995/ENSG00000152822/ENSG00000146648/ENSG00000182158	SOS2/PIK3R2/PIK3CB/NCOA2/KRT20/KCNJ6/KCNJ5/ITPR3/ITPR1/GRM1/EGFR/CREB3L2
hsa04630~JAK-STAT signaling pathway	14	14/575	162/7936	0.284604459699215	0.777755290729752	1.19274288781535	ENSG00000136738/ENSG00000100485/ENSG00000171150/ENSG00000105647/ENSG00000051382/ENSG00000134853/ENSG00000142677/ENSG00000095752/ENSG00000186803/ENSG00000187266/ENSG00000130427/ENSG00000146648/ENSG00000108342/ENSG00000205755	STAM/SOS2/SOCS5/PIK3R2/PIK3CB/PDGFRA/IL22RA1/IL11/IFNA10/EPOR/EPO/EGFR/CSF3/CRLF2
hsa04950~Maturity onset diabetes of the young	3	3/575	26/7936	0.290490413130938	0.778898984744962	1.59250836120401	ENSG00000007372/ENSG00000254647/ENSG00000101076	PAX6/INS/HNF4A
hsa00430~Taurine and hypotaurine metabolism	2	2/575	15/7936	0.297207335632864	0.778898984744962	1.84023188405797	ENSG00000099998/ENSG00000131781	GGT5/FMO5
hsa04933~AGE-RAGE signaling pathway in diabetic complications	9	9/575	100/7936	0.298743690201782	0.778898984744962	1.24215652173913	ENSG00000141646/ENSG00000175387/ENSG00000171132/ENSG00000187091/ENSG00000105647/ENSG00000051382/ENSG00000050748/ENSG00000134871/ENSG00000144891	SMAD4/SMAD2/PRKCE/PLCD1/PIK3R2/PIK3CB/MAPK9/COL4A2/AGTR1
hsa05146~Amoebiasis	9	9/575	100/7936	0.298743690201782	0.778898984744962	1.24215652173913	ENSG00000197641/ENSG00000126583/ENSG00000105647/ENSG00000051382/ENSG00000050555/ENSG00000091136/ENSG00000141404/ENSG00000088256/ENSG00000134871	SERPINB13/PRKCG/PIK3R2/PIK3CB/LAMC3/LAMB1/GNAL/GNA11/COL4A2
hsa04022~cGMP-PKG signaling pathway	14	14/575	164/7936	0.300260587099951	0.778898984744962	1.17819724284199	ENSG00000171132/ENSG00000058272/ENSG00000169418/ENSG00000175206/ENSG00000116604/ENSG00000068305/ENSG00000096433/ENSG00000150995/ENSG00000254647/ENSG00000088256/ENSG00000182158/ENSG00000168398/ENSG00000144891/ENSG00000188778	PRKCE/PPP1R12A/NPR1/NPPA/MEF2D/MEF2A/ITPR3/ITPR1/INS/GNA11/CREB3L2/BDKRB2/AGTR1/ADRB3
hsa00310~Lysine degradation	6	6/575	63/7936	0.304831415918945	0.778898984744962	1.31445134575569	ENSG00000143499/ENSG00000181555/ENSG00000116731/ENSG00000142611/ENSG00000204371/ENSG00000116539	SMYD2/SETD2/PRDM2/PRDM16/EHMT2/ASH1L
hsa05207~Chemical carcinogenesis - receptor activation	17	17/575	204/7936	0.308876907972562	0.778898984744962	1.15014492753623	ENSG00000101966/ENSG00000100485/ENSG00000139687/ENSG00000126583/ENSG00000105647/ENSG00000051382/ENSG00000134250/ENSG00000182481/ENSG00000111241/ENSG00000138685/ENSG00000156427/ENSG00000158815/ENSG00000105131/ENSG00000146648/ENSG00000182158/ENSG00000169083/ENSG00000188778	XIAP/SOS2/RB1/PRKCG/PIK3R2/PIK3CB/NOTCH2/KPNA2/FGF6/FGF2/FGF18/FGF17/EPHX3/EGFR/CREB3L2/AR/ADRB3
hsa00270~Cysteine and methionine metabolism	5	5/575	51/7936	0.309254606619832	0.778898984744962	1.35311167945439	ENSG00000092621/ENSG00000116984/ENSG00000128309/ENSG00000130816/ENSG00000182551	PHGDH/MTR/MPST/DNMT1/ADI1
hsa00062~Fatty acid elongation	3	3/575	27/7936	0.310850757287633	0.778898984744962	1.53352657004831	ENSG00000116353/ENSG00000206527/ENSG00000097021	MECR/HACD2/ACOT7
hsa01040~Biosynthesis of unsaturated fatty acids	3	3/575	27/7936	0.310850757287633	0.778898984744962	1.53352657004831	ENSG00000133835/ENSG00000206527/ENSG00000097021	HSD17B4/HACD2/ACOT7
hsa00513~Various types of N-glycan biosynthesis	4	4/575	39/7936	0.312051012815805	0.778898984744962	1.4155629877369	ENSG00000198162/ENSG00000111885/ENSG00000124302/ENSG00000182858	MAN1A2/MAN1A1/CHST8/ALG12
hsa05235~PD-L1 expression and PD-1 checkpoint pathway in cancer	8	8/575	89/7936	0.316037504233143	0.782686631577394	1.24060576453346	ENSG00000115085/ENSG00000105647/ENSG00000051382/ENSG00000100644/ENSG00000143924/ENSG00000146648/ENSG00000213341/ENSG00000156127	ZAP70/PIK3R2/PIK3CB/HIF1A/EML4/EGFR/CHUK/BATF
hsa04064~NF-kappa B signaling pathway	9	9/575	102/7936	0.319162247883986	0.784297926970725	1.21780051150895	ENSG00000115085/ENSG00000101966/ENSG00000127191/ENSG00000102871/ENSG00000107201/ENSG00000213341/ENSG00000101017/ENSG00000137077/ENSG00000149311	ZAP70/XIAP/TRAF2/TRADD/DDX58/CHUK/CD40/CCL21/ATM
hsa05310~Asthma	3	3/575	28/7936	0.331249613360951	0.807739441810934	1.47875776397516	ENSG00000121053/ENSG00000101017/ENSG00000172156	EPX/CD40/CCL11
hsa05170~Human immunodeficiency virus 1 infection	17	17/575	208/7936	0.337846851690327	0.817458592608562	1.12802675585284	ENSG00000132256/ENSG00000127191/ENSG00000102871/ENSG00000126583/ENSG00000105647/ENSG00000051382/ENSG00000137843/ENSG00000050748/ENSG00000106683/ENSG00000096433/ENSG00000150995/ENSG00000186803/ENSG00000088256/ENSG00000072803/ENSG00000213341/ENSG00000175054/ENSG00000149311	TRIM5/TRAF2/TRADD/PRKCG/PIK3R2/PIK3CB/PAK6/MAPK9/LIMK1/ITPR3/ITPR1/IFNA10/GNA11/FBXW11/CHUK/ATR/ATM
hsa05164~Influenza A	14	14/575	169/7936	0.340392852442682	0.817458592608562	1.14333933624904	ENSG00000082898/ENSG00000102871/ENSG00000095917/ENSG00000172236/ENSG00000122194/ENSG00000105647/ENSG00000051382/ENSG00000088888/ENSG00000182481/ENSG00000186803/ENSG00000102580/ENSG00000107201/ENSG00000213341/ENSG00000120868	XPO1/TRADD/TPSD1/TPSAB1/PLG/PIK3R2/PIK3CB/MAVS/KPNA2/IFNA10/DNAJC3/DDX58/CHUK/APAF1
hsa04514~Cell adhesion molecules	12	12/575	144/7936	0.350108838337881	0.826364401691849	1.15014492753623	ENSG00000142949/ENSG00000081237/ENSG00000110076/ENSG00000196338/ENSG00000130202/ENSG00000139626/ENSG00000018236/ENSG00000179242/ENSG00000170558/ENSG00000101017/ENSG00000182985/ENSG00000170017	PTPRF/PTPRC/NRXN2/NLGN3/NECTIN2/ITGB7/CNTN1/CDH4/CDH2/CD40/CADM1/ALCAM
hsa04722~Neurotrophin signaling pathway	10	10/575	118/7936	0.350638900850022	0.826364401691849	1.16963890935888	ENSG00000100485/ENSG00000105647/ENSG00000051382/ENSG00000140992/ENSG00000134259/ENSG00000007264/ENSG00000050748/ENSG00000090376/ENSG00000152495/ENSG00000070808	SOS2/PIK3R2/PIK3CB/PDPK1/NGF/MATK/MAPK9/IRAK3/CAMK4/CAMK2A
hsa00120~Primary bile acid biosynthesis	2	2/575	17/7936	0.351921748354573	0.826364401691849	1.62373401534527	ENSG00000133835/ENSG00000135929	HSD17B4/CYP27A1
hsa04664~Fc epsilon RI signaling pathway	6	6/575	67/7936	0.357289387891773	0.832777393483529	1.2359766385464	ENSG00000134215/ENSG00000100485/ENSG00000105647/ENSG00000051382/ENSG00000140992/ENSG00000050748	VAV3/SOS2/PIK3R2/PIK3CB/PDPK1/MAPK9
hsa04142~Lysosome	11	11/575	132/7936	0.359906949234207	0.832777393483529	1.15014492753623	ENSG00000091157/ENSG00000111670/ENSG00000103365/ENSG00000179163/ENSG00000197217/ENSG00000104093/ENSG00000172869/ENSG00000174080/ENSG00000104763/ENSG00000221838/ENSG00000107331	WDR7/GNPTAB/GGA2/FUCA1/ENTPD4/DMXL2/DMXL1/CTSF/ASAH1/AP4M1/ABCA2
hsa00232~Caffeine metabolism	1	1/575	6/7936	0.363282481618073	0.834496715021226	2.30028985507246	ENSG00000255974	CYP2A6
hsa05211~Renal cell carcinoma	6	6/575	68/7936	0.37052732623708	0.842164292329191	1.21780051150895	ENSG00000100485/ENSG00000105647/ENSG00000051382/ENSG00000137843/ENSG00000100644/ENSG00000134954	SOS2/PIK3R2/PIK3CB/PAK6/HIF1A/ETS1
hsa01523~Antifolate resistance	3	3/575	30/7936	0.371933756864627	0.842164292329191	1.38017391304348	ENSG00000165457/ENSG00000213341/ENSG00000114770	FOLR2/CHUK/ABCC5
hsa04920~Adipocytokine signaling pathway	6	6/575	69/7936	0.38378257033373	0.862830317700654	1.20015122873346	ENSG00000127191/ENSG00000102871/ENSG00000050748/ENSG00000213341/ENSG00000068366/ENSG00000076555	TRAF2/TRADD/MAPK9/CHUK/ACSL4/ACACB
hsa03022~Basal transcription factors	4	4/575	44/7936	0.396388392080761	0.87355537606789	1.25470355731225	ENSG00000162227/ENSG00000148835/ENSG00000130699/ENSG00000125651	TAF6L/TAF5/TAF4/GTF2F1
hsa04917~Prolactin signaling pathway	6	6/575	70/7936	0.397039762615963	0.87355537606789	1.18300621118012	ENSG00000100485/ENSG00000171150/ENSG00000105647/ENSG00000051382/ENSG00000050748/ENSG00000254647	SOS2/SOCS5/PIK3R2/PIK3CB/MAPK9/INS
hsa04330~Notch signaling pathway	5	5/575	57/7936	0.397449246977574	0.87355537606789	1.21067887109077	ENSG00000106829/ENSG00000124232/ENSG00000134250/ENSG00000106003/ENSG00000163909	TLE4/RBPJL/NOTCH2/LFNG/HEYL
hsa04650~Natural killer cell mediated cytotoxicity	10	10/575	123/7936	0.400306713946258	0.87355537606789	1.12209261223047	ENSG00000115085/ENSG00000134215/ENSG00000100485/ENSG00000126583/ENSG00000105647/ENSG00000051382/ENSG00000167633/ENSG00000243772/ENSG00000125498/ENSG00000186803	ZAP70/VAV3/SOS2/PRKCG/PIK3R2/PIK3CB/KIR3DL1/KIR2DL3/KIR2DL1/IFNA10
hsa04062~Chemokine signaling pathway	15	15/575	190/7936	0.40340650460391	0.87355537606789	1.08961098398169	ENSG00000173578/ENSG00000134215/ENSG00000100485/ENSG00000105647/ENSG00000051382/ENSG00000173020/ENSG00000185974/ENSG00000213341/ENSG00000184451/ENSG00000108688/ENSG00000102962/ENSG00000137077/ENSG00000275385/ENSG00000172156/ENSG00000108702	XCR1/VAV3/SOS2/PIK3R2/PIK3CB/GRK2/GRK1/CHUK/CCR10/CCL7/CCL22/CCL21/CCL18/CCL11/CCL1
hsa00532~Glycosaminoglycan biosynthesis - chondroitin sulfate / dermatan sulfate	2	2/575	19/7936	0.405087193318548	0.87355537606789	1.45281464530892	ENSG00000182022/ENSG00000149541	CHST15/B3GAT3
hsa04215~Apoptosis - multiple species	3	3/575	32/7936	0.412127521810956	0.882732597392387	1.29391304347826	ENSG00000101966/ENSG00000050748/ENSG00000120868	XIAP/MAPK9/APAF1
hsa04371~Apelin signaling pathway	11	11/575	138/7936	0.416650364800674	0.886430641891367	1.100138626339	ENSG00000141646/ENSG00000175387/ENSG00000171132/ENSG00000198336/ENSG00000116604/ENSG00000068305/ENSG00000079435/ENSG00000096433/ENSG00000150995/ENSG00000152495/ENSG00000144891	SMAD4/SMAD2/PRKCE/MYL4/MEF2D/MEF2A/LIPE/ITPR3/ITPR1/CAMK4/AGTR1
hsa04668~TNF signaling pathway	9	9/575	112/7936	0.424080669696242	0.896223815291391	1.10906832298137	ENSG00000127191/ENSG00000102871/ENSG00000105647/ENSG00000051382/ENSG00000050748/ENSG00000107968/ENSG00000184371/ENSG00000182158/ENSG00000213341	TRAF2/TRADD/PIK3R2/PIK3CB/MAPK9/MAP3K8/CSF1/CREB3L2/CHUK
hsa05167~Kaposi sarcoma-associated herpesvirus infection	15	15/575	193/7936	0.427598715247186	0.897674124061972	1.07267402568146	ENSG00000127191/ENSG00000102871/ENSG00000139687/ENSG00000105647/ENSG00000051382/ENSG00000050748/ENSG00000096433/ENSG00000150995/ENSG00000186803/ENSG00000100644/ENSG00000138685/ENSG00000112242/ENSG00000007968/ENSG00000213341/ENSG00000125730	TRAF2/TRADD/RB1/PIK3R2/PIK3CB/MAPK9/ITPR3/ITPR1/IFNA10/HIF1A/FGF2/E2F3/E2F2/CHUK/C3
hsa00670~One carbon pool by folate	2	2/575	20/7936	0.430882162197544	0.898616088267247	1.38017391304348	ENSG00000116984/ENSG00000160282	MTR/FTCD
hsa04150~mTOR signaling pathway	12	12/575	154/7936	0.440357172939717	0.908534658640254	1.07546019198193	ENSG00000188064/ENSG00000100485/ENSG00000126583/ENSG00000105647/ENSG00000051382/ENSG00000140992/ENSG00000167965/ENSG00000162337/ENSG00000254647/ENSG00000213341/ENSG00000135932/ENSG00000116039	WNT7B/SOS2/PRKCG/PIK3R2/PIK3CB/PDPK1/MLST8/LRP5/INS/CHUK/CAB39/ATP6V1B1
hsa00590~Arachidonic acid metabolism	5	5/575	60/7936	0.441370149623341	0.908534658640254	1.15014492753623	ENSG00000148344/ENSG00000184381/ENSG00000117215/ENSG00000099998/ENSG00000179477	PTGES/PLA2G6/PLA2G2D/GGT5/ALOX12B
hsa04122~Sulfur relay system	1	1/575	8/7936	0.452276346411429	0.921437792712462	1.72521739130435	ENSG00000128309	MPST
hsa04623~Cytosolic DNA-sensing pathway	5	5/575	61/7936	0.455855705739636	0.921437792712462	1.13129009265859	ENSG00000177700/ENSG00000088888/ENSG00000186803/ENSG00000107201/ENSG00000213341	POLR2L/MAVS/IFNA10/DDX58/CHUK
hsa04211~Longevity regulating pathway	7	7/575	88/7936	0.456358780617844	0.921437792712462	1.09786561264822	ENSG00000023287/ENSG00000105647/ENSG00000051382/ENSG00000254647/ENSG00000204371/ENSG00000182158/ENSG00000152495	RB1CC1/PIK3R2/PIK3CB/INS/EHMT2/CREB3L2/CAMK4
hsa05169~Epstein-Barr virus infection	15	15/575	198/7936	0.467912937348704	0.933729333922219	1.04558629776021	ENSG00000127191/ENSG00000102871/ENSG00000124232/ENSG00000139687/ENSG00000105647/ENSG00000051382/ENSG00000088888/ENSG00000050748/ENSG00000186803/ENSG00000112242/ENSG00000007968/ENSG00000107201/ENSG00000213341/ENSG00000101017/ENSG00000120868	TRAF2/TRADD/RBPJL/RB1/PIK3R2/PIK3CB/MAVS/MAPK9/IFNA10/E2F3/E2F2/DDX58/CHUK/CD40/APAF1
hsa05410~Hypertrophic cardiomyopathy	7	7/575	89/7936	0.468337426162879	0.933729333922219	1.08553004396678	ENSG00000108823/ENSG00000160789/ENSG00000139626/ENSG00000132470/ENSG00000102119/ENSG00000166862/ENSG00000182389	SGCA/LMNA/ITGB7/ITGB4/EMD/CACNG2/CACNB4
hsa04625~C-type lectin receptor signaling pathway	8	8/575	103/7936	0.472835594654616	0.934666253439095	1.0719797382862	ENSG00000105647/ENSG00000051382/ENSG00000050748/ENSG00000141068/ENSG00000096433/ENSG00000150995/ENSG00000213341/ENSG00000102962	PIK3R2/PIK3CB/MAPK9/KSR1/ITPR3/ITPR1/CHUK/CCL22
hsa00565~Ether lipid metabolism	4	4/575	49/7936	0.478926277718067	0.934666253439095	1.12667258207631	ENSG00000184381/ENSG00000117215/ENSG00000128242/ENSG00000018510	PLA2G6/PLA2G2D/GAL3ST1/AGPS
hsa00900~Terpenoid backbone biosynthesis	2	2/575	22/7936	0.480601259654803	0.934666253439095	1.25470355731225	ENSG00000116005/ENSG00000167508	PCYOX1/MVD
hsa03430~Mismatch repair	2	2/575	22/7936	0.480601259654803	0.934666253439095	1.25470355731225	ENSG00000106628/ENSG00000116062	POLD2/MSH6
hsa00512~Mucin type O-glycan biosynthesis	3	3/575	36/7936	0.489714289081604	0.940845028114354	1.15014492753623	ENSG00000109586/ENSG00000115339/ENSG00000106392	GALNT7/GALNT3/C1GALT1
hsa05143~African trypanosomiasis	3	3/575	36/7936	0.489714289081604	0.940845028114354	1.15014492753623	ENSG00000172009/ENSG00000126583/ENSG00000175206	THOP1/PRKCG/NPPA
hsa05135~Yersinia infection	10	10/575	133/7936	0.499569595565541	0.94632299655784	1.03772474664923	ENSG00000115085/ENSG00000115935/ENSG00000134215/ENSG00000127191/ENSG00000105647/ENSG00000051382/ENSG00000050748/ENSG00000106683/ENSG00000213341/ENSG00000115091	ZAP70/WIPF1/VAV3/TRAF2/PIK3R2/PIK3CB/MAPK9/LIMK1/CHUK/ACTR3
hsa04662~B cell receptor signaling pathway	6	6/575	78/7936	0.501483413434936	0.94632299655784	1.06167224080268	ENSG00000134215/ENSG00000100485/ENSG00000105647/ENSG00000051382/ENSG00000213341/ENSG00000137101	VAV3/SOS2/PIK3R2/PIK3CB/CHUK/CD72
hsa04072~Phospholipase D signaling pathway	11	11/575	147/7936	0.501521335715196	0.94632299655784	1.03278320023662	ENSG00000100485/ENSG00000105647/ENSG00000051382/ENSG00000134853/ENSG00000171517/ENSG00000254647/ENSG00000152822/ENSG00000146648/ENSG00000157680/ENSG00000144891/ENSG00000169692	SOS2/PIK3R2/PIK3CB/PDGFRA/LPAR3/INS/GRM1/EGFR/DGKI/AGTR1/AGPAT2
hsa04919~Thyroid hormone signaling pathway	9	9/575	121/7936	0.51792384114344	0.96583022460299	1.02657563780093	ENSG00000126583/ENSG00000187091/ENSG00000105647/ENSG00000051382/ENSG00000140992/ENSG00000134250/ENSG00000140396/ENSG00000108510/ENSG00000100644	PRKCG/PLCD1/PIK3R2/PIK3CB/PDPK1/NOTCH2/NCOA2/MED13/HIF1A
hsa05221~Acute myeloid leukemia	5	5/575	66/7936	0.526404310228306	0.96583022460299	1.04558629776021	ENSG00000100485/ENSG00000105647/ENSG00000051382/ENSG00000132326/ENSG00000213341	SOS2/PIK3R2/PIK3CB/PER2/CHUK
hsa05332~Graft-versus-host disease	3	3/575	38/7936	0.526596221230238	0.96583022460299	1.08961098398169	ENSG00000167633/ENSG00000243772/ENSG00000125498	KIR3DL1/KIR2DL3/KIR2DL1
hsa04146~Peroxisome	6	6/575	80/7936	0.526690380028952	0.96583022460299	1.03513043478261	ENSG00000176894/ENSG00000107537/ENSG00000108733/ENSG00000133835/ENSG00000018510/ENSG00000068366	PXMP2/PHYH/PEX12/HSD17B4/AGPS/ACSL4
hsa05414~Dilated cardiomyopathy	7	7/575	94/7936	0.527093466423714	0.96583022460299	1.02778908418131	ENSG00000108823/ENSG00000160789/ENSG00000139626/ENSG00000132470/ENSG00000102119/ENSG00000166862/ENSG00000182389	SGCA/LMNA/ITGB7/ITGB4/EMD/CACNG2/CACNB4
hsa00592~alpha-Linolenic acid metabolism	2	2/575	25/7936	0.549935153009232	0.99999999879999	1.10413913043478	ENSG00000184381/ENSG00000117215	PLA2G6/PLA2G2D
hsa04612~Antigen processing and presentation	5	5/575	68/7936	0.553496204399248	0.99999999879999	1.01483375959079	ENSG00000133111/ENSG00000120837/ENSG00000167633/ENSG00000243772/ENSG00000125498	RFXAP/NFYB/KIR3DL1/KIR2DL3/KIR2DL1
hsa05162~Measles	10	10/575	139/7936	0.557116006335673	0.99999999879999	0.99293087269315	ENSG00000102871/ENSG00000105647/ENSG00000051382/ENSG00000088888/ENSG00000050748/ENSG00000186803/ENSG00000107201/ENSG00000213341/ENSG00000117335/ENSG00000120868	TRADD/PIK3R2/PIK3CB/MAVS/MAPK9/IFNA10/DDX58/CHUK/CD46/APAF1
hsa05417~Lipid and atherosclerosis	15	15/575	211/7936	0.57013336442635	0.99999999879999	0.981166288893468	ENSG00000134215/ENSG00000127191/ENSG00000105647/ENSG00000051382/ENSG00000140992/ENSG00000100365/ENSG00000050748/ENSG00000150995/ENSG00000186803/ENSG00000175197/ENSG00000255974/ENSG00000213341/ENSG00000101017/ENSG00000070808/ENSG00000120868	VAV3/TRAF2/PIK3R2/PIK3CB/PDPK1/NCF4/MAPK9/ITPR1/IFNA10/DDIT3/CYP2A6/CHUK/CD40/CAMK2A/APAF1
hsa00563~Glycosylphosphatidylinositol (GPI)-anchor biosynthesis	2	2/575	26/7936	0.57155554799909	0.99999999879999	1.06167224080268	ENSG00000007541/ENSG00000197858	PIGQ/GPAA1
hsa00564~Glycerophospholipid metabolism	7	7/575	98/7936	0.572242042700581	0.99999999879999	0.98583850931677	ENSG00000184381/ENSG00000117215/ENSG00000123684/ENSG00000143845/ENSG00000157680/ENSG00000169692/ENSG00000087085	PLA2G6/PLA2G2D/LPGAT1/ETNK2/DGKI/AGPAT2/ACHE
hsa04724~Glutamatergic synapse	8	8/575	114/7936	0.590299449955306	0.99999999879999	0.968543096872616	ENSG00000111371/ENSG00000126583/ENSG00000096433/ENSG00000150995/ENSG00000152822/ENSG00000173020/ENSG00000176884/ENSG00000105737	SLC38A1/PRKCG/ITPR3/ITPR1/GRM1/GRK2/GRIN1/GRIK5
hsa00601~Glycosphingolipid biosynthesis - lacto and neolacto series	2	2/575	27/7936	0.592411931256006	0.99999999879999	1.02235104669887	ENSG00000156413/ENSG00000130383	FUT6/FUT5
hsa04744~Phototransduction	2	2/575	27/7936	0.592411931256006	0.99999999879999	1.02235104669887	ENSG00000185974/ENSG00000114349	GRK1/GNAT1
hsa04926~Relaxin signaling pathway	9	9/575	129/7936	0.596855941274481	0.99999999879999	0.962912032355915	ENSG00000100485/ENSG00000175387/ENSG00000105647/ENSG00000051382/ENSG00000050748/ENSG00000248099/ENSG00000146648/ENSG00000182158/ENSG00000134871	SOS2/SMAD2/PIK3R2/PIK3CB/MAPK9/INSL3/EGFR/CREB3L2/COL4A2
hsa04137~Mitophagy - animal	5	5/575	72/7936	0.605276291113831	0.99999999879999	0.958454106280193	ENSG00000138592/ENSG00000121749/ENSG00000126858/ENSG00000050748/ENSG00000100644	USP8/TBC1D15/RHOT1/MAPK9/HIF1A
hsa05415~Diabetic cardiomyopathy	14	14/575	202/7936	0.609444805430204	0.99999999879999	0.956556177356866	ENSG00000175387/ENSG00000119383/ENSG00000126583/ENSG00000105647/ENSG00000051382/ENSG00000067992/ENSG00000005882/ENSG00000163114/ENSG00000100365/ENSG00000050748/ENSG00000254647/ENSG00000161281/ENSG00000070808/ENSG00000144891	SMAD2/PTPA/PRKCG/PIK3R2/PIK3CB/PDK3/PDK2/PDHA2/NCF4/MAPK9/INS/COX7A1/CAMK2A/AGTR1
hsa05131~Shigellosis	17	17/575	245/7936	0.611187665680592	0.99999999879999	0.957671694764862	ENSG00000127191/ENSG00000102871/ENSG00000179526/ENSG00000171132/ENSG00000187091/ENSG00000105647/ENSG00000051382/ENSG00000050748/ENSG00000096433/ENSG00000150995/ENSG00000072803/ENSG00000146648/ENSG00000213341/ENSG00000153113/ENSG00000125730/ENSG00000149311/ENSG00000115091	TRAF2/TRADD/SHARPIN/PRKCE/PLCD1/PIK3R2/PIK3CB/MAPK9/ITPR3/ITPR1/FBXW11/EGFR/CHUK/CAST/C3/ATM/ACTR3
hsa00860~Porphyrin metabolism	3	3/575	43/7936	0.611873416891109	0.99999999879999	0.962912032355915	ENSG00000080819/ENSG00000047457/ENSG00000006695	CPOX/CP/COX10
hsa04975~Fat digestion and absorption	3	3/575	43/7936	0.611873416891109	0.99999999879999	0.962912032355915	ENSG00000117215/ENSG00000137392/ENSG00000169692	PLA2G2D/CLPS/AGPAT2
hsa04620~Toll-like receptor signaling pathway	7	7/575	102/7936	0.615271092321611	0.99999999879999	0.947178175618073	ENSG00000105647/ENSG00000051382/ENSG00000050748/ENSG00000107968/ENSG00000186803/ENSG00000213341/ENSG00000101017	PIK3R2/PIK3CB/MAPK9/MAP3K8/IFNA10/CHUK/CD40
hsa04974~Protein digestion and absorption	7	7/575	103/7936	0.625657014026497	0.99999999879999	0.937982271000422	ENSG00000091704/ENSG00000092758/ENSG00000080573/ENSG00000134871/ENSG00000187955/ENSG00000204248/ENSG00000123500	CPA1/COL9A3/COL5A3/COL4A2/COL14A1/COL11A2/COL10A1
hsa00591~Linoleic acid metabolism	2	2/575	29/7936	0.631825245018465	0.99999999879999	0.951844077961019	ENSG00000184381/ENSG00000117215	PLA2G6/PLA2G2D
hsa05032~Morphine addiction	6	6/575	89/7936	0.632653133747224	0.99999999879999	0.930454323400098	ENSG00000126583/ENSG00000113448/ENSG00000157542/ENSG00000120457/ENSG00000173020/ENSG00000111886	PRKCG/PDE4D/KCNJ6/KCNJ5/GRK2/GABRR2
hsa04261~Adrenergic signaling in cardiomyocytes	10	10/575	148/7936	0.637974294234396	0.99999999879999	0.932549941245593	ENSG00000154001/ENSG00000068971/ENSG00000104695/ENSG00000113575/ENSG00000198336/ENSG00000182158/ENSG00000070808/ENSG00000166862/ENSG00000182389/ENSG00000144891	PPP2R5E/PPP2R5B/PPP2CB/PPP2CA/MYL4/CREB3L2/CAMK2A/CACNG2/CACNB4/AGTR1
hsa04918~Thyroid hormone synthesis	5	5/575	75/7936	0.641766025201099	0.99999999879999	0.920115942028986	ENSG00000042832/ENSG00000126583/ENSG00000096433/ENSG00000150995/ENSG00000182158	TG/PRKCG/ITPR3/ITPR1/CREB3L2
hsa04971~Gastric acid secretion	5	5/575	75/7936	0.641766025201099	0.99999999879999	0.920115942028986	ENSG00000126583/ENSG00000096433/ENSG00000150995/ENSG00000184502/ENSG00000070808	PRKCG/ITPR3/ITPR1/GAST/CAMK2A
hsa05206~MicroRNAs in cancer	18	18/575	265/7936	0.64896936022122	0.99999999879999	0.937476620180476	ENSG00000169554/ENSG00000116147/ENSG00000100485/ENSG00000126583/ENSG00000171132/ENSG00000105647/ENSG00000051382/ENSG00000134853/ENSG00000134250/ENSG00000128710/ENSG00000065361/ENSG00000146648/ENSG00000099617/ENSG00000112242/ENSG00000007968/ENSG00000130816/ENSG00000149311/ENSG00000134982	ZEB2/TNR/SOS2/PRKCG/PRKCE/PIK3R2/PIK3CB/PDGFRA/NOTCH2/HOXD10/ERBB3/EGFR/EFNA2/E2F3/E2F2/DNMT1/ATM/APC
hsa04710~Circadian rhythm	2	2/575	30/7936	0.650388922743739	0.99999999879999	0.920115942028986	ENSG00000132326/ENSG00000072803	PER2/FBXW11
hsa04213~Longevity regulating pathway - multiple species	4	4/575	61/7936	0.654179245027486	0.99999999879999	0.905032074126871	ENSG00000105647/ENSG00000051382/ENSG00000254647/ENSG00000162129	PIK3R2/PIK3CB/INS/CLPB
hsa04672~Intestinal immune network for IgA production	3	3/575	46/7936	0.6578326166699	0.99999999879999	0.900113421550095	ENSG00000139626/ENSG00000101017/ENSG00000184451	ITGB7/CD40/CCR10
hsa05418~Fluid shear stress and atherosclerosis	9	9/575	136/7936	0.660447367468562	0.99999999879999	0.913350383631714	ENSG00000184900/ENSG00000105647/ENSG00000051382/ENSG00000068305/ENSG00000050748/ENSG00000063660/ENSG00000213341/ENSG00000182533/ENSG00000115170	SUMO3/PIK3R2/PIK3CB/MEF2A/MAPK9/GPC1/CHUK/CAV3/ACVR1
hsa05100~Bacterial invasion of epithelial cells	5	5/575	77/7936	0.664892920169122	0.99999999879999	0.896216826651609	ENSG00000105647/ENSG00000051382/ENSG00000198087/ENSG00000182533/ENSG00000115091	PIK3R2/PIK3CB/CD2AP/CAV3/ACTR3
hsa03020~RNA polymerase	2	2/575	31/7936	0.668200900825785	0.99999999879999	0.890434782608696	ENSG00000177700/ENSG00000144231	POLR2L/POLR2D
hsa00730~Thiamine metabolism	1	1/575	15/7936	0.676720654576425	0.99999999879999	0.920115942028986	ENSG00000106992	AK1
hsa04380~Osteoclast differentiation	8	8/575	124/7936	0.68490021994276	0.99999999879999	0.890434782608696	ENSG00000127191/ENSG00000105647/ENSG00000051382/ENSG00000100365/ENSG00000050748/ENSG00000184371/ENSG00000213341/ENSG00000152495	TRAF2/PIK3R2/PIK3CB/NCF4/MAPK9/CSF1/CHUK/CAMK4
hsa00640~Propanoate metabolism	2	2/575	32/7936	0.685272459426774	0.99999999879999	0.862608695652174	ENSG00000248098/ENSG00000076555	BCKDHA/ACACB
hsa05145~Toxoplasmosis	7	7/575	110/7936	0.693772259125458	0.99999999879999	0.878292490118577	ENSG00000101966/ENSG00000140992/ENSG00000050748/ENSG00000050555/ENSG00000091136/ENSG00000213341/ENSG00000101017	XIAP/PDPK1/MAPK9/LAMC3/LAMB1/CHUK/CD40
hsa04390~Hippo signaling pathway	10	10/575	155/7936	0.694998243616246	0.99999999879999	0.890434782608696	ENSG00000188064/ENSG00000007866/ENSG00000141646/ENSG00000175387/ENSG00000104695/ENSG00000113575/ENSG00000072803/ENSG00000101144/ENSG00000125845/ENSG00000134982	WNT7B/TEAD3/SMAD4/SMAD2/PPP2CB/PPP2CA/FBXW11/BMP7/BMP2/APC
hsa05030~Cocaine addiction	3	3/575	49/7936	0.69974081963976	0.99999999879999	0.845004436557232	ENSG00000176884/ENSG00000182158/ENSG00000176749	GRIN1/CREB3L2/CDK5R1
hsa05144~Malaria	3	3/575	49/7936	0.69974081963976	0.99999999879999	0.845004436557232	ENSG00000136732/ENSG00000108342/ENSG00000101017	GYPC/CSF3/CD40
hsa04979~Cholesterol metabolism	3	3/575	50/7936	0.712813166330575	0.99999999879999	0.828104347826087	ENSG00000057252/ENSG00000135929/ENSG00000132855	SOAT1/CYP27A1/ANGPTL3
hsa05320~Autoimmune thyroid disease	3	3/575	50/7936	0.712813166330575	0.99999999879999	0.828104347826087	ENSG00000042832/ENSG00000186803/ENSG00000101017	TG/IFNA10/CD40
hsa04217~Necroptosis	10	10/575	158/7936	0.717663539882391	0.99999999879999	0.873527793065493	ENSG00000101966/ENSG00000119541/ENSG00000127191/ENSG00000102871/ENSG00000179526/ENSG00000050748/ENSG00000186803/ENSG00000189403/ENSG00000176108/ENSG00000070808	XIAP/VPS4B/TRAF2/TRADD/SHARPIN/MAPK9/IFNA10/HMGB1/CHMP6/CAMK2A
hsa04670~Leukocyte transendothelial migration	7	7/575	113/7936	0.720371023114301	0.99999999879999	0.854974990380916	ENSG00000134215/ENSG00000154096/ENSG00000126583/ENSG00000105647/ENSG00000051382/ENSG00000100365/ENSG00000100852	VAV3/THY1/PRKCG/PIK3R2/PIK3CB/NCF4/ARHGAP5
hsa04726~Serotonergic synapse	7	7/575	113/7936	0.720371023114301	0.99999999879999	0.854974990380916	ENSG00000126583/ENSG00000157542/ENSG00000120457/ENSG00000096433/ENSG00000150995/ENSG00000158748/ENSG00000179477	PRKCG/KCNJ6/KCNJ5/ITPR3/ITPR1/HTR6/ALOX12B
hsa00910~Nitrogen metabolism	1	1/575	17/7936	0.721954745424319	0.99999999879999	0.811867007672634	ENSG00000168748	CA7
hsa00511~Other glycan degradation	1	1/575	18/7936	0.742143660865791	0.99999999879999	0.766763285024155	ENSG00000179163	FUCA1
hsa04961~Endocrine and other factor-regulated calcium reabsorption	3	3/575	53/7936	0.749392785778229	0.99999999879999	0.781230516817063	ENSG00000126583/ENSG00000167748/ENSG00000168398	PRKCG/KLK1/BDKRB2
hsa04972~Pancreatic secretion	6	6/575	101/7936	0.74985322508054	0.99999999879999	0.819905294877314	ENSG00000091138/ENSG00000126583/ENSG00000117215/ENSG00000096433/ENSG00000150995/ENSG00000091704	SLC26A3/PRKCG/PLA2G2D/ITPR3/ITPR1/CPA1
hsa05120~Epithelial cell signaling in Helicobacter pylori infection	4	4/575	70/7936	0.756731566850653	0.99999999879999	0.788670807453416	ENSG00000050748/ENSG00000146648/ENSG00000213341/ENSG00000116039	MAPK9/EGFR/CHUK/ATP6V1B1
hsa04310~Wnt signaling pathway	10	10/575	164/7936	0.759643820888666	0.99999999879999	0.841569459172853	ENSG00000188064/ENSG00000106829/ENSG00000177565/ENSG00000141646/ENSG00000126583/ENSG00000050748/ENSG00000162337/ENSG00000072803/ENSG00000070808/ENSG00000134982	WNT7B/TLE4/TBL1XR1/SMAD4/PRKCG/MAPK9/LRP5/FBXW11/CAMK2A/APC
hsa01250~Biosynthesis of nucleotide sugars	2	2/575	37/7936	0.760059717518084	0.99999999879999	0.746039952996475	ENSG00000109814/ENSG00000159921	UGDH/GNE
hsa04520~Adherens junction	4	4/575	71/7936	0.76652730252989	0.99999999879999	0.777562767911819	ENSG00000141646/ENSG00000142949/ENSG00000130202/ENSG00000146648	SMAD4/PTPRF/NECTIN2/EGFR
hsa05033~Nicotine addiction	2	2/575	38/7936	0.773029911756298	0.99999999879999	0.726407322654462	ENSG00000176884/ENSG00000111886	GRIN1/GABRR2
hsa04727~GABAergic synapse	5	5/575	88/7936	0.774094851050461	0.99999999879999	0.784189723320158	ENSG00000111371/ENSG00000126583/ENSG00000073969/ENSG00000157542/ENSG00000111886	SLC38A1/PRKCG/NSF/KCNJ6/GABRR2
hsa04659~Th17 cell differentiation	6	6/575	105/7936	0.782250325235004	0.99999999879999	0.788670807453416	ENSG00000115085/ENSG00000141646/ENSG00000175387/ENSG00000050748/ENSG00000100644/ENSG00000213341	ZAP70/SMAD4/SMAD2/MAPK9/HIF1A/CHUK
hsa05150~Staphylococcus aureus infection	5	5/575	89/7936	0.782514000889939	0.99999999879999	0.775378602833415	ENSG00000122194/ENSG00000171431/ENSG00000164825/ENSG00000125730/ENSG00000166278	PLG/KRT20/DEFB1/C3/C2
hsa04115~p53 signaling pathway	4	4/575	73/7936	0.785191746402782	0.99999999879999	0.756259678379988	ENSG00000177519/ENSG00000175054/ENSG00000149311/ENSG00000120868	RPRM/ATR/ATM/APAF1
hsa04658~Th1 and Th2 cell differentiation	5	5/575	90/7936	0.790689006176317	0.99999999879999	0.766763285024155	ENSG00000115085/ENSG00000124232/ENSG00000134250/ENSG00000050748/ENSG00000213341	ZAP70/RBPJL/NOTCH2/MAPK9/CHUK
hsa04970~Salivary secretion	5	5/575	90/7936	0.790689006176317	0.99999999879999	0.766763285024155	ENSG00000126583/ENSG00000167419/ENSG00000096433/ENSG00000150995/ENSG00000188778	PRKCG/LPO/ITPR3/ITPR1/ADRB3
hsa05134~Legionellosis	3	3/575	57/7936	0.792249829390284	0.99999999879999	0.726407322654462	ENSG00000113240/ENSG00000125730/ENSG00000120868	CLK4/C3/APAF1
hsa05416~Viral myocarditis	3	3/575	57/7936	0.792249829390284	0.99999999879999	0.726407322654462	ENSG00000108823/ENSG00000075151/ENSG00000101017	SGCA/EIF4G3/CD40
hsa05133~Pertussis	4	4/575	74/7936	0.794069086223896	0.99999999879999	0.746039952996475	ENSG00000050748/ENSG00000123843/ENSG00000125730/ENSG00000166278	MAPK9/C4BPB/C3/C2
hsa00770~Pantothenate and CoA biosynthesis	1	1/575	21/7936	0.794345121068923	0.99999999879999	0.657225672877847	ENSG00000120137	PANK3
hsa00260~Glycine, serine and threonine metabolism	2	2/575	40/7936	0.797143656212988	0.99999999879999	0.690086956521739	ENSG00000092621/ENSG00000164708	PHGDH/PGAM2
hsa05203~Viral carcinogenesis	12	12/575	201/7936	0.797875915494567	0.99999999879999	0.823984425697599	ENSG00000114062/ENSG00000127191/ENSG00000102871/ENSG00000124232/ENSG00000103479/ENSG00000139687/ENSG00000155903/ENSG00000105647/ENSG00000051382/ENSG00000182158/ENSG00000147883/ENSG00000125730	UBE3A/TRAF2/TRADD/RBPJL/RBL2/RB1/RASA2/PIK3R2/PIK3CB/CREB3L2/CDKN2B/C3
hsa00240~Pyrimidine metabolism	3	3/575	58/7936	0.801960381314568	0.99999999879999	0.713883058470765	ENSG00000076685/ENSG00000103202/ENSG00000197217	NT5C2/NME4/ENTPD4
hsa01230~Biosynthesis of amino acids	4	4/575	75/7936	0.802649540366026	0.99999999879999	0.736092753623188	ENSG00000092621/ENSG00000164708/ENSG00000116984/ENSG00000109107	PHGDH/PGAM2/MTR/ALDOC
hsa04940~Type I diabetes mellitus	2	2/575	41/7936	0.80832936063278	0.99999999879999	0.673255567338282	ENSG00000254647/ENSG00000003147	INS/ICA1
hsa00340~Histidine metabolism	1	1/575	22/7936	0.809285304945785	0.99999999879999	0.627351778656126	ENSG00000160282	FTCD
hsa04370~VEGF signaling pathway	3	3/575	59/7936	0.811287501497381	0.99999999879999	0.701783345615328	ENSG00000126583/ENSG00000105647/ENSG00000051382	PRKCG/PIK3R2/PIK3CB
hsa04978~Mineral absorption	3	3/575	60/7936	0.820240821429922	0.99999999879999	0.690086956521739	ENSG00000091513/ENSG00000170385/ENSG00000091138	TF/SLC30A1/SLC26A3
hsa03060~Protein export	1	1/575	23/7936	0.823141881854577	0.99999999879999	0.60007561436673	ENSG00000025796	SEC63
hsa00230~Purine metabolism	7	7/575	127/7936	0.823308308668966	0.99999999879999	0.760725778842862	ENSG00000113448/ENSG00000198682/ENSG00000076685/ENSG00000169418/ENSG00000103202/ENSG00000197217/ENSG00000106992	PDE4D/PAPSS2/NT5C2/NPR1/NME4/ENTPD4/AK1
hsa05152~Tuberculosis	10	10/575	175/7936	0.824904712627263	0.99999999879999	0.788670807453416	ENSG00000102871/ENSG00000133111/ENSG00000120837/ENSG00000050748/ENSG00000141068/ENSG00000186803/ENSG00000102189/ENSG00000070808/ENSG00000125730/ENSG00000120868	TRADD/RFXAP/NFYB/MAPK9/KSR1/IFNA10/EEA1/CAMK2A/C3/APAF1
hsa04721~Synaptic vesicle cycle	4	4/575	78/7936	0.826662685556803	0.99999999879999	0.70778149386845	ENSG00000166900/ENSG00000106089/ENSG00000073969/ENSG00000116039	STX3/STX1A/NSF/ATP6V1B1
hsa04640~Hematopoietic cell lineage	5	5/575	95/7936	0.828010283120256	0.99999999879999	0.726407322654462	ENSG00000095752/ENSG00000187266/ENSG00000130427/ENSG00000108342/ENSG00000184371	IL11/EPOR/EPO/CSF3/CSF1
hsa00071~Fatty acid degradation	2	2/575	43/7936	0.829064490933769	0.99999999879999	0.641941354903943	ENSG00000068366/ENSG00000196177	ACSL4/ACADSB
hsa05130~Pathogenic Escherichia coli infection	11	11/575	192/7936	0.831505734023501	0.99999999879999	0.790724637681159	ENSG00000115935/ENSG00000127191/ENSG00000102871/ENSG00000170348/ENSG00000150961/ENSG00000138802/ENSG00000113615/ENSG00000197535/ENSG00000050748/ENSG00000213341/ENSG00000115091	WIPF1/TRAF2/TRADD/TMED10/SEC24D/SEC24B/SEC24A/MYO5A/MAPK9/CHUK/ACTR3
hsa03018~RNA degradation	4	4/575	79/7936	0.834109920840614	0.99999999879999	0.698822234452394	ENSG00000077348/ENSG00000171311/ENSG00000083520/ENSG00000172795	EXOSC5/EXOSC1/DIS3/DCP2
hsa04962~Vasopressin-regulated water reabsorption	2	2/575	44/7936	0.838656104129261	0.99999999879999	0.627351778656126	ENSG00000073969/ENSG00000182158	NSF/CREB3L2
hsa05010~Alzheimer disease	23	23/575	379/7936	0.84342344231861	0.99999999879999	0.837572559366755	ENSG00000188064/ENSG00000127191/ENSG00000141424/ENSG00000165794/ENSG00000143570/ENSG00000115310/ENSG00000023287/ENSG00000105647/ENSG00000051382/ENSG00000050748/ENSG00000162337/ENSG00000096433/ENSG00000150995/ENSG00000254647/ENSG00000176884/ENSG00000175197/ENSG00000184371/ENSG00000161281/ENSG00000213341/ENSG00000176749/ENSG00000134982/ENSG00000166313/ENSG00000120868	WNT7B/TRAF2/SLC39A6/SLC39A2/SLC39A1/RTN4/RB1CC1/PIK3R2/PIK3CB/MAPK9/LRP5/ITPR3/ITPR1/INS/GRIN1/DDIT3/CSF1/COX7A1/CHUK/CDK5R1/APC/APBB1/APAF1
hsa04723~Retrograde endocannabinoid signaling	8	8/575	147/7936	0.845174383722382	0.99999999879999	0.751115054717539	ENSG00000126583/ENSG00000050748/ENSG00000157542/ENSG00000120457/ENSG00000096433/ENSG00000150995/ENSG00000152822/ENSG00000111886	PRKCG/MAPK9/KCNJ6/KCNJ5/ITPR3/ITPR1/GRM1/GABRR2
hsa03420~Nucleotide excision repair	2	2/575	45/7936	0.847758182026876	0.99999999879999	0.613410628019324	ENSG00000106628/ENSG00000049167	POLD2/ERCC8
hsa04973~Carbohydrate digestion and absorption	2	2/575	46/7936	0.856391162270375	0.99999999879999	0.60007561436673	ENSG00000105647/ENSG00000051382	PIK3R2/PIK3CB
hsa00790~Folate biosynthesis	1	1/575	26/7936	0.858966683124891	0.99999999879999	0.530836120401338	ENSG00000166228	PCBD1
hsa04714~Thermogenesis	13	13/575	231/7936	0.864504338824398	0.99999999879999	0.776721249764728	ENSG00000100485/ENSG00000142611/ENSG00000169418/ENSG00000175206/ENSG00000167965/ENSG00000079435/ENSG00000105550/ENSG00000011332/ENSG00000182158/ENSG00000161281/ENSG00000006695/ENSG00000188778/ENSG00000068366	SOS2/PRDM16/NPR1/NPPA/MLST8/LIPE/FGF21/DPF1/CREB3L2/COX7A1/COX10/ADRB3/ACSL4
hsa00620~Pyruvate metabolism	2	2/575	47/7936	0.864575096241132	0.99999999879999	0.587308048103608	ENSG00000163114/ENSG00000076555	PDHA2/ACACB
hsa00830~Retinol metabolism	3	3/575	66/7936	0.866673780756195	0.99999999879999	0.627351778656126	ENSG00000080511/ENSG00000139547/ENSG00000255974	RDH8/RDH16/CYP2A6
hsa04742~Taste transduction	4	4/575	84/7936	0.867442586984592	0.99999999879999	0.657225672877847	ENSG00000168447/ENSG00000096433/ENSG00000152822/ENSG00000108684	SCNN1B/ITPR3/GRM1/ASIC2
hsa04966~Collecting duct acid secretion	1	1/575	27/7936	0.869218788966002	0.99999999879999	0.511175523349436	ENSG00000116039	ATP6V1B1
hsa00280~Valine, leucine and isoleucine degradation	2	2/575	48/7936	0.872329597731134	0.99999999879999	0.575072463768116	ENSG00000248098/ENSG00000196177	BCKDHA/ACADSB
hsa00520~Amino sugar and nucleotide sugar metabolism	2	2/575	48/7936	0.872329597731134	0.99999999879999	0.575072463768116	ENSG00000109814/ENSG00000159921	UGDH/GNE
hsa00010~Glycolysis / Gluconeogenesis	3	3/575	67/7936	0.873293751247831	0.99999999879999	0.617988319273199	ENSG00000164708/ENSG00000163114/ENSG00000109107	PGAM2/PDHA2/ALDOC
hsa01232~Nucleotide metabolism	4	4/575	85/7936	0.873373162752215	0.99999999879999	0.649493606138107	ENSG00000076685/ENSG00000103202/ENSG00000197217/ENSG00000106992	NT5C2/NME4/ENTPD4/AK1
hsa00650~Butanoate metabolism	1	1/575	28/7936	0.878726842619378	0.99999999879999	0.492919254658385	ENSG00000166743	ACSM1
hsa04392~Hippo signaling pathway - multiple species	1	1/575	28/7936	0.878726842619378	0.99999999879999	0.492919254658385	ENSG00000007866	TEAD3
hsa04260~Cardiac muscle contraction	4	4/575	86/7936	0.879073602163389	0.99999999879999	0.641941354903943	ENSG00000198336/ENSG00000161281/ENSG00000166862/ENSG00000182389	MYL4/COX7A1/CACNG2/CACNB4
hsa04611~Platelet activation	6	6/575	121/7936	0.880663952985595	0.99999999879999	0.684383758533956	ENSG00000058272/ENSG00000105647/ENSG00000051382/ENSG00000096433/ENSG00000150995/ENSG00000171564	PPP1R12A/PIK3R2/PIK3CB/ITPR3/ITPR1/FGB
hsa05208~Chemical carcinogenesis - reactive oxygen species	12	12/575	220/7936	0.882664401327973	0.99999999879999	0.752822134387352	ENSG00000100485/ENSG00000155850/ENSG00000105647/ENSG00000051382/ENSG00000140992/ENSG00000050748/ENSG00000167419/ENSG00000100644/ENSG00000105131/ENSG00000146648/ENSG00000161281/ENSG00000213341	SOS2/SLC26A2/PIK3R2/PIK3CB/PDPK1/MAPK9/LPO/HIF1A/EPHX3/EGFR/COX7A1/CHUK
hsa05110~Vibrio cholerae infection	2	2/575	50/7936	0.886626327500988	0.99999999879999	0.552069565217391	ENSG00000119139/ENSG00000116039	TJP2/ATP6V1B1
hsa04913~Ovarian steroidogenesis	2	2/575	51/7936	0.893205259152736	0.99999999879999	0.541244671781756	ENSG00000254647/ENSG00000203859	INS/HSD3B2
hsa04936~Alcoholic liver disease	7	7/575	141/7936	0.893999499300091	0.99999999879999	0.685192722787542	ENSG00000102871/ENSG00000050748/ENSG00000186803/ENSG00000213341/ENSG00000125730/ENSG00000166278/ENSG00000076555	TRADD/MAPK9/IFNA10/CHUK/C3/C2/ACACB
hsa05323~Rheumatoid arthritis	4	4/575	89/7936	0.894859476340391	0.99999999879999	0.620302882266732	ENSG00000120156/ENSG00000095752/ENSG00000184371/ENSG00000116039	TEK/IL11/CSF1/ATP6V1B1
hsa00020~Citrate cycle (TCA cycle)	1	1/575	30/7936	0.89572254420133	0.99999999879999	0.460057971014493	ENSG00000163114	PDHA2
hsa00030~Pentose phosphate pathway	1	1/575	30/7936	0.89572254420133	0.99999999879999	0.460057971014493	ENSG00000109107	ALDOC
hsa00053~Ascorbate and aldarate metabolism	1	1/575	30/7936	0.89572254420133	0.99999999879999	0.460057971014493	ENSG00000109814	UGDH
hsa00600~Sphingolipid metabolism	2	2/575	53/7936	0.905311857729929	0.99999999879999	0.520820344544709	ENSG00000128242/ENSG00000104763	GAL3ST1/ASAH1
hsa05140~Leishmaniasis	3	3/575	73/7936	0.907224129293376	0.99999999879999	0.567194758784991	ENSG00000100365/ENSG00000126767/ENSG00000125730	NCF4/ELK1/C3
hsa03320~PPAR signaling pathway	3	3/575	75/7936	0.916561819460073	0.99999999879999	0.552069565217391	ENSG00000140992/ENSG00000135929/ENSG00000068366	PDPK1/CYP27A1/ACSL4
hsa00051~Fructose and mannose metabolism	1	1/575	33/7936	0.916862544855048	0.99999999879999	0.418234519104084	ENSG00000109107	ALDOC
hsa04621~NOD-like receptor signaling pathway	9	9/575	182/7936	0.919016138545111	0.99999999879999	0.682503583373149	ENSG00000101966/ENSG00000127191/ENSG00000179526/ENSG00000088888/ENSG00000050748/ENSG00000096433/ENSG00000150995/ENSG00000186803/ENSG00000213341	XIAP/TRAF2/SHARPIN/MAVS/MAPK9/ITPR3/ITPR1/IFNA10/CHUK
hsa04530~Tight junction	8	8/575	167/7936	0.924754284339592	0.99999999879999	0.661161155948972	ENSG00000105289/ENSG00000119139/ENSG00000109756/ENSG00000171132/ENSG00000104695/ENSG00000113575/ENSG00000050748/ENSG00000115091	TJP3/TJP2/RAPGEF2/PRKCE/PPP2CB/PPP2CA/MAPK9/ACTR3
hsa05168~Herpes simplex virus 1 infection	28	28/575	489/7936	0.927194526204491	0.99999999879999	0.79028363119054	ENSG00000197372/ENSG00000198466/ENSG00000172000/ENSG00000204519/ENSG00000204604/ENSG00000124459/ENSG00000171295/ENSG00000169131/ENSG00000089335/ENSG00000198039/ENSG00000090612/ENSG00000198105/ENSG00000159905/ENSG00000167384/ENSG00000196387/ENSG00000196418/ENSG00000127191/ENSG00000102871/ENSG00000105647/ENSG00000051382/ENSG00000130202/ENSG00000088888/ENSG00000186803/ENSG00000111727/ENSG00000107201…	ZNF675/ZNF587/ZNF556/ZNF551/ZNF468/ZNF45/ZNF440/ZNF354A/ZNF302/ZNF273/ZNF268/ZNF248/ZNF221/ZNF180/ZNF140/ZNF124/TRAF2/TRADD/PIK3R2/PIK3CB/NECTIN2/MAVS/IFNA10/HCFC2/DDX58/CHUK/C3/APAF1
hsa00040~Pentose and glucuronate interconversions	1	1/575	35/7936	0.928520851312559	0.99999999879999	0.394335403726708	ENSG00000109814	UGDH
hsa00500~Starch and sucrose metabolism	1	1/575	35/7936	0.928520851312559	0.99999999879999	0.394335403726708	ENSG00000162688	AGL
hsa05330~Allograft rejection	1	1/575	35/7936	0.928520851312559	0.99999999879999	0.394335403726708	ENSG00000101017	CD40
hsa04914~Progesterone-mediated oocyte maturation	4	4/575	98/7936	0.93186961526229	0.99999999879999	0.563336291038154	ENSG00000105647/ENSG00000051382/ENSG00000050748/ENSG00000254647	PIK3R2/PIK3CB/MAPK9/INS
hsa03030~DNA replication	1	1/575	36/7936	0.933722789104646	0.99999999879999	0.383381642512077	ENSG00000106628	POLD2
hsa04916~Melanogenesis	4	4/575	99/7936	0.935155777505963	0.99999999879999	0.557646025472112	ENSG00000188064/ENSG00000126583/ENSG00000182158/ENSG00000070808	WNT7B/PRKCG/CREB3L2/CAMK2A
hsa04932~Non-alcoholic fatty liver disease	7	7/575	154/7936	0.936659712941003	0.99999999879999	0.627351778656126	ENSG00000127191/ENSG00000105647/ENSG00000051382/ENSG00000050748/ENSG00000254647/ENSG00000175197/ENSG00000161281	TRAF2/PIK3R2/PIK3CB/MAPK9/INS/DDIT3/COX7A1
hsa00140~Steroid hormone biosynthesis	2	2/575	60/7936	0.938303736734633	0.99999999879999	0.460057971014493	ENSG00000088002/ENSG00000203859	SULT2B1/HSD3B2
hsa05216~Thyroid cancer	1	1/575	37/7936	0.938546763315383	0.99999999879999	0.373019976498237	ENSG00000266412	NCOA4
hsa00561~Glycerolipid metabolism	2	2/575	61/7936	0.942014703630288	0.99999999879999	0.452516037063436	ENSG00000157680/ENSG00000169692	DGKI/AGPAT2
hsa04613~Neutrophil extracellular trap formation	8	8/575	184/7936	0.961760290010514	0.99999999879999	0.60007561436673	ENSG00000126583/ENSG00000105647/ENSG00000051382/ENSG00000100365/ENSG00000189403/ENSG00000171564/ENSG00000125730/ENSG00000197548	PRKCG/PIK3R2/PIK3CB/NCF4/HMGB1/FGB/C3/ATG7
hsa04145~Phagosome	6	6/575	148/7936	0.962440282065829	0.99999999879999	0.559529964747356	ENSG00000168818/ENSG00000115020/ENSG00000100365/ENSG00000102189/ENSG00000125730/ENSG00000116039	STX18/PIKFYVE/NCF4/EEA1/C3/ATP6V1B1
hsa05020~Prion disease	13	13/575	272/7936	0.963443749153099	0.99999999879999	0.659641943734015	ENSG00000105647/ENSG00000051382/ENSG00000100365/ENSG00000050748/ENSG00000096433/ENSG00000150995/ENSG00000176884/ENSG00000175197/ENSG00000182158/ENSG00000161281/ENSG00000182533/ENSG00000039537/ENSG00000120868	PIK3R2/PIK3CB/NCF4/MAPK9/ITPR3/ITPR1/GRIN1/DDIT3/CREB3L2/COX7A1/CAV3/C6/APAF1
hsa00970~Aminoacyl-tRNA biosynthesis	1	1/575	44/7936	0.963801746582192	0.99999999879999	0.313675889328063	ENSG00000104835	SARS2
hsa03010~Ribosome	6	6/575	149/7936	0.96411796120642	0.99999999879999	0.555774730084622	ENSG00000124614/ENSG00000140986/ENSG00000130255/ENSG00000163319/ENSG00000086504/ENSG00000262814	RPS10/RPL3L/RPL36/MRPS18C/MRPL28/MRPL12
hsa00982~Drug metabolism - cytochrome P450	2	2/575	69/7936	0.964930239854075	0.99999999879999	0.40005040957782	ENSG00000131781/ENSG00000255974	FMO5/CYP2A6
hsa01240~Biosynthesis of cofactors	6	6/575	151/7936	0.967269973145193	0.99999999879999	0.548413475381515	ENSG00000109814/ENSG00000120137/ENSG00000103202/ENSG00000080819/ENSG00000006695/ENSG00000106992	UGDH/PANK3/NME4/CPOX/COX10/AK1
hsa01200~Carbon metabolism	4	4/575	115/7936	0.971446796817831	0.99999999879999	0.480060491493384	ENSG00000092621/ENSG00000164708/ENSG00000163114/ENSG00000109107	PHGDH/PGAM2/PDHA2/ALDOC
hsa05016~Huntington disease	14	14/575	303/7936	0.97772627133378	0.99999999879999	0.637704118237911	ENSG00000127191/ENSG00000130699/ENSG00000106089/ENSG00000023287/ENSG00000177700/ENSG00000144231/ENSG00000050748/ENSG00000130758/ENSG00000150995/ENSG00000176884/ENSG00000163879/ENSG00000182158/ENSG00000161281/ENSG00000120868	TRAF2/TAF4/STX1A/RB1CC1/POLR2L/POLR2D/MAPK9/MAP3K10/ITPR1/GRIN1/DNALI1/CREB3L2/COX7A1/APAF1
hsa03008~Ribosome biogenesis in eukaryotes	3	3/575	99/7936	0.978203712955236	0.99999999879999	0.418234519104084	ENSG00000082898/ENSG00000070814/ENSG00000113360	XPO1/TCOF1/DROSHA
hsa00983~Drug metabolism - other enzymes	2	2/575	79/7936	0.981559095672101	0.99999999879999	0.349411117226197	ENSG00000103202/ENSG00000255974	NME4/CYP2A6
hsa05014~Amyotrophic lateral sclerosis	17	17/575	363/7936	0.983624925964326	0.99999999879999	0.646362438615403	ENSG00000175520/ENSG00000127191/ENSG00000023287/ENSG00000153201/ENSG00000158553/ENSG00000139496/ENSG00000093000/ENSG00000030066/ENSG00000124789/ENSG00000069248/ENSG00000058804/ENSG00000096433/ENSG00000176884/ENSG00000163879/ENSG00000175197/ENSG00000161281/ENSG00000120868	UBQLN3/TRAF2/RB1CC1/RANBP2/POM121L2/NUP58/NUP50/NUP160/NUP153/NUP133/NDC1/ITPR3/GRIN1/DNALI1/DDIT3/COX7A1/APAF1
hsa05322~Systemic lupus erythematosus	4	4/575	127/7936	0.985044392994827	0.99999999879999	0.434700445053064	ENSG00000101017/ENSG00000039537/ENSG00000125730/ENSG00000166278	CD40/C6/C3/C2
hsa00480~Glutathione metabolism	1	1/575	56/7936	0.985406695157428	0.99999999879999	0.246459627329193	ENSG00000099998	GGT5
hsa05012~Parkinson disease	11	11/575	264/7936	0.986892997815944	0.99999999879999	0.575072463768116	ENSG00000141424/ENSG00000165794/ENSG00000143570/ENSG00000050748/ENSG00000096433/ENSG00000150995/ENSG00000141404/ENSG00000175197/ENSG00000161281/ENSG00000070808/ENSG00000120868	SLC39A6/SLC39A2/SLC39A1/MAPK9/ITPR3/ITPR1/GNAL/DDIT3/COX7A1/CAMK2A/APAF1
hsa05321~Inflammatory bowel disease	1	1/575	63/7936	0.991415390974207	0.99999999879999	0.219075224292616	ENSG00000175387	SMAD2
hsa05204~Chemical carcinogenesis - DNA adducts	1	1/575	65/7936	0.992623618176246	0.99999999879999	0.212334448160535	ENSG00000255974	CYP2A6
hsa03040~Spliceosome	4	4/575	146/7936	0.994864472559655	0.99999999879999	0.378129839189994	ENSG00000113649/ENSG00000119953/ENSG00000136875/ENSG00000198231	TCERG1/SMNDC1/PRPF4/DDX42
hsa05132~Salmonella infection	9	9/575	249/7936	0.995047402388869	0.99999999879999	0.498858040859089	ENSG00000127191/ENSG00000102871/ENSG00000081237/ENSG00000051382/ENSG00000050748/ENSG00000135968/ENSG00000125971/ENSG00000213341/ENSG00000115091	TRAF2/TRADD/PTPRC/PIK3CB/MAPK9/GCC2/DYNLRB1/CHUK/ACTR3
hsa00980~Metabolism of xenobiotics by cytochrome P450	1	1/575	75/7936	0.996546999248446	0.99999999879999	0.184023188405797	ENSG00000255974	CYP2A6
hsa00190~Oxidative phosphorylation	3	3/575	133/7936	0.997221844913756	0.99999999879999	0.31131742399477	ENSG00000161281/ENSG00000006695/ENSG00000116039	COX7A1/COX10/ATP6V1B1
hsa05022~Pathways of neurodegeneration - multiple diseases	20	20/575	471/7936	0.997887499690387	0.99999999879999	0.586061109572602	ENSG00000188064/ENSG00000127191/ENSG00000106089/ENSG00000023287/ENSG00000126583/ENSG00000050748/ENSG00000130758/ENSG00000162337/ENSG00000096433/ENSG00000150995/ENSG00000152822/ENSG00000176884/ENSG00000163879/ENSG00000175197/ENSG00000184371/ENSG00000161281/ENSG00000176749/ENSG00000070808/ENSG00000134982/ENSG00000120868	WNT7B/TRAF2/STX1A/RB1CC1/PRKCG/MAPK9/MAP3K10/LRP5/ITPR3/ITPR1/GRM1/GRIN1/DNALI1/DDIT3/CSF1/COX7A1/CDK5R1/CAMK2A/APC/APAF1
hsa05034~Alcoholism	4	4/575	182/7936	0.999397660254703	0.99999999879999	0.303334925943622	ENSG00000100485/ENSG00000176884/ENSG00000182158/ENSG00000152495	SOS2/GRIN1/CREB3L2/CAMK4
hsa04740~Olfactory transduction	5	5/575	408/7936	0.99999999879999	0.99999999879999	0.169138959931799	ENSG00000221910/ENSG00000213215/ENSG00000173020/ENSG00000141404/ENSG00000070808	OR2F2/OR2F1/GRK2/GNAL/CAMK2A
