# Supplementary material for: Comprehensive analysis of the m6A-related molecular patterns and diagnostic biomarkers in osteoporosis
Source: Front Endocrinol (Lausanne). 2022 Aug 10;13:957742. doi: 10.3389/fendo.2022.957742 (PMC9399504; doi:10.3389/fendo.2022.957742)
Supplement: Supplementary file 3 [file DataSheet_1.zip › Supplementary Tables/Table S11_network.xlsx]

## Sheet: network
	genes	ID	Term	X	wername	cor	p	pstar
1	EGFR	hsa05215	Prostate cancer	134	METTL3	-0.435849	0.00493541	-0.44 **
2	EGFR	hsa05224	Breast cancer	134	METTL3	-0.435849	0.00493541	-0.44 **
3	EGFR	hsa05223	Non-small cell lung cancer	134	METTL3	-0.435849	0.00493541	-0.44 **
4	EGFR	hsa04010	MAPK signaling pathway	134	METTL3	-0.435849	0.00493541	-0.44 **
5	EGFR	hsa04934	Cushing syndrome	134	METTL3	-0.435849	0.00493541	-0.44 **
6	EGFR	hsa05214	Glioma	134	METTL3	-0.435849	0.00493541	-0.44 **
7	EGFR	hsa05218	Melanoma	134	METTL3	-0.435849	0.00493541	-0.44 **
8	EGFR	hsa05226	Gastric cancer	134	METTL3	-0.435849	0.00493541	-0.44 **
9	EGFR	hsa05212	Pancreatic cancer	134	METTL3	-0.435849	0.00493541	-0.44 **
10	EGFR	hsa04068	FoxO signaling pathway	134	METTL3	-0.435849	0.00493541	-0.44 **
11	EGFR	hsa04151	PI3K-Akt signaling pathway	134	METTL3	-0.435849	0.00493541	-0.44 **
12	EGFR	hsa04510	Focal adhesion	134	METTL3	-0.435849	0.00493541	-0.44 **
13	EGFR	hsa04928	Parathyroid hormone synthesis, secretion and action	134	METTL3	-0.435849	0.00493541	-0.44 **
14	EGFR	hsa04015	Rap1 signaling pathway	134	METTL3	-0.435849	0.00493541	-0.44 **
15	EGFR	hsa04014	Ras signaling pathway	134	METTL3	-0.435849	0.00493541	-0.44 **
16	EGFR	hsa04020	Calcium signaling pathway	134	METTL3	-0.435849	0.00493541	-0.44 **
17	EGFR	hsa05205	Proteoglycans in cancer	134	METTL3	-0.435849	0.00493541	-0.44 **
18	HIPK3	hsa04218	Cellular senescence	4	METTL3	0.378065	0.016159	0.38 *
19	MAP4K3	hsa04010	MAPK signaling pathway	95	METTL3	0.525834	0.000492838	0.53 **
20	SMAD4	hsa05226	Gastric cancer	36	YTHDF2	0.372647	0.0178799	0.37 *
21	SMAD4	hsa05212	Pancreatic cancer	36	YTHDF2	0.372647	0.0178799	0.37 *
22	SMAD4	hsa04068	FoxO signaling pathway	36	YTHDF2	0.372647	0.0178799	0.37 *
23	SMAD4	hsa04350	TGF-beta signaling pathway	36	YTHDF2	0.372647	0.0178799	0.37 *

## Sheet: edges
	node1	node2	pstar
1	EGFR	METTL3	-0.44
**
2	EGFR	METTL3	-0.44
**
3	EGFR	METTL3	-0.44
**
4	EGFR	METTL3	-0.44
**
5	EGFR	METTL3	-0.44
**
6	EGFR	METTL3	-0.44
**
7	EGFR	METTL3	-0.44
**
8	EGFR	METTL3	-0.44
**
9	EGFR	METTL3	-0.44
**
10	EGFR	METTL3	-0.44
**
11	EGFR	METTL3	-0.44
**
12	EGFR	METTL3	-0.44
**
13	EGFR	METTL3	-0.44
**
14	EGFR	METTL3	-0.44
**
15	EGFR	METTL3	-0.44
**
16	EGFR	METTL3	-0.44
**
17	EGFR	METTL3	-0.44
**
18	HIPK3	METTL3	0.38
*
19	MAP4K3	METTL3	0.53
**
20	SMAD4	YTHDF2	0.37
*
21	SMAD4	YTHDF2	0.37
*
22	SMAD4	YTHDF2	0.37
*
23	SMAD4	YTHDF2	0.37
*
24	EGFR	Prostate cancer	NA
25	EGFR	Breast cancer	NA
26	EGFR	Non-small cell lung cancer	NA
27	EGFR	MAPK signaling pathway	NA
28	EGFR	Cushing syndrome	NA
29	EGFR	Glioma	NA
30	EGFR	Melanoma	NA
31	EGFR	Gastric cancer	NA
32	EGFR	Pancreatic cancer	NA
33	EGFR	FoxO signaling pathway	NA
34	EGFR	PI3K-Akt signaling pathway	NA
35	EGFR	Focal adhesion	NA
36	EGFR	Parathyroid hormone synthesis	secretion and action	NA
37	EGFR	Rap1 signaling pathway	NA
38	EGFR	Ras signaling pathway	NA
39	EGFR	Calcium signaling pathway	NA
40	EGFR	Proteoglycans in cancer	NA
41	HIPK3	Cellular senescence	NA
42	MAP4K3	MAPK signaling pathway	NA
43	SMAD4	Gastric cancer	NA
44	SMAD4	Pancreatic cancer	NA
45	SMAD4	FoxO signaling pathway	NA
46	SMAD4	TGF-beta signaling pathway	NA

## Sheet: node
	node	type
1	EGFR	targetgene
18	HIPK3	targetgene
19	MAP4K3	targetgene
20	SMAD4	targetgene
24	METTL3	wername
43	YTHDF2	wername
47	Prostate cancer	pathways
48	Breast cancer	pathways
49	Non-small cell lung cancer	pathways
50	MAPK signaling pathway	pathways
51	Cushing syndrome	pathways
52	Glioma	pathways
53	Melanoma	pathways
54	Gastric cancer	pathways
55	Pancreatic cancer	pathways
56	FoxO signaling pathway	pathways
57	PI3K-Akt signaling pathway	pathways
58	Focal adhesion	pathways
59	Parathyroid hormone synthesis	secretion and action	pathways
60	Rap1 signaling pathway	pathways
61	Ras signaling pathway	pathways
62	Calcium signaling pathway	pathways
63	Proteoglycans in cancer	pathways
64	Cellular senescence	pathways
69	TGF-beta signaling pathway	pathways
