# Supplementary material for: Comprehensive analysis of the m6A-related molecular patterns and diagnostic biomarkers in osteoporosis
Source: Front Endocrinol (Lausanne). 2022 Aug 10;13:957742. doi: 10.3389/fendo.2022.957742 (PMC9399504; doi:10.3389/fendo.2022.957742)
Supplement: Supplementary file 3 [file DataSheet_1.zip › Supplementary Tables/Table S12_OP GSE93883 DEmiRNAs sig.csv]

	logFC	AveExpr	t	PValue	adj.P.Val	B
hsa-miR-155-5p	-2.421869525	1.232213212	-15.77709789	1.95E-11	5.49E-09	16.55172604
hsa-miR-107	-2.26308898	1.865512745	-12.28875092	9.12E-10	1.38E-07	12.72610616
hsa-miR-221-3p	-2.237416876	1.318638305	-9.199539373	6.24E-08	5.06E-06	8.440563506
hsa-miR-128	-2.14062203	0.906039914	-17.29807853	1.30E-11	5.12E-09	16.97646602
hsa-miR-10b-5p	-2.099649047	1.681552566	-10.09436925	1.66E-08	1.64E-06	9.786855855
hsa-miR-183-5p	-2.069395711	1.764697985	-5.867281323	2.04E-05	0.000471517	2.525432293
hsa-miR-144-5p	-2.020794287	1.113719187	-9.175434319	3.32E-07	1.92E-05	6.962012498
hsa-miR-92b-3p	-1.945626293	1.419976088	-7.113459926	1.97E-06	7.31E-05	4.912379065
hsa-miR-205-5p	-1.921261336	0.914199352	-11.80725993	1.66E-09	2.34E-07	12.12141048
hsa-miR-374c-3p	-1.877169639	0.96560629	-19.87626206	5.04E-13	4.96E-10	20.08579312
hsa-miR-223-3p	-1.793880885	1.912861355	-12.3535436	8.42E-10	1.38E-07	12.80588535
hsa-miR-151a-3p	-1.781032847	2.061291804	-4.274995917	0.000535257	0.006088934	-0.787207038
hsa-miR-192-5p	-1.743417638	0.757309288	-15.75471717	5.20E-11	1.14E-08	15.62688489
hsa-miR-92a-3p	-1.71816824	1.628357822	-4.688271037	0.000223424	0.003011633	0.092854031
hsa-miR-21-5p	-1.716012362	2.032944834	-7.294955244	1.43E-06	5.40E-05	5.242416795
hsa-miR-103a-3p	-1.603076951	1.878595776	-6.666187984	4.44E-06	0.000138845	4.079758325
hsa-miR-584-5p	-1.590772361	2.258575027	-3.595559146	0.002296809	0.019234552	-2.240006125
hsa-miR-7-5p	-1.554455375	2.518647512	-2.956808206	0.008987299	0.051716386	-3.575654527
hsa-miR-532-5p	-1.513386142	0.688478695	-20.86162624	7.81E-13	5.12E-10	19.64927522
hsa-miR-4666a-3p	-1.497145526	1.209207857	-7.413805344	1.16E-06	5.07E-05	5.456093252
hsa-miR-660-5p	-1.492243067	0.623784037	-21.27439738	1.70E-13	3.34E-10	21.11175258
hsa-miR-668	-1.48972696	1.125281886	-8.869001063	1.04E-07	7.06E-06	7.919070557
hsa-miR-338-5p	-1.457133884	0.685328112	-12.1444251	4.87E-09	5.64E-07	11.17043576
hsa-miR-30d-5p	-1.433032893	2.363701222	-4.11050764	0.000760374	0.0080521	-1.139241198
hsa-miR-4791	-1.389589596	1.080012891	-9.834544808	2.42E-08	2.22E-06	9.405503054
hsa-miR-26b-5p	-1.351005181	2.484680622	-4.081035187	0.000809863	0.008477715	-1.202359041
hsa-miR-26a-5p	-1.341970143	2.017079592	-4.315156358	0.000491411	0.005762328	-0.701354494
hsa-miR-93-5p	-1.335953473	1.409509847	-3.356079746	0.00384082	0.028523526	-2.746945721
hsa-miR-15b-5p	-1.303399766	0.725768119	-7.356253461	1.28E-06	5.33E-05	5.352863991
hsa-miR-1267	-1.286295182	1.600989006	-3.261252782	0.004705183	0.032604933	-2.945982094
hsa-miR-744-3p	-1.268863175	1.083854337	-4.413577312	0.000398736	0.004843902	-0.491195734
hsa-miR-4325	-1.239114086	2.354969248	-3.056532183	0.007277412	0.04461666	-3.37120805
hsa-miR-124-3p	-1.226518062	1.54081364	-2.733590976	0.014348116	0.07489945	-4.025262122
hsa-miR-3150a-5p	-1.217694681	1.07479495	-6.829638647	3.29E-06	0.000109754	4.387207757
hsa-miR-4456	-1.209290239	1.580780128	-5.378096486	5.39E-05	0.0010107	1.533842952
hsa-let-7f-5p	-1.202749785	1.313304702	-3.793181573	0.001501808	0.013746778	-1.818523178
hsa-miR-106b-5p	-1.16136101	0.945931324	-9.816612867	2.48E-08	2.22E-06	9.378900928
hsa-miR-423-3p	-1.13954737	0.90352478	-4.774470153	0.000186549	0.002641212	0.275153925
hsa-miR-222-3p	-1.131092528	1.07136937	-5.236384495	7.19E-05	0.001310135	1.241516626
hsa-miR-17-5p	-1.116125699	0.715731933	-7.515377758	9.69E-07	4.71E-05	5.637177671
hsa-miR-30e-3p	-1.094957718	1.98866218	-3.332320139	0.004041388	0.029511288	-2.796921499
hsa-miR-30a-5p	-1.090955194	2.144187677	-3.086008977	0.006835978	0.042439133	-3.310412219
hsa-miR-16-2-3p	-1.07030257	0.806572398	-4.282676572	0.000599373	0.006626775	-0.854654856
hsa-miR-181a-5p	-1.054942982	0.974416502	-6.234389118	1.00E-05	0.00027363	3.250132282
hsa-miR-4762-5p	-1.050358201	1.824128475	-5.025420333	0.00011081	0.001832554	0.802556463
hsa-miR-424-5p	-1.047066584	0.733577582	-6.892242714	2.94E-06	9.96E-05	4.503997536
hsa-miR-126-3p	-1.040496482	1.857016565	-2.875924111	0.010656024	0.059746595	-3.739945955
hsa-miR-1297	-1.026506888	2.051526532	-3.593488217	0.002307056	0.019238504	-2.24441086
hsa-miR-203	-1.013889283	0.57172071	-9.443371597	7.40E-08	5.50E-06	8.336024025
hsa-let-7d-3p	-0.956805443	0.865207074	-4.560035146	0.000292563	0.003763162	-0.179267925
hsa-miR-126-5p	-0.950990158	0.637731052	-5.304584198	7.69E-05	0.001363308	1.227710172
hsa-miR-181d	-0.934066666	2.622206712	-2.49130859	0.023616825	0.10987686	-4.49773482
hsa-let-7a-5p	-0.92857175	2.342197641	-2.640598716	0.017395543	0.085800572	-4.208734108
hsa-miRPlus-C1110	-0.923396917	0.912444294	-6.613486668	4.90E-06	0.00014396	3.979850631
hsa-miR-23c	-0.91992222	0.649691746	-8.784810753	1.19E-07	7.79E-06	7.784074345
hsa-miR-891a	-0.915194201	2.112152176	-3.156731662	0.005881091	0.038072328	-3.163926767
hsa-miR-5701	-0.903208198	0.8966153	-4.515183948	0.000321602	0.004031286	-0.274675561
hsa-miR-106a-5p	-0.901609311	0.615215366	-6.799514736	3.48E-06	0.000114044	4.330819409
hsa-miR-15a-5p	-0.89960094	0.522592628	-7.043640879	2.23E-06	7.99E-05	4.784213859
hsa-miR-4518	-0.882692969	0.703017002	-4.912272266	0.000166894	0.002451106	0.439176734
hsa-miR-374b-3p	-0.874922636	0.443937491	-14.31867182	8.83E-11	1.74E-08	15.0610037
hsa-miR-4774-5p	-0.871013839	0.465607328	-6.304497125	1.17E-05	0.000300593	3.154598489
hsa-miR-4658	-0.843970191	1.143633389	-4.540773914	0.000304691	0.003878292	-0.220226859
hsa-miR-181b-5p	-0.811355195	1.23059292	-2.663464398	0.016593306	0.083076654	-4.163852378
hsa-miR-4775	-0.809706633	0.413500995	-16.98100047	6.16E-12	3.03E-09	17.6817392
hsa-miR-186-5p	-0.804985686	0.356183997	-15.3598909	2.97E-11	7.31E-09	16.13963115
hsa-miR-3686	-0.790246537	1.703638099	-5.177472853	8.11E-05	0.001412211	1.11937718
hsa-miR-199a-3p/hsa-miR-199b-3p	-0.783259666	1.777184307	-2.60059321	0.018889086	0.091560889	-4.286878161
hsa-miR-559	-0.781149845	1.841220589	-2.650017413	0.017060695	0.084360421	-4.190265531
hsa-miR-363-3p	-0.77462855	0.5634611	-5.21626773	9.14E-05	0.00155379	1.051626489
hsa-miR-195-5p	-0.771380568	1.258114051	-2.854102611	0.011155439	0.061717078	-3.784014747
hsa-miR-148a-3p	-0.763107663	0.399331083	-7.732957558	3.87E-06	0.000122771	4.529062819
hsa-miR-635	-0.739686329	0.441775807	-11.70217427	1.90E-09	2.49E-07	11.98659696
hsa-miR-4425	-0.73276872	0.391058828	-4.925572204	0.000136221	0.002161952	0.593347661
hsa-miR-200c-3p	-0.727319383	0.386287771	-15.87118219	1.78E-11	5.49E-09	16.64314783
hsa-miR-30e-5p	-0.722769055	1.02532526	-4.414077069	0.000398314	0.004843902	-0.49012959
hsa-miR-224-5p	-0.721250234	0.409976994	-10.18418181	3.84E-07	2.10E-05	7.001931338
hsa-miR-4289	-0.690213024	0.504981426	-5.167324247	8.28E-05	0.00142919	1.098301132
hsa-miR-548ah-5p	-0.688551182	0.575865101	-3.137409627	0.006128139	0.03910035	-3.204031485
hsa-miR-421	-0.673570906	0.827326986	-4.584300732	0.000277981	0.003622953	-0.127697556
hsa-miR-4288	-0.666487527	2.44617605	-3.803037749	0.001470331	0.013678074	-1.79745464
hsa-miR-125b-2-3p	-0.65117948	0.658278197	-6.622771189	4.82E-06	0.00014396	3.997479035
hsa-miR-375	-0.65034435	0.922406926	-2.846346497	0.011338352	0.061982989	-3.79965107
hsa-miR-4528	-0.63261842	0.353514254	-9.979543373	6.43E-08	5.06E-06	8.555560419
hsa-miR-342-3p	-0.627903688	0.331320473	-7.547271608	1.35E-06	5.33E-05	5.362270352
hsa-miR-3911	-0.623315269	1.090070379	-3.068054541	0.007101633	0.04367504	-3.347462058
hsa-miR-3924	-0.618288272	1.516689156	-5.763414697	2.50E-05	0.00056503	2.317285012
hsa-miR-5694	-0.616771188	0.659639731	-6.968181006	2.56E-06	8.83E-05	4.644941558
hsa-miR-30c-1-3p	-0.60819894	0.638895613	-2.883164268	0.010495163	0.059522999	-3.725299732
hsa-miR-424-3p	-0.598232758	0.316269571	-7.974974482	1.06E-06	4.84E-05	5.690376962
hsv1-miR-H5-3p	-0.593944558	0.779905787	-5.415942246	5.00E-05	0.000993096	1.611545868
hsa-miR-208b	-0.586187324	0.960411604	-2.168046941	0.044969043	0.179511313	-5.095488055
hsa-miR-3591-5p	-0.582873873	2.282702338	-2.435752259	0.026430555	0.12012779	-4.603361407
hsa-miR-934	-0.563326626	1.387976754	-3.724616437	0.001740294	0.015427475	-1.964981929
hsa-miR-27a-5p	-0.559188258	0.445835854	-2.755967832	0.014971371	0.076595693	-3.998230697
hsa-miR-885-5p	-0.554525945	1.453017585	-2.189686531	0.043110044	0.173853619	-5.056835654
hsa-miR-196a-3p	-0.547684735	0.66070982	-6.012328191	1.53E-05	0.000372937	2.813839749
hsa-miR-194-5p	-0.539243873	0.463592986	-4.370359432	0.000500508	0.005828398	-0.672901146
hsa-miR-3144-3p	-0.534954113	0.294713027	-11.24540371	3.43E-09	4.22E-07	11.38834861
hsa-miR-767-5p	-0.516961287	0.591802733	-6.378900053	7.61E-06	0.000216972	3.53057256
hsa-miR-4733-3p	-0.515473529	0.359537464	-12.86500796	4.56E-10	8.15E-08	13.42287405
hsa-miR-20a-5p	-0.510992058	0.38437402	-2.874996634	0.011195628	0.061717078	-3.754612716
hsa-miR-30a-3p	-0.503257409	0.441718333	-4.861576164	0.000222227	0.003011633	0.205625581
hsa-miR-544b	-0.495604461	0.596660647	-3.376431496	0.003676877	0.027513664	-2.704085477
hsa-miR-3136-3p	-0.47238676	2.597814168	-2.665881195	0.016510614	0.083076654	-4.159099545
hsa-miR-145-3p	-0.470589315	0.414303707	-4.915105383	0.000139209	0.002174319	0.571366515
hsa-miR-214-5p	-0.464761989	0.55048368	-3.493385537	0.002860733	0.022519687	-2.456932801
hsa-miR-212-3p	-0.459776182	1.766289426	-3.296912167	0.004359655	0.030974009	-2.871269881
hsa-miR-1270	-0.458969152	0.879757269	-3.182670291	0.005564771	0.037123626	-3.109994301
hsa-miR-99b-3p	-0.457933445	0.856802545	-2.981764171	0.008525851	0.050456545	-3.524678667
hsa-miR-4291	-0.444606369	0.550802534	-3.179504599	0.005602462	0.037189776	-3.11658219
hsa-miR-505-3p	-0.435116711	0.504048787	-2.650148596	0.017716658	0.086948586	-4.19539997
hsa-miR-1207-3p	-0.43295793	0.378892427	-5.118045655	9.16E-05	0.00155379	0.995817643
hsa-miR-24-2-5p	-0.432374882	0.630803837	-3.002577395	0.008158736	0.048952415	-3.482067257
hsa-miR-3690	-0.42754735	0.781244127	-2.684066719	0.015900923	0.080652105	-4.123281582
hsa-miR-27b-5p	-0.418685483	0.286593913	-9.671120655	9.62E-08	6.76E-06	8.145016011
hsa-miR-1265	-0.41561743	0.67229846	-3.613579114	0.002209536	0.018739475	-2.201666328
hsa-miR-4475	-0.411716313	0.652347103	-6.002471696	1.56E-05	0.000375503	2.794326129
hsa-miR-335-5p	-0.405498975	0.497519233	-3.941777336	0.001091493	0.010903848	-1.500596036
hsa-miR-19b-3p	-0.403699743	0.363916021	-4.041829993	0.000880777	0.009075233	-1.286326856
hsa-miR-28-3p	-0.403148242	0.344783527	-2.566594425	0.02097066	0.099927988	-4.355846305
hsa-miR-411-3p	-0.399334439	0.370427328	-5.788965356	2.38E-05	0.000543528	2.368611873
hsa-miR-4654	-0.398907596	1.034003719	-2.98723647	0.008427796	0.050108468	-3.513483592
hsa-miR-514a-5p	-0.397984037	0.556692058	-2.72925134	0.014478136	0.075378229	-4.033878511
hsa-miR-363-5p	-0.395842773	0.241736237	-5.826773054	0.000131096	0.002114735	1.088130681
hsa-miR-20b-5p	-0.390185185	0.212405215	-11.99287572	1.26E-08	1.35E-06	10.28587121
hsa-miR-3913-5p	-0.387564815	0.232164556	-8.522819782	7.89E-07	4.08E-05	6.073926413
hsa-miR-147b	-0.385827	0.269643711	-7.895664428	5.06E-07	2.69E-05	6.302726349
hsa-miR-4517	-0.385721139	0.264480949	-6.971751937	2.54E-06	8.83E-05	4.651549852
hsa-miR-195-3p	-0.377443392	0.440219293	-4.528495156	0.000312689	0.003944696	-0.246348377
hsa-miR-4685-3p	-0.376427518	0.740537407	-7.340401599	1.32E-06	5.33E-05	5.324351385
hsa-miR-4300	-0.371845772	0.679486652	-3.083341835	0.006874817	0.042546037	-3.315919665
hsa-miR-3133	-0.35747451	2.034878219	-2.325846316	0.032950965	0.141588425	-4.808941121
hsa-miR-130b-3p	-0.353861801	0.293094072	-7.333184279	1.33E-06	5.33E-05	5.311358264
hsa-let-7f-1-3p	-0.353537904	0.362451848	-4.718803466	0.000209579	0.002884272	0.157486604
hsa-miR-5696	-0.347726573	0.309786531	-5.431475505	4.84E-05	0.000972304	1.64339212
hsa-miR-374b-5p	-0.344963933	0.295302754	-7.412991524	1.16E-06	5.07E-05	5.45463668
hsa-miR-130a-3p	-0.343763982	0.423024396	-2.962146503	0.009355484	0.053522073	-3.580742909
hsa-miR-501-3p	-0.34253843	0.194356425	-3.159448026	0.006646299	0.041523544	-3.207338059
hsa-miR-374a-3p	-0.33489885	0.203456008	-6.013962652	0.000100685	0.001679229	1.362952504
hsa-miR-664-5p	-0.322435755	0.391525823	-2.742898427	0.014673135	0.075991394	-4.015062846
hsa-miR-542-3p	-0.312235074	0.252972865	-3.038380131	0.010638263	0.059746595	-3.510612969
hsa-miR-132-3p	-0.310521013	0.275618907	-6.452390155	1.23E-05	0.000309605	3.171449929
hsa-miR-30d-3p	-0.308419638	0.346147881	-3.48914012	0.00415829	0.02987891	-2.637239231
hsa-miR-433	-0.307559501	0.16709327	-5.305218046	0.000157004	0.002405871	0.704236454
hsa-miR-24-1-5p	-0.306652099	0.482102155	-3.104132529	0.006577698	0.041225829	-3.272955101
hsa-miR-7-1-3p	-0.306193507	0.211748614	-5.012989197	0.000166284	0.002451106	0.5012624
hsa-miR-181a-3p	-0.301359482	0.230622502	-6.363108631	1.05E-05	0.000279026	3.263480044
hsa-miR-639	-0.299490437	0.179906486	-9.936799594	3.72E-08	3.18E-06	9.03838381
hsa-miR-409-3p	-0.291105722	0.225908835	-7.002254765	4.89E-06	0.00014396	4.117667103
hsa-miR-5590-3p	-0.287715978	0.334891264	-3.35360339	0.003861256	0.028567489	-2.752157596
hsa-miR-147a	-0.282220863	0.285302396	-3.890602966	0.001218215	0.011927599	-1.6101447
hsa-miR-517-5p	-0.281717838	0.281071824	-5.042534451	0.000128769	0.002094362	0.702768967
hsa-miR-122-3p	-0.281595582	0.69477978	-2.281471159	0.035987396	0.151981108	-4.890592871
hsa-miR-200c-5p	-0.276713979	0.290454342	-4.595535994	0.000271482	0.003561843	-0.103831614
hsa-miR-190b	-0.274912403	0.36534854	-5.398860705	5.17E-05	0.000996397	1.576494469
hsa-miR-4321	-0.273138144	0.16043132	-4.395045789	0.000774007	0.008145703	-0.933317613
hsa-miR-4299	-0.265045068	0.333838961	-3.627389266	0.002144899	0.018352878	-2.172268756
hsa-miR-1293	-0.260185992	0.318890431	-3.477689518	0.002958809	0.023015561	-2.490180031
hsa-miR-3680-3p	-0.254744041	0.163159444	-5.541628247	8.00E-05	0.00140588	1.31880675
hsa-miR-455-3p	-0.2544913	0.195922887	-4.955125053	0.000185712	0.002641212	0.388567265
hsa-miR-130b-5p	-0.25193176	0.357469684	-3.455608739	0.003102464	0.023850194	-2.536912851
hsa-miR-3126-5p	-0.251445559	0.80750725	-4.838194427	0.000163336	0.002435197	0.409568193
hsa-miR-518d-5p/hsa-miR-520c-5p/hsa-miR-526a	-0.249291961	0.43037824	-4.778962274	0.000184807	0.002641212	0.284639368
hsa-miR-497-5p	-0.236145381	0.192041373	-3.195631344	0.005764254	0.037687879	-3.108399994
hsa-miR-5003-5p	-0.234579193	0.174965783	-8.299879384	2.58E-07	1.59E-05	6.98893823
hsa-miR-193b-3p	-0.234401166	0.161761725	-8.712619972	3.58E-07	2.01E-05	6.800611869
hsa-miR-550b-3p	-0.232783407	0.217881198	-5.649962165	3.13E-05	0.000676247	2.088419175
hsa-miR-1294	-0.231804994	0.187508068	-3.689403087	0.002529284	0.020826905	-2.197823442
hsa-miR-502-3p	-0.231427376	0.110771487	-8.103126037	8.72E-07	4.40E-05	5.888215759
hsa-miR-217	-0.225980748	0.140514552	-13.92741185	1.30E-08	1.35E-06	10.38917351
hsa-miR-19a-3p	-0.224197519	0.233036065	-3.404501578	0.003728203	0.027792059	-2.679739052
hsa-miR-374c-5p	-0.222785001	0.131871753	-6.805668128	4.77E-06	0.00014396	4.070431824
hsa-miR-499a-3p	-0.220007583	0.191397077	-9.075326224	7.55E-08	5.50E-06	8.246169872
hsa-miR-3607-5p	-0.219131598	0.24196267	-2.902039012	0.010589802	0.059746595	-3.700823348
hsa-miR-4477a	-0.21595227	0.362677327	-3.417971017	0.003363471	0.025557185	-2.616461591
hsa-miR-125b-1-3p	-0.215362257	0.159711348	-5.446850552	7.36E-05	0.00132894	1.334064634
hsa-miR-34c-3p	-0.213474009	0.197505855	-4.331187154	0.000869086	0.009001906	-1.051634428
hsa-miR-379-5p	-0.212984173	0.141446288	-5.934003657	3.04E-05	0.000664089	2.241170518
hsa-miR-193a-5p	-0.212607822	0.153076542	-4.212876678	0.001078495	0.01082897	-1.271799252
hsa-miR-29b-3p	-0.212537252	0.225566944	-3.462904688	0.003591461	0.026977078	-2.599227141
hsa-miR-599	-0.209601631	0.130374134	-3.798245844	0.002677517	0.021653418	-2.122460686
hsa-miR-4539	-0.207001055	0.331503127	-2.549783417	0.020962756	0.099927988	-4.385401747
hsa-miR-3130-3p	-0.206036695	0.121785905	-8.658802189	3.86E-06	0.000122771	4.747632556
hsa-miR-5000-3p	-0.205895137	0.153211034	-5.291112642	0.000160798	0.002434232	0.679639377
hsa-miR-543	-0.202511507	0.119059356	-4.610384063	0.000650239	0.007031152	-0.673575834
hsa-miR-3065-5p	-0.20221986	0.225664166	-3.181088477	0.006361273	0.040253974	-3.16425097
hsa-miR-323a-3p	-0.201202917	0.15951011	-7.729459951	1.00E-06	4.71E-05	5.668167727
hsa-miR-539-3p	-0.199586061	0.249393859	-2.138431329	0.048636877	0.191052642	-5.141077023
hsa-miR-3692-3p	-0.199545115	0.194567787	-3.98266503	0.001115216	0.011084571	-1.47863948
hsa-miR-4755-3p	-0.19559438	0.193890839	-3.448190978	0.005033057	0.034273551	-2.761434247
hsa-miR-4511	-0.18534436	0.260917256	-4.300520493	0.000506952	0.00586871	-0.732636352
hsa-miR-1290	-0.18066744	0.224338045	-2.995389428	0.008734428	0.051158794	-3.514038557
hsa-miRPlus-A1086	-0.175645215	0.117635663	-3.44513602	0.005745215	0.037687879	-2.815026121
hsa-miR-425-5p	-0.172722068	0.343553849	-2.454721839	0.025436022	0.116685529	-4.567419507
hsa-miR-576-3p	-0.16708086	0.202877436	-2.601531884	0.021272075	0.100633278	-4.295356139
hsa-miR-3649	-0.161951217	0.299175581	-2.705145153	0.015221251	0.077604719	-4.081646853
hsa-miR-190a	-0.159750388	0.083171503	-5.632062946	6.83E-05	0.001256872	1.480887992
hsa-miR-513a-5p	-0.15839527	0.458810824	-3.07340429	0.007021438	0.04331721	-3.336428693
hsa-miR-4282	-0.158298443	0.162846662	-3.331464126	0.004048805	0.029511288	-2.798720763
hsa-miR-15a-3p	-0.157186704	0.295374787	-2.283766825	0.035824128	0.151696323	-4.886388681
hsa-miR-518a-5p/hsa-miR-527	-0.15641535	0.177916362	-3.888002495	0.001358036	0.012914823	-1.675848409
hsa-miR-500a-3p	-0.15592405	0.087004914	-6.357493932	2.86E-05	0.000632399	2.462141434
hsa-miR-4683	-0.155338484	0.146314752	-2.911577226	0.01096187	0.061113204	-3.6964385
hsa-miR-4484	-0.155261454	0.389796437	-3.145890356	0.006018476	0.038707061	-3.186436451
hsa-miR-5007-3p	-0.154896282	0.674010426	-2.591674378	0.019238352	0.09302476	-4.304232004
hsa-miRPlus-C1087	-0.153778244	0.153871822	-4.725520207	0.000206652	0.002864028	0.171696194
hsa-miR-3184-5p	-0.146624001	0.46673609	-2.243798134	0.038767464	0.161298876	-4.959268225
hsa-miR-425-3p	-0.144214072	0.406631007	-2.565358804	0.020305106	0.097345418	-4.355288371
hsa-miR-4760-3p	-0.14316795	0.079978183	-7.774565934	3.52E-05	0.00074386	2.727166088
hsa-miR-96-3p	-0.142810348	0.122378266	-5.520399128	0.000204062	0.002848185	0.627523785
hsa-miR-944	-0.138710191	0.112985765	-5.585276345	4.47E-05	0.000906667	1.781348324
hsa-miR-301a-5p	-0.136754233	0.170793695	-3.853711461	0.001458627	0.013669421	-1.747283584
hsa-miR-3545-5p	-0.133555487	0.122297478	-7.370953167	1.03E-05	0.000277011	3.620840838
hsa-miR-4536-3p	-0.128270852	0.10408105	-7.862426783	1.25E-06	5.33E-05	5.514866268
hsa-miR-3157-3p	-0.127412388	0.485767509	-2.67906794	0.016066328	0.081281575	-4.133136669
hsa-miR-33a-3p	-0.126368449	0.161665849	-2.484021159	0.024742644	0.114304045	-4.512354005
hsa-miR-4482-3p	-0.124997676	0.183300118	-2.992777966	0.008781719	0.051283157	-3.519285884
hsa-miR-875-3p	-0.121415611	0.10838395	-5.560100505	0.00013866	0.002174319	0.923037381
hsa-miR-4530	-0.121362572	0.267568225	-2.356432304	0.030999195	0.13497811	-4.75219879
hsa-miR-223-5p	-0.11992497	0.091152034	-2.836316297	0.02032976	0.097345418	-3.887429387
hsa-miR-4636	-0.118806453	0.113772771	-6.719501019	1.12E-05	0.000294145	3.341984318
hsa-miR-1180	-0.116771121	0.066777566	-6.95326564	7.76E-06	0.000218245	3.7206195
hsa-miR-4262	-0.116220835	0.18700368	-2.595205067	0.019796805	0.095256996	-4.301132616
hsa-miR-3199	-0.113631977	0.150084419	-2.50508401	0.028202631	0.126142676	-4.466476293
hsa-miR-1269b	-0.110388951	0.145118946	-4.4195874	0.000900232	0.009179563	-1.008107229
hsa-miR-219-1-3p	-0.108495609	0.166462702	-4.568531086	0.000287371	0.003720693	-0.161208052
hsa-miR-616-5p	-0.10470036	0.159014314	-2.901626061	0.011183333	0.061717078	-3.715875454
hsa-miR-3938	-0.104277286	0.318364572	-2.790983748	0.012730852	0.068522188	-3.910833575
hsa-miR-3140-5p	-0.101768701	0.13461565	-2.545733233	0.023684921	0.109933785	-4.398294915
hsa-miR-5680	-0.101253669	0.083965931	-3.006589792	0.013734956	0.072467545	-3.602947357
hsa-miR-138-2-3p	-0.100503786	0.17895422	-3.165347321	0.006139232	0.03910035	-3.170128042
hsa-miR-18a-3p	-0.100054519	0.245363865	-2.849832708	0.01125578	0.061875349	-3.792624655
hsa-miR-671-3p	-0.09955548	0.121737245	-4.457597639	0.000488018	0.005762328	-0.593924053
hsa-miR-3681-5p	-0.097915365	0.122234685	-3.204033069	0.005316867	0.035957368	-3.065497493
hsa-miR-20b-3p	-0.097499012	0.1796987	-3.674794946	0.001937058	0.016646855	-2.071266403
hsa-miR-4786-5p	-0.097196287	0.095653407	-8.015989396	9.94E-07	4.71E-05	5.753926647
hsa-miR-26b-3p	-0.095424679	0.071068666	-4.277579752	0.001407455	0.013252974	-1.374988095
hsa-miR-4489	-0.094770413	0.060691618	-4.515582995	0.002208032	0.018739475	-1.467700846
hsa-miR-3607-3p	-0.093472363	0.147237018	-2.370322363	0.03100107	0.13497811	-4.724180056
hsa-miR-5189	-0.093394972	0.175547114	-2.227683783	0.040964164	0.168303706	-4.98320932
hsa-miR-4309	-0.091307903	0.203767345	-2.991053086	0.00836006	0.049856358	-3.505672064
hsv2-miR-H11*	-0.090597903	0.109663124	-5.156994318	0.000263101	0.003475055	0.260084495
hsa-miR-3545-3p	-0.090482266	0.097277274	-2.697571721	0.018664976	0.090922455	-4.121963953
hsa-miR-3074-5p	-0.090183142	0.158803122	-2.666925994	0.0197751	0.095256996	-4.1780014
hsa-miR-34a-3p	-0.083452419	0.09792184	-5.574407964	7.56E-05	0.001351734	1.377681944
hsa-miR-1306-3p	-0.081514656	0.056524819	-5.29167255	0.000211874	0.002895609	0.48407533
hsa-miR-3120-3p	-0.081268037	0.083436526	-6.416327078	9.53E-06	0.000264161	3.361937792
hsa-miR-5583-5p	-0.079181369	0.13014383	-2.790721788	0.013307774	0.070782969	-3.921234717
hsa-miR-200a-3p	-0.078791733	0.053505642	-5.63159719	5.24E-05	0.000996397	1.681708094
hsa-miR-548aa/hsa-miR-548t-3p	-0.078773831	0.147647604	-2.238325712	0.039187485	0.162243007	-4.969193673
hsa-miR-452-3p	-0.07866758	0.050923304	-3.339913685	0.009181655	0.052680747	-3.095477392
hsa-miR-769-3p	-0.075907101	0.092347387	-3.93226544	0.001238471	0.012065893	-1.583633485
hsa-miR-2116-3p	-0.07496962	0.093292255	-4.119707886	0.000954257	0.009680299	-1.272060406
hsa-miR-4506	-0.074451522	0.140029243	-2.973135694	0.008682723	0.051007759	-3.542318092
hsa-miR-5582-3p	-0.074431985	0.117712807	-3.369417979	0.004736894	0.032709499	-2.824771832
hsa-miR-567	-0.07430882	0.065458302	-6.234741147	1.33E-05	0.000325974	3.02440661
hsa-miR-10b-3p	-0.073947037	0.057479131	-6.689303158	1.18E-05	0.000300593	3.292520264
hsa-miR-105-5p	-0.073070764	0.120182909	-2.447261721	0.027538368	0.12357379	-4.5802553
hsv2-miR-H4-5p	-0.071954102	0.050626996	-6.208918073	5.19E-05	0.000996397	1.942136128
hsa-miR-593-5p	-0.071094047	0.082120813	-7.139084563	5.83E-06	0.000168629	4.016232645
hsa-miR-5188	-0.069175124	0.078986986	-4.955274381	0.000185659	0.002641212	0.388858554
hsa-let-7a-3p	-0.069079856	0.054607404	-3.67606347	0.002922972	0.022827018	-2.282714153
hsa-miR-1251	-0.068822926	0.064326129	-4.27046581	0.001164613	0.011459788	-1.272342105
hsa-miR-571	-0.068122778	0.097184948	-2.351330425	0.037236362	0.156019877	-4.733157141
hsa-miR-548al	-0.067979793	0.093579781	-3.707321294	0.003151373	0.024131913	-2.287955992
hsa-miR-454-3p	-0.066635713	0.056790142	-2.44750092	0.046141554	0.183380096	-4.378126593
hsa-miR-4738-3p	-0.066192173	0.056800755	-4.105968562	0.001868476	0.016270619	-1.666841603
hsa-miR-3200-5p	-0.063127685	0.045117683	-6.865340891	5.27E-05	0.000996397	2.167575019
hsa-miR-382-3p	-0.062452762	0.05219376	-6.231974819	1.80E-05	0.000425792	2.78040451
hsa-miR-5690	-0.062227194	0.083090154	-2.672484794	0.017677426	0.086948586	-4.158035894
hsa-miR-181c-5p	-0.061584203	0.049335885	-6.431547446	5.68E-05	0.001055406	1.958171071
hsa-miR-141-5p	-0.061472145	0.099998486	-3.063390845	0.00864439	0.05093461	-3.419754041
hsa-miR-648	-0.060574605	0.059261511	-3.956674752	0.001730011	0.015405713	-1.752268331
hsa-miR-15b-3p	-0.059828074	0.047978299	-4.38702299	0.001489474	0.013720319	-1.322727778
hsa-miR-506-3p	-0.05617307	0.13793193	-2.449100242	0.025727008	0.117745934	-4.578084402
hsa-miR-3177-3p	-0.055655219	0.066234486	-4.738787793	0.000523803	0.005993286	-0.450846215
hsa-miR-3142	-0.05516404	0.072541516	-4.354126128	0.000598604	0.006626775	-0.800849651
hsa-miR-887	-0.054982504	0.056708765	-3.631842869	0.002830647	0.022402947	-2.310711285
hsa-miR-4440	-0.053778125	0.069415622	-5.803342594	5.08E-05	0.000996397	1.784850367
hsa-miR-196a-5p	-0.052223223	0.054314507	-3.278775498	0.00566091	0.037259767	-3.0017243
hsa-miR-148b-5p	-0.051756923	0.053268233	-10.87120777	1.92E-07	1.22E-05	7.705193161
hsa-let-7g-3p	-0.05140377	0.047704458	-6.031483154	3.45E-05	0.000738368	2.183500535
hsa-miR-650	-0.049638	0.042668474	-6.705158002	3.96E-05	0.000811323	2.335032004
hsa-miR-4754	-0.049300207	0.107144979	-3.314501388	0.006419736	0.04049372	-3.006179457
hsa-miR-4704-3p	-0.048393645	0.038820397	-2.487752718	0.032942509	0.141588425	-4.472995166
hsa-miR-31-3p	-0.047927771	0.036323469	-8.205122668	2.05E-06	7.49E-05	5.181340747
hsa-miR-490-5p	-0.047582652	0.090504605	-3.491176213	0.003391232	0.025669016	-2.542240888
hsa-miR-5003-3p	-0.046638986	0.058461813	-3.627926666	0.002569988	0.021073901	-2.266127282
hsa-miR-513b	-0.045533563	0.049552856	-3.390495179	0.00415997	0.02987891	-2.744978124
hsa-miR-1245a	-0.045400481	0.056225871	-2.989476524	0.012743456	0.068522188	-3.617144666
hsa-miR-369-3p	-0.04521475	0.041441141	-2.897976835	0.014971446	0.076595693	-3.777678597
hsa-miR-3615	-0.044174943	0.061533117	-3.412111231	0.00398142	0.029255762	-2.701501097
hsa-miR-4449	-0.042189773	0.061918265	-2.786700353	0.014080202	0.073892902	-3.93901133
hsa-miR-3691-5p	-0.041884276	0.031981342	-5.958417649	0.000162354	0.002435197	0.991304106
hsa-miR-365a-5p/hsa-miR-365b-5p	-0.039249267	0.085083778	-3.802051516	0.001473451	0.013678074	-1.799562966
hsa-miR-1298	-0.037656319	0.027550929	-5.213943655	0.000240005	0.003213125	0.355102246
hsa-miR-21-3p	-0.036361049	0.048975114	-4.003468729	0.001586184	0.014385296	-1.66418336
hsa-miR-4661-5p	-0.03543255	0.081152771	-2.287245385	0.041775063	0.17021392	-4.842596422
hsa-miR-4252	-0.035208225	0.081909304	-4.509809071	0.000440404	0.005252818	-0.4898048
hsa-miR-5579-5p	-0.034547825	0.028010898	-2.673891927	0.029397241	0.129805948	-4.118235294
hsa-miR-938	-0.033399747	0.099729866	-2.677743052	0.01675278	0.083299243	-4.14198245
hsa-miR-889	-0.032138854	0.045050846	-2.975503098	0.01102533	0.061293358	-3.60706579
hsa-miR-431-3p	-0.031962884	0.031711461	-3.434702419	0.005850062	0.038072328	-2.833368273
hsa-miR-4740-5p	-0.03025789	0.042045221	-3.713289036	0.002413973	0.019960918	-2.150981312
hsa-miR-2117	-0.029484181	0.028010049	-4.850574636	0.000343626	0.004280099	-0.101484721
hsa-miR-17-3p	-0.028738567	0.054228268	-2.587947	0.022941683	0.107498173	-4.321587878
hsa-miR-1307-5p	-0.028378858	0.023260757	-5.16609084	0.000346086	0.004282165	0.07813874
hsa-miR-150-3p	-0.027030462	0.021028054	-5.803902708	0.000135438	0.002161952	1.054210975
hsa-miR-4498	-0.02690982	0.031644106	-2.490373632	0.030685404	0.134496381	-4.483499629
hsa-miR-1468	-0.026634843	0.031239873	-2.727931536	0.018788481	0.091298101	-4.07163717
hsa-miR-219-2-3p	-0.025351647	0.044267482	-2.764772137	0.016440109	0.082959317	-3.998508954
hsa-miR-758	-0.025290028	0.030713354	-4.745875322	0.000517623	0.0059572	-0.438610804
hsa-miR-524-5p	-0.024722168	0.036991524	-4.776348293	0.000491906	0.005762328	-0.386075532
hsa-miR-4318	-0.023879358	0.025793603	-2.363251125	0.038330345	0.159818049	-4.698590648
hsa-miR-4777-3p	-0.023103166	0.018219469	-3.450036075	0.007743181	0.047011467	-2.919906506
hsa-miR-3944-5p	-0.022773881	0.01882725	-3.994994713	0.002248636	0.018911607	-1.857196685
hsa-miR-3177-5p	-0.022406746	0.033500533	-3.345789889	0.00455503	0.031870371	-2.834794296
hsa-miR-101-5p	-0.021985785	0.02181603	-3.695793148	0.004407731	0.03120293	-2.445009087
hsa-miR-429	-0.021521822	0.023664453	-2.441161425	0.03166572	0.137291857	-4.578003595
hsa-miR-517c-3p	-0.021033049	0.018671425	-3.686675996	0.00539594	0.036243039	-2.546188029
hsa-miR-136-3p	-0.020947214	0.043126944	-2.343490364	0.036174332	0.152367578	-4.756995226
hsa-miR-5585-5p	-0.020839462	0.033129197	-2.209803037	0.043500576	0.175069802	-5.008138029
hsa-miR-1307-3p	-0.020777918	0.020333599	-3.302558584	0.005922111	0.038212181	-2.99095022
hsa-miR-379-3p	-0.01984735	0.020391595	-3.492761587	0.00412991	0.02987891	-2.630368844
hsa-miR-539-5p	-0.019184718	0.027980934	-2.99149599	0.012698249	0.068522188	-3.613596718
hsa-miR-4535	-0.019061492	0.017297548	-4.002575336	0.002702159	0.021653418	-1.940353007
hsa-miR-3187-3p	-0.018594251	0.013314526	-3.582626333	0.006319123	0.040116237	-2.70985626
hsa-miR-19b-2-5p	-0.017873473	0.015465501	-3.091082164	0.015745212	0.080068677	-3.527351377
hsa-miR-3613-5p	-0.017615135	0.017512647	-2.294606046	0.041227971	0.168916265	-4.830082779
hsa-miR-4444	-0.017408054	0.032518162	-2.295473242	0.039520756	0.163054189	-4.840634372
hsa-miR-4495	-0.016589476	0.018595836	-3.356437353	0.0067019	0.041738415	-2.971062523
hsa-miR-3912	-0.01633655	0.021861061	-2.423821737	0.034480518	0.147516652	-4.596499977
hsa-miR-4720-5p	-0.015578716	0.015486316	-2.341331125	0.042159265	0.171070997	-4.713408495
hsa-miR-32-5p	-0.015528672	0.014266609	-2.842707622	0.014184988	0.07424483	-3.854434733
hsa-miR-3683	-0.0151827	0.014819205	-2.47674409	0.036233753	0.152367578	-4.484396822
hsa-miRPlus-C1076	-0.014234717	0.033926718	-2.220305583	0.0426411	0.172315575	-4.989648887
hsa-miR-154-3p	-0.011878541	0.018670996	-2.784848686	0.018275069	0.089466011	-3.975384652
hsv1-miR-H14-3p	-0.009381826	0.024415078	-2.19262215	0.046217748	0.183380096	-5.02908654
hsa-miR-587	0.01332068	0.019307725	2.197053647	0.049067225	0.192359159	-4.994661242
hsa-miR-29b-2-5p	0.015105745	0.014729898	2.543493305	0.026302104	0.119820697	-4.399054733
hsa-miR-300	0.017099776	0.033597916	2.189686392	0.049713587	0.193735324	-5.006974421
hsa-miR-592	0.022552064	0.031671758	2.306616865	0.042305735	0.171312111	-4.793329256
hsv1-miR-H16	0.022695997	0.023614438	4.779614235	0.000628477	0.006833389	-0.541179011
hsa-miR-4793-3p	0.022782711	0.024321277	2.748021664	0.021226361	0.100633278	-4.038861756
hsa-miR-4649-5p	0.023652438	0.026646024	3.724904827	0.002666769	0.021653418	-2.19017642
hsa-miR-3134	0.023982535	0.036803979	2.73089794	0.021848892	0.103114196	-4.06761503
hsa-miR-3137	0.024143801	0.03905597	2.407237889	0.035495418	0.150874693	-4.624526477
hsa-miR-1972	0.024204927	0.044989025	2.944229539	0.010264964	0.05838569	-3.632540594
hsa-miR-4493	0.027525206	0.041550993	2.701505696	0.021166755	0.100618775	-4.120300659
hsa-miR-3655	0.028788599	0.041426806	2.342013723	0.039776703	0.163766845	-4.734201614
hsa-miR-1271-3p	0.029830333	0.034649807	3.635730711	0.004135888	0.02987891	-2.480788969
hsa-miR-412	0.030386948	0.053686875	2.437003873	0.031904722	0.137819968	-4.585226396
hsa-miR-525-5p	0.031558167	0.046107855	2.998406038	0.013924839	0.073272951	-3.616774011
hsa-miR-3152-3p	0.032173455	0.044908528	2.560907756	0.027110485	0.122370261	-4.362892508
hsa-miR-3923	0.032649085	0.038953703	4.322222343	0.001644421	0.014845049	-1.425555
hsa-miR-3147	0.034056822	0.044996085	2.188999464	0.046530052	0.18424777	-5.035343047
hsa-miR-137	0.034169012	0.038346088	2.825812466	0.01861589	0.090908367	-3.908008174
hsa-miR-3663-3p	0.038339689	0.040747149	2.917912784	0.013267158	0.070758179	-3.706493381
hsa-miR-544a	0.043186559	0.089237395	3.411644432	0.006088801	0.039031794	-2.873916684
hsa-miR-4461	0.044687414	0.063129875	2.950417515	0.013650476	0.072215424	-3.685728344
hsa-miR-3186-3p	0.045049361	0.076762228	2.571544905	0.026608208	0.120379202	-4.344634985
hsv2-miR-H10	0.050393091	0.060698858	3.220632761	0.005871405	0.038072328	-3.085385175
hsa-miR-134	0.050600051	0.096265679	3.401835926	0.004444527	0.031350639	-2.761382409
hsa-miR-4737	0.051758611	0.058230896	2.613253702	0.023165193	0.108287646	-4.275885421
hsa-miRPlus-K1303*	0.056261383	0.054210453	3.296316304	0.007441927	0.045342761	-3.076930578
hsa-miR-5572	0.059396275	0.087475981	2.658315962	0.016770788	0.083299243	-4.173971477
hsa-miR-1303	0.066599184	0.073443131	2.396887544	0.029417405	0.129805948	-4.675090745
hsa-miR-3908	0.068405617	0.121212031	2.18336072	0.04462221	0.178488842	-5.062034385
hsa-miR-4701-5p	0.070367182	0.231423362	2.293407358	0.035145986	0.149712771	-4.868709471
hsa-miR-4701-3p	0.086217267	0.095779604	3.018073975	0.00789546	0.047663388	-3.450284545
hsa-miR-4655-3p	0.089679042	0.262408185	2.120145418	0.049349126	0.193079683	-5.180282213
hsa-miR-3666	0.091520667	0.099784138	2.436498463	0.031933895	0.137819968	-4.586104164
hsa-miR-5586-5p	0.093517008	0.150983369	2.712702643	0.014984422	0.076595693	-4.066688485
hsa-miR-3656	0.108076423	0.137822317	2.410685283	0.028625278	0.127742738	-4.649494965
hsa-miR-652-5p	0.119585594	0.298778548	3.396381867	0.0035229	0.026563476	-2.662025282
hsa-miR-296-3p	0.134821711	0.161212372	2.517865663	0.022374205	0.105089342	-4.446860792
hsa-miR-1247-5p	0.160539124	0.652086846	2.138958163	0.047584239	0.188043738	-5.147107991
hsa-miR-520a-5p	0.175347491	0.582690083	2.826678564	0.011815287	0.064411313	-3.839236328
hsa-miR-659-3p	0.198664227	0.635035858	2.7781314	0.01307699	0.069933468	-3.936533669
hsa-miR-4765	0.211708777	0.592227302	2.154695046	0.046152581	0.183380096	-5.119230449
hsa-miR-1260a	0.222146754	0.546533854	2.440450144	0.026180895	0.119545248	-4.594472435
hsa-miR-371b-5p	0.23366303	0.296372525	2.211785654	0.04128492	0.168916265	-5.017145121
hsa-miR-4700-3p	0.237818368	0.892836008	2.113713157	0.049966178	0.193849791	-5.191586395
hsa-miR-4750	0.243010085	0.487713322	2.420000472	0.027284121	0.122872199	-4.633106633
hsa-miR-1915-3p	0.245899044	0.635787734	2.788370728	0.012800502	0.068641385	-3.916062131
hsa-miR-4292	0.25093412	0.731356126	2.846869322	0.011325931	0.061982989	-3.798597507
hsa-miR-4730	0.263364012	0.492961246	2.389016643	0.029039314	0.128714799	-4.691345933
hsv2-miR-H7-3p	0.277878424	2.057164283	2.928286919	0.009544468	0.054444968	-3.633751751
hsa-miR-1185-2-3p	0.279313499	1.197838745	2.491878307	0.023589495	0.10987686	-4.496645994
hsa-miR-132-5p	0.280708757	0.737614917	2.293828163	0.035116659	0.149712771	-4.867936903
hsa-miR-486-3p	0.285659328	0.379408359	2.455763829	0.025382429	0.116685529	-4.565441468
hsa-miR-451a	0.291025752	3.107451857	3.275214591	0.004566791	0.031870371	-2.916750076
hsa-miR-595	0.307847473	0.658979873	2.871096121	0.010764617	0.060183997	-3.749705791
hsa-miR-936	0.311662331	0.833869084	2.357984092	0.030903115	0.13497811	-4.749310096
hsa-miR-1275	0.325133798	1.150367493	2.11777189	0.049576004	0.193582492	-5.184455789
hsa-miR-5581-3p	0.359066241	0.86961765	2.981111705	0.008537617	0.050456545	-3.526013055
hsa-miR-4673	0.36067696	0.640252732	4.539587564	0.000305455	0.003878292	-0.222750306
hsa-miR-4481	0.369622535	0.536219917	2.719611589	0.014771016	0.076297532	-4.052999809
hsa-miR-4305	0.373147251	0.515420805	2.173384586	0.044503766	0.178488842	-5.085973773
hsa-miR-589-5p	0.377486437	0.805025819	2.23762327	0.039241703	0.162243007	-4.970466769
hsa-miR-4708-3p	0.378601325	0.475881617	2.394219732	0.028737338	0.127952673	-4.681591145
hsa-miR-3148	0.407073513	0.956056194	2.263890822	0.037260845	0.156019877	-4.922715509
hsa-miR-3613-3p	0.416463561	3.326041262	2.479176042	0.024206002	0.11208803	-4.52089532
hsa-miR-4764-5p	0.422640205	3.10391641	3.272981847	0.004588649	0.03190976	-2.921426575
hsa-miR-4669	0.434515644	0.834293979	2.134112759	0.048033184	0.189437487	-5.155668256
hsa-miR-4777-5p	0.446456633	1.226448011	2.725297716	0.014597575	0.075799546	-4.041723971
hsa-miR-4522	0.451090123	0.330535298	3.3159183	0.004185855	0.029955503	-2.831381053
hsa-miR-4327	0.459699051	1.128348015	2.965675677	0.008820615	0.051357903	-3.557556395
hsa-miR-1273e	0.471755261	1.624549857	3.456787796	0.003094621	0.023850194	-2.534418608
hsa-miR-4687-3p	0.472469126	0.756642213	3.611664966	0.002218647	0.018739475	-2.20573997
hsa-miR-4286	0.474234525	1.195610146	2.260267604	0.037528445	0.156806752	-4.929319609
hsa-miR-2681-5p	0.50018114	0.98958548	2.958600221	0.008953369	0.051672227	-3.571998432
hsa-miR-4508	0.507908039	0.542060764	3.005836113	0.008102671	0.048764697	-3.475387731
hsa-miR-3612	0.50983648	0.945751163	3.854065664	0.001317655	0.012649484	-1.688326952
hsa-miR-23a-5p	0.515147528	0.775012803	2.362764904	0.030608856	0.13446033	-4.74040457
hsa-miR-5586-3p	0.537480907	0.505190396	2.462556469	0.025035663	0.115386851	-4.552537272
hsa-miR-3126-3p	0.53845161	2.150046487	2.517877972	0.022373643	0.105089342	-4.446837157
hsa-miR-3156-3p	0.544352078	1.370366974	2.128648223	0.048544152	0.191052642	-5.165309101
hsa-miR-625-5p	0.545937859	3.663367459	2.961802579	0.008893045	0.051626882	-3.565463254
hsa-miR-501-5p	0.548963788	0.68835203	2.414909549	0.027565495	0.12357379	-4.642700577
hsa-miR-1273f	0.551234952	0.562227816	2.99240375	0.008336216	0.049856358	-3.502906932
hsa-miR-1321	0.580347549	1.840206158	2.432862926	0.026585216	0.120379202	-4.608824373
hsa-miR-5193	0.594576011	1.280192817	2.960214214	0.008922916	0.051647937	-3.568704963
hsa-miR-548e	0.616360718	1.648081087	3.176120162	0.005643034	0.037259767	-3.123623564
hsa-miR-4657	0.633589726	1.439401288	2.662405017	0.016629679	0.083076654	-4.165935198
hsa-miR-4467	0.633945207	1.042374294	3.49767133	0.002834519	0.022402947	-2.44785081
hsa-miR-3135a	0.63440762	1.185463433	3.303051385	0.00430275	0.030680476	-2.858390334
hsa-miR-4419a	0.638679504	1.230331712	3.681682507	0.001908584	0.016474094	-2.056580909
hsa-miR-1253	0.638931763	0.627311536	3.519154778	0.002706677	0.021653418	-2.402301298
hsa-miR-4453	0.642526161	1.105813908	3.178666562	0.005612481	0.037189776	-3.118325907
hsa-miR-4505	0.653426967	0.609001033	3.284836521	0.004473763	0.03144416	-2.896589255
hsa-miR-3184-3p	0.654153239	1.423679605	2.791351275	0.012721085	0.068522188	-3.910098027
hsa-miR-4533	0.658630203	0.938740989	2.173028526	0.044534665	0.178488842	-5.086608849
hsa-miR-3650	0.669052401	2.518692264	3.231774062	0.005011111	0.034242593	-3.007613402
hsa-miR-2116-5p	0.678039985	1.893262041	2.210165166	0.041416289	0.169102194	-5.020062934
hsa-miR-3168	0.678191113	3.743784922	4.610752702	0.000262926	0.003475055	-0.071520456
hsa-miR-371a-3p	0.697592268	3.771065649	2.878467982	0.010599234	0.059746595	-3.734801304
hsa-miR-4255	0.707293911	3.948985837	3.471521351	0.00299826	0.023230612	-2.503239245
hsa-miR-3171	0.715584675	1.595537666	2.345690344	0.031672004	0.137291857	-4.772169276
hsa-miR-25-5p	0.723725657	1.760778211	3.997141836	0.000969289	0.00978236	-1.382037459
hsa-miR-4540	0.737317302	2.493198652	3.498996287	0.002826464	0.022402947	-2.445042775
hsa-miR-200b-3p	0.74732409	3.287376838	3.223823934	0.00509692	0.034588755	-3.024213599
hsa-miR-191-3p	0.752164272	1.657183185	3.188420183	0.00549695	0.036795909	-3.098024648
hsv1-miR-H4-3p	0.797960562	2.349815687	2.71635472	0.014871249	0.076595693	-4.059454289
hsa-miR-4668-5p	0.800646242	3.134989764	2.318257083	0.033452727	0.143431298	-4.822962555
hsa-miR-4703-3p	0.822889207	2.822104698	4.407710064	0.000403727	0.004844719	-0.503713293
hsa-miR-1260b	0.825966369	1.976139839	2.283502645	0.035842881	0.151696323	-4.886872603
hsa-miR-323b-5p	0.844088284	3.116259673	3.438527871	0.003218325	0.024549082	-2.573031476
hsa-miR-4454	0.845338383	1.49828551	2.377002957	0.02974798	0.130970973	-4.713829787
hsa-miR-378d	0.845720246	3.63972209	4.17323564	0.000664977	0.007151226	-1.004933725
hsa-miR-143-3p	0.85119985	4.713148561	3.054562002	0.007307892	0.044664382	-3.375265864
hsa-miR-127-3p	0.852227101	2.896925739	3.824108883	0.001405243	0.013252974	-1.752401926
hsa-miR-675-3p	0.853193156	3.017372582	4.207376436	0.000618241	0.006759434	-0.931860373
hsa-miR-4644	0.876906208	2.724857672	3.33899522	0.003984016	0.029255762	-2.782888007
hsa-miR-1304-5p	0.87947005	3.489533772	3.521727224	0.002691759	0.021653418	-2.396844522
hsa-miR-125b-5p	0.887898195	3.392048625	4.261383231	0.000551003	0.006188755	-0.816318249
hsa-miR-337-3p	0.899540375	3.214262815	3.701365673	0.001829499	0.016002019	-2.014598828
hsa-miR-4787-5p	0.903165392	1.553180838	2.662331191	0.016632216	0.083076654	-4.166080333
hsa-miR-151a-5p/hsa-miR-151b	0.906534208	3.784068864	4.211920847	0.000612276	0.006731616	-0.922135461
hsa-miR-32-3p	0.908201257	3.999269883	3.736542307	0.001696243	0.015242948	-1.939522161
hsa-miR-320b	0.916210384	3.852746001	4.855062046	0.000157702	0.002405871	0.44509405
hsa-miR-4447	0.917887995	2.415225899	5.726502562	2.69E-05	0.000600854	2.242993823
hsa-miR-340-3p	0.919778125	2.383636496	3.796247312	0.001491945	0.013720319	-1.811970234
hsa-miR-3146	0.925059919	1.97921416	3.73312874	0.001708736	0.015285423	-1.946810237
hsa-miR-1587	0.927199383	1.236797102	4.110109532	0.000761022	0.0080521	-1.140093736
hsa-miR-4441	0.941019859	1.956524484	8.158241346	3.26E-07	1.92E-05	6.750946105
hsa-miR-4421	0.963012498	2.514667881	4.980373669	0.000121611	0.001994422	0.708280827
hsa-miR-4653-3p	0.963393973	2.185187512	2.24173269	0.038925499	0.161614728	-4.963015883
hsa-miR-4429	0.970594868	2.486497204	3.532655971	0.002629289	0.02147071	-2.3736559
hsa-miR-125a-5p	0.970768006	3.608987026	5.541130385	3.88E-05	0.000804785	1.867433116
hsa-miR-378a-3p	0.971583129	5.023396052	2.816861366	0.01206055	0.065566744	-3.858959672
hsa-miR-185-5p	0.975538519	4.084118199	2.762274991	0.013516548	0.071699642	-3.968181523
hsa-miR-331-3p	0.975707574	1.387949314	3.863197981	0.00129206	0.012525982	-1.668788746
hsa-miR-4478	0.981110088	3.89134084	3.783693327	0.001532747	0.01396503	-1.838801906
hsa-miR-4436b-5p	0.998729291	5.22715444	3.924113234	0.001133661	0.011211276	-1.538414534
hsa-miR-4268	1.005668687	1.363095927	2.389274927	0.029024254	0.128714799	-4.690861943
hsa-miR-665	1.026938711	1.178002082	4.165030498	0.000676732	0.007238094	-1.022498722
hsa-miR-218-5p	1.040484826	3.439797356	3.484188001	0.002917804	0.022827018	-2.476417684
hsa-miR-1273g-3p	1.045531768	1.653546774	3.701385609	0.001829421	0.016002019	-2.014556298
hsa-miR-320c	1.057304016	3.585470985	5.108021883	9.35E-05	0.001572533	0.974942479
hsa-miR-3202	1.05883137	2.835521227	6.089010664	1.32E-05	0.000325974	2.965226421
hsa-miR-3132	1.06725262	5.1970321	7.311346495	1.39E-06	5.35E-05	5.272000947
hsa-miR-660-3p	1.074202671	2.850588957	2.20138378	0.042134916	0.171070997	-5.035854243
hsa-miR-3976	1.08069244	3.857920005	4.477659835	0.000348143	0.004282165	-0.354579493
hsa-miR-504	1.118409467	1.509709113	3.239122966	0.004933058	0.03394496	-2.992260489
hsa-miR-3201	1.119846472	2.930766764	4.037560608	0.000888869	0.009110905	-1.295470971
hsa-miR-3611	1.132271967	2.433482953	3.68728203	0.001885744	0.016348652	-2.044639828
hsa-miR-1537	1.193084362	2.841712972	3.232173402	0.005006839	0.034242593	-3.006779322
hsa-miR-320a	1.21952607	3.739551099	3.717066428	0.001768773	0.015609621	-1.981096485
hsa-miR-1285-3p	1.232067923	1.964704138	4.410208904	0.000401593	0.004844719	-0.498381928
hsa-miR-4795-3p	1.232862981	4.404169644	3.587425412	0.00233732	0.019408631	-2.257304321
hsa-miR-4445-5p	1.273628203	5.02837845	2.657365261	0.01680376	0.083299243	-4.175839198
hsa-miR-1273a	1.281319451	1.57073324	4.739200438	0.000200821	0.002822965	0.200627448
hsa-miR-4459	1.30631675	1.604328112	4.261025282	0.000551423	0.006188755	-0.817083804
hsa-miR-3960	1.32186906	2.084246367	4.259289465	0.000553466	0.006188755	-0.820796295
hsa-miR-431-5p	1.327730562	4.880524235	3.112955728	0.006455444	0.040588861	-3.254698864
hsa-miR-3191-5p	1.331137295	5.462169431	3.197765082	0.005388455	0.036243039	-3.078560374
hsa-miR-5684	1.340740486	2.458967981	4.817564797	0.000170509	0.002485637	0.366088287
hsa-miR-935	1.355192947	4.056975717	4.06871283	0.000831507	0.008658237	-1.228749984
hsa-miR-943	1.367912685	4.625876858	3.026027105	0.007763581	0.047011467	-3.433954801
hsa-miR-4784	1.455661449	3.070625604	5.581242762	3.59E-05	0.000750687	1.949044047
hsa-miR-377-5p	1.487021568	1.621116376	3.857709503	0.001307382	0.012612389	-1.680531375
hsa-miR-4711-3p	1.531928615	4.785569835	3.839882282	0.001358419	0.012914823	-1.718667231
hsa-miR-4739	1.691556416	2.068868436	5.874725112	2.01E-05	0.000470225	2.540298023
hsa-miR-4726-5p	1.693066919	4.096346488	4.86660408	0.000153961	0.002385795	0.469390203
