# Supplementary material for: Comprehensive analysis of the m6A-related molecular patterns and diagnostic biomarkers in osteoporosis
Source: Front Endocrinol (Lausanne). 2022 Aug 10;13:957742. doi: 10.3389/fendo.2022.957742 (PMC9399504; doi:10.3389/fendo.2022.957742)
Supplement: Supplementary file 3 [file DataSheet_1.zip › Supplementary Tables/Table S13_ceRNA.xlsx]

## Sheet: lncNetedger
miRNAname	geneName
hsa-let-7a-5p	GSN-AS1
hsa-let-7a-5p	LINC00963
hsa-let-7a-5p	MEG3
hsa-let-7a-5p	LINC00939
hsa-let-7a-5p	TTTY15
hsa-let-7a-5p	IGF2-AS
hsa-let-7a-5p	C5orf66
hsa-let-7a-5p	ENTPD1-AS1
hsa-let-7a-5p	HEXA-AS1
hsa-let-7a-5p	HAND2-AS1
hsa-let-7f-5p	LINC00963
hsa-let-7f-5p	IGF2-AS
hsa-let-7f-5p	GSN-AS1
hsa-let-7f-5p	HAND2-AS1
hsa-let-7f-5p	MEG3
hsa-let-7f-5p	ENTPD1-AS1
hsa-let-7f-5p	C5orf66
hsa-let-7f-5p	TTTY15
hsa-let-7f-5p	HEXA-AS1
hsa-let-7f-5p	LINC00939
hsa-miR-103a-3p	POLR2J4
hsa-miR-103a-3p	HCG18
hsa-miR-103a-3p	HAND2-AS1
hsa-miR-103a-3p	SNHG17
hsa-miR-103a-3p	HCP5
hsa-miR-103a-3p	MEG3
hsa-miR-103a-3p	LINC00939
hsa-miR-106a-5p	LINC00939
hsa-miR-106a-5p	HAND2-AS1
hsa-miR-106a-5p	HCG18
hsa-miR-106a-5p	POLR2J4
hsa-miR-106a-5p	GSN-AS1
hsa-miR-106a-5p	ENTPD1-AS1
hsa-miR-106a-5p	TTTY15
hsa-miR-106a-5p	MEG3
hsa-miR-106a-5p	FAM224A
hsa-miR-106a-5p	IGF2-AS
hsa-miR-106a-5p	HEXA-AS1
hsa-miR-106a-5p	HCP5
hsa-miR-106a-5p	LINC02172
hsa-miR-106b-5p	LINC00939
hsa-miR-106b-5p	HAND2-AS1
hsa-miR-106b-5p	GSN-AS1
hsa-miR-106b-5p	TTTY15
hsa-miR-106b-5p	HCG18
hsa-miR-106b-5p	POLR2J4
hsa-miR-106b-5p	HCP5
hsa-miR-106b-5p	IGF2-AS
hsa-miR-106b-5p	MEG3
hsa-miR-106b-5p	ENTPD1-AS1
hsa-miR-106b-5p	FAM224A
hsa-miR-106b-5p	LINC02172
hsa-miR-106b-5p	HEXA-AS1
hsa-miR-107	HCP5
hsa-miR-107	SNHG17
hsa-miR-107	POLR2J4
hsa-miR-107	HCG18
hsa-miR-107	MEG3
hsa-miR-107	HAND2-AS1
hsa-miR-107	LINC00939
hsa-miR-10b-5p	TTTY15
hsa-miR-10b-5p	LINC02249
hsa-miR-10b-5p	C5orf66
hsa-miR-10b-5p	MEG3
hsa-miR-10b-5p	LINC00963
hsa-miR-10b-5p	POLR2J4
hsa-miR-10b-5p	LINC00939
hsa-miR-10b-5p	HCP5
hsa-miR-10b-5p	ENTPD1-AS1
hsa-miR-124-3p	POLR2J4
hsa-miR-124-3p	TTTY15
hsa-miR-124-3p	C5orf66
hsa-miR-124-3p	MEG3
hsa-miR-124-3p	C7orf69
hsa-miR-124-3p	GSN-AS1
hsa-miR-124-3p	ENTPD1-AS1
hsa-miR-124-3p	HAND2-AS1
hsa-miR-124-3p	LINC02249
hsa-miR-124-3p	FAM224A
hsa-miR-124-3p	HEXA-AS1
hsa-miR-124-3p	LINC00302
hsa-miR-124-3p	SNHG17
hsa-miR-125a-5p	WT1-AS
hsa-miR-125a-5p	PART1
hsa-miR-125a-5p	DLEU1
hsa-miR-125a-5p	XIST
hsa-miR-125a-5p	GUSBP11
hsa-miR-125a-5p	MCM3AP-AS1
hsa-miR-125a-5p	MUC2
hsa-miR-125a-5p	MYCNOS
hsa-miR-125a-5p	ACVR2B-AS1
hsa-miR-125a-5p	LINC01949
hsa-miR-125a-5p	NOP14-AS1
hsa-miR-125a-5p	SMAD5-AS1
hsa-miR-125a-5p	EGOT
hsa-miR-125a-5p	INE1
hsa-miR-125a-5p	LINC00472
hsa-miR-125a-5p	TCL6
hsa-miR-125a-5p	LINC01136
hsa-miR-125a-5p	RBFADN
hsa-miR-125a-5p	CADM3-AS1
hsa-miR-125a-5p	CERNA1
hsa-miR-125a-5p	LINC00894
hsa-miR-125a-5p	LINC00574
hsa-miR-125a-5p	LINC00588
hsa-miR-125a-5p	LINC00837
hsa-miR-125b-5p	NOP14-AS1
hsa-miR-125b-5p	LINC00574
hsa-miR-125b-5p	PART1
hsa-miR-125b-5p	ACVR2B-AS1
hsa-miR-125b-5p	WT1-AS
hsa-miR-125b-5p	XIST
hsa-miR-125b-5p	INE1
hsa-miR-125b-5p	EGOT
hsa-miR-125b-5p	CADM3-AS1
hsa-miR-125b-5p	MUC2
hsa-miR-125b-5p	GUSBP11
hsa-miR-125b-5p	LINC00894
hsa-miR-125b-5p	SMAD5-AS1
hsa-miR-125b-5p	MYCNOS
hsa-miR-125b-5p	LINC01136
hsa-miR-125b-5p	MCM3AP-AS1
hsa-miR-125b-5p	LINC01949
hsa-miR-125b-5p	CERNA1
hsa-miR-125b-5p	TCL6
hsa-miR-125b-5p	LINC00588
hsa-miR-125b-5p	DLEU1
hsa-miR-125b-5p	LINC00837
hsa-miR-125b-5p	RBFADN
hsa-miR-125b-5p	LINC00472
hsa-miR-1297	C7orf69
hsa-miR-1297	LINC00963
hsa-miR-1297	HEXA-AS1
hsa-miR-1297	POLR2J4
hsa-miR-1297	HCP5
hsa-miR-1297	ENTPD1-AS1
hsa-miR-1297	MEG3
hsa-miR-1297	LINC02249
hsa-miR-130a-3p	GSN-AS1
hsa-miR-130a-3p	MEG3
hsa-miR-130a-3p	LINC02172
hsa-miR-130a-3p	HCG18
hsa-miR-130a-3p	LINC00963
hsa-miR-130a-3p	LINC00939
hsa-miR-130b-3p	LINC00939
hsa-miR-130b-3p	LINC02172
hsa-miR-130b-3p	HCG18
hsa-miR-130b-3p	LINC00963
hsa-miR-130b-3p	GSN-AS1
hsa-miR-130b-3p	MEG3
hsa-miR-132-3p	MEG3
hsa-miR-132-3p	LINC00115
hsa-miR-132-3p	HEXA-AS1
hsa-miR-132-3p	HCG18
hsa-miR-132-3p	ENTPD1-AS1
hsa-miR-132-3p	FAM224A
hsa-miR-132-3p	HAND2-AS1
hsa-miR-132-3p	LINC02172
hsa-miR-137	RBFADN
hsa-miR-137	DLEU2
hsa-miR-137	LINC01963
hsa-miR-137	ELOA-AS1
hsa-miR-137	TCL6
hsa-miR-137	LINC00894
hsa-miR-137	XIST
hsa-miR-137	MCM3AP-AS1
hsa-miR-137	DLEU1
hsa-miR-137	LINC00837
hsa-miR-137	HLA-F-AS1
hsa-miR-143-3p	ACVR2B-AS1
hsa-miR-143-3p	MCM3AP-AS1
hsa-miR-143-3p	LINC00474
hsa-miR-143-3p	PVT1
hsa-miR-143-3p	LINC01558
hsa-miR-143-3p	DLEU1
hsa-miR-143-3p	DLEU2
hsa-miR-143-3p	LINC01136
hsa-miR-143-3p	MUC2
hsa-miR-143-3p	RHPN1-AS1
hsa-miR-143-3p	LINC01949
hsa-miR-143-3p	LINC01361
hsa-miR-143-3p	RBFADN
hsa-miR-143-3p	HLA-F-AS1
hsa-miR-143-3p	PART1
hsa-miR-143-3p	THAP9-AS1
hsa-miR-143-3p	NOP14-AS1
hsa-miR-143-3p	LINC00894
hsa-miR-143-3p	LINC00472
hsa-miR-143-3p	TCL6
hsa-miR-143-3p	LINC00837
hsa-miR-143-3p	EGOT
hsa-miR-143-3p	LINC00652
hsa-miR-143-3p	RFPL1S
hsa-miR-148a-3p	HCG18
hsa-miR-148a-3p	LINC00963
hsa-miR-148a-3p	HAND2-AS1
hsa-miR-148a-3p	GAS8-AS1
hsa-miR-148a-3p	LINC00939
hsa-miR-148a-3p	C5orf66
hsa-miR-148a-3p	ENTPD1-AS1
hsa-miR-148a-3p	POLR2J4
hsa-miR-15a-5p	SNHG17
hsa-miR-15a-5p	HAND2-AS1
hsa-miR-15a-5p	MEG3
hsa-miR-15a-5p	HCP5
hsa-miR-15a-5p	PRKCZ-AS1
hsa-miR-15a-5p	POLR2J4
hsa-miR-15a-5p	HCG18
hsa-miR-15a-5p	KCNQ1DN
hsa-miR-15a-5p	LINC02249
hsa-miR-15a-5p	GSN-AS1
hsa-miR-15a-5p	ENTPD1-AS1
hsa-miR-15b-5p	POLR2J4
hsa-miR-15b-5p	LINC02249
hsa-miR-15b-5p	ENTPD1-AS1
hsa-miR-15b-5p	GSN-AS1
hsa-miR-15b-5p	HAND2-AS1
hsa-miR-15b-5p	SNHG17
hsa-miR-15b-5p	MEG3
hsa-miR-15b-5p	HCP5
hsa-miR-15b-5p	HCG18
hsa-miR-15b-5p	PRKCZ-AS1
hsa-miR-15b-5p	KCNQ1DN
hsa-miR-17-5p	IGF2-AS
hsa-miR-17-5p	LINC02172
hsa-miR-17-5p	POLR2J4
hsa-miR-17-5p	HCG18
hsa-miR-17-5p	TTTY15
hsa-miR-17-5p	FAM224A
hsa-miR-17-5p	HCP5
hsa-miR-17-5p	GSN-AS1
hsa-miR-17-5p	HAND2-AS1
hsa-miR-17-5p	LINC00939
hsa-miR-17-5p	MEG3
hsa-miR-17-5p	HEXA-AS1
hsa-miR-17-5p	ENTPD1-AS1
hsa-miR-181a-5p	NDUFB2-AS1
hsa-miR-181a-5p	FAM66D
hsa-miR-181a-5p	LINC00939
hsa-miR-181a-5p	TTTY15
hsa-miR-181a-5p	HEXA-AS1
hsa-miR-181a-5p	ENTPD1-AS1
hsa-miR-181a-5p	PRKCZ-AS1
hsa-miR-181a-5p	DIAPH2-AS1
hsa-miR-181a-5p	MEG3
hsa-miR-181b-5p	HEXA-AS1
hsa-miR-181b-5p	ENTPD1-AS1
hsa-miR-181b-5p	MEG3
hsa-miR-181b-5p	PRKCZ-AS1
hsa-miR-181b-5p	NDUFB2-AS1
hsa-miR-181b-5p	DIAPH2-AS1
hsa-miR-181b-5p	LINC00939
hsa-miR-181b-5p	FAM66D
hsa-miR-181b-5p	TTTY15
hsa-miR-181c-5p	PRKCZ-AS1
hsa-miR-181c-5p	TTTY15
hsa-miR-181c-5p	MEG3
hsa-miR-181c-5p	HEXA-AS1
hsa-miR-181c-5p	DIAPH2-AS1
hsa-miR-181c-5p	LINC00939
hsa-miR-181c-5p	ENTPD1-AS1
hsa-miR-181c-5p	FAM66D
hsa-miR-181c-5p	NDUFB2-AS1
hsa-miR-190b	DIAPH2-AS1
hsa-miR-190b	LINC02172
hsa-miR-190b	LINC00963
hsa-miR-190b	LINC00939
hsa-miR-192-5p	LINC02249
hsa-miR-192-5p	POLR2J4
hsa-miR-192-5p	MEG3
hsa-miR-192-5p	ENTPD1-AS1
hsa-miR-193b-3p	HCG18
hsa-miR-193b-3p	IGF2-AS
hsa-miR-193b-3p	POLR2J4
hsa-miR-193b-3p	C5orf66
hsa-miR-193b-3p	HAND2-AS1
hsa-miR-193b-3p	ENTPD1-AS1
hsa-miR-194-5p	HAND2-AS1
hsa-miR-194-5p	LINC02172
hsa-miR-194-5p	TTTY15
hsa-miR-194-5p	PRKCZ-AS1
hsa-miR-194-5p	ENTPD1-AS1
hsa-miR-195-5p	HAND2-AS1
hsa-miR-195-5p	PRKCZ-AS1
hsa-miR-195-5p	HCG18
hsa-miR-195-5p	MEG3
hsa-miR-195-5p	HCP5
hsa-miR-195-5p	LINC02249
hsa-miR-195-5p	POLR2J4
hsa-miR-195-5p	SNHG17
hsa-miR-195-5p	KCNQ1DN
hsa-miR-195-5p	GSN-AS1
hsa-miR-195-5p	ENTPD1-AS1
hsa-miR-19a-3p	C5orf66
hsa-miR-19a-3p	MEG3
hsa-miR-19a-3p	LINC02172
hsa-miR-19a-3p	LINC00963
hsa-miR-19a-3p	IGF2-AS
hsa-miR-19a-3p	GSN-AS1
hsa-miR-19a-3p	SNHG17
hsa-miR-19a-3p	POLR2J4
hsa-miR-19a-3p	ENTPD1-AS1
hsa-miR-19b-3p	LINC00963
hsa-miR-19b-3p	IGF2-AS
hsa-miR-19b-3p	MEG3
hsa-miR-19b-3p	GSN-AS1
hsa-miR-19b-3p	SNHG17
hsa-miR-19b-3p	LINC02172
hsa-miR-19b-3p	ENTPD1-AS1
hsa-miR-19b-3p	POLR2J4
hsa-miR-19b-3p	C5orf66
hsa-miR-200a-3p	LINC02172
hsa-miR-200a-3p	POLR2J4
hsa-miR-200a-3p	FAM66D
hsa-miR-200a-3p	GAS8-AS1
hsa-miR-200a-3p	SNHG17
hsa-miR-200a-3p	MEG3
hsa-miR-200a-3p	PRKCZ-AS1
hsa-miR-200a-3p	LINC00939
hsa-miR-200a-3p	HAND2-AS1
hsa-miR-200a-3p	C5orf66
hsa-miR-200b-3p	MAPKAPK5-AS1
hsa-miR-200b-3p	MUC2
hsa-miR-200b-3p	XIST
hsa-miR-200b-3p	LINC00894
hsa-miR-200b-3p	WT1-AS
hsa-miR-200b-3p	LINC00837
hsa-miR-200b-3p	MCM3AP-AS1
hsa-miR-200b-3p	KIAA0087
hsa-miR-200b-3p	PART1
hsa-miR-200b-3p	RFPL1S
hsa-miR-200b-3p	THAP9-AS1
hsa-miR-200b-3p	DLEU1
hsa-miR-200c-3p	HAND2-AS1
hsa-miR-200c-3p	LINC00939
hsa-miR-200c-3p	MEG3
hsa-miR-200c-3p	FAM224A
hsa-miR-200c-3p	RNF185-AS1
hsa-miR-200c-3p	DIAPH2-AS1
hsa-miR-200c-3p	ENTPD1-AS1
hsa-miR-200c-3p	HEXA-AS1
hsa-miR-200c-3p	SNHG17
hsa-miR-205-5p	C5orf66
hsa-miR-205-5p	LINC02249
hsa-miR-205-5p	LINC00115
hsa-miR-205-5p	MEG3
hsa-miR-205-5p	HCG18
hsa-miR-205-5p	POLR2J4
hsa-miR-205-5p	NDUFB2-AS1
hsa-miR-205-5p	HCP5
hsa-miR-205-5p	LINC00563
hsa-miR-205-5p	HAND2-AS1
hsa-miR-205-5p	FAM66D
hsa-miR-205-5p	TTTY15
hsa-miR-205-5p	ENTPD1-AS1
hsa-miR-205-5p	LINC00963
hsa-miR-205-5p	LINC00939
hsa-miR-20a-5p	GSN-AS1
hsa-miR-20a-5p	TTTY15
hsa-miR-20a-5p	FAM224A
hsa-miR-20a-5p	IGF2-AS
hsa-miR-20a-5p	HAND2-AS1
hsa-miR-20a-5p	LINC00939
hsa-miR-20a-5p	LINC02172
hsa-miR-20a-5p	HCP5
hsa-miR-20a-5p	ENTPD1-AS1
hsa-miR-20a-5p	HCG18
hsa-miR-20a-5p	MEG3
hsa-miR-20a-5p	HEXA-AS1
hsa-miR-20a-5p	POLR2J4
hsa-miR-20b-5p	LINC02172
hsa-miR-20b-5p	ENTPD1-AS1
hsa-miR-20b-5p	TTTY15
hsa-miR-20b-5p	GSN-AS1
hsa-miR-20b-5p	IGF2-AS
hsa-miR-20b-5p	POLR2J4
hsa-miR-20b-5p	HCP5
hsa-miR-20b-5p	HAND2-AS1
hsa-miR-20b-5p	HCG18
hsa-miR-20b-5p	LINC00939
hsa-miR-20b-5p	HEXA-AS1
hsa-miR-20b-5p	FAM224A
hsa-miR-20b-5p	MEG3
hsa-miR-21-5p	ENTPD1-AS1
hsa-miR-21-5p	SNHG17
hsa-miR-21-5p	POLR2J4
hsa-miR-21-5p	LINC00939
hsa-miR-21-5p	MEG3
hsa-miR-21-5p	TTTY15
hsa-miR-212-3p	HEXA-AS1
hsa-miR-212-3p	ENTPD1-AS1
hsa-miR-212-3p	LINC00115
hsa-miR-212-3p	MEG3
hsa-miR-212-3p	HCG18
hsa-miR-212-3p	HAND2-AS1
hsa-miR-212-3p	LINC02172
hsa-miR-212-3p	FAM224A
hsa-miR-217	PRKCZ-AS1
hsa-miR-217	LINC00563
hsa-miR-217	ENTPD1-AS1
hsa-miR-217	MEG3
hsa-miR-217	DIAPH2-AS1
hsa-miR-217	HCG18
hsa-miR-217	LINC00963
hsa-miR-217	RNF185-AS1
hsa-miR-218-5p	LINC00483
hsa-miR-218-5p	RHPN1-AS1
hsa-miR-218-5p	GUSBP11
hsa-miR-218-5p	BPESC1
hsa-miR-218-5p	MUC2
hsa-miR-218-5p	LINC00837
hsa-miR-218-5p	LINC01963
hsa-miR-218-5p	NOP14-AS1
hsa-miR-218-5p	LINC00652
hsa-miR-218-5p	CADM3-AS1
hsa-miR-218-5p	TCL6
hsa-miR-218-5p	ADD3-AS1
hsa-miR-218-5p	LINC01558
hsa-miR-218-5p	SMAD5-AS1
hsa-miR-218-5p	SMG7-AS1
hsa-miR-218-5p	THAP9-AS1
hsa-miR-218-5p	RBFADN
hsa-miR-218-5p	RFPL1S
hsa-miR-218-5p	WT1-AS
hsa-miR-218-5p	HLA-F-AS1
hsa-miR-221-3p	MEG3
hsa-miR-221-3p	LINC02172
hsa-miR-221-3p	TTTY15
hsa-miR-221-3p	HEXA-AS1
hsa-miR-221-3p	FAM66D
hsa-miR-222-3p	TTTY15
hsa-miR-222-3p	MEG3
hsa-miR-222-3p	LINC02172
hsa-miR-222-3p	HEXA-AS1
hsa-miR-222-3p	FAM66D
hsa-miR-223-3p	C7orf69
hsa-miR-223-3p	LINC00963
hsa-miR-223-3p	POLR2J4
hsa-miR-223-3p	LINC00563
hsa-miR-223-3p	LINC00939
hsa-miR-223-3p	ENTPD1-AS1
hsa-miR-223-3p	MEG3
hsa-miR-223-3p	HCG18
hsa-miR-223-3p	LINC02172
hsa-miR-223-3p	GSN-AS1
hsa-miR-23c	FAM66D
hsa-miR-23c	MEG3
hsa-miR-23c	HCP5
hsa-miR-23c	SNHG17
hsa-miR-23c	HAND2-AS1
hsa-miR-23c	FAM224A
hsa-miR-23c	HEXA-AS1
hsa-miR-23c	DIAPH2-AS1
hsa-miR-23c	PRKCZ-AS1
hsa-miR-23c	ENTPD1-AS1
hsa-miR-23c	HCG18
hsa-miR-23c	LINC00939
hsa-miR-26a-5p	ENTPD1-AS1
hsa-miR-26a-5p	MEG3
hsa-miR-26a-5p	HEXA-AS1
hsa-miR-26a-5p	HCP5
hsa-miR-26a-5p	POLR2J4
hsa-miR-26a-5p	LINC00963
hsa-miR-26a-5p	LINC02249
hsa-miR-26a-5p	C7orf69
hsa-miR-26b-5p	ENTPD1-AS1
hsa-miR-26b-5p	HEXA-AS1
hsa-miR-26b-5p	C7orf69
hsa-miR-26b-5p	LINC00963
hsa-miR-26b-5p	HCP5
hsa-miR-26b-5p	LINC02249
hsa-miR-26b-5p	POLR2J4
hsa-miR-26b-5p	MEG3
hsa-miR-29b-3p	LINC00939
hsa-miR-29b-3p	HCP5
hsa-miR-29b-3p	POLR2J4
hsa-miR-29b-3p	TTTY15
hsa-miR-29b-3p	HCG18
hsa-miR-29b-3p	SNHG17
hsa-miR-30a-5p	LINC00115
hsa-miR-30a-5p	HAND2-AS1
hsa-miR-30a-5p	SNHG17
hsa-miR-30a-5p	HCG18
hsa-miR-30a-5p	LINC00939
hsa-miR-30a-5p	GSN-AS1
hsa-miR-30d-5p	SNHG17
hsa-miR-30d-5p	GSN-AS1
hsa-miR-30d-5p	HAND2-AS1
hsa-miR-30d-5p	LINC00939
hsa-miR-30d-5p	HCG18
hsa-miR-30d-5p	LINC00115
hsa-miR-30e-5p	LINC00939
hsa-miR-30e-5p	SNHG17
hsa-miR-30e-5p	GSN-AS1
hsa-miR-30e-5p	HAND2-AS1
hsa-miR-30e-5p	LINC00115
hsa-miR-30e-5p	HCG18
hsa-miR-32-5p	HCP5
hsa-miR-32-5p	HCG18
hsa-miR-32-5p	SNHG17
hsa-miR-32-5p	ENTPD1-AS1
hsa-miR-32-5p	LINC00563
hsa-miR-32-5p	HAND2-AS1
hsa-miR-32-5p	POLR2J4
hsa-miR-32-5p	LINC02249
hsa-miR-32-5p	LINC00963
hsa-miR-32-5p	LINC00939
hsa-miR-363-3p	ENTPD1-AS1
hsa-miR-363-3p	HAND2-AS1
hsa-miR-363-3p	POLR2J4
hsa-miR-363-3p	LINC00939
hsa-miR-363-3p	SNHG17
hsa-miR-363-3p	LINC00963
hsa-miR-363-3p	HCP5
hsa-miR-363-3p	HCG18
hsa-miR-363-3p	LINC00563
hsa-miR-363-3p	LINC02249
hsa-miR-3666	LINC00574
hsa-miR-3666	RFPL1S
hsa-miR-3666	ADD3-AS1
hsa-miR-3666	CERNA1
hsa-miR-3666	XIST
hsa-miR-3666	TCL6
hsa-miR-3666	GUSBP11
hsa-miR-3666	ACVR2B-AS1
hsa-miR-3666	RBFADN
hsa-miR-3666	PART1
hsa-miR-3666	MCM3AP-AS1
hsa-miR-3666	DLEU1
hsa-miR-375	POLR2J4
hsa-miR-375	HCP5
hsa-miR-375	LINC00963
hsa-miR-375	HAND2-AS1
hsa-miR-375	GSN-AS1
hsa-miR-375	ENTPD1-AS1
hsa-miR-375	LINC00115
hsa-miR-375	LINC00939
hsa-miR-375	TMEM92-AS1
hsa-miR-375	HCG18
hsa-miR-375	SNHG17
hsa-miR-424-5p	MEG3
hsa-miR-424-5p	HCG18
hsa-miR-424-5p	HAND2-AS1
hsa-miR-424-5p	POLR2J4
hsa-miR-424-5p	SNHG17
hsa-miR-424-5p	LINC02249
hsa-miR-424-5p	HCP5
hsa-miR-424-5p	ENTPD1-AS1
hsa-miR-424-5p	KCNQ1DN
hsa-miR-424-5p	PRKCZ-AS1
hsa-miR-424-5p	GSN-AS1
hsa-miR-425-5p	POLR2J4
hsa-miR-425-5p	HCP5
hsa-miR-425-5p	LINC02172
hsa-miR-425-5p	FAM224A
hsa-miR-425-5p	TTTY15
hsa-miR-425-5p	LINC00963
hsa-miR-425-5p	LINC00939
hsa-miR-425-5p	SNHG17
hsa-miR-425-5p	C5orf66
hsa-miR-425-5p	DIAPH2-AS1
hsa-miR-425-5p	GSN-AS1
hsa-miR-4262	TTTY15
hsa-miR-4262	NDUFB2-AS1
hsa-miR-4262	PRKCZ-AS1
hsa-miR-4262	ENTPD1-AS1
hsa-miR-4262	MEG3
hsa-miR-4262	DIAPH2-AS1
hsa-miR-4262	LINC00939
hsa-miR-4262	FAM66D
hsa-miR-4262	HEXA-AS1
hsa-miR-429	RNF185-AS1
hsa-miR-429	HAND2-AS1
hsa-miR-429	LINC00939
hsa-miR-429	MEG3
hsa-miR-429	SNHG17
hsa-miR-429	ENTPD1-AS1
hsa-miR-429	FAM224A
hsa-miR-429	DIAPH2-AS1
hsa-miR-429	HEXA-AS1
hsa-miR-454-3p	GSN-AS1
hsa-miR-454-3p	MEG3
hsa-miR-454-3p	LINC00963
hsa-miR-454-3p	HCG18
hsa-miR-454-3p	LINC00939
hsa-miR-454-3p	LINC02172
hsa-miR-497-5p	HCP5
hsa-miR-497-5p	KCNQ1DN
hsa-miR-497-5p	MEG3
hsa-miR-497-5p	LINC02249
hsa-miR-497-5p	ENTPD1-AS1
hsa-miR-497-5p	HAND2-AS1
hsa-miR-497-5p	SNHG17
hsa-miR-497-5p	HCG18
hsa-miR-497-5p	POLR2J4
hsa-miR-497-5p	GSN-AS1
hsa-miR-497-5p	PRKCZ-AS1
hsa-miR-506-3p	C7orf69
hsa-miR-506-3p	HAND2-AS1
hsa-miR-506-3p	TTTY15
hsa-miR-506-3p	LINC00302
hsa-miR-506-3p	C5orf66
hsa-miR-506-3p	ENTPD1-AS1
hsa-miR-506-3p	HEXA-AS1
hsa-miR-506-3p	MEG3
hsa-miR-506-3p	GSN-AS1
hsa-miR-506-3p	LINC02249
hsa-miR-506-3p	FAM224A
hsa-miR-506-3p	POLR2J4
hsa-miR-506-3p	SNHG17
hsa-miR-7-5p	HCP5
hsa-miR-7-5p	MEG3
hsa-miR-7-5p	ENTPD1-AS1
hsa-miR-7-5p	LINC02249
hsa-miR-7-5p	LINC00963
hsa-miR-7-5p	TTTY15
hsa-miR-7-5p	C5orf66
hsa-miR-7-5p	LINC00115
hsa-miR-7-5p	HEXA-AS1
hsa-miR-7-5p	LINC02172
hsa-miR-7-5p	LINC00939
hsa-miR-7-5p	HAND2-AS1
hsa-miR-7-5p	GSN-AS1
hsa-miR-92a-3p	SNHG17
hsa-miR-92a-3p	LINC00939
hsa-miR-92a-3p	LINC02249
hsa-miR-92a-3p	LINC00963
hsa-miR-92a-3p	HCP5
hsa-miR-92a-3p	HCG18
hsa-miR-92a-3p	POLR2J4
hsa-miR-92a-3p	LINC00563
hsa-miR-92a-3p	HAND2-AS1
hsa-miR-92a-3p	ENTPD1-AS1
hsa-miR-92b-3p	SNHG17
hsa-miR-92b-3p	HCG18
hsa-miR-92b-3p	LINC00963
hsa-miR-92b-3p	ENTPD1-AS1
hsa-miR-92b-3p	HAND2-AS1
hsa-miR-92b-3p	LINC00939
hsa-miR-92b-3p	LINC00563
hsa-miR-92b-3p	LINC02249
hsa-miR-92b-3p	HCP5
hsa-miR-92b-3p	POLR2J4
hsa-miR-93-5p	HAND2-AS1
hsa-miR-93-5p	GSN-AS1
hsa-miR-93-5p	HCG18
hsa-miR-93-5p	LINC00939
hsa-miR-93-5p	HEXA-AS1
hsa-miR-93-5p	ENTPD1-AS1
hsa-miR-93-5p	POLR2J4
hsa-miR-93-5p	HCP5
hsa-miR-93-5p	FAM224A
hsa-miR-93-5p	TTTY15
hsa-miR-93-5p	LINC02172
hsa-miR-93-5p	IGF2-AS
hsa-miR-93-5p	MEG3
hsa-let-7a-5p	HIPK3
hsa-let-7f-5p	HIPK3
hsa-miR-103a-3p	YTHDF2
hsa-miR-103a-3p	HIPK3
hsa-miR-106a-5p	HIPK3
hsa-miR-106b-5p	HIPK3
hsa-miR-107	YTHDF2
hsa-miR-107	HIPK3
hsa-miR-10b-5p	HIPK3
hsa-miR-124-3p	YTHDF2
hsa-miR-124-3p	HIPK3
hsa-miR-125a-5p	SMAD4
hsa-miR-125a-5p	METTL3
hsa-miR-125b-5p	METTL3
hsa-miR-125b-5p	SMAD4
hsa-miR-1297	YTHDF2
hsa-miR-130a-3p	HIPK3
hsa-miR-130a-3p	YTHDF2
hsa-miR-130b-3p	YTHDF2
hsa-miR-130b-3p	HIPK3
hsa-miR-132-3p	HIPK3
hsa-miR-137	EGFR
hsa-miR-137	SMAD4
hsa-miR-143-3p	EGFR
hsa-miR-143-3p	METTL3
hsa-miR-148a-3p	YTHDF2
hsa-miR-148a-3p	HIPK3
hsa-miR-15a-5p	YTHDF2
hsa-miR-15a-5p	HIPK3
hsa-miR-15b-5p	YTHDF2
hsa-miR-15b-5p	HIPK3
hsa-miR-17-5p	HIPK3
hsa-miR-181a-5p	HIPK3
hsa-miR-181a-5p	YTHDF2
hsa-miR-181b-5p	HIPK3
hsa-miR-181b-5p	YTHDF2
hsa-miR-181c-5p	HIPK3
hsa-miR-181c-5p	YTHDF2
hsa-miR-190b	HIPK3
hsa-miR-192-5p	HIPK3
hsa-miR-192-5p	YTHDF2
hsa-miR-193b-3p	HIPK3
hsa-miR-194-5p	HIPK3
hsa-miR-195-5p	YTHDF2
hsa-miR-195-5p	HIPK3
hsa-miR-19a-3p	HIPK3
hsa-miR-19a-3p	YTHDF2
hsa-miR-19b-3p	HIPK3
hsa-miR-19b-3p	YTHDF2
hsa-miR-200a-3p	HIPK3
hsa-miR-200a-3p	YTHDF2
hsa-miR-200b-3p	SMAD4
hsa-miR-200b-3p	EGFR
hsa-miR-200b-3p	METTL3
hsa-miR-200c-3p	HIPK3
hsa-miR-205-5p	HIPK3
hsa-miR-205-5p	YTHDF2
hsa-miR-20a-5p	HIPK3
hsa-miR-20b-5p	HIPK3
hsa-miR-21-5p	HIPK3
hsa-miR-212-3p	HIPK3
hsa-miR-217	HIPK3
hsa-miR-218-5p	EGFR
hsa-miR-218-5p	METTL3
hsa-miR-221-3p	HIPK3
hsa-miR-222-3p	HIPK3
hsa-miR-223-3p	HIPK3
hsa-miR-23c	YTHDF2
hsa-miR-23c	HIPK3
hsa-miR-26a-5p	YTHDF2
hsa-miR-26b-5p	YTHDF2
hsa-miR-29b-3p	HIPK3
hsa-miR-30a-5p	YTHDF2
hsa-miR-30a-5p	HIPK3
hsa-miR-30d-5p	YTHDF2
hsa-miR-30d-5p	HIPK3
hsa-miR-30e-5p	YTHDF2
hsa-miR-30e-5p	HIPK3
hsa-miR-32-5p	HIPK3
hsa-miR-363-3p	HIPK3
hsa-miR-3666	EGFR
hsa-miR-3666	SMAD4
hsa-miR-375	HIPK3
hsa-miR-424-5p	YTHDF2
hsa-miR-424-5p	HIPK3
hsa-miR-425-5p	HIPK3
hsa-miR-4262	HIPK3
hsa-miR-4262	YTHDF2
hsa-miR-429	HIPK3
hsa-miR-454-3p	HIPK3
hsa-miR-454-3p	YTHDF2
hsa-miR-497-5p	HIPK3
hsa-miR-497-5p	YTHDF2
hsa-miR-506-3p	YTHDF2
hsa-miR-506-3p	HIPK3
hsa-miR-7-5p	YTHDF2
hsa-miR-92a-3p	HIPK3
hsa-miR-92b-3p	HIPK3
hsa-miR-93-5p	HIPK3

## Sheet: lncNetedger brown
miRNAname	geneName
hsa-miR-125a-5p	XIST
hsa-miR-125a-5p	MUC2
hsa-miR-125a-5p	NOP14-AS1
hsa-miR-125a-5p	INE1
hsa-miR-125a-5p	LINC01136
hsa-miR-125a-5p	LINC00837
hsa-miR-125b-5p	NOP14-AS1
hsa-miR-125b-5p	XIST
hsa-miR-125b-5p	INE1
hsa-miR-125b-5p	MUC2
hsa-miR-125b-5p	LINC01136
hsa-miR-125b-5p	LINC00837
hsa-miR-137	DLEU2
hsa-miR-137	XIST
hsa-miR-137	LINC00837
hsa-miR-143-3p	DLEU2
hsa-miR-143-3p	LINC01136
hsa-miR-143-3p	MUC2
hsa-miR-143-3p	NOP14-AS1
hsa-miR-143-3p	LINC00837
hsa-miR-200b-3p	MUC2
hsa-miR-200b-3p	XIST
hsa-miR-200b-3p	LINC00837
hsa-miR-218-5p	MUC2
hsa-miR-218-5p	LINC00837
hsa-miR-218-5p	NOP14-AS1
hsa-miR-3666	XIST
hsa-miR-375	TMEM92-AS1
hsa-miR-125a-5p	SMAD4
hsa-miR-125a-5p	METTL3
hsa-miR-125b-5p	METTL3
hsa-miR-125b-5p	SMAD4
hsa-miR-137	EGFR
hsa-miR-137	SMAD4
hsa-miR-143-3p	EGFR
hsa-miR-143-3p	METTL3
hsa-miR-200b-3p	SMAD4
hsa-miR-200b-3p	EGFR
hsa-miR-200b-3p	METTL3
hsa-miR-218-5p	EGFR
hsa-miR-218-5p	METTL3
hsa-miR-3666	EGFR
hsa-miR-3666	SMAD4
hsa-miR-375	HIPK3

## Sheet: lncNetnode
gene	type	logfc
hsa-let-7a-5p	miR	-0.928572
hsa-let-7f-5p	miR	-1.20275
hsa-miR-103a-3p	miR	-1.60308
hsa-miR-106a-5p	miR	-0.901609
hsa-miR-106b-5p	miR	-1.16136
hsa-miR-107	miR	-2.26309
hsa-miR-10b-5p	miR	-2.09965
hsa-miR-124-3p	miR	-1.22652
hsa-miR-125a-5p	miR	0.970768
hsa-miR-125b-5p	miR	0.887898
hsa-miR-1297	miR	-1.02651
hsa-miR-130a-3p	miR	-0.343764
hsa-miR-130b-3p	miR	-0.353862
hsa-miR-132-3p	miR	-0.310521
hsa-miR-137	miR	0.034169
hsa-miR-143-3p	miR	0.8512
hsa-miR-148a-3p	miR	-0.763108
hsa-miR-15a-5p	miR	-0.899601
hsa-miR-15b-5p	miR	-1.3034
hsa-miR-17-5p	miR	-1.11613
hsa-miR-181a-5p	miR	-1.05494
hsa-miR-181b-5p	miR	-0.811355
hsa-miR-181c-5p	miR	-0.0615842
hsa-miR-190b	miR	-0.274912
hsa-miR-192-5p	miR	-1.74342
hsa-miR-193b-3p	miR	-0.234401
hsa-miR-194-5p	miR	-0.539244
hsa-miR-195-5p	miR	-0.771381
hsa-miR-19a-3p	miR	-0.224198
hsa-miR-19b-3p	miR	-0.4037
hsa-miR-200a-3p	miR	-0.0787917
hsa-miR-200b-3p	miR	0.747324
hsa-miR-200c-3p	miR	-0.727319
hsa-miR-205-5p	miR	-1.92126
hsa-miR-20a-5p	miR	-0.510992
hsa-miR-20b-5p	miR	-0.390185
hsa-miR-21-5p	miR	-1.71601
hsa-miR-212-3p	miR	-0.459776
hsa-miR-217	miR	-0.225981
hsa-miR-218-5p	miR	1.04048
hsa-miR-221-3p	miR	-2.23742
hsa-miR-222-3p	miR	-1.13109
hsa-miR-223-3p	miR	-1.79388
hsa-miR-23c	miR	-0.919922
hsa-miR-26a-5p	miR	-1.34197
hsa-miR-26b-5p	miR	-1.35101
hsa-miR-29b-3p	miR	-0.212537
hsa-miR-30a-5p	miR	-1.09096
hsa-miR-30d-5p	miR	-1.43303
hsa-miR-30e-5p	miR	-0.722769
hsa-miR-32-5p	miR	-0.0155287
hsa-miR-363-3p	miR	-0.774629
hsa-miR-3666	miR	0.0915207
hsa-miR-375	miR	-0.650344
hsa-miR-424-5p	miR	-1.04707
hsa-miR-425-5p	miR	-0.172722
hsa-miR-4262	miR	-0.116221
hsa-miR-429	miR	-0.0215218
hsa-miR-454-3p	miR	-0.0666357
hsa-miR-497-5p	miR	-0.236145
hsa-miR-506-3p	miR	-0.0561731
hsa-miR-7-5p	miR	-1.55446
hsa-miR-92a-3p	miR	-1.71817
hsa-miR-92b-3p	miR	-1.94563
hsa-miR-93-5p	miR	-1.33595
GSN-AS1	lnc	0.134248
LINC00963	lnc	0.146827
MEG3	lnc	0.369661
LINC00939	lnc	0.0611747
TTTY15	lnc	0.31325
IGF2-AS	lnc	0.133143
C5orf66	lnc	0.141598
ENTPD1-AS1	lnc	0.210094
HEXA-AS1	lnc	0.0539892
HAND2-AS1	lnc	0.137391
POLR2J4	lnc	0.381301
HCG18	lnc	0.0825598
SNHG17	lnc	0.218151
HCP5	lnc	0.163275
FAM224A	lnc	0.070798
LINC02172	lnc	0.108351
LINC02249	lnc	0.061971
C7orf69	lnc	0.122724
LINC00302	lnc	0.258452
WT1-AS	lnc	-0.444005
PART1	lnc	-0.202956
DLEU1	lnc	-0.216622
XIST	lnc	-0.210095
GUSBP11	lnc	-0.430285
MCM3AP-AS1	lnc	-0.167706
MUC2	lnc	-0.359398
MYCNOS	lnc	-0.124214
ACVR2B-AS1	lnc	-0.177427
LINC01949	lnc	-0.171423
NOP14-AS1	lnc	-0.281001
SMAD5-AS1	lnc	-0.280529
EGOT	lnc	-0.425789
INE1	lnc	-0.121348
LINC00472	lnc	-0.122556
TCL6	lnc	-0.150161
LINC01136	lnc	-0.292826
RBFADN	lnc	-0.0898678
CADM3-AS1	lnc	-0.374315
CERNA1	lnc	-0.15907
LINC00894	lnc	-0.155642
LINC00574	lnc	-0.292582
LINC00588	lnc	-0.0390302
LINC00837	lnc	-0.219018
LINC00115	lnc	0.0536935
DLEU2	lnc	-0.219469
LINC01963	lnc	-0.479966
ELOA-AS1	lnc	-0.142359
HLA-F-AS1	lnc	-0.441283
LINC00474	lnc	-0.561145
PVT1	lnc	-0.0519365
LINC01558	lnc	-0.421689
RHPN1-AS1	lnc	-0.4285
LINC01361	lnc	-0.0596575
THAP9-AS1	lnc	-0.532929
LINC00652	lnc	-0.315128
RFPL1S	lnc	-0.0398493
GAS8-AS1	lnc	0.253199
PRKCZ-AS1	lnc	0.0653432
KCNQ1DN	lnc	0.31132
NDUFB2-AS1	lnc	0.567471
FAM66D	lnc	0.0508515
DIAPH2-AS1	lnc	0.134332
MAPKAPK5-AS1	lnc	-0.198928
KIAA0087	lnc	-0.183318
RNF185-AS1	lnc	0.256195
LINC00563	lnc	0.120335
LINC00483	lnc	-0.117593
BPESC1	lnc	-0.0981978
ADD3-AS1	lnc	-0.219265
SMG7-AS1	lnc	-0.240525
TMEM92-AS1	lnc	0.141022
HIPK3	pc	-0.928572
YTHDF2	pc	-1.60308
SMAD4	pc	0.970768
METTL3	pc	0.970768
EGFR	pc	0.034169

## Sheet: lncNetnode brown
gene	type	logfc
hsa-miR-125a-5p	miR	0.970768
hsa-miR-125b-5p	miR	0.887898
hsa-miR-137	miR	0.034169
hsa-miR-143-3p	miR	0.8512
hsa-miR-200b-3p	miR	0.747324
hsa-miR-218-5p	miR	1.04048
hsa-miR-3666	miR	0.0915207
hsa-miR-375	miR	-0.650344
XIST	lnc	-0.210095
MUC2	lnc	-0.359398
NOP14-AS1	lnc	-0.281001
INE1	lnc	-0.121348
LINC01136	lnc	-0.292826
LINC00837	lnc	-0.219018
DLEU2	lnc	-0.219469
TMEM92-AS1	lnc	0.141022
SMAD4	pc	0.970768
METTL3	pc	0.970768
EGFR	pc	0.034169
HIPK3	pc	-0.650344
