# Supplementary material for: Comprehensive analysis of the m6A-related molecular patterns and diagnostic biomarkers in osteoporosis
Source: Front Endocrinol (Lausanne). 2022 Aug 10;13:957742. doi: 10.3389/fendo.2022.957742 (PMC9399504; doi:10.3389/fendo.2022.957742)
Supplement: Supplementary file 3 [file DataSheet_1.zip › Supplementary Tables/Table S1_clinical data.xlsx]

## Sheet: GSE93883
GSE93883
	title	geo_accession	status	submission_date	last_update_date	type	channel_count	source_name_ch1	organism_ch1	characteristics_ch1	characteristics_ch1.1	characteristics_ch1.2	characteristics_ch1.3	characteristics_ch1.4	molecule_ch1	extract_protocol_ch1	label_ch1	label_protocol_ch1	taxid_ch1	hyb_protocol	scan_protocol	description	data_processing	platform_id	contact_name	contact_institute	contact_address	contact_city	contact_zip/postal_code	contact_country	supplementary_file	data_row_count	age:ch1	disease state:ch1	Sex:ch1	t-score:ch1	tissue:ch1
GSM2464440	Candidate 1 37	GSM2464440	Public on Jan 12 2020	Jan 19 2017	Jan 12 2020	RNA	1	Plasma	healthy control	Homo sapiens	tissue: Plasma	disease state: Healthy	t-score: >= -1.0	age: 59 years	Sex: Female	total RNA	Total RNA was isolated using TRIzol (Invitrogen) and purified with RNeasy mini kit (QIAGEN) according to manufacturer鈥檚 instructions. RNA quality and quantity were measured by using Nanodrop spectrophotometer (ND-1000	Nanodrop Technologies) and RNA Integrity was determined by gel electrophoresis.	Hy3	After quality control	the miRCURY鈩?Hy3鈩?Hy5鈩?Power labeling kit (Exiqon	Vedbaek	Denmark) was used according to the manufacturer鈥檚 guideline for miRNA labelling by following steps: a. 1渭LRNA in 2.0 渭L of water was combined with 1.0 渭L of CIP buffer and CIP (Exiqon). The mixture was incubated for 30 min at 37掳C. b. The Reaction was terminated by incubation for 5 min at 95掳C. Then 3.0 渭L of labeling buffer	1.5 渭L of fluorescent label (Hy3TM)	2.0 渭L of DMSO	2.0 渭L of labeling enzyme were added into the mixture. The labeling reaction was incubated for 1 h at 16掳C. c. Terminated by incubation for 15 min at 65掳C.	9606	After stopping the labeling procedure	the Hy3鈩?labeled samples were hybridized on the miRCURYTM LNA Array (v.18.0) (Exiqon) according to array manual. a. The total 25 渭L mixture from Hy3鈩?labeled samples with 25 渭L hybridization buffer were first denatured for 2 min at 95掳C	incubated on ice for 2 min. b. Then hybridized to the microarray for 16-20 h at 56掳C in a 12-Bay Hybridization Systems (Hybridization System - NimbleGen Systems	Inc.	Madison	WI	USA). c. Following hybridization	the slides were achieved	washed several times using Wash buffer kit (Exiqon).	The slides were scanned using the Axon GenePix 4000B microarray scanner (Axon Instruments	Foster City	CA).	Sample name: 37	The scanned images were then imported into GenePix Pro 6.0 software (Axon) for grid alignment and data extraction. Replicated miRNAs were averaged and miRNAs that intensities>=30 in all samples were chosen for calculating normalization factor. Expressed data were normalized using the Median normalization. After normalization	significant differentially expressed miRNAs between two groups were identified through Fold change and P-value. Differentially expressed miRNAs between two samples were filtered through Fold change. Finally	hierarchical clustering was performed to show distinguishable miRNA expression profiling among samples.	GPL18058	Mengge
GSM2464441	Candidate 2 40	GSM2464441	Public on Jan 12 2020	Jan 19 2017	Jan 12 2020	RNA	1	Plasma	healthy control	Homo sapiens	tissue: Plasma	disease state: Healthy	t-score: >= -1.0	age: 59 years	Sex: Female	total RNA	Total RNA was isolated using TRIzol (Invitrogen) and purified with RNeasy mini kit (QIAGEN) according to manufacturer鈥檚 instructions. RNA quality and quantity were measured by using Nanodrop spectrophotometer (ND-1000	Nanodrop Technologies) and RNA Integrity was determined by gel electrophoresis.	Hy3	After quality control	the miRCURY鈩?Hy3鈩?Hy5鈩?Power labeling kit (Exiqon	Vedbaek	Denmark) was used according to the manufacturer鈥檚 guideline for miRNA labelling by following steps: a. 1渭LRNA in 2.0 渭L of water was combined with 1.0 渭L of CIP buffer and CIP (Exiqon). The mixture was incubated for 30 min at 37掳C. b. The Reaction was terminated by incubation for 5 min at 95掳C. Then 3.0 渭L of labeling buffer	1.5 渭L of fluorescent label (Hy3TM)	2.0 渭L of DMSO	2.0 渭L of labeling enzyme were added into the mixture. The labeling reaction was incubated for 1 h at 16掳C. c. Terminated by incubation for 15 min at 65掳C.	9606	After stopping the labeling procedure	the Hy3鈩?labeled samples were hybridized on the miRCURYTM LNA Array (v.18.0) (Exiqon) according to array manual. a. The total 25 渭L mixture from Hy3鈩?labeled samples with 25 渭L hybridization buffer were first denatured for 2 min at 95掳C	incubated on ice for 2 min. b. Then hybridized to the microarray for 16-20 h at 56掳C in a 12-Bay Hybridization Systems (Hybridization System - NimbleGen Systems	Inc.	Madison	WI	USA). c. Following hybridization	the slides were achieved	washed several times using Wash buffer kit (Exiqon).	The slides were scanned using the Axon GenePix 4000B microarray scanner (Axon Instruments	Foster City	CA).	Sample name: 40	The scanned images were then imported into GenePix Pro 6.0 software (Axon) for grid alignment and data extraction. Replicated miRNAs were averaged and miRNAs that intensities>=30 in all samples were chosen for calculating normalization factor. Expressed data were normalized using the Median normalization. After normalization	significant differentially expressed miRNAs between two groups were identified through Fold change and P-value. Differentially expressed miRNAs between two samples were filtered through Fold change. Finally	hierarchical clustering was performed to show distinguishable miRNA expression profiling among samples.	GPL18058	Mengge
GSM2464442	Candidate 3 58	GSM2464442	Public on Jan 12 2020	Jan 19 2017	Jan 12 2020	RNA	1	Plasma	healthy control	Homo sapiens	tissue: Plasma	disease state: Healthy	t-score: >= -1.0	age: 39 years	Sex: Female	total RNA	Total RNA was isolated using TRIzol (Invitrogen) and purified with RNeasy mini kit (QIAGEN) according to manufacturer鈥檚 instructions. RNA quality and quantity were measured by using Nanodrop spectrophotometer (ND-1000	Nanodrop Technologies) and RNA Integrity was determined by gel electrophoresis.	Hy3	After quality control	the miRCURY鈩?Hy3鈩?Hy5鈩?Power labeling kit (Exiqon	Vedbaek	Denmark) was used according to the manufacturer鈥檚 guideline for miRNA labelling by following steps: a. 1渭LRNA in 2.0 渭L of water was combined with 1.0 渭L of CIP buffer and CIP (Exiqon). The mixture was incubated for 30 min at 37掳C. b. The Reaction was terminated by incubation for 5 min at 95掳C. Then 3.0 渭L of labeling buffer	1.5 渭L of fluorescent label (Hy3TM)	2.0 渭L of DMSO	2.0 渭L of labeling enzyme were added into the mixture. The labeling reaction was incubated for 1 h at 16掳C. c. Terminated by incubation for 15 min at 65掳C.	9606	After stopping the labeling procedure	the Hy3鈩?labeled samples were hybridized on the miRCURYTM LNA Array (v.18.0) (Exiqon) according to array manual. a. The total 25 渭L mixture from Hy3鈩?labeled samples with 25 渭L hybridization buffer were first denatured for 2 min at 95掳C	incubated on ice for 2 min. b. Then hybridized to the microarray for 16-20 h at 56掳C in a 12-Bay Hybridization Systems (Hybridization System - NimbleGen Systems	Inc.	Madison	WI	USA). c. Following hybridization	the slides were achieved	washed several times using Wash buffer kit (Exiqon).	The slides were scanned using the Axon GenePix 4000B microarray scanner (Axon Instruments	Foster City	CA).	Sample name: 58	The scanned images were then imported into GenePix Pro 6.0 software (Axon) for grid alignment and data extraction. Replicated miRNAs were averaged and miRNAs that intensities>=30 in all samples were chosen for calculating normalization factor. Expressed data were normalized using the Median normalization. After normalization	significant differentially expressed miRNAs between two groups were identified through Fold change and P-value. Differentially expressed miRNAs between two samples were filtered through Fold change. Finally	hierarchical clustering was performed to show distinguishable miRNA expression profiling among samples.	GPL18058	Mengge
GSM2464443	Candidate 4 59	GSM2464443	Public on Jan 12 2020	Jan 19 2017	Jan 12 2020	RNA	1	Plasma	healthy control	Homo sapiens	tissue: Plasma	disease state: Healthy	t-score: >= -1.0	age: 48 years	Sex: Female	total RNA	Total RNA was isolated using TRIzol (Invitrogen) and purified with RNeasy mini kit (QIAGEN) according to manufacturer鈥檚 instructions. RNA quality and quantity were measured by using Nanodrop spectrophotometer (ND-1000	Nanodrop Technologies) and RNA Integrity was determined by gel electrophoresis.	Hy3	After quality control	the miRCURY鈩?Hy3鈩?Hy5鈩?Power labeling kit (Exiqon	Vedbaek	Denmark) was used according to the manufacturer鈥檚 guideline for miRNA labelling by following steps: a. 1渭LRNA in 2.0 渭L of water was combined with 1.0 渭L of CIP buffer and CIP (Exiqon). The mixture was incubated for 30 min at 37掳C. b. The Reaction was terminated by incubation for 5 min at 95掳C. Then 3.0 渭L of labeling buffer	1.5 渭L of fluorescent label (Hy3TM)	2.0 渭L of DMSO	2.0 渭L of labeling enzyme were added into the mixture. The labeling reaction was incubated for 1 h at 16掳C. c. Terminated by incubation for 15 min at 65掳C.	9606	After stopping the labeling procedure	the Hy3鈩?labeled samples were hybridized on the miRCURYTM LNA Array (v.18.0) (Exiqon) according to array manual. a. The total 25 渭L mixture from Hy3鈩?labeled samples with 25 渭L hybridization buffer were first denatured for 2 min at 95掳C	incubated on ice for 2 min. b. Then hybridized to the microarray for 16-20 h at 56掳C in a 12-Bay Hybridization Systems (Hybridization System - NimbleGen Systems	Inc.	Madison	WI	USA). c. Following hybridization	the slides were achieved	washed several times using Wash buffer kit (Exiqon).	The slides were scanned using the Axon GenePix 4000B microarray scanner (Axon Instruments	Foster City	CA).	Sample name: 59	The scanned images were then imported into GenePix Pro 6.0 software (Axon) for grid alignment and data extraction. Replicated miRNAs were averaged and miRNAs that intensities>=30 in all samples were chosen for calculating normalization factor. Expressed data were normalized using the Median normalization. After normalization	significant differentially expressed miRNAs between two groups were identified through Fold change and P-value. Differentially expressed miRNAs between two samples were filtered through Fold change. Finally	hierarchical clustering was performed to show distinguishable miRNA expression profiling among samples.	GPL18058	Mengge
GSM2464444	Candidate 5 63	GSM2464444	Public on Jan 12 2020	Jan 19 2017	Jan 12 2020	RNA	1	Plasma	healthy control	Homo sapiens	tissue: Plasma	disease state: Healthy	t-score: >= -1.0	age: 46 years	Sex: Female	total RNA	Total RNA was isolated using TRIzol (Invitrogen) and purified with RNeasy mini kit (QIAGEN) according to manufacturer鈥檚 instructions. RNA quality and quantity were measured by using Nanodrop spectrophotometer (ND-1000	Nanodrop Technologies) and RNA Integrity was determined by gel electrophoresis.	Hy3	After quality control	the miRCURY鈩?Hy3鈩?Hy5鈩?Power labeling kit (Exiqon	Vedbaek	Denmark) was used according to the manufacturer鈥檚 guideline for miRNA labelling by following steps: a. 1渭LRNA in 2.0 渭L of water was combined with 1.0 渭L of CIP buffer and CIP (Exiqon). The mixture was incubated for 30 min at 37掳C. b. The Reaction was terminated by incubation for 5 min at 95掳C. Then 3.0 渭L of labeling buffer	1.5 渭L of fluorescent label (Hy3TM)	2.0 渭L of DMSO	2.0 渭L of labeling enzyme were added into the mixture. The labeling reaction was incubated for 1 h at 16掳C. c. Terminated by incubation for 15 min at 65掳C.	9606	After stopping the labeling procedure	the Hy3鈩?labeled samples were hybridized on the miRCURYTM LNA Array (v.18.0) (Exiqon) according to array manual. a. The total 25 渭L mixture from Hy3鈩?labeled samples with 25 渭L hybridization buffer were first denatured for 2 min at 95掳C	incubated on ice for 2 min. b. Then hybridized to the microarray for 16-20 h at 56掳C in a 12-Bay Hybridization Systems (Hybridization System - NimbleGen Systems	Inc.	Madison	WI	USA). c. Following hybridization	the slides were achieved	washed several times using Wash buffer kit (Exiqon).	The slides were scanned using the Axon GenePix 4000B microarray scanner (Axon Instruments	Foster City	CA).	Sample name: 63	The scanned images were then imported into GenePix Pro 6.0 software (Axon) for grid alignment and data extraction. Replicated miRNAs were averaged and miRNAs that intensities>=30 in all samples were chosen for calculating normalization factor. Expressed data were normalized using the Median normalization. After normalization	significant differentially expressed miRNAs between two groups were identified through Fold change and P-value. Differentially expressed miRNAs between two samples were filtered through Fold change. Finally	hierarchical clustering was performed to show distinguishable miRNA expression profiling among samples.	GPL18058	Mengge
GSM2464445	Candidate 6 69	GSM2464445	Public on Jan 12 2020	Jan 19 2017	Jan 12 2020	RNA	1	Plasma	healthy control	Homo sapiens	tissue: Plasma	disease state: Healthy	t-score: >= -1.0	age: 36 years	Sex: Female	total RNA	Total RNA was isolated using TRIzol (Invitrogen) and purified with RNeasy mini kit (QIAGEN) according to manufacturer鈥檚 instructions. RNA quality and quantity were measured by using Nanodrop spectrophotometer (ND-1000	Nanodrop Technologies) and RNA Integrity was determined by gel electrophoresis.	Hy3	After quality control	the miRCURY鈩?Hy3鈩?Hy5鈩?Power labeling kit (Exiqon	Vedbaek	Denmark) was used according to the manufacturer鈥檚 guideline for miRNA labelling by following steps: a. 1渭LRNA in 2.0 渭L of water was combined with 1.0 渭L of CIP buffer and CIP (Exiqon). The mixture was incubated for 30 min at 37掳C. b. The Reaction was terminated by incubation for 5 min at 95掳C. Then 3.0 渭L of labeling buffer	1.5 渭L of fluorescent label (Hy3TM)	2.0 渭L of DMSO	2.0 渭L of labeling enzyme were added into the mixture. The labeling reaction was incubated for 1 h at 16掳C. c. Terminated by incubation for 15 min at 65掳C.	9606	After stopping the labeling procedure	the Hy3鈩?labeled samples were hybridized on the miRCURYTM LNA Array (v.18.0) (Exiqon) according to array manual. a. The total 25 渭L mixture from Hy3鈩?labeled samples with 25 渭L hybridization buffer were first denatured for 2 min at 95掳C	incubated on ice for 2 min. b. Then hybridized to the microarray for 16-20 h at 56掳C in a 12-Bay Hybridization Systems (Hybridization System - NimbleGen Systems	Inc.	Madison	WI	USA). c. Following hybridization	the slides were achieved	washed several times using Wash buffer kit (Exiqon).	The slides were scanned using the Axon GenePix 4000B microarray scanner (Axon Instruments	Foster City	CA).	Sample name: 69	The scanned images were then imported into GenePix Pro 6.0 software (Axon) for grid alignment and data extraction. Replicated miRNAs were averaged and miRNAs that intensities>=30 in all samples were chosen for calculating normalization factor. Expressed data were normalized using the Median normalization. After normalization	significant differentially expressed miRNAs between two groups were identified through Fold change and P-value. Differentially expressed miRNAs between two samples were filtered through Fold change. Finally	hierarchical clustering was performed to show distinguishable miRNA expression profiling among samples.	GPL18058	Mengge
GSM2464446	Candidate 7 49	GSM2464446	Public on Jan 12 2020	Jan 19 2017	Jan 12 2020	RNA	1	Plasma	osteoporosis without vertebral fracture	Homo sapiens	tissue: Plasma	disease state: Osteoporosis without vertebral fracture	t-score: <= -2.5	age: 73 years	Sex: Female	total RNA	Total RNA was isolated using TRIzol (Invitrogen) and purified with RNeasy mini kit (QIAGEN) according to manufacturer鈥檚 instructions. RNA quality and quantity were measured by using Nanodrop spectrophotometer (ND-1000	Nanodrop Technologies) and RNA Integrity was determined by gel electrophoresis.	Hy3	After quality control	the miRCURY鈩?Hy3鈩?Hy5鈩?Power labeling kit (Exiqon	Vedbaek	Denmark) was used according to the manufacturer鈥檚 guideline for miRNA labelling by following steps: a. 1渭LRNA in 2.0 渭L of water was combined with 1.0 渭L of CIP buffer and CIP (Exiqon). The mixture was incubated for 30 min at 37掳C. b. The Reaction was terminated by incubation for 5 min at 95掳C. Then 3.0 渭L of labeling buffer	1.5 渭L of fluorescent label (Hy3TM)	2.0 渭L of DMSO	2.0 渭L of labeling enzyme were added into the mixture. The labeling reaction was incubated for 1 h at 16掳C. c. Terminated by incubation for 15 min at 65掳C.	9606	After stopping the labeling procedure	the Hy3鈩?labeled samples were hybridized on the miRCURYTM LNA Array (v.18.0) (Exiqon) according to array manual. a. The total 25 渭L mixture from Hy3鈩?labeled samples with 25 渭L hybridization buffer were first denatured for 2 min at 95掳C	incubated on ice for 2 min. b. Then hybridized to the microarray for 16-20 h at 56掳C in a 12-Bay Hybridization Systems (Hybridization System - NimbleGen Systems	Inc.	Madison	WI	USA). c. Following hybridization	the slides were achieved	washed several times using Wash buffer kit (Exiqon).	The slides were scanned using the Axon GenePix 4000B microarray scanner (Axon Instruments	Foster City	CA).	Sample name: 49	The scanned images were then imported into GenePix Pro 6.0 software (Axon) for grid alignment and data extraction. Replicated miRNAs were averaged and miRNAs that intensities>=30 in all samples were chosen for calculating normalization factor. Expressed data were normalized using the Median normalization. After normalization	significant differentially expressed miRNAs between two groups were identified through Fold change and P-value. Differentially expressed miRNAs between two samples were filtered through Fold change. Finally	hierarchical clustering was performed to show distinguishable miRNA expression profiling among samples.	GPL18058	Mengge
GSM2464447	Candidate 8 50	GSM2464447	Public on Jan 12 2020	Jan 19 2017	Jan 12 2020	RNA	1	Plasma	osteoporosis without vertebral fracture	Homo sapiens	tissue: Plasma	disease state: Osteoporosis without vertebral fracture	t-score: <= -2.5	age: 43 years	Sex: Female	total RNA	Total RNA was isolated using TRIzol (Invitrogen) and purified with RNeasy mini kit (QIAGEN) according to manufacturer鈥檚 instructions. RNA quality and quantity were measured by using Nanodrop spectrophotometer (ND-1000	Nanodrop Technologies) and RNA Integrity was determined by gel electrophoresis.	Hy3	After quality control	the miRCURY鈩?Hy3鈩?Hy5鈩?Power labeling kit (Exiqon	Vedbaek	Denmark) was used according to the manufacturer鈥檚 guideline for miRNA labelling by following steps: a. 1渭LRNA in 2.0 渭L of water was combined with 1.0 渭L of CIP buffer and CIP (Exiqon). The mixture was incubated for 30 min at 37掳C. b. The Reaction was terminated by incubation for 5 min at 95掳C. Then 3.0 渭L of labeling buffer	1.5 渭L of fluorescent label (Hy3TM)	2.0 渭L of DMSO	2.0 渭L of labeling enzyme were added into the mixture. The labeling reaction was incubated for 1 h at 16掳C. c. Terminated by incubation for 15 min at 65掳C.	9606	After stopping the labeling procedure	the Hy3鈩?labeled samples were hybridized on the miRCURYTM LNA Array (v.18.0) (Exiqon) according to array manual. a. The total 25 渭L mixture from Hy3鈩?labeled samples with 25 渭L hybridization buffer were first denatured for 2 min at 95掳C	incubated on ice for 2 min. b. Then hybridized to the microarray for 16-20 h at 56掳C in a 12-Bay Hybridization Systems (Hybridization System - NimbleGen Systems	Inc.	Madison	WI	USA). c. Following hybridization	the slides were achieved	washed several times using Wash buffer kit (Exiqon).	The slides were scanned using the Axon GenePix 4000B microarray scanner (Axon Instruments	Foster City	CA).	Sample name: 50	The scanned images were then imported into GenePix Pro 6.0 software (Axon) for grid alignment and data extraction. Replicated miRNAs were averaged and miRNAs that intensities>=30 in all samples were chosen for calculating normalization factor. Expressed data were normalized using the Median normalization. After normalization	significant differentially expressed miRNAs between two groups were identified through Fold change and P-value. Differentially expressed miRNAs between two samples were filtered through Fold change. Finally	hierarchical clustering was performed to show distinguishable miRNA expression profiling among samples.	GPL18058	Mengge
GSM2464448	Candidate 9 64	GSM2464448	Public on Jan 12 2020	Jan 19 2017	Jan 12 2020	RNA	1	Plasma	osteoporosis without vertebral fracture	Homo sapiens	tissue: Plasma	disease state: Osteoporosis without vertebral fracture	t-score: <= -2.5	age: 74 years	Sex: Female	total RNA	Total RNA was isolated using TRIzol (Invitrogen) and purified with RNeasy mini kit (QIAGEN) according to manufacturer鈥檚 instructions. RNA quality and quantity were measured by using Nanodrop spectrophotometer (ND-1000	Nanodrop Technologies) and RNA Integrity was determined by gel electrophoresis.	Hy3	After quality control	the miRCURY鈩?Hy3鈩?Hy5鈩?Power labeling kit (Exiqon	Vedbaek	Denmark) was used according to the manufacturer鈥檚 guideline for miRNA labelling by following steps: a. 1渭LRNA in 2.0 渭L of water was combined with 1.0 渭L of CIP buffer and CIP (Exiqon). The mixture was incubated for 30 min at 37掳C. b. The Reaction was terminated by incubation for 5 min at 95掳C. Then 3.0 渭L of labeling buffer	1.5 渭L of fluorescent label (Hy3TM)	2.0 渭L of DMSO	2.0 渭L of labeling enzyme were added into the mixture. The labeling reaction was incubated for 1 h at 16掳C. c. Terminated by incubation for 15 min at 65掳C.	9606	After stopping the labeling procedure	the Hy3鈩?labeled samples were hybridized on the miRCURYTM LNA Array (v.18.0) (Exiqon) according to array manual. a. The total 25 渭L mixture from Hy3鈩?labeled samples with 25 渭L hybridization buffer were first denatured for 2 min at 95掳C	incubated on ice for 2 min. b. Then hybridized to the microarray for 16-20 h at 56掳C in a 12-Bay Hybridization Systems (Hybridization System - NimbleGen Systems	Inc.	Madison	WI	USA). c. Following hybridization	the slides were achieved	washed several times using Wash buffer kit (Exiqon).	The slides were scanned using the Axon GenePix 4000B microarray scanner (Axon Instruments	Foster City	CA).	Sample name: 64	The scanned images were then imported into GenePix Pro 6.0 software (Axon) for grid alignment and data extraction. Replicated miRNAs were averaged and miRNAs that intensities>=30 in all samples were chosen for calculating normalization factor. Expressed data were normalized using the Median normalization. After normalization	significant differentially expressed miRNAs between two groups were identified through Fold change and P-value. Differentially expressed miRNAs between two samples were filtered through Fold change. Finally	hierarchical clustering was performed to show distinguishable miRNA expression profiling among samples.	GPL18058	Mengge
GSM2464449	Candidate 10 67	GSM2464449	Public on Jan 12 2020	Jan 19 2017	Jan 12 2020	RNA	1	Plasma	osteoporosis without vertebral fracture	Homo sapiens	tissue: Plasma	disease state: Osteoporosis without vertebral fracture	t-score: <= -2.5	age: 61 years	Sex: Female	total RNA	Total RNA was isolated using TRIzol (Invitrogen) and purified with RNeasy mini kit (QIAGEN) according to manufacturer鈥檚 instructions. RNA quality and quantity were measured by using Nanodrop spectrophotometer (ND-1000	Nanodrop Technologies) and RNA Integrity was determined by gel electrophoresis.	Hy3	After quality control	the miRCURY鈩?Hy3鈩?Hy5鈩?Power labeling kit (Exiqon	Vedbaek	Denmark) was used according to the manufacturer鈥檚 guideline for miRNA labelling by following steps: a. 1渭LRNA in 2.0 渭L of water was combined with 1.0 渭L of CIP buffer and CIP (Exiqon). The mixture was incubated for 30 min at 37掳C. b. The Reaction was terminated by incubation for 5 min at 95掳C. Then 3.0 渭L of labeling buffer	1.5 渭L of fluorescent label (Hy3TM)	2.0 渭L of DMSO	2.0 渭L of labeling enzyme were added into the mixture. The labeling reaction was incubated for 1 h at 16掳C. c. Terminated by incubation for 15 min at 65掳C.	9606	After stopping the labeling procedure	the Hy3鈩?labeled samples were hybridized on the miRCURYTM LNA Array (v.18.0) (Exiqon) according to array manual. a. The total 25 渭L mixture from Hy3鈩?labeled samples with 25 渭L hybridization buffer were first denatured for 2 min at 95掳C	incubated on ice for 2 min. b. Then hybridized to the microarray for 16-20 h at 56掳C in a 12-Bay Hybridization Systems (Hybridization System - NimbleGen Systems	Inc.	Madison	WI	USA). c. Following hybridization	the slides were achieved	washed several times using Wash buffer kit (Exiqon).	The slides were scanned using the Axon GenePix 4000B microarray scanner (Axon Instruments	Foster City	CA).	Sample name: 67	The scanned images were then imported into GenePix Pro 6.0 software (Axon) for grid alignment and data extraction. Replicated miRNAs were averaged and miRNAs that intensities>=30 in all samples were chosen for calculating normalization factor. Expressed data were normalized using the Median normalization. After normalization	significant differentially expressed miRNAs between two groups were identified through Fold change and P-value. Differentially expressed miRNAs between two samples were filtered through Fold change. Finally	hierarchical clustering was performed to show distinguishable miRNA expression profiling among samples.	GPL18058	Mengge
GSM2464450	Candidate 11 68	GSM2464450	Public on Jan 12 2020	Jan 19 2017	Jan 12 2020	RNA	1	Plasma	osteoporosis without vertebral fracture	Homo sapiens	tissue: Plasma	disease state: Osteoporosis without vertebral fracture	t-score: <= -2.5	age: 77 years	Sex: Female	total RNA	Total RNA was isolated using TRIzol (Invitrogen) and purified with RNeasy mini kit (QIAGEN) according to manufacturer鈥檚 instructions. RNA quality and quantity were measured by using Nanodrop spectrophotometer (ND-1000	Nanodrop Technologies) and RNA Integrity was determined by gel electrophoresis.	Hy3	After quality control	the miRCURY鈩?Hy3鈩?Hy5鈩?Power labeling kit (Exiqon	Vedbaek	Denmark) was used according to the manufacturer鈥檚 guideline for miRNA labelling by following steps: a. 1渭LRNA in 2.0 渭L of water was combined with 1.0 渭L of CIP buffer and CIP (Exiqon). The mixture was incubated for 30 min at 37掳C. b. The Reaction was terminated by incubation for 5 min at 95掳C. Then 3.0 渭L of labeling buffer	1.5 渭L of fluorescent label (Hy3TM)	2.0 渭L of DMSO	2.0 渭L of labeling enzyme were added into the mixture. The labeling reaction was incubated for 1 h at 16掳C. c. Terminated by incubation for 15 min at 65掳C.	9606	After stopping the labeling procedure	the Hy3鈩?labeled samples were hybridized on the miRCURYTM LNA Array (v.18.0) (Exiqon) according to array manual. a. The total 25 渭L mixture from Hy3鈩?labeled samples with 25 渭L hybridization buffer were first denatured for 2 min at 95掳C	incubated on ice for 2 min. b. Then hybridized to the microarray for 16-20 h at 56掳C in a 12-Bay Hybridization Systems (Hybridization System - NimbleGen Systems	Inc.	Madison	WI	USA). c. Following hybridization	the slides were achieved	washed several times using Wash buffer kit (Exiqon).	The slides were scanned using the Axon GenePix 4000B microarray scanner (Axon Instruments	Foster City	CA).	Sample name: 68	The scanned images were then imported into GenePix Pro 6.0 software (Axon) for grid alignment and data extraction. Replicated miRNAs were averaged and miRNAs that intensities>=30 in all samples were chosen for calculating normalization factor. Expressed data were normalized using the Median normalization. After normalization	significant differentially expressed miRNAs between two groups were identified through Fold change and P-value. Differentially expressed miRNAs between two samples were filtered through Fold change. Finally	hierarchical clustering was performed to show distinguishable miRNA expression profiling among samples.	GPL18058	Mengge
GSM2464451	Candidate 12 79	GSM2464451	Public on Jan 12 2020	Jan 19 2017	Jan 12 2020	RNA	1	Plasma	osteoporosis without vertebral fracture	Homo sapiens	tissue: Plasma	disease state: Osteoporosis without vertebral fracture	t-score: <= -2.5	age: 80 years	Sex: Female	total RNA	Total RNA was isolated using TRIzol (Invitrogen) and purified with RNeasy mini kit (QIAGEN) according to manufacturer鈥檚 instructions. RNA quality and quantity were measured by using Nanodrop spectrophotometer (ND-1000	Nanodrop Technologies) and RNA Integrity was determined by gel electrophoresis.	Hy3	After quality control	the miRCURY鈩?Hy3鈩?Hy5鈩?Power labeling kit (Exiqon	Vedbaek	Denmark) was used according to the manufacturer鈥檚 guideline for miRNA labelling by following steps: a. 1渭LRNA in 2.0 渭L of water was combined with 1.0 渭L of CIP buffer and CIP (Exiqon). The mixture was incubated for 30 min at 37掳C. b. The Reaction was terminated by incubation for 5 min at 95掳C. Then 3.0 渭L of labeling buffer	1.5 渭L of fluorescent label (Hy3TM)	2.0 渭L of DMSO	2.0 渭L of labeling enzyme were added into the mixture. The labeling reaction was incubated for 1 h at 16掳C. c. Terminated by incubation for 15 min at 65掳C.	9606	After stopping the labeling procedure	the Hy3鈩?labeled samples were hybridized on the miRCURYTM LNA Array (v.18.0) (Exiqon) according to array manual. a. The total 25 渭L mixture from Hy3鈩?labeled samples with 25 渭L hybridization buffer were first denatured for 2 min at 95掳C	incubated on ice for 2 min. b. Then hybridized to the microarray for 16-20 h at 56掳C in a 12-Bay Hybridization Systems (Hybridization System - NimbleGen Systems	Inc.	Madison	WI	USA). c. Following hybridization	the slides were achieved	washed several times using Wash buffer kit (Exiqon).	The slides were scanned using the Axon GenePix 4000B microarray scanner (Axon Instruments	Foster City	CA).	Sample name: 79	The scanned images were then imported into GenePix Pro 6.0 software (Axon) for grid alignment and data extraction. Replicated miRNAs were averaged and miRNAs that intensities>=30 in all samples were chosen for calculating normalization factor. Expressed data were normalized using the Median normalization. After normalization	significant differentially expressed miRNAs between two groups were identified through Fold change and P-value. Differentially expressed miRNAs between two samples were filtered through Fold change. Finally	hierarchical clustering was performed to show distinguishable miRNA expression profiling among samples.	GPL18058	Mengge
GSM2464452	Candidate 13 70	GSM2464452	Public on Jan 12 2020	Jan 19 2017	Jan 12 2020	RNA	1	Plasma	osteoporosis with vertebral fracture	Homo sapiens	tissue: Plasma	disease state: Osteoporosis with vertebral fracture	t-score: <= -2.5	age: 76 years	Sex: Female	total RNA	Total RNA was isolated using TRIzol (Invitrogen) and purified with RNeasy mini kit (QIAGEN) according to manufacturer鈥檚 instructions. RNA quality and quantity were measured by using Nanodrop spectrophotometer (ND-1000	Nanodrop Technologies) and RNA Integrity was determined by gel electrophoresis.	Hy3	After quality control	the miRCURY鈩?Hy3鈩?Hy5鈩?Power labeling kit (Exiqon	Vedbaek	Denmark) was used according to the manufacturer鈥檚 guideline for miRNA labelling by following steps: a. 1渭LRNA in 2.0 渭L of water was combined with 1.0 渭L of CIP buffer and CIP (Exiqon). The mixture was incubated for 30 min at 37掳C. b. The Reaction was terminated by incubation for 5 min at 95掳C. Then 3.0 渭L of labeling buffer	1.5 渭L of fluorescent label (Hy3TM)	2.0 渭L of DMSO	2.0 渭L of labeling enzyme were added into the mixture. The labeling reaction was incubated for 1 h at 16掳C. c. Terminated by incubation for 15 min at 65掳C.	9606	After stopping the labeling procedure	the Hy3鈩?labeled samples were hybridized on the miRCURYTM LNA Array (v.18.0) (Exiqon) according to array manual. a. The total 25 渭L mixture from Hy3鈩?labeled samples with 25 渭L hybridization buffer were first denatured for 2 min at 95掳C	incubated on ice for 2 min. b. Then hybridized to the microarray for 16-20 h at 56掳C in a 12-Bay Hybridization Systems (Hybridization System - NimbleGen Systems	Inc.	Madison	WI	USA). c. Following hybridization	the slides were achieved	washed several times using Wash buffer kit (Exiqon).	The slides were scanned using the Axon GenePix 4000B microarray scanner (Axon Instruments	Foster City	CA).	Sample name: 70	The scanned images were then imported into GenePix Pro 6.0 software (Axon) for grid alignment and data extraction. Replicated miRNAs were averaged and miRNAs that intensities>=30 in all samples were chosen for calculating normalization factor. Expressed data were normalized using the Median normalization. After normalization	significant differentially expressed miRNAs between two groups were identified through Fold change and P-value. Differentially expressed miRNAs between two samples were filtered through Fold change. Finally	hierarchical clustering was performed to show distinguishable miRNA expression profiling among samples.	GPL18058	Mengge
GSM2464453	Candidate 14 72	GSM2464453	Public on Jan 12 2020	Jan 19 2017	Jan 12 2020	RNA	1	Plasma	osteoporosis with vertebral fracture	Homo sapiens	tissue: Plasma	disease state: Osteoporosis with vertebral fracture	t-score: <= -2.5	age: 70 years	Sex: Female	total RNA	Total RNA was isolated using TRIzol (Invitrogen) and purified with RNeasy mini kit (QIAGEN) according to manufacturer鈥檚 instructions. RNA quality and quantity were measured by using Nanodrop spectrophotometer (ND-1000	Nanodrop Technologies) and RNA Integrity was determined by gel electrophoresis.	Hy3	After quality control	the miRCURY鈩?Hy3鈩?Hy5鈩?Power labeling kit (Exiqon	Vedbaek	Denmark) was used according to the manufacturer鈥檚 guideline for miRNA labelling by following steps: a. 1渭LRNA in 2.0 渭L of water was combined with 1.0 渭L of CIP buffer and CIP (Exiqon). The mixture was incubated for 30 min at 37掳C. b. The Reaction was terminated by incubation for 5 min at 95掳C. Then 3.0 渭L of labeling buffer	1.5 渭L of fluorescent label (Hy3TM)	2.0 渭L of DMSO	2.0 渭L of labeling enzyme were added into the mixture. The labeling reaction was incubated for 1 h at 16掳C. c. Terminated by incubation for 15 min at 65掳C.	9606	After stopping the labeling procedure	the Hy3鈩?labeled samples were hybridized on the miRCURYTM LNA Array (v.18.0) (Exiqon) according to array manual. a. The total 25 渭L mixture from Hy3鈩?labeled samples with 25 渭L hybridization buffer were first denatured for 2 min at 95掳C	incubated on ice for 2 min. b. Then hybridized to the microarray for 16-20 h at 56掳C in a 12-Bay Hybridization Systems (Hybridization System - NimbleGen Systems	Inc.	Madison	WI	USA). c. Following hybridization	the slides were achieved	washed several times using Wash buffer kit (Exiqon).	The slides were scanned using the Axon GenePix 4000B microarray scanner (Axon Instruments	Foster City	CA).	Sample name: 72	The scanned images were then imported into GenePix Pro 6.0 software (Axon) for grid alignment and data extraction. Replicated miRNAs were averaged and miRNAs that intensities>=30 in all samples were chosen for calculating normalization factor. Expressed data were normalized using the Median normalization. After normalization	significant differentially expressed miRNAs between two groups were identified through Fold change and P-value. Differentially expressed miRNAs between two samples were filtered through Fold change. Finally	hierarchical clustering was performed to show distinguishable miRNA expression profiling among samples.	GPL18058	Mengge
GSM2464454	Candidate 15 73	GSM2464454	Public on Jan 12 2020	Jan 19 2017	Jan 12 2020	RNA	1	Plasma	osteoporosis with vertebral fracture	Homo sapiens	tissue: Plasma	disease state: Osteoporosis with vertebral fracture	t-score: <= -2.5	age: 71 years	Sex: Female	total RNA	Total RNA was isolated using TRIzol (Invitrogen) and purified with RNeasy mini kit (QIAGEN) according to manufacturer鈥檚 instructions. RNA quality and quantity were measured by using Nanodrop spectrophotometer (ND-1000	Nanodrop Technologies) and RNA Integrity was determined by gel electrophoresis.	Hy3	After quality control	the miRCURY鈩?Hy3鈩?Hy5鈩?Power labeling kit (Exiqon	Vedbaek	Denmark) was used according to the manufacturer鈥檚 guideline for miRNA labelling by following steps: a. 1渭LRNA in 2.0 渭L of water was combined with 1.0 渭L of CIP buffer and CIP (Exiqon). The mixture was incubated for 30 min at 37掳C. b. The Reaction was terminated by incubation for 5 min at 95掳C. Then 3.0 渭L of labeling buffer	1.5 渭L of fluorescent label (Hy3TM)	2.0 渭L of DMSO	2.0 渭L of labeling enzyme were added into the mixture. The labeling reaction was incubated for 1 h at 16掳C. c. Terminated by incubation for 15 min at 65掳C.	9606	After stopping the labeling procedure	the Hy3鈩?labeled samples were hybridized on the miRCURYTM LNA Array (v.18.0) (Exiqon) according to array manual. a. The total 25 渭L mixture from Hy3鈩?labeled samples with 25 渭L hybridization buffer were first denatured for 2 min at 95掳C	incubated on ice for 2 min. b. Then hybridized to the microarray for 16-20 h at 56掳C in a 12-Bay Hybridization Systems (Hybridization System - NimbleGen Systems	Inc.	Madison	WI	USA). c. Following hybridization	the slides were achieved	washed several times using Wash buffer kit (Exiqon).	The slides were scanned using the Axon GenePix 4000B microarray scanner (Axon Instruments	Foster City	CA).	Sample name: 73	The scanned images were then imported into GenePix Pro 6.0 software (Axon) for grid alignment and data extraction. Replicated miRNAs were averaged and miRNAs that intensities>=30 in all samples were chosen for calculating normalization factor. Expressed data were normalized using the Median normalization. After normalization	significant differentially expressed miRNAs between two groups were identified through Fold change and P-value. Differentially expressed miRNAs between two samples were filtered through Fold change. Finally	hierarchical clustering was performed to show distinguishable miRNA expression profiling among samples.	GPL18058	Mengge
GSM2464455	Candidate 16 75	GSM2464455	Public on Jan 12 2020	Jan 19 2017	Jan 12 2020	RNA	1	Plasma	osteoporosis with vertebral fracture	Homo sapiens	tissue: Plasma	disease state: Osteoporosis with vertebral fracture	t-score: <= -2.5	age: 64 years	Sex: Female	total RNA	Total RNA was isolated using TRIzol (Invitrogen) and purified with RNeasy mini kit (QIAGEN) according to manufacturer鈥檚 instructions. RNA quality and quantity were measured by using Nanodrop spectrophotometer (ND-1000	Nanodrop Technologies) and RNA Integrity was determined by gel electrophoresis.	Hy3	After quality control	the miRCURY鈩?Hy3鈩?Hy5鈩?Power labeling kit (Exiqon	Vedbaek	Denmark) was used according to the manufacturer鈥檚 guideline for miRNA labelling by following steps: a. 1渭LRNA in 2.0 渭L of water was combined with 1.0 渭L of CIP buffer and CIP (Exiqon). The mixture was incubated for 30 min at 37掳C. b. The Reaction was terminated by incubation for 5 min at 95掳C. Then 3.0 渭L of labeling buffer	1.5 渭L of fluorescent label (Hy3TM)	2.0 渭L of DMSO	2.0 渭L of labeling enzyme were added into the mixture. The labeling reaction was incubated for 1 h at 16掳C. c. Terminated by incubation for 15 min at 65掳C.	9606	After stopping the labeling procedure	the Hy3鈩?labeled samples were hybridized on the miRCURYTM LNA Array (v.18.0) (Exiqon) according to array manual. a. The total 25 渭L mixture from Hy3鈩?labeled samples with 25 渭L hybridization buffer were first denatured for 2 min at 95掳C	incubated on ice for 2 min. b. Then hybridized to the microarray for 16-20 h at 56掳C in a 12-Bay Hybridization Systems (Hybridization System - NimbleGen Systems	Inc.	Madison	WI	USA). c. Following hybridization	the slides were achieved	washed several times using Wash buffer kit (Exiqon).	The slides were scanned using the Axon GenePix 4000B microarray scanner (Axon Instruments	Foster City	CA).	Sample name: 75	The scanned images were then imported into GenePix Pro 6.0 software (Axon) for grid alignment and data extraction. Replicated miRNAs were averaged and miRNAs that intensities>=30 in all samples were chosen for calculating normalization factor. Expressed data were normalized using the Median normalization. After normalization	significant differentially expressed miRNAs between two groups were identified through Fold change and P-value. Differentially expressed miRNAs between two samples were filtered through Fold change. Finally	hierarchical clustering was performed to show distinguishable miRNA expression profiling among samples.	GPL18058	Mengge
GSM2464456	Candidate 17 90	GSM2464456	Public on Jan 12 2020	Jan 19 2017	Jan 12 2020	RNA	1	Plasma	osteoporosis with vertebral fracture	Homo sapiens	tissue: Plasma	disease state: Osteoporosis with vertebral fracture	t-score: <= -2.5	age: 80 years	Sex: Female	total RNA	Total RNA was isolated using TRIzol (Invitrogen) and purified with RNeasy mini kit (QIAGEN) according to manufacturer鈥檚 instructions. RNA quality and quantity were measured by using Nanodrop spectrophotometer (ND-1000	Nanodrop Technologies) and RNA Integrity was determined by gel electrophoresis.	Hy3	After quality control	the miRCURY鈩?Hy3鈩?Hy5鈩?Power labeling kit (Exiqon	Vedbaek	Denmark) was used according to the manufacturer鈥檚 guideline for miRNA labelling by following steps: a. 1渭LRNA in 2.0 渭L of water was combined with 1.0 渭L of CIP buffer and CIP (Exiqon). The mixture was incubated for 30 min at 37掳C. b. The Reaction was terminated by incubation for 5 min at 95掳C. Then 3.0 渭L of labeling buffer	1.5 渭L of fluorescent label (Hy3TM)	2.0 渭L of DMSO	2.0 渭L of labeling enzyme were added into the mixture. The labeling reaction was incubated for 1 h at 16掳C. c. Terminated by incubation for 15 min at 65掳C.	9606	After stopping the labeling procedure	the Hy3鈩?labeled samples were hybridized on the miRCURYTM LNA Array (v.18.0) (Exiqon) according to array manual. a. The total 25 渭L mixture from Hy3鈩?labeled samples with 25 渭L hybridization buffer were first denatured for 2 min at 95掳C	incubated on ice for 2 min. b. Then hybridized to the microarray for 16-20 h at 56掳C in a 12-Bay Hybridization Systems (Hybridization System - NimbleGen Systems	Inc.	Madison	WI	USA). c. Following hybridization	the slides were achieved	washed several times using Wash buffer kit (Exiqon).	The slides were scanned using the Axon GenePix 4000B microarray scanner (Axon Instruments	Foster City	CA).	Sample name: 90	The scanned images were then imported into GenePix Pro 6.0 software (Axon) for grid alignment and data extraction. Replicated miRNAs were averaged and miRNAs that intensities>=30 in all samples were chosen for calculating normalization factor. Expressed data were normalized using the Median normalization. After normalization	significant differentially expressed miRNAs between two groups were identified through Fold change and P-value. Differentially expressed miRNAs between two samples were filtered through Fold change. Finally	hierarchical clustering was performed to show distinguishable miRNA expression profiling among samples.	GPL18058	Mengge
GSM2464457	Candidate 18 91	GSM2464457	Public on Jan 12 2020	Jan 19 2017	Jan 12 2020	RNA	1	Plasma	osteoporosis with vertebral fracture	Homo sapiens	tissue: Plasma	disease state: Osteoporosis with vertebral fracture	t-score: <= -2.5	age: 57 years	Sex: Female	total RNA	Total RNA was isolated using TRIzol (Invitrogen) and purified with RNeasy mini kit (QIAGEN) according to manufacturer鈥檚 instructions. RNA quality and quantity were measured by using Nanodrop spectrophotometer (ND-1000	Nanodrop Technologies) and RNA Integrity was determined by gel electrophoresis.	Hy3	After quality control	the miRCURY鈩?Hy3鈩?Hy5鈩?Power labeling kit (Exiqon	Vedbaek	Denmark) was used according to the manufacturer鈥檚 guideline for miRNA labelling by following steps: a. 1渭LRNA in 2.0 渭L of water was combined with 1.0 渭L of CIP buffer and CIP (Exiqon). The mixture was incubated for 30 min at 37掳C. b. The Reaction was terminated by incubation for 5 min at 95掳C. Then 3.0 渭L of labeling buffer	1.5 渭L of fluorescent label (Hy3TM)	2.0 渭L of DMSO	2.0 渭L of labeling enzyme were added into the mixture. The labeling reaction was incubated for 1 h at 16掳C. c. Terminated by incubation for 15 min at 65掳C.	9606	After stopping the labeling procedure	the Hy3鈩?labeled samples were hybridized on the miRCURYTM LNA Array (v.18.0) (Exiqon) according to array manual. a. The total 25 渭L mixture from Hy3鈩?labeled samples with 25 渭L hybridization buffer were first denatured for 2 min at 95掳C	incubated on ice for 2 min. b. Then hybridized to the microarray for 16-20 h at 56掳C in a 12-Bay Hybridization Systems (Hybridization System - NimbleGen Systems	Inc.	Madison	WI	USA). c. Following hybridization	the slides were achieved	washed several times using Wash buffer kit (Exiqon).	The slides were scanned using the Axon GenePix 4000B microarray scanner (Axon Instruments	Foster City	CA).	Sample name: 91	The scanned images were then imported into GenePix Pro 6.0 software (Axon) for grid alignment and data extraction. Replicated miRNAs were averaged and miRNAs that intensities>=30 in all samples were chosen for calculating normalization factor. Expressed data were normalized using the Median normalization. After normalization	significant differentially expressed miRNAs between two groups were identified through Fold change and P-value. Differentially expressed miRNAs between two samples were filtered through Fold change. Finally	hierarchical clustering was performed to show distinguishable miRNA expression profiling among samples.	GPL18058	Mengge

## Sheet: GSE7158
GSE7158
	title	geo_accession	status	submission_date	last_update_date	type	channel_count	source_name_ch1	organism_ch1	characteristics_ch1	treatment_protocol_ch1	growth_protocol_ch1	molecule_ch1	extract_protocol_ch1	label_ch1	label_protocol_ch1	taxid_ch1	hyb_protocol	scan_protocol	description	data_processing	platform_id	contact_name	contact_email	contact_phone	contact_laboratory	contact_department	contact_institute	contact_address	contact_city	contact_state	contact_zip/postal_code	contact_country	supplementary_file	data_row_count	relation	relation.1
GSM172405	Monocyte High PBM 1	GSM172405	Public on Mar 01 2008	Feb 28 2007	Aug 28 2018	RNA	1	Circulating monocytes in low-PBM phase	Homo sapiens	Monocyte-High-PBM 1	Embryos were dechorionated with 50% bleach	put on a cover slip and covered with Halocarbon oil 27 (Sigma). Embryos of the appropriate stage were manually selected under the dissecting scope. Selected embryos were transferred to a basket	rinsed with PBS with 0	7% NaCl	0	04% triton-X100 and placed on ice in the Trizol solution (GibcoBRL).	30 min egg collections of OreR and yw flies at 25C were aged at room temperature (RT) according to the different temporal classes T0-T4.	total RNA	Trizol extraction of total RNA was performed according to the manufacturer's instructions.	biotin	Biotinylated cRNA were prepared according to the standard Affymetrix protocol from 6 ug total RNA (Expression Analysis Technical Manual	2001	Affymetrix).	9606	Following fragmentation	10 ug of cRNA were hybridized for 16 hr at 45C on GeneChip Drosophila Genome Array. GeneChips were washed and stained in the Affymetrix Fluidics Station 400.	GeneChips were scanned using the Hewlett-Packard GeneArray Scanner G2500A.	no additional information	The data were analyzed with Microarray Suite version 5.0 (MAS 5.0) using Affymetrix default analysis settings and global scaling as normalization method. The trimmed mean target intensity of each array was arbitrarily set to 100.	GPL570	Shu-Feng		Lei	lei@hunnu.edu.cn	86-731-8872791	Lab of Molecular and Statistical Genetics	College of Life Science	Hunan Normal University	Lushan Road 36	Changsha	Hunan	410081	China	ftp://ftp.ncbi.nlm.nih.gov/geo/samples/GSM172nnn/GSM172405/suppl/GSM172405.CEL.gz	54675	Reanalyzed by: GSE64985	Reanalyzed by: GSE119087
GSM172406	Monocyte High PBM 2	GSM172406	Public on Mar 01 2008	Feb 28 2007	Aug 28 2018	RNA	1	Circulating monocytes in low-PBM phase	Homo sapiens	Monocyte-High-PBM 2	Embryos were dechorionated with 50% bleach	put on a cover slip and covered with Halocarbon oil 27 (Sigma). Embryos of the appropriate stage were manually selected under the dissecting scope. Selected embryos were transferred to a basket	rinsed with PBS with 0	7% NaCl	0	04% triton-X100 and placed on ice in the Trizol solution (GibcoBRL).	30 min egg collections of OreR and yw flies at 25C were aged at room temperature (RT) according to the different temporal classes T0-T4.	total RNA	Trizol extraction of total RNA was performed according to the manufacturer's instructions.	biotin	Biotinylated cRNA were prepared according to the standard Affymetrix protocol from 6 ug total RNA (Expression Analysis Technical Manual	2001	Affymetrix).	9606	Following fragmentation	10 ug of cRNA were hybridized for 16 hr at 45C on GeneChip Drosophila Genome Array. GeneChips were washed and stained in the Affymetrix Fluidics Station 400.	GeneChips were scanned using the Hewlett-Packard GeneArray Scanner G2500A.	no additional information	The data were analyzed with Microarray Suite version 5.0 (MAS 5.0) using Affymetrix default analysis settings and global scaling as normalization method. The trimmed mean target intensity of each array was arbitrarily set to 100.	GPL570	Shu-Feng		Lei	lei@hunnu.edu.cn	86-731-8872791	Lab of Molecular and Statistical Genetics	College of Life Science	Hunan Normal University	Lushan Road 36	Changsha	Hunan	410081	China	ftp://ftp.ncbi.nlm.nih.gov/geo/samples/GSM172nnn/GSM172406/suppl/GSM172406.CEL.gz	54675	Reanalyzed by: GSE64985	Reanalyzed by: GSE119087
GSM172407	Monocyte High PBM 3	GSM172407	Public on Mar 01 2008	Feb 28 2007	Aug 28 2018	RNA	1	Circulating monocytes in low-PBM phase	Homo sapiens	Monocyte-High-PBM 3	Embryos were dechorionated with 50% bleach	put on a cover slip and covered with Halocarbon oil 27 (Sigma). Embryos of the appropriate stage were manually selected under the dissecting scope. Selected embryos were transferred to a basket	rinsed with PBS with 0	7% NaCl	0	04% triton-X100 and placed on ice in the Trizol solution (GibcoBRL).	30 min egg collections of OreR and yw flies at 25C were aged at room temperature (RT) according to the different temporal classes T0-T4.	total RNA	Trizol extraction of total RNA was performed according to the manufacturer's instructions.	biotin	Biotinylated cRNA were prepared according to the standard Affymetrix protocol from 6 ug total RNA (Expression Analysis Technical Manual	2001	Affymetrix).	9606	Following fragmentation	10 ug of cRNA were hybridized for 16 hr at 45C on GeneChip Drosophila Genome Array. GeneChips were washed and stained in the Affymetrix Fluidics Station 400.	GeneChips were scanned using the Hewlett-Packard GeneArray Scanner G2500A.	no additional information	The data were analyzed with Microarray Suite version 5.0 (MAS 5.0) using Affymetrix default analysis settings and global scaling as normalization method. The trimmed mean target intensity of each array was arbitrarily set to 100.	GPL570	Shu-Feng		Lei	lei@hunnu.edu.cn	86-731-8872791	Lab of Molecular and Statistical Genetics	College of Life Science	Hunan Normal University	Lushan Road 36	Changsha	Hunan	410081	China	ftp://ftp.ncbi.nlm.nih.gov/geo/samples/GSM172nnn/GSM172407/suppl/GSM172407.CEL.gz	54675	Reanalyzed by: GSE64985	Reanalyzed by: GSE119087
GSM172408	Monocyte High PBM 4	GSM172408	Public on Mar 01 2008	Feb 28 2007	Aug 28 2018	RNA	1	Circulating monocytes in low-PBM phase	Homo sapiens	Monocyte-High-PBM 4	Embryos were dechorionated with 50% bleach	put on a cover slip and covered with Halocarbon oil 27 (Sigma). Embryos of the appropriate stage were manually selected under the dissecting scope. Selected embryos were transferred to a basket	rinsed with PBS with 0	7% NaCl	0	04% triton-X100 and placed on ice in the Trizol solution (GibcoBRL).	30 min egg collections of OreR and yw flies at 25C were aged at room temperature (RT) according to the different temporal classes T0-T4.	total RNA	Trizol extraction of total RNA was performed according to the manufacturer's instructions.	biotin	Biotinylated cRNA were prepared according to the standard Affymetrix protocol from 6 ug total RNA (Expression Analysis Technical Manual	2001	Affymetrix).	9606	Following fragmentation	10 ug of cRNA were hybridized for 16 hr at 45C on GeneChip Drosophila Genome Array. GeneChips were washed and stained in the Affymetrix Fluidics Station 400.	GeneChips were scanned using the Hewlett-Packard GeneArray Scanner G2500A.	no additional information	The data were analyzed with Microarray Suite version 5.0 (MAS 5.0) using Affymetrix default analysis settings and global scaling as normalization method. The trimmed mean target intensity of each array was arbitrarily set to 100.	GPL570	Shu-Feng		Lei	lei@hunnu.edu.cn	86-731-8872791	Lab of Molecular and Statistical Genetics	College of Life Science	Hunan Normal University	Lushan Road 36	Changsha	Hunan	410081	China	ftp://ftp.ncbi.nlm.nih.gov/geo/samples/GSM172nnn/GSM172408/suppl/GSM172408.CEL.gz	54675	Reanalyzed by: GSE64985	Reanalyzed by: GSE119087
GSM172409	Monocyte High PBM 5	GSM172409	Public on Mar 01 2008	Feb 28 2007	Aug 28 2018	RNA	1	Circulating monocytes in low-PBM phase	Homo sapiens	Monocyte-High-PBM 5	Embryos were dechorionated with 50% bleach	put on a cover slip and covered with Halocarbon oil 27 (Sigma). Embryos of the appropriate stage were manually selected under the dissecting scope. Selected embryos were transferred to a basket	rinsed with PBS with 0	7% NaCl	0	04% triton-X100 and placed on ice in the Trizol solution (GibcoBRL).	30 min egg collections of OreR and yw flies at 25C were aged at room temperature (RT) according to the different temporal classes T0-T4.	total RNA	Trizol extraction of total RNA was performed according to the manufacturer's instructions.	biotin	Biotinylated cRNA were prepared according to the standard Affymetrix protocol from 6 ug total RNA (Expression Analysis Technical Manual	2001	Affymetrix).	9606	Following fragmentation	10 ug of cRNA were hybridized for 16 hr at 45C on GeneChip Drosophila Genome Array. GeneChips were washed and stained in the Affymetrix Fluidics Station 400.	GeneChips were scanned using the Hewlett-Packard GeneArray Scanner G2500A.	no additional information	The data were analyzed with Microarray Suite version 5.0 (MAS 5.0) using Affymetrix default analysis settings and global scaling as normalization method. The trimmed mean target intensity of each array was arbitrarily set to 100.	GPL570	Shu-Feng		Lei	lei@hunnu.edu.cn	86-731-8872791	Lab of Molecular and Statistical Genetics	College of Life Science	Hunan Normal University	Lushan Road 36	Changsha	Hunan	410081	China	ftp://ftp.ncbi.nlm.nih.gov/geo/samples/GSM172nnn/GSM172409/suppl/GSM172409.CEL.gz	54675	Reanalyzed by: GSE64985	Reanalyzed by: GSE119087
GSM172410	Monocyte High PBM 6	GSM172410	Public on Mar 01 2008	Feb 28 2007	Aug 28 2018	RNA	1	Circulating monocytes in low-PBM phase	Homo sapiens	Monocyte-High-PBM 6	Embryos were dechorionated with 50% bleach	put on a cover slip and covered with Halocarbon oil 27 (Sigma). Embryos of the appropriate stage were manually selected under the dissecting scope. Selected embryos were transferred to a basket	rinsed with PBS with 0	7% NaCl	0	04% triton-X100 and placed on ice in the Trizol solution (GibcoBRL).	30 min egg collections of OreR and yw flies at 25C were aged at room temperature (RT) according to the different temporal classes T0-T4.	total RNA	Trizol extraction of total RNA was performed according to the manufacturer's instructions.	biotin	Biotinylated cRNA were prepared according to the standard Affymetrix protocol from 6 ug total RNA (Expression Analysis Technical Manual	2001	Affymetrix).	9606	Following fragmentation	10 ug of cRNA were hybridized for 16 hr at 45C on GeneChip Drosophila Genome Array. GeneChips were washed and stained in the Affymetrix Fluidics Station 400.	GeneChips were scanned using the Hewlett-Packard GeneArray Scanner G2500A.	no additional information	The data were analyzed with Microarray Suite version 5.0 (MAS 5.0) using Affymetrix default analysis settings and global scaling as normalization method. The trimmed mean target intensity of each array was arbitrarily set to 100.	GPL570	Shu-Feng		Lei	lei@hunnu.edu.cn	86-731-8872791	Lab of Molecular and Statistical Genetics	College of Life Science	Hunan Normal University	Lushan Road 36	Changsha	Hunan	410081	China	ftp://ftp.ncbi.nlm.nih.gov/geo/samples/GSM172nnn/GSM172410/suppl/GSM172410.CEL.gz	54675	Reanalyzed by: GSE64985	Reanalyzed by: GSE119087
GSM172411	Monocyte High PBM 7	GSM172411	Public on Mar 01 2008	Feb 28 2007	Aug 28 2018	RNA	1	Circulating monocytes in low-PBM phase	Homo sapiens	Monocyte-High-PBM 7	Embryos were dechorionated with 50% bleach	put on a cover slip and covered with Halocarbon oil 27 (Sigma). Embryos of the appropriate stage were manually selected under the dissecting scope. Selected embryos were transferred to a basket	rinsed with PBS with 0	7% NaCl	0	04% triton-X100 and placed on ice in the Trizol solution (GibcoBRL).	30 min egg collections of OreR and yw flies at 25C were aged at room temperature (RT) according to the different temporal classes T0-T4.	total RNA	Trizol extraction of total RNA was performed according to the manufacturer's instructions.	biotin	Biotinylated cRNA were prepared according to the standard Affymetrix protocol from 6 ug total RNA (Expression Analysis Technical Manual	2001	Affymetrix).	9606	Following fragmentation	10 ug of cRNA were hybridized for 16 hr at 45C on GeneChip Drosophila Genome Array. GeneChips were washed and stained in the Affymetrix Fluidics Station 400.	GeneChips were scanned using the Hewlett-Packard GeneArray Scanner G2500A.	no additional information	The data were analyzed with Microarray Suite version 5.0 (MAS 5.0) using Affymetrix default analysis settings and global scaling as normalization method. The trimmed mean target intensity of each array was arbitrarily set to 100.	GPL570	Shu-Feng		Lei	lei@hunnu.edu.cn	86-731-8872791	Lab of Molecular and Statistical Genetics	College of Life Science	Hunan Normal University	Lushan Road 36	Changsha	Hunan	410081	China	ftp://ftp.ncbi.nlm.nih.gov/geo/samples/GSM172nnn/GSM172411/suppl/GSM172411.CEL.gz	54675	Reanalyzed by: GSE64985	Reanalyzed by: GSE119087
GSM172412	Monocyte High PBM 8	GSM172412	Public on Mar 01 2008	Feb 28 2007	Aug 28 2018	RNA	1	Circulating monocytes in low-PBM phase	Homo sapiens	Monocyte-High-PBM 8	Embryos were dechorionated with 50% bleach	put on a cover slip and covered with Halocarbon oil 27 (Sigma). Embryos of the appropriate stage were manually selected under the dissecting scope. Selected embryos were transferred to a basket	rinsed with PBS with 0	7% NaCl	0	04% triton-X100 and placed on ice in the Trizol solution (GibcoBRL).	30 min egg collections of OreR and yw flies at 25C were aged at room temperature (RT) according to the different temporal classes T0-T4.	total RNA	Trizol extraction of total RNA was performed according to the manufacturer's instructions.	biotin	Biotinylated cRNA were prepared according to the standard Affymetrix protocol from 6 ug total RNA (Expression Analysis Technical Manual	2001	Affymetrix).	9606	Following fragmentation	10 ug of cRNA were hybridized for 16 hr at 45C on GeneChip Drosophila Genome Array. GeneChips were washed and stained in the Affymetrix Fluidics Station 400.	GeneChips were scanned using the Hewlett-Packard GeneArray Scanner G2500A.	no additional information	The data were analyzed with Microarray Suite version 5.0 (MAS 5.0) using Affymetrix default analysis settings and global scaling as normalization method. The trimmed mean target intensity of each array was arbitrarily set to 100.	GPL570	Shu-Feng		Lei	lei@hunnu.edu.cn	86-731-8872791	Lab of Molecular and Statistical Genetics	College of Life Science	Hunan Normal University	Lushan Road 36	Changsha	Hunan	410081	China	ftp://ftp.ncbi.nlm.nih.gov/geo/samples/GSM172nnn/GSM172412/suppl/GSM172412.CEL.gz	54675	Reanalyzed by: GSE64985	Reanalyzed by: GSE119087
GSM172413	Monocyte High PBM 9	GSM172413	Public on Mar 01 2008	Feb 28 2007	Aug 28 2018	RNA	1	Circulating monocytes in low-PBM phase	Homo sapiens	Monocyte-High-PBM 9	Embryos were dechorionated with 50% bleach	put on a cover slip and covered with Halocarbon oil 27 (Sigma). Embryos of the appropriate stage were manually selected under the dissecting scope. Selected embryos were transferred to a basket	rinsed with PBS with 0	7% NaCl	0	04% triton-X100 and placed on ice in the Trizol solution (GibcoBRL).	30 min egg collections of OreR and yw flies at 25C were aged at room temperature (RT) according to the different temporal classes T0-T4.	total RNA	Trizol extraction of total RNA was performed according to the manufacturer's instructions.	biotin	Biotinylated cRNA were prepared according to the standard Affymetrix protocol from 6 ug total RNA (Expression Analysis Technical Manual	2001	Affymetrix).	9606	Following fragmentation	10 ug of cRNA were hybridized for 16 hr at 45C on GeneChip Drosophila Genome Array. GeneChips were washed and stained in the Affymetrix Fluidics Station 400.	GeneChips were scanned using the Hewlett-Packard GeneArray Scanner G2500A.	no additional information	The data were analyzed with Microarray Suite version 5.0 (MAS 5.0) using Affymetrix default analysis settings and global scaling as normalization method. The trimmed mean target intensity of each array was arbitrarily set to 100.	GPL570	Shu-Feng		Lei	lei@hunnu.edu.cn	86-731-8872791	Lab of Molecular and Statistical Genetics	College of Life Science	Hunan Normal University	Lushan Road 36	Changsha	Hunan	410081	China	ftp://ftp.ncbi.nlm.nih.gov/geo/samples/GSM172nnn/GSM172413/suppl/GSM172413.CEL.gz	54675	Reanalyzed by: GSE64985	Reanalyzed by: GSE119087
GSM172414	Monocyte High PBM 10	GSM172414	Public on Mar 01 2008	Feb 28 2007	Aug 28 2018	RNA	1	Circulating monocytes in low-PBM phase	Homo sapiens	Monocyte-High-PBM 10	Embryos were dechorionated with 50% bleach	put on a cover slip and covered with Halocarbon oil 27 (Sigma). Embryos of the appropriate stage were manually selected under the dissecting scope. Selected embryos were transferred to a basket	rinsed with PBS with 0	7% NaCl	0	04% triton-X100 and placed on ice in the Trizol solution (GibcoBRL).	30 min egg collections of OreR and yw flies at 25C were aged at room temperature (RT) according to the different temporal classes T0-T4.	total RNA	Trizol extraction of total RNA was performed according to the manufacturer's instructions.	biotin	Biotinylated cRNA were prepared according to the standard Affymetrix protocol from 6 ug total RNA (Expression Analysis Technical Manual	2001	Affymetrix).	9606	Following fragmentation	10 ug of cRNA were hybridized for 16 hr at 45C on GeneChip Drosophila Genome Array. GeneChips were washed and stained in the Affymetrix Fluidics Station 400.	GeneChips were scanned using the Hewlett-Packard GeneArray Scanner G2500A.	no additional information	The data were analyzed with Microarray Suite version 5.0 (MAS 5.0) using Affymetrix default analysis settings and global scaling as normalization method. The trimmed mean target intensity of each array was arbitrarily set to 100.	GPL570	Shu-Feng		Lei	lei@hunnu.edu.cn	86-731-8872791	Lab of Molecular and Statistical Genetics	College of Life Science	Hunan Normal University	Lushan Road 36	Changsha	Hunan	410081	China	ftp://ftp.ncbi.nlm.nih.gov/geo/samples/GSM172nnn/GSM172414/suppl/GSM172414.CEL.gz	54675	Reanalyzed by: GSE64985	Reanalyzed by: GSE119087
GSM172415	Monocyte High PBM 11	GSM172415	Public on Mar 01 2008	Feb 28 2007	Aug 28 2018	RNA	1	Circulating monocytes in low-PBM phase	Homo sapiens	Monocyte-High-PBM 11	Embryos were dechorionated with 50% bleach	put on a cover slip and covered with Halocarbon oil 27 (Sigma). Embryos of the appropriate stage were manually selected under the dissecting scope. Selected embryos were transferred to a basket	rinsed with PBS with 0	7% NaCl	0	04% triton-X100 and placed on ice in the Trizol solution (GibcoBRL).	30 min egg collections of OreR and yw flies at 25C were aged at room temperature (RT) according to the different temporal classes T0-T4.	total RNA	Trizol extraction of total RNA was performed according to the manufacturer's instructions.	biotin	Biotinylated cRNA were prepared according to the standard Affymetrix protocol from 6 ug total RNA (Expression Analysis Technical Manual	2001	Affymetrix).	9606	Following fragmentation	10 ug of cRNA were hybridized for 16 hr at 45C on GeneChip Drosophila Genome Array. GeneChips were washed and stained in the Affymetrix Fluidics Station 400.	GeneChips were scanned using the Hewlett-Packard GeneArray Scanner G2500A.	no additional information	The data were analyzed with Microarray Suite version 5.0 (MAS 5.0) using Affymetrix default analysis settings and global scaling as normalization method. The trimmed mean target intensity of each array was arbitrarily set to 100.	GPL570	Shu-Feng		Lei	lei@hunnu.edu.cn	86-731-8872791	Lab of Molecular and Statistical Genetics	College of Life Science	Hunan Normal University	Lushan Road 36	Changsha	Hunan	410081	China	ftp://ftp.ncbi.nlm.nih.gov/geo/samples/GSM172nnn/GSM172415/suppl/GSM172415.CEL.gz	54675	Reanalyzed by: GSE64985	Reanalyzed by: GSE119087
GSM172416	Monocyte High PBM 12	GSM172416	Public on Mar 01 2008	Feb 28 2007	Aug 28 2018	RNA	1	Circulating monocytes in low-PBM phase	Homo sapiens	Monocyte-High-PBM 12	Embryos were dechorionated with 50% bleach	put on a cover slip and covered with Halocarbon oil 27 (Sigma). Embryos of the appropriate stage were manually selected under the dissecting scope. Selected embryos were transferred to a basket	rinsed with PBS with 0	7% NaCl	0	04% triton-X100 and placed on ice in the Trizol solution (GibcoBRL).	30 min egg collections of OreR and yw flies at 25C were aged at room temperature (RT) according to the different temporal classes T0-T4.	total RNA	Trizol extraction of total RNA was performed according to the manufacturer's instructions.	biotin	Biotinylated cRNA were prepared according to the standard Affymetrix protocol from 6 ug total RNA (Expression Analysis Technical Manual	2001	Affymetrix).	9606	Following fragmentation	10 ug of cRNA were hybridized for 16 hr at 45C on GeneChip Drosophila Genome Array. GeneChips were washed and stained in the Affymetrix Fluidics Station 400.	GeneChips were scanned using the Hewlett-Packard GeneArray Scanner G2500A.	no additional information	The data were analyzed with Microarray Suite version 5.0 (MAS 5.0) using Affymetrix default analysis settings and global scaling as normalization method. The trimmed mean target intensity of each array was arbitrarily set to 100.	GPL570	Shu-Feng		Lei	lei@hunnu.edu.cn	86-731-8872791	Lab of Molecular and Statistical Genetics	College of Life Science	Hunan Normal University	Lushan Road 36	Changsha	Hunan	410081	China	ftp://ftp.ncbi.nlm.nih.gov/geo/samples/GSM172nnn/GSM172416/suppl/GSM172416.CEL.gz	54675	Reanalyzed by: GSE64985	Reanalyzed by: GSE119087
GSM172417	Monocyte High PBM 13	GSM172417	Public on Mar 01 2008	Feb 28 2007	Aug 28 2018	RNA	1	Circulating monocytes in high-PBM phase	Homo sapiens	Monocyte-High-PBM 13	Embryos were dechorionated with 50% bleach	put on a cover slip and covered with Halocarbon oil 27 (Sigma). Embryos of the appropriate stage were manually selected under the dissecting scope. Selected embryos were transferred to a basket	rinsed with PBS with 0	7% NaCl	0	04% triton-X100 and placed on ice in the Trizol solution (GibcoBRL).	30 min egg collections of OreR and yw flies at 25C were aged at room temperature (RT) according to the different temporal classes T0-T4.	total RNA	Trizol extraction of total RNA was performed according to the manufacturer's instructions.	biotin	Biotinylated cRNA were prepared according to the standard Affymetrix protocol from 6 ug total RNA (Expression Analysis Technical Manual	2001	Affymetrix).	9606	Following fragmentation	10 ug of cRNA were hybridized for 16 hr at 45C on GeneChip Drosophila Genome Array. GeneChips were washed and stained in the Affymetrix Fluidics Station 400.	GeneChips were scanned using the Hewlett-Packard GeneArray Scanner G2500A.	no additional information	The data were analyzed with Microarray Suite version 5.0 (MAS 5.0) using Affymetrix default analysis settings and global scaling as normalization method. The trimmed mean target intensity of each array was arbitrarily set to 100.	GPL570	Shu-Feng		Lei	lei@hunnu.edu.cn	86-731-8872791	Lab of Molecular and Statistical Genetics	College of Life Science	Hunan Normal University	Lushan Road 36	Changsha	Hunan	410081	China	ftp://ftp.ncbi.nlm.nih.gov/geo/samples/GSM172nnn/GSM172417/suppl/GSM172417.CEL.gz	54675	Reanalyzed by: GSE64985	Reanalyzed by: GSE119087
GSM172418	Monocyte High PBM 14	GSM172418	Public on Mar 01 2008	Feb 28 2007	Aug 28 2018	RNA	1	Circulating monocytes in high-PBM phase	Homo sapiens	Monocyte-High-PBM 14	Embryos were dechorionated with 50% bleach	put on a cover slip and covered with Halocarbon oil 27 (Sigma). Embryos of the appropriate stage were manually selected under the dissecting scope. Selected embryos were transferred to a basket	rinsed with PBS with 0	7% NaCl	0	04% triton-X100 and placed on ice in the Trizol solution (GibcoBRL).	30 min egg collections of OreR and yw flies at 25C were aged at room temperature (RT) according to the different temporal classes T0-T4.	total RNA	Trizol extraction of total RNA was performed according to the manufacturer's instructions.	biotin	Biotinylated cRNA were prepared according to the standard Affymetrix protocol from 6 ug total RNA (Expression Analysis Technical Manual	2001	Affymetrix).	9606	Following fragmentation	10 ug of cRNA were hybridized for 16 hr at 45C on GeneChip Drosophila Genome Array. GeneChips were washed and stained in the Affymetrix Fluidics Station 400.	GeneChips were scanned using the Hewlett-Packard GeneArray Scanner G2500A.	no additional information	The data were analyzed with Microarray Suite version 5.0 (MAS 5.0) using Affymetrix default analysis settings and global scaling as normalization method. The trimmed mean target intensity of each array was arbitrarily set to 100.	GPL570	Shu-Feng		Lei	lei@hunnu.edu.cn	86-731-8872791	Lab of Molecular and Statistical Genetics	College of Life Science	Hunan Normal University	Lushan Road 36	Changsha	Hunan	410081	China	ftp://ftp.ncbi.nlm.nih.gov/geo/samples/GSM172nnn/GSM172418/suppl/GSM172418.CEL.gz	54675	Reanalyzed by: GSE64985	Reanalyzed by: GSE119087
GSM172419	Monocyte Low PBM 1	GSM172419	Public on Mar 01 2008	Feb 28 2007	Aug 28 2018	RNA	1	Circulating monocytes in high-PBM phase	Homo sapiens	Monocyte-Low-PBM 1	Embryos were dechorionated with 50% bleach	put on a cover slip and covered with Halocarbon oil 27 (Sigma). Embryos of the appropriate stage were manually selected under the dissecting scope. Selected embryos were transferred to a basket	rinsed with PBS with 0	7% NaCl	0	04% triton-X100 and placed on ice in the Trizol solution (GibcoBRL).	30 min egg collections of OreR and yw flies at 25C were aged at room temperature (RT) according to the different temporal classes T0-T4.	total RNA	Trizol extraction of total RNA was performed according to the manufacturer's instructions.	biotin	Biotinylated cRNA were prepared according to the standard Affymetrix protocol from 6 ug total RNA (Expression Analysis Technical Manual	2001	Affymetrix).	9606	Following fragmentation	10 ug of cRNA were hybridized for 16 hr at 45C on GeneChip Drosophila Genome Array. GeneChips were washed and stained in the Affymetrix Fluidics Station 400.	GeneChips were scanned using the Hewlett-Packard GeneArray Scanner G2500A.	no additional information	The data were analyzed with Microarray Suite version 5.0 (MAS 5.0) using Affymetrix default analysis settings and global scaling as normalization method. The trimmed mean target intensity of each array was arbitrarily set to 100.	GPL570	Shu-Feng		Lei	lei@hunnu.edu.cn	86-731-8872791	Lab of Molecular and Statistical Genetics	College of Life Science	Hunan Normal University	Lushan Road 36	Changsha	Hunan	410081	China	ftp://ftp.ncbi.nlm.nih.gov/geo/samples/GSM172nnn/GSM172419/suppl/GSM172419.CEL.gz	54675	Reanalyzed by: GSE64985	Reanalyzed by: GSE119087
GSM172420	Monocyte Low PBM 2	GSM172420	Public on Mar 01 2008	Feb 28 2007	Aug 28 2018	RNA	1	Circulating monocytes in high-PBM phase	Homo sapiens	Monocyte-Low-PBM 2	Embryos were dechorionated with 50% bleach	put on a cover slip and covered with Halocarbon oil 27 (Sigma). Embryos of the appropriate stage were manually selected under the dissecting scope. Selected embryos were transferred to a basket	rinsed with PBS with 0	7% NaCl	0	04% triton-X100 and placed on ice in the Trizol solution (GibcoBRL).	30 min egg collections of OreR and yw flies at 25C were aged at room temperature (RT) according to the different temporal classes T0-T4.	total RNA	Trizol extraction of total RNA was performed according to the manufacturer's instructions.	biotin	Biotinylated cRNA were prepared according to the standard Affymetrix protocol from 6 ug total RNA (Expression Analysis Technical Manual	2001	Affymetrix).	9606	Following fragmentation	10 ug of cRNA were hybridized for 16 hr at 45C on GeneChip Drosophila Genome Array. GeneChips were washed and stained in the Affymetrix Fluidics Station 400.	GeneChips were scanned using the Hewlett-Packard GeneArray Scanner G2500A.	no additional information	The data were analyzed with Microarray Suite version 5.0 (MAS 5.0) using Affymetrix default analysis settings and global scaling as normalization method. The trimmed mean target intensity of each array was arbitrarily set to 100.	GPL570	Shu-Feng		Lei	lei@hunnu.edu.cn	86-731-8872791	Lab of Molecular and Statistical Genetics	College of Life Science	Hunan Normal University	Lushan Road 36	Changsha	Hunan	410081	China	ftp://ftp.ncbi.nlm.nih.gov/geo/samples/GSM172nnn/GSM172420/suppl/GSM172420.CEL.gz	54675	Reanalyzed by: GSE64985	Reanalyzed by: GSE119087
GSM172421	Monocyte Low PBM 3	GSM172421	Public on Mar 01 2008	Feb 28 2007	Aug 28 2018	RNA	1	Circulating monocytes in high-PBM phase	Homo sapiens	Monocyte-Low-PBM 3	Embryos were dechorionated with 50% bleach	put on a cover slip and covered with Halocarbon oil 27 (Sigma). Embryos of the appropriate stage were manually selected under the dissecting scope. Selected embryos were transferred to a basket	rinsed with PBS with 0	7% NaCl	0	04% triton-X100 and placed on ice in the Trizol solution (GibcoBRL).	30 min egg collections of OreR and yw flies at 25C were aged at room temperature (RT) according to the different temporal classes T0-T4.	total RNA	Trizol extraction of total RNA was performed according to the manufacturer's instructions.	biotin	Biotinylated cRNA were prepared according to the standard Affymetrix protocol from 6 ug total RNA (Expression Analysis Technical Manual	2001	Affymetrix).	9606	Following fragmentation	10 ug of cRNA were hybridized for 16 hr at 45C on GeneChip Drosophila Genome Array. GeneChips were washed and stained in the Affymetrix Fluidics Station 400.	GeneChips were scanned using the Hewlett-Packard GeneArray Scanner G2500A.	no additional information	The data were analyzed with Microarray Suite version 5.0 (MAS 5.0) using Affymetrix default analysis settings and global scaling as normalization method. The trimmed mean target intensity of each array was arbitrarily set to 100.	GPL570	Shu-Feng		Lei	lei@hunnu.edu.cn	86-731-8872791	Lab of Molecular and Statistical Genetics	College of Life Science	Hunan Normal University	Lushan Road 36	Changsha	Hunan	410081	China	ftp://ftp.ncbi.nlm.nih.gov/geo/samples/GSM172nnn/GSM172421/suppl/GSM172421.CEL.gz	54675	Reanalyzed by: GSE64985	Reanalyzed by: GSE119087
GSM172422	Monocyte Low PBM 4	GSM172422	Public on Mar 01 2008	Feb 28 2007	Aug 28 2018	RNA	1	Circulating monocytes in high-PBM phase	Homo sapiens	Monocyte-Low-PBM 4	Embryos were dechorionated with 50% bleach	put on a cover slip and covered with Halocarbon oil 27 (Sigma). Embryos of the appropriate stage were manually selected under the dissecting scope. Selected embryos were transferred to a basket	rinsed with PBS with 0	7% NaCl	0	04% triton-X100 and placed on ice in the Trizol solution (GibcoBRL).	30 min egg collections of OreR and yw flies at 25C were aged at room temperature (RT) according to the different temporal classes T0-T4.	total RNA	Trizol extraction of total RNA was performed according to the manufacturer's instructions.	biotin	Biotinylated cRNA were prepared according to the standard Affymetrix protocol from 6 ug total RNA (Expression Analysis Technical Manual	2001	Affymetrix).	9606	Following fragmentation	10 ug of cRNA were hybridized for 16 hr at 45C on GeneChip Drosophila Genome Array. GeneChips were washed and stained in the Affymetrix Fluidics Station 400.	GeneChips were scanned using the Hewlett-Packard GeneArray Scanner G2500A.	no additional information	The data were analyzed with Microarray Suite version 5.0 (MAS 5.0) using Affymetrix default analysis settings and global scaling as normalization method. The trimmed mean target intensity of each array was arbitrarily set to 100.	GPL570	Shu-Feng		Lei	lei@hunnu.edu.cn	86-731-8872791	Lab of Molecular and Statistical Genetics	College of Life Science	Hunan Normal University	Lushan Road 36	Changsha	Hunan	410081	China	ftp://ftp.ncbi.nlm.nih.gov/geo/samples/GSM172nnn/GSM172422/suppl/GSM172422.CEL.gz	54675	Reanalyzed by: GSE64985	Reanalyzed by: GSE119087
GSM172423	Monocyte Low PBM 5	GSM172423	Public on Mar 01 2008	Feb 28 2007	Aug 28 2018	RNA	1	Circulating monocytes in high-PBM phase	Homo sapiens	Monocyte-Low-PBM 5	Embryos were dechorionated with 50% bleach	put on a cover slip and covered with Halocarbon oil 27 (Sigma). Embryos of the appropriate stage were manually selected under the dissecting scope. Selected embryos were transferred to a basket	rinsed with PBS with 0	7% NaCl	0	04% triton-X100 and placed on ice in the Trizol solution (GibcoBRL).	30 min egg collections of OreR and yw flies at 25C were aged at room temperature (RT) according to the different temporal classes T0-T4.	total RNA	Trizol extraction of total RNA was performed according to the manufacturer's instructions.	biotin	Biotinylated cRNA were prepared according to the standard Affymetrix protocol from 6 ug total RNA (Expression Analysis Technical Manual	2001	Affymetrix).	9606	Following fragmentation	10 ug of cRNA were hybridized for 16 hr at 45C on GeneChip Drosophila Genome Array. GeneChips were washed and stained in the Affymetrix Fluidics Station 400.	GeneChips were scanned using the Hewlett-Packard GeneArray Scanner G2500A.	no additional information	The data were analyzed with Microarray Suite version 5.0 (MAS 5.0) using Affymetrix default analysis settings and global scaling as normalization method. The trimmed mean target intensity of each array was arbitrarily set to 100.	GPL570	Shu-Feng		Lei	lei@hunnu.edu.cn	86-731-8872791	Lab of Molecular and Statistical Genetics	College of Life Science	Hunan Normal University	Lushan Road 36	Changsha	Hunan	410081	China	ftp://ftp.ncbi.nlm.nih.gov/geo/samples/GSM172nnn/GSM172423/suppl/GSM172423.CEL.gz	54675	Reanalyzed by: GSE64985	Reanalyzed by: GSE119087
GSM172424	Monocyte Low PBM 6	GSM172424	Public on Mar 01 2008	Feb 28 2007	Aug 28 2018	RNA	1	Circulating monocytes in high-PBM phase	Homo sapiens	Monocyte-Low-PBM 6	Embryos were dechorionated with 50% bleach	put on a cover slip and covered with Halocarbon oil 27 (Sigma). Embryos of the appropriate stage were manually selected under the dissecting scope. Selected embryos were transferred to a basket	rinsed with PBS with 0	7% NaCl	0	04% triton-X100 and placed on ice in the Trizol solution (GibcoBRL).	30 min egg collections of OreR and yw flies at 25C were aged at room temperature (RT) according to the different temporal classes T0-T4.	total RNA	Trizol extraction of total RNA was performed according to the manufacturer's instructions.	biotin	Biotinylated cRNA were prepared according to the standard Affymetrix protocol from 6 ug total RNA (Expression Analysis Technical Manual	2001	Affymetrix).	9606	Following fragmentation	10 ug of cRNA were hybridized for 16 hr at 45C on GeneChip Drosophila Genome Array. GeneChips were washed and stained in the Affymetrix Fluidics Station 400.	GeneChips were scanned using the Hewlett-Packard GeneArray Scanner G2500A.	no additional information	The data were analyzed with Microarray Suite version 5.0 (MAS 5.0) using Affymetrix default analysis settings and global scaling as normalization method. The trimmed mean target intensity of each array was arbitrarily set to 100.	GPL570	Shu-Feng		Lei	lei@hunnu.edu.cn	86-731-8872791	Lab of Molecular and Statistical Genetics	College of Life Science	Hunan Normal University	Lushan Road 36	Changsha	Hunan	410081	China	ftp://ftp.ncbi.nlm.nih.gov/geo/samples/GSM172nnn/GSM172424/suppl/GSM172424.CEL.gz	54675	Reanalyzed by: GSE64985	Reanalyzed by: GSE119087
GSM172425	Monocyte Low PBM 7	GSM172425	Public on Mar 01 2008	Feb 28 2007	Aug 28 2018	RNA	1	Circulating monocytes in high-PBM phase	Homo sapiens	Monocyte-Low-PBM 7	Embryos were dechorionated with 50% bleach	put on a cover slip and covered with Halocarbon oil 27 (Sigma). Embryos of the appropriate stage were manually selected under the dissecting scope. Selected embryos were transferred to a basket	rinsed with PBS with 0	7% NaCl	0	04% triton-X100 and placed on ice in the Trizol solution (GibcoBRL).	30 min egg collections of OreR and yw flies at 25C were aged at room temperature (RT) according to the different temporal classes T0-T4.	total RNA	Trizol extraction of total RNA was performed according to the manufacturer's instructions.	biotin	Biotinylated cRNA were prepared according to the standard Affymetrix protocol from 6 ug total RNA (Expression Analysis Technical Manual	2001	Affymetrix).	9606	Following fragmentation	10 ug of cRNA were hybridized for 16 hr at 45C on GeneChip Drosophila Genome Array. GeneChips were washed and stained in the Affymetrix Fluidics Station 400.	GeneChips were scanned using the Hewlett-Packard GeneArray Scanner G2500A.	no additional information	The data were analyzed with Microarray Suite version 5.0 (MAS 5.0) using Affymetrix default analysis settings and global scaling as normalization method. The trimmed mean target intensity of each array was arbitrarily set to 100.	GPL570	Shu-Feng		Lei	lei@hunnu.edu.cn	86-731-8872791	Lab of Molecular and Statistical Genetics	College of Life Science	Hunan Normal University	Lushan Road 36	Changsha	Hunan	410081	China	ftp://ftp.ncbi.nlm.nih.gov/geo/samples/GSM172nnn/GSM172425/suppl/GSM172425.CEL.gz	54675	Reanalyzed by: GSE64985	Reanalyzed by: GSE119087
GSM172426	Monocyte Low PBM 8	GSM172426	Public on Mar 01 2008	Feb 28 2007	Aug 28 2018	RNA	1	Circulating monocytes in high-PBM phase	Homo sapiens	Monocyte-Low-PBM 8	Embryos were dechorionated with 50% bleach	put on a cover slip and covered with Halocarbon oil 27 (Sigma). Embryos of the appropriate stage were manually selected under the dissecting scope. Selected embryos were transferred to a basket	rinsed with PBS with 0	7% NaCl	0	04% triton-X100 and placed on ice in the Trizol solution (GibcoBRL).	30 min egg collections of OreR and yw flies at 25C were aged at room temperature (RT) according to the different temporal classes T0-T4.	total RNA	Trizol extraction of total RNA was performed according to the manufacturer's instructions.	biotin	Biotinylated cRNA were prepared according to the standard Affymetrix protocol from 6 ug total RNA (Expression Analysis Technical Manual	2001	Affymetrix).	9606	Following fragmentation	10 ug of cRNA were hybridized for 16 hr at 45C on GeneChip Drosophila Genome Array. GeneChips were washed and stained in the Affymetrix Fluidics Station 400.	GeneChips were scanned using the Hewlett-Packard GeneArray Scanner G2500A.	no additional information	The data were analyzed with Microarray Suite version 5.0 (MAS 5.0) using Affymetrix default analysis settings and global scaling as normalization method. The trimmed mean target intensity of each array was arbitrarily set to 100.	GPL570	Shu-Feng		Lei	lei@hunnu.edu.cn	86-731-8872791	Lab of Molecular and Statistical Genetics	College of Life Science	Hunan Normal University	Lushan Road 36	Changsha	Hunan	410081	China	ftp://ftp.ncbi.nlm.nih.gov/geo/samples/GSM172nnn/GSM172426/suppl/GSM172426.CEL.gz	54675	Reanalyzed by: GSE64985	Reanalyzed by: GSE119087
GSM172427	Monocyte Low PBM 9	GSM172427	Public on Mar 01 2008	Feb 28 2007	Aug 28 2018	RNA	1	Circulating monocytes in high-PBM phase	Homo sapiens	Monocyte-Low-PBM 9	Embryos were dechorionated with 50% bleach	put on a cover slip and covered with Halocarbon oil 27 (Sigma). Embryos of the appropriate stage were manually selected under the dissecting scope. Selected embryos were transferred to a basket	rinsed with PBS with 0	7% NaCl	0	04% triton-X100 and placed on ice in the Trizol solution (GibcoBRL).	30 min egg collections of OreR and yw flies at 25C were aged at room temperature (RT) according to the different temporal classes T0-T4.	total RNA	Trizol extraction of total RNA was performed according to the manufacturer's instructions.	biotin	Biotinylated cRNA were prepared according to the standard Affymetrix protocol from 6 ug total RNA (Expression Analysis Technical Manual	2001	Affymetrix).	9606	Following fragmentation	10 ug of cRNA were hybridized for 16 hr at 45C on GeneChip Drosophila Genome Array. GeneChips were washed and stained in the Affymetrix Fluidics Station 400.	GeneChips were scanned using the Hewlett-Packard GeneArray Scanner G2500A.	no additional information	The data were analyzed with Microarray Suite version 5.0 (MAS 5.0) using Affymetrix default analysis settings and global scaling as normalization method. The trimmed mean target intensity of each array was arbitrarily set to 100.	GPL570	Shu-Feng		Lei	lei@hunnu.edu.cn	86-731-8872791	Lab of Molecular and Statistical Genetics	College of Life Science	Hunan Normal University	Lushan Road 36	Changsha	Hunan	410081	China	ftp://ftp.ncbi.nlm.nih.gov/geo/samples/GSM172nnn/GSM172427/suppl/GSM172427.CEL.gz	54675	Reanalyzed by: GSE64985	Reanalyzed by: GSE119087
GSM172428	Monocyte Low PBM 10	GSM172428	Public on Mar 01 2008	Feb 28 2007	Aug 28 2018	RNA	1	Circulating monocytes in high-PBM phase	Homo sapiens	Monocyte-Low-PBM 10	Embryos were dechorionated with 50% bleach	put on a cover slip and covered with Halocarbon oil 27 (Sigma). Embryos of the appropriate stage were manually selected under the dissecting scope. Selected embryos were transferred to a basket	rinsed with PBS with 0	7% NaCl	0	04% triton-X100 and placed on ice in the Trizol solution (GibcoBRL).	30 min egg collections of OreR and yw flies at 25C were aged at room temperature (RT) according to the different temporal classes T0-T4.	total RNA	Trizol extraction of total RNA was performed according to the manufacturer's instructions.	biotin	Biotinylated cRNA were prepared according to the standard Affymetrix protocol from 6 ug total RNA (Expression Analysis Technical Manual	2001	Affymetrix).	9606	Following fragmentation	10 ug of cRNA were hybridized for 16 hr at 45C on GeneChip Drosophila Genome Array. GeneChips were washed and stained in the Affymetrix Fluidics Station 400.	GeneChips were scanned using the Hewlett-Packard GeneArray Scanner G2500A.	no additional information	The data were analyzed with Microarray Suite version 5.0 (MAS 5.0) using Affymetrix default analysis settings and global scaling as normalization method. The trimmed mean target intensity of each array was arbitrarily set to 100.	GPL570	Shu-Feng		Lei	lei@hunnu.edu.cn	86-731-8872791	Lab of Molecular and Statistical Genetics	College of Life Science	Hunan Normal University	Lushan Road 36	Changsha	Hunan	410081	China	ftp://ftp.ncbi.nlm.nih.gov/geo/samples/GSM172nnn/GSM172428/suppl/GSM172428.CEL.gz	54675	Reanalyzed by: GSE64985	Reanalyzed by: GSE119087
GSM172429	Monocyte Low PBM 11	GSM172429	Public on Mar 01 2008	Feb 28 2007	Aug 28 2018	RNA	1	Circulating monocytes in high-PBM phase	Homo sapiens	Monocyte-Low-PBM 11	Embryos were dechorionated with 50% bleach	put on a cover slip and covered with Halocarbon oil 27 (Sigma). Embryos of the appropriate stage were manually selected under the dissecting scope. Selected embryos were transferred to a basket	rinsed with PBS with 0	7% NaCl	0	04% triton-X100 and placed on ice in the Trizol solution (GibcoBRL).	30 min egg collections of OreR and yw flies at 25C were aged at room temperature (RT) according to the different temporal classes T0-T4.	total RNA	Trizol extraction of total RNA was performed according to the manufacturer's instructions.	biotin	Biotinylated cRNA were prepared according to the standard Affymetrix protocol from 6 ug total RNA (Expression Analysis Technical Manual	2001	Affymetrix).	9606	Following fragmentation	10 ug of cRNA were hybridized for 16 hr at 45C on GeneChip Drosophila Genome Array. GeneChips were washed and stained in the Affymetrix Fluidics Station 400.	GeneChips were scanned using the Hewlett-Packard GeneArray Scanner G2500A.	no additional information	The data were analyzed with Microarray Suite version 5.0 (MAS 5.0) using Affymetrix default analysis settings and global scaling as normalization method. The trimmed mean target intensity of each array was arbitrarily set to 100.	GPL570	Shu-Feng		Lei	lei@hunnu.edu.cn	86-731-8872791	Lab of Molecular and Statistical Genetics	College of Life Science	Hunan Normal University	Lushan Road 36	Changsha	Hunan	410081	China	ftp://ftp.ncbi.nlm.nih.gov/geo/samples/GSM172nnn/GSM172429/suppl/GSM172429.CEL.gz	54675	Reanalyzed by: GSE64985	Reanalyzed by: GSE119087
GSM172430	Monocyte Low PBM 12	GSM172430	Public on Mar 01 2008	Feb 28 2007	Aug 28 2018	RNA	1	Circulating monocytes in high-PBM phase	Homo sapiens	Monocyte-Low-PBM 12	Embryos were dechorionated with 50% bleach	put on a cover slip and covered with Halocarbon oil 27 (Sigma). Embryos of the appropriate stage were manually selected under the dissecting scope. Selected embryos were transferred to a basket	rinsed with PBS with 0	7% NaCl	0	04% triton-X100 and placed on ice in the Trizol solution (GibcoBRL).	30 min egg collections of OreR and yw flies at 25C were aged at room temperature (RT) according to the different temporal classes T0-T4.	total RNA	Trizol extraction of total RNA was performed according to the manufacturer's instructions.	biotin	Biotinylated cRNA were prepared according to the standard Affymetrix protocol from 6 ug total RNA (Expression Analysis Technical Manual	2001	Affymetrix).	9606	Following fragmentation	10 ug of cRNA were hybridized for 16 hr at 45C on GeneChip Drosophila Genome Array. GeneChips were washed and stained in the Affymetrix Fluidics Station 400.	GeneChips were scanned using the Hewlett-Packard GeneArray Scanner G2500A.	no additional information	The data were analyzed with Microarray Suite version 5.0 (MAS 5.0) using Affymetrix default analysis settings and global scaling as normalization method. The trimmed mean target intensity of each array was arbitrarily set to 100.	GPL570	Shu-Feng		Lei	lei@hunnu.edu.cn	86-731-8872791	Lab of Molecular and Statistical Genetics	College of Life Science	Hunan Normal University	Lushan Road 36	Changsha	Hunan	410081	China	ftp://ftp.ncbi.nlm.nih.gov/geo/samples/GSM172nnn/GSM172430/suppl/GSM172430.CEL.gz	54675	Reanalyzed by: GSE64985	Reanalyzed by: GSE119087

## Sheet: GSE56815
GSE56815
	title	geo_accession	status	submission_date	last_update_date	type	channel_count	source_name_ch1	organism_ch1	characteristics_ch1	characteristics_ch1.1	characteristics_ch1.2	characteristics_ch1.3	treatment_protocol_ch1	molecule_ch1	extract_protocol_ch1	label_ch1	label_protocol_ch1	taxid_ch1	hyb_protocol	scan_protocol	data_processing	platform_id	contact_name	contact_laboratory	contact_department	contact_institute	contact_address	contact_city	contact_state	contact_zip/postal_code	contact_country	supplementary_file	data_row_count	bone mineral density:ch1	cell type:ch1	gender:ch1	state:ch1
GSM1369756	Monocytes from a postmonopausal high BMD woman (H-GE-01M.CEL)	GSM1369756	Public on Jun 01 2016	Apr 15 2014	Jun 01 2016	RNA	1	monocytes	Homo sapiens	gender: Female	bone mineral density: high BMD	state: postmenopausal	cell type: monocytes	Monocyte isolation from whole blood was performed with a monocyte-negative isolation kit (Miltenyi Biotec Inc	Auburn	CA) following manufacturer's recommandation.	total RNA	Total RNA from monocytes was extracted using Qiagen RNeasy Mini kit (Qiagen	Inc.	Valencia	CA). We used Agilent Bioanalyzer (Agilent	Santa Clara	CA) to control the RNA quality before each array experimant	where RNA integrity number (RIN) should be no less than 7.0.	biotin	Preparation of cDNA	hybridization	and scanning of the Affymetrix HG-133A arrays was performed according to the manufacturer's protocol for the HG-133A arrays (Affymetrix	Santa Clara	CA).	9606	Preparation of cDNA	hybridization	and scanning of the Affymetrix HG-133A arrays was performed according to the manufacturer's protocol for the HG-133A arrays (Affymetrix	Santa Clara	CA).	Preparation of cDNA	hybridization	and scanning of the Affymetrix HG-133A arrays was performed according to the manufacturer's protocol for the HG-133A arrays (Affymetrix	Santa Clara	CA).	we used RMA (robust multiarray average) method to normalize the array signals and analyzed differential expression analysis through the Altanalyze software.	GPL96	Yao-Zhong
GSM1369757	Monocytes from a postmonopausal high BMD woman (H-GE-04M.CEL)	GSM1369757	Public on Jun 01 2016	Apr 15 2014	Jun 01 2016	RNA	1	monocytes	Homo sapiens	gender: Female	bone mineral density: high BMD	state: postmenopausal	cell type: monocytes	Monocyte isolation from whole blood was performed with a monocyte-negative isolation kit (Miltenyi Biotec Inc	Auburn	CA) following manufacturer's recommandation.	total RNA	Total RNA from monocytes was extracted using Qiagen RNeasy Mini kit (Qiagen	Inc.	Valencia	CA). We used Agilent Bioanalyzer (Agilent	Santa Clara	CA) to control the RNA quality before each array experimant	where RNA integrity number (RIN) should be no less than 7.0.	biotin	Preparation of cDNA	hybridization	and scanning of the Affymetrix HG-133A arrays was performed according to the manufacturer's protocol for the HG-133A arrays (Affymetrix	Santa Clara	CA).	9606	Preparation of cDNA	hybridization	and scanning of the Affymetrix HG-133A arrays was performed according to the manufacturer's protocol for the HG-133A arrays (Affymetrix	Santa Clara	CA).	Preparation of cDNA	hybridization	and scanning of the Affymetrix HG-133A arrays was performed according to the manufacturer's protocol for the HG-133A arrays (Affymetrix	Santa Clara	CA).	we used RMA (robust multiarray average) method to normalize the array signals and analyzed differential expression analysis through the Altanalyze software.	GPL96	Yao-Zhong
GSM1369758	Monocytes from a postmonopausal high BMD woman (H-GE-06M.CEL)	GSM1369758	Public on Jun 01 2016	Apr 15 2014	Jun 01 2016	RNA	1	monocytes	Homo sapiens	gender: Female	bone mineral density: high BMD	state: postmenopausal	cell type: monocytes	Monocyte isolation from whole blood was performed with a monocyte-negative isolation kit (Miltenyi Biotec Inc	Auburn	CA) following manufacturer's recommandation.	total RNA	Total RNA from monocytes was extracted using Qiagen RNeasy Mini kit (Qiagen	Inc.	Valencia	CA). We used Agilent Bioanalyzer (Agilent	Santa Clara	CA) to control the RNA quality before each array experimant	where RNA integrity number (RIN) should be no less than 7.0.	biotin	Preparation of cDNA	hybridization	and scanning of the Affymetrix HG-133A arrays was performed according to the manufacturer's protocol for the HG-133A arrays (Affymetrix	Santa Clara	CA).	9606	Preparation of cDNA	hybridization	and scanning of the Affymetrix HG-133A arrays was performed according to the manufacturer's protocol for the HG-133A arrays (Affymetrix	Santa Clara	CA).	Preparation of cDNA	hybridization	and scanning of the Affymetrix HG-133A arrays was performed according to the manufacturer's protocol for the HG-133A arrays (Affymetrix	Santa Clara	CA).	we used RMA (robust multiarray average) method to normalize the array signals and analyzed differential expression analysis through the Altanalyze software.	GPL96	Yao-Zhong
GSM1369759	Monocytes from a postmonopausal high BMD woman (H-GE-07M.CEL)	GSM1369759	Public on Jun 01 2016	Apr 15 2014	Jun 01 2016	RNA	1	monocytes	Homo sapiens	gender: Female	bone mineral density: high BMD	state: postmenopausal	cell type: monocytes	Monocyte isolation from whole blood was performed with a monocyte-negative isolation kit (Miltenyi Biotec Inc	Auburn	CA) following manufacturer's recommandation.	total RNA	Total RNA from monocytes was extracted using Qiagen RNeasy Mini kit (Qiagen	Inc.	Valencia	CA). We used Agilent Bioanalyzer (Agilent	Santa Clara	CA) to control the RNA quality before each array experimant	where RNA integrity number (RIN) should be no less than 7.0.	biotin	Preparation of cDNA	hybridization	and scanning of the Affymetrix HG-133A arrays was performed according to the manufacturer's protocol for the HG-133A arrays (Affymetrix	Santa Clara	CA).	9606	Preparation of cDNA	hybridization	and scanning of the Affymetrix HG-133A arrays was performed according to the manufacturer's protocol for the HG-133A arrays (Affymetrix	Santa Clara	CA).	Preparation of cDNA	hybridization	and scanning of the Affymetrix HG-133A arrays was performed according to the manufacturer's protocol for the HG-133A arrays (Affymetrix	Santa Clara	CA).	we used RMA (robust multiarray average) method to normalize the array signals and analyzed differential expression analysis through the Altanalyze software.	GPL96	Yao-Zhong
GSM1369760	Monocytes from a postmonopausal high BMD woman (H-GE-10M.CEL)	GSM1369760	Public on Jun 01 2016	Apr 15 2014	Jun 01 2016	RNA	1	monocytes	Homo sapiens	gender: Female	bone mineral density: high BMD	state: postmenopausal	cell type: monocytes	Monocyte isolation from whole blood was performed with a monocyte-negative isolation kit (Miltenyi Biotec Inc	Auburn	CA) following manufacturer's recommandation.	total RNA	Total RNA from monocytes was extracted using Qiagen RNeasy Mini kit (Qiagen	Inc.	Valencia	CA). We used Agilent Bioanalyzer (Agilent	Santa Clara	CA) to control the RNA quality before each array experimant	where RNA integrity number (RIN) should be no less than 7.0.	biotin	Preparation of cDNA	hybridization	and scanning of the Affymetrix HG-133A arrays was performed according to the manufacturer's protocol for the HG-133A arrays (Affymetrix	Santa Clara	CA).	9606	Preparation of cDNA	hybridization	and scanning of the Affymetrix HG-133A arrays was performed according to the manufacturer's protocol for the HG-133A arrays (Affymetrix	Santa Clara	CA).	Preparation of cDNA	hybridization	and scanning of the Affymetrix HG-133A arrays was performed according to the manufacturer's protocol for the HG-133A arrays (Affymetrix	Santa Clara	CA).	we used RMA (robust multiarray average) method to normalize the array signals and analyzed differential expression analysis through the Altanalyze software.	GPL96	Yao-Zhong
GSM1369761	Monocytes from a postmonopausal high BMD woman (H-GE-11M.CEL)	GSM1369761	Public on Jun 01 2016	Apr 15 2014	Jun 01 2016	RNA	1	monocytes	Homo sapiens	gender: Female	bone mineral density: high BMD	state: postmenopausal	cell type: monocytes	Monocyte isolation from whole blood was performed with a monocyte-negative isolation kit (Miltenyi Biotec Inc	Auburn	CA) following manufacturer's recommandation.	total RNA	Total RNA from monocytes was extracted using Qiagen RNeasy Mini kit (Qiagen	Inc.	Valencia	CA). We used Agilent Bioanalyzer (Agilent	Santa Clara	CA) to control the RNA quality before each array experimant	where RNA integrity number (RIN) should be no less than 7.0.	biotin	Preparation of cDNA	hybridization	and scanning of the Affymetrix HG-133A arrays was performed according to the manufacturer's protocol for the HG-133A arrays (Affymetrix	Santa Clara	CA).	9606	Preparation of cDNA	hybridization	and scanning of the Affymetrix HG-133A arrays was performed according to the manufacturer's protocol for the HG-133A arrays (Affymetrix	Santa Clara	CA).	Preparation of cDNA	hybridization	and scanning of the Affymetrix HG-133A arrays was performed according to the manufacturer's protocol for the HG-133A arrays (Affymetrix	Santa Clara	CA).	we used RMA (robust multiarray average) method to normalize the array signals and analyzed differential expression analysis through the Altanalyze software.	GPL96	Yao-Zhong
GSM1369762	Monocytes from a postmonopausal high BMD woman (H-GE-13M.CEL)	GSM1369762	Public on Jun 01 2016	Apr 15 2014	Jun 01 2016	RNA	1	monocytes	Homo sapiens	gender: Female	bone mineral density: high BMD	state: postmenopausal	cell type: monocytes	Monocyte isolation from whole blood was performed with a monocyte-negative isolation kit (Miltenyi Biotec Inc	Auburn	CA) following manufacturer's recommandation.	total RNA	Total RNA from monocytes was extracted using Qiagen RNeasy Mini kit (Qiagen	Inc.	Valencia	CA). We used Agilent Bioanalyzer (Agilent	Santa Clara	CA) to control the RNA quality before each array experimant	where RNA integrity number (RIN) should be no less than 7.0.	biotin	Preparation of cDNA	hybridization	and scanning of the Affymetrix HG-133A arrays was performed according to the manufacturer's protocol for the HG-133A arrays (Affymetrix	Santa Clara	CA).	9606	Preparation of cDNA	hybridization	and scanning of the Affymetrix HG-133A arrays was performed according to the manufacturer's protocol for the HG-133A arrays (Affymetrix	Santa Clara	CA).	Preparation of cDNA	hybridization	and scanning of the Affymetrix HG-133A arrays was performed according to the manufacturer's protocol for the HG-133A arrays (Affymetrix	Santa Clara	CA).	we used RMA (robust multiarray average) method to normalize the array signals and analyzed differential expression analysis through the Altanalyze software.	GPL96	Yao-Zhong
GSM1369763	Monocytes from a premonopausal high BMD woman (H-GE-15M.CEL)	GSM1369763	Public on Jun 01 2016	Apr 15 2014	Jun 01 2016	RNA	1	monocytes	Homo sapiens	gender: Female	bone mineral density: high BMD	state: premenopausal	cell type: monocytes	Monocyte isolation from whole blood was performed with a monocyte-negative isolation kit (Miltenyi Biotec Inc	Auburn	CA) following manufacturer's recommandation.	total RNA	Total RNA from monocytes was extracted using Qiagen RNeasy Mini kit (Qiagen	Inc.	Valencia	CA). We used Agilent Bioanalyzer (Agilent	Santa Clara	CA) to control the RNA quality before each array experimant	where RNA integrity number (RIN) should be no less than 7.0.	biotin	Preparation of cDNA	hybridization	and scanning of the Affymetrix HG-133A arrays was performed according to the manufacturer's protocol for the HG-133A arrays (Affymetrix	Santa Clara	CA).	9606	Preparation of cDNA	hybridization	and scanning of the Affymetrix HG-133A arrays was performed according to the manufacturer's protocol for the HG-133A arrays (Affymetrix	Santa Clara	CA).	Preparation of cDNA	hybridization	and scanning of the Affymetrix HG-133A arrays was performed according to the manufacturer's protocol for the HG-133A arrays (Affymetrix	Santa Clara	CA).	we used RMA (robust multiarray average) method to normalize the array signals and analyzed differential expression analysis through the Altanalyze software.	GPL96	Yao-Zhong
GSM1369764	Monocytes from a premonopausal high BMD woman (H-GE-17M.CEL)	GSM1369764	Public on Jun 01 2016	Apr 15 2014	Jun 01 2016	RNA	1	monocytes	Homo sapiens	gender: Female	bone mineral density: high BMD	state: premenopausal	cell type: monocytes	Monocyte isolation from whole blood was performed with a monocyte-negative isolation kit (Miltenyi Biotec Inc	Auburn	CA) following manufacturer's recommandation.	total RNA	Total RNA from monocytes was extracted using Qiagen RNeasy Mini kit (Qiagen	Inc.	Valencia	CA). We used Agilent Bioanalyzer (Agilent	Santa Clara	CA) to control the RNA quality before each array experimant	where RNA integrity number (RIN) should be no less than 7.0.	biotin	Preparation of cDNA	hybridization	and scanning of the Affymetrix HG-133A arrays was performed according to the manufacturer's protocol for the HG-133A arrays (Affymetrix	Santa Clara	CA).	9606	Preparation of cDNA	hybridization	and scanning of the Affymetrix HG-133A arrays was performed according to the manufacturer's protocol for the HG-133A arrays (Affymetrix	Santa Clara	CA).	Preparation of cDNA	hybridization	and scanning of the Affymetrix HG-133A arrays was performed according to the manufacturer's protocol for the HG-133A arrays (Affymetrix	Santa Clara	CA).	we used RMA (robust multiarray average) method to normalize the array signals and analyzed differential expression analysis through the Altanalyze software.	GPL96	Yao-Zhong
GSM1369765	Monocytes from a postmonopausal high BMD woman (H-GE-18M.CEL)	GSM1369765	Public on Jun 01 2016	Apr 15 2014	Jun 01 2016	RNA	1	monocytes	Homo sapiens	gender: Female	bone mineral density: high BMD	state: postmenopausal	cell type: monocytes	Monocyte isolation from whole blood was performed with a monocyte-negative isolation kit (Miltenyi Biotec Inc	Auburn	CA) following manufacturer's recommandation.	total RNA	Total RNA from monocytes was extracted using Qiagen RNeasy Mini kit (Qiagen	Inc.	Valencia	CA). We used Agilent Bioanalyzer (Agilent	Santa Clara	CA) to control the RNA quality before each array experimant	where RNA integrity number (RIN) should be no less than 7.0.	biotin	Preparation of cDNA	hybridization	and scanning of the Affymetrix HG-133A arrays was performed according to the manufacturer's protocol for the HG-133A arrays (Affymetrix	Santa Clara	CA).	9606	Preparation of cDNA	hybridization	and scanning of the Affymetrix HG-133A arrays was performed according to the manufacturer's protocol for the HG-133A arrays (Affymetrix	Santa Clara	CA).	Preparation of cDNA	hybridization	and scanning of the Affymetrix HG-133A arrays was performed according to the manufacturer's protocol for the HG-133A arrays (Affymetrix	Santa Clara	CA).	we used RMA (robust multiarray average) method to normalize the array signals and analyzed differential expression analysis through the Altanalyze software.	GPL96	Yao-Zhong
GSM1369766	Monocytes from a premonopausal high BMD woman (H-GE-19M.CEL)	GSM1369766	Public on Jun 01 2016	Apr 15 2014	Jun 01 2016	RNA	1	monocytes	Homo sapiens	gender: Female	bone mineral density: high BMD	state: premenopausal	cell type: monocytes	Monocyte isolation from whole blood was performed with a monocyte-negative isolation kit (Miltenyi Biotec Inc	Auburn	CA) following manufacturer's recommandation.	total RNA	Total RNA from monocytes was extracted using Qiagen RNeasy Mini kit (Qiagen	Inc.	Valencia	CA). We used Agilent Bioanalyzer (Agilent	Santa Clara	CA) to control the RNA quality before each array experimant	where RNA integrity number (RIN) should be no less than 7.0.	biotin	Preparation of cDNA	hybridization	and scanning of the Affymetrix HG-133A arrays was performed according to the manufacturer's protocol for the HG-133A arrays (Affymetrix	Santa Clara	CA).	9606	Preparation of cDNA	hybridization	and scanning of the Affymetrix HG-133A arrays was performed according to the manufacturer's protocol for the HG-133A arrays (Affymetrix	Santa Clara	CA).	Preparation of cDNA	hybridization	and scanning of the Affymetrix HG-133A arrays was performed according to the manufacturer's protocol for the HG-133A arrays (Affymetrix	Santa Clara	CA).	we used RMA (robust multiarray average) method to normalize the array signals and analyzed differential expression analysis through the Altanalyze software.	GPL96	Yao-Zhong
GSM1369767	Monocytes from a postmonopausal high BMD woman (H-GE-20M.CEL)	GSM1369767	Public on Jun 01 2016	Apr 15 2014	Jun 01 2016	RNA	1	monocytes	Homo sapiens	gender: Female	bone mineral density: high BMD	state: postmenopausal	cell type: monocytes	Monocyte isolation from whole blood was performed with a monocyte-negative isolation kit (Miltenyi Biotec Inc	Auburn	CA) following manufacturer's recommandation.	total RNA	Total RNA from monocytes was extracted using Qiagen RNeasy Mini kit (Qiagen	Inc.	Valencia	CA). We used Agilent Bioanalyzer (Agilent	Santa Clara	CA) to control the RNA quality before each array experimant	where RNA integrity number (RIN) should be no less than 7.0.	biotin	Preparation of cDNA	hybridization	and scanning of the Affymetrix HG-133A arrays was performed according to the manufacturer's protocol for the HG-133A arrays (Affymetrix	Santa Clara	CA).	9606	Preparation of cDNA	hybridization	and scanning of the Affymetrix HG-133A arrays was performed according to the manufacturer's protocol for the HG-133A arrays (Affymetrix	Santa Clara	CA).	Preparation of cDNA	hybridization	and scanning of the Affymetrix HG-133A arrays was performed according to the manufacturer's protocol for the HG-133A arrays (Affymetrix	Santa Clara	CA).	we used RMA (robust multiarray average) method to normalize the array signals and analyzed differential expression analysis through the Altanalyze software.	GPL96	Yao-Zhong
GSM1369768	Monocytes from a premonopausal high BMD woman (H-GE-22M.CEL)	GSM1369768	Public on Jun 01 2016	Apr 15 2014	Jun 01 2016	RNA	1	monocytes	Homo sapiens	gender: Female	bone mineral density: high BMD	state: premenopausal	cell type: monocytes	Monocyte isolation from whole blood was performed with a monocyte-negative isolation kit (Miltenyi Biotec Inc	Auburn	CA) following manufacturer's recommandation.	total RNA	Total RNA from monocytes was extracted using Qiagen RNeasy Mini kit (Qiagen	Inc.	Valencia	CA). We used Agilent Bioanalyzer (Agilent	Santa Clara	CA) to control the RNA quality before each array experimant	where RNA integrity number (RIN) should be no less than 7.0.	biotin	Preparation of cDNA	hybridization	and scanning of the Affymetrix HG-133A arrays was performed according to the manufacturer's protocol for the HG-133A arrays (Affymetrix	Santa Clara	CA).	9606	Preparation of cDNA	hybridization	and scanning of the Affymetrix HG-133A arrays was performed according to the manufacturer's protocol for the HG-133A arrays (Affymetrix	Santa Clara	CA).	Preparation of cDNA	hybridization	and scanning of the Affymetrix HG-133A arrays was performed according to the manufacturer's protocol for the HG-133A arrays (Affymetrix	Santa Clara	CA).	we used RMA (robust multiarray average) method to normalize the array signals and analyzed differential expression analysis through the Altanalyze software.	GPL96	Yao-Zhong
GSM1369769	Monocytes from a postmonopausal high BMD woman (H-GE-23M.CEL)	GSM1369769	Public on Jun 01 2016	Apr 15 2014	Jun 01 2016	RNA	1	monocytes	Homo sapiens	gender: Female	bone mineral density: high BMD	state: postmenopausal	cell type: monocytes	Monocyte isolation from whole blood was performed with a monocyte-negative isolation kit (Miltenyi Biotec Inc	Auburn	CA) following manufacturer's recommandation.	total RNA	Total RNA from monocytes was extracted using Qiagen RNeasy Mini kit (Qiagen	Inc.	Valencia	CA). We used Agilent Bioanalyzer (Agilent	Santa Clara	CA) to control the RNA quality before each array experimant	where RNA integrity number (RIN) should be no less than 7.0.	biotin	Preparation of cDNA	hybridization	and scanning of the Affymetrix HG-133A arrays was performed according to the manufacturer's protocol for the HG-133A arrays (Affymetrix	Santa Clara	CA).	9606	Preparation of cDNA	hybridization	and scanning of the Affymetrix HG-133A arrays was performed according to the manufacturer's protocol for the HG-133A arrays (Affymetrix	Santa Clara	CA).	Preparation of cDNA	hybridization	and scanning of the Affymetrix HG-133A arrays was performed according to the manufacturer's protocol for the HG-133A arrays (Affymetrix	Santa Clara	CA).	we used RMA (robust multiarray average) method to normalize the array signals and analyzed differential expression analysis through the Altanalyze software.	GPL96	Yao-Zhong
GSM1369770	Monocytes from a premonopausal high BMD woman (H-GE-24M.CEL)	GSM1369770	Public on Jun 01 2016	Apr 15 2014	Jun 01 2016	RNA	1	monocytes	Homo sapiens	gender: Female	bone mineral density: high BMD	state: premenopausal	cell type: monocytes	Monocyte isolation from whole blood was performed with a monocyte-negative isolation kit (Miltenyi Biotec Inc	Auburn	CA) following manufacturer's recommandation.	total RNA	Total RNA from monocytes was extracted using Qiagen RNeasy Mini kit (Qiagen	Inc.	Valencia	CA). We used Agilent Bioanalyzer (Agilent	Santa Clara	CA) to control the RNA quality before each array experimant	where RNA integrity number (RIN) should be no less than 7.0.	biotin	Preparation of cDNA	hybridization	and scanning of the Affymetrix HG-133A arrays was performed according to the manufacturer's protocol for the HG-133A arrays (Affymetrix	Santa Clara	CA).	9606	Preparation of cDNA	hybridization	and scanning of the Affymetrix HG-133A arrays was performed according to the manufacturer's protocol for the HG-133A arrays (Affymetrix	Santa Clara	CA).	Preparation of cDNA	hybridization	and scanning of the Affymetrix HG-133A arrays was performed according to the manufacturer's protocol for the HG-133A arrays (Affymetrix	Santa Clara	CA).	we used RMA (robust multiarray average) method to normalize the array signals and analyzed differential expression analysis through the Altanalyze software.	GPL96	Yao-Zhong
GSM1369771	Monocytes from a postmonopausal high BMD woman (H-GE-26M.CEL)	GSM1369771	Public on Jun 01 2016	Apr 15 2014	Jun 01 2016	RNA	1	monocytes	Homo sapiens	gender: Female	bone mineral density: high BMD	state: postmenopausal	cell type: monocytes	Monocyte isolation from whole blood was performed with a monocyte-negative isolation kit (Miltenyi Biotec Inc	Auburn	CA) following manufacturer's recommandation.	total RNA	Total RNA from monocytes was extracted using Qiagen RNeasy Mini kit (Qiagen	Inc.	Valencia	CA). We used Agilent Bioanalyzer (Agilent	Santa Clara	CA) to control the RNA quality before each array experimant	where RNA integrity number (RIN) should be no less than 7.0.	biotin	Preparation of cDNA	hybridization	and scanning of the Affymetrix HG-133A arrays was performed according to the manufacturer's protocol for the HG-133A arrays (Affymetrix	Santa Clara	CA).	9606	Preparation of cDNA	hybridization	and scanning of the Affymetrix HG-133A arrays was performed according to the manufacturer's protocol for the HG-133A arrays (Affymetrix	Santa Clara	CA).	Preparation of cDNA	hybridization	and scanning of the Affymetrix HG-133A arrays was performed according to the manufacturer's protocol for the HG-133A arrays (Affymetrix	Santa Clara	CA).	we used RMA (robust multiarray average) method to normalize the array signals and analyzed differential expression analysis through the Altanalyze software.	GPL96	Yao-Zhong
GSM1369772	Monocytes from a premonopausal high BMD woman (H-GE-27M.CEL)	GSM1369772	Public on Jun 01 2016	Apr 15 2014	Jun 01 2016	RNA	1	monocytes	Homo sapiens	gender: Female	bone mineral density: high BMD	state: premenopausal	cell type: monocytes	Monocyte isolation from whole blood was performed with a monocyte-negative isolation kit (Miltenyi Biotec Inc	Auburn	CA) following manufacturer's recommandation.	total RNA	Total RNA from monocytes was extracted using Qiagen RNeasy Mini kit (Qiagen	Inc.	Valencia	CA). We used Agilent Bioanalyzer (Agilent	Santa Clara	CA) to control the RNA quality before each array experimant	where RNA integrity number (RIN) should be no less than 7.0.	biotin	Preparation of cDNA	hybridization	and scanning of the Affymetrix HG-133A arrays was performed according to the manufacturer's protocol for the HG-133A arrays (Affymetrix	Santa Clara	CA).	9606	Preparation of cDNA	hybridization	and scanning of the Affymetrix HG-133A arrays was performed according to the manufacturer's protocol for the HG-133A arrays (Affymetrix	Santa Clara	CA).	Preparation of cDNA	hybridization	and scanning of the Affymetrix HG-133A arrays was performed according to the manufacturer's protocol for the HG-133A arrays (Affymetrix	Santa Clara	CA).	we used RMA (robust multiarray average) method to normalize the array signals and analyzed differential expression analysis through the Altanalyze software.	GPL96	Yao-Zhong
GSM1369773	Monocytes from a premonopausal high BMD woman (H-GE-28M.CEL)	GSM1369773	Public on Jun 01 2016	Apr 15 2014	Jun 01 2016	RNA	1	monocytes	Homo sapiens	gender: Female	bone mineral density: high BMD	state: premenopausal	cell type: monocytes	Monocyte isolation from whole blood was performed with a monocyte-negative isolation kit (Miltenyi Biotec Inc	Auburn	CA) following manufacturer's recommandation.	total RNA	Total RNA from monocytes was extracted using Qiagen RNeasy Mini kit (Qiagen	Inc.	Valencia	CA). We used Agilent Bioanalyzer (Agilent	Santa Clara	CA) to control the RNA quality before each array experimant	where RNA integrity number (RIN) should be no less than 7.0.	biotin	Preparation of cDNA	hybridization	and scanning of the Affymetrix HG-133A arrays was performed according to the manufacturer's protocol for the HG-133A arrays (Affymetrix	Santa Clara	CA).	9606	Preparation of cDNA	hybridization	and scanning of the Affymetrix HG-133A arrays was performed according to the manufacturer's protocol for the HG-133A arrays (Affymetrix	Santa Clara	CA).	Preparation of cDNA	hybridization	and scanning of the Affymetrix HG-133A arrays was performed according to the manufacturer's protocol for the HG-133A arrays (Affymetrix	Santa Clara	CA).	we used RMA (robust multiarray average) method to normalize the array signals and analyzed differential expression analysis through the Altanalyze software.	GPL96	Yao-Zhong
GSM1369774	Monocytes from a premonopausal high BMD woman (H-GE-29M.CEL)	GSM1369774	Public on Jun 01 2016	Apr 15 2014	Jun 01 2016	RNA	1	monocytes	Homo sapiens	gender: Female	bone mineral density: high BMD	state: premenopausal	cell type: monocytes	Monocyte isolation from whole blood was performed with a monocyte-negative isolation kit (Miltenyi Biotec Inc	Auburn	CA) following manufacturer's recommandation.	total RNA	Total RNA from monocytes was extracted using Qiagen RNeasy Mini kit (Qiagen	Inc.	Valencia	CA). We used Agilent Bioanalyzer (Agilent	Santa Clara	CA) to control the RNA quality before each array experimant	where RNA integrity number (RIN) should be no less than 7.0.	biotin	Preparation of cDNA	hybridization	and scanning of the Affymetrix HG-133A arrays was performed according to the manufacturer's protocol for the HG-133A arrays (Affymetrix	Santa Clara	CA).	9606	Preparation of cDNA	hybridization	and scanning of the Affymetrix HG-133A arrays was performed according to the manufacturer's protocol for the HG-133A arrays (Affymetrix	Santa Clara	CA).	Preparation of cDNA	hybridization	and scanning of the Affymetrix HG-133A arrays was performed according to the manufacturer's protocol for the HG-133A arrays (Affymetrix	Santa Clara	CA).	we used RMA (robust multiarray average) method to normalize the array signals and analyzed differential expression analysis through the Altanalyze software.	GPL96	Yao-Zhong
GSM1369775	Monocytes from a premonopausal high BMD woman (H-GE-30M.CEL)	GSM1369775	Public on Jun 01 2016	Apr 15 2014	Jun 01 2016	RNA	1	monocytes	Homo sapiens	gender: Female	bone mineral density: high BMD	state: premenopausal	cell type: monocytes	Monocyte isolation from whole blood was performed with a monocyte-negative isolation kit (Miltenyi Biotec Inc	Auburn	CA) following manufacturer's recommandation.	total RNA	Total RNA from monocytes was extracted using Qiagen RNeasy Mini kit (Qiagen	Inc.	Valencia	CA). We used Agilent Bioanalyzer (Agilent	Santa Clara	CA) to control the RNA quality before each array experimant	where RNA integrity number (RIN) should be no less than 7.0.	biotin	Preparation of cDNA	hybridization	and scanning of the Affymetrix HG-133A arrays was performed according to the manufacturer's protocol for the HG-133A arrays (Affymetrix	Santa Clara	CA).	9606	Preparation of cDNA	hybridization	and scanning of the Affymetrix HG-133A arrays was performed according to the manufacturer's protocol for the HG-133A arrays (Affymetrix	Santa Clara	CA).	Preparation of cDNA	hybridization	and scanning of the Affymetrix HG-133A arrays was performed according to the manufacturer's protocol for the HG-133A arrays (Affymetrix	Santa Clara	CA).	we used RMA (robust multiarray average) method to normalize the array signals and analyzed differential expression analysis through the Altanalyze software.	GPL96	Yao-Zhong
GSM1369776	Monocytes from a premonopausal high BMD woman (H-GE-33M.CEL)	GSM1369776	Public on Jun 01 2016	Apr 15 2014	Jun 01 2016	RNA	1	monocytes	Homo sapiens	gender: Female	bone mineral density: high BMD	state: premenopausal	cell type: monocytes	Monocyte isolation from whole blood was performed with a monocyte-negative isolation kit (Miltenyi Biotec Inc	Auburn	CA) following manufacturer's recommandation.	total RNA	Total RNA from monocytes was extracted using Qiagen RNeasy Mini kit (Qiagen	Inc.	Valencia	CA). We used Agilent Bioanalyzer (Agilent	Santa Clara	CA) to control the RNA quality before each array experimant	where RNA integrity number (RIN) should be no less than 7.0.	biotin	Preparation of cDNA	hybridization	and scanning of the Affymetrix HG-133A arrays was performed according to the manufacturer's protocol for the HG-133A arrays (Affymetrix	Santa Clara	CA).	9606	Preparation of cDNA	hybridization	and scanning of the Affymetrix HG-133A arrays was performed according to the manufacturer's protocol for the HG-133A arrays (Affymetrix	Santa Clara	CA).	Preparation of cDNA	hybridization	and scanning of the Affymetrix HG-133A arrays was performed according to the manufacturer's protocol for the HG-133A arrays (Affymetrix	Santa Clara	CA).	we used RMA (robust multiarray average) method to normalize the array signals and analyzed differential expression analysis through the Altanalyze software.	GPL96	Yao-Zhong
GSM1369777	Monocytes from a postmonopausal high BMD woman (H-GE-34M.CEL)	GSM1369777	Public on Jun 01 2016	Apr 15 2014	Jun 01 2016	RNA	1	monocytes	Homo sapiens	gender: Female	bone mineral density: high BMD	state: postmenopausal	cell type: monocytes	Monocyte isolation from whole blood was performed with a monocyte-negative isolation kit (Miltenyi Biotec Inc	Auburn	CA) following manufacturer's recommandation.	total RNA	Total RNA from monocytes was extracted using Qiagen RNeasy Mini kit (Qiagen	Inc.	Valencia	CA). We used Agilent Bioanalyzer (Agilent	Santa Clara	CA) to control the RNA quality before each array experimant	where RNA integrity number (RIN) should be no less than 7.0.	biotin	Preparation of cDNA	hybridization	and scanning of the Affymetrix HG-133A arrays was performed according to the manufacturer's protocol for the HG-133A arrays (Affymetrix	Santa Clara	CA).	9606	Preparation of cDNA	hybridization	and scanning of the Affymetrix HG-133A arrays was performed according to the manufacturer's protocol for the HG-133A arrays (Affymetrix	Santa Clara	CA).	Preparation of cDNA	hybridization	and scanning of the Affymetrix HG-133A arrays was performed according to the manufacturer's protocol for the HG-133A arrays (Affymetrix	Santa Clara	CA).	we used RMA (robust multiarray average) method to normalize the array signals and analyzed differential expression analysis through the Altanalyze software.	GPL96	Yao-Zhong
GSM1369778	Monocytes from a postmonopausal high BMD woman (H-GE-42M.CEL)	GSM1369778	Public on Jun 01 2016	Apr 15 2014	Jun 01 2016	RNA	1	monocytes	Homo sapiens	gender: Female	bone mineral density: high BMD	state: postmenopausal	cell type: monocytes	Monocyte isolation from whole blood was performed with a monocyte-negative isolation kit (Miltenyi Biotec Inc	Auburn	CA) following manufacturer's recommandation.	total RNA	Total RNA from monocytes was extracted using Qiagen RNeasy Mini kit (Qiagen	Inc.	Valencia	CA). We used Agilent Bioanalyzer (Agilent	Santa Clara	CA) to control the RNA quality before each array experimant	where RNA integrity number (RIN) should be no less than 7.0.	biotin	Preparation of cDNA	hybridization	and scanning of the Affymetrix HG-133A arrays was performed according to the manufacturer's protocol for the HG-133A arrays (Affymetrix	Santa Clara	CA).	9606	Preparation of cDNA	hybridization	and scanning of the Affymetrix HG-133A arrays was performed according to the manufacturer's protocol for the HG-133A arrays (Affymetrix	Santa Clara	CA).	Preparation of cDNA	hybridization	and scanning of the Affymetrix HG-133A arrays was performed according to the manufacturer's protocol for the HG-133A arrays (Affymetrix	Santa Clara	CA).	we used RMA (robust multiarray average) method to normalize the array signals and analyzed differential expression analysis through the Altanalyze software.	GPL96	Yao-Zhong
GSM1369779	Monocytes from a postmonopausal high BMD woman (H-GE-45M.CEL)	GSM1369779	Public on Jun 01 2016	Apr 15 2014	Jun 01 2016	RNA	1	monocytes	Homo sapiens	gender: Female	bone mineral density: high BMD	state: postmenopausal	cell type: monocytes	Monocyte isolation from whole blood was performed with a monocyte-negative isolation kit (Miltenyi Biotec Inc	Auburn	CA) following manufacturer's recommandation.	total RNA	Total RNA from monocytes was extracted using Qiagen RNeasy Mini kit (Qiagen	Inc.	Valencia	CA). We used Agilent Bioanalyzer (Agilent	Santa Clara	CA) to control the RNA quality before each array experimant	where RNA integrity number (RIN) should be no less than 7.0.	biotin	Preparation of cDNA	hybridization	and scanning of the Affymetrix HG-133A arrays was performed according to the manufacturer's protocol for the HG-133A arrays (Affymetrix	Santa Clara	CA).	9606	Preparation of cDNA	hybridization	and scanning of the Affymetrix HG-133A arrays was performed according to the manufacturer's protocol for the HG-133A arrays (Affymetrix	Santa Clara	CA).	Preparation of cDNA	hybridization	and scanning of the Affymetrix HG-133A arrays was performed according to the manufacturer's protocol for the HG-133A arrays (Affymetrix	Santa Clara	CA).	we used RMA (robust multiarray average) method to normalize the array signals and analyzed differential expression analysis through the Altanalyze software.	GPL96	Yao-Zhong
GSM1369780	Monocytes from a postmonopausal high BMD woman (H-GE-47M.CEL)	GSM1369780	Public on Jun 01 2016	Apr 15 2014	Jun 01 2016	RNA	1	monocytes	Homo sapiens	gender: Female	bone mineral density: high BMD	state: postmenopausal	cell type: monocytes	Monocyte isolation from whole blood was performed with a monocyte-negative isolation kit (Miltenyi Biotec Inc	Auburn	CA) following manufacturer's recommandation.	total RNA	Total RNA from monocytes was extracted using Qiagen RNeasy Mini kit (Qiagen	Inc.	Valencia	CA). We used Agilent Bioanalyzer (Agilent	Santa Clara	CA) to control the RNA quality before each array experimant	where RNA integrity number (RIN) should be no less than 7.0.	biotin	Preparation of cDNA	hybridization	and scanning of the Affymetrix HG-133A arrays was performed according to the manufacturer's protocol for the HG-133A arrays (Affymetrix	Santa Clara	CA).	9606	Preparation of cDNA	hybridization	and scanning of the Affymetrix HG-133A arrays was performed according to the manufacturer's protocol for the HG-133A arrays (Affymetrix	Santa Clara	CA).	Preparation of cDNA	hybridization	and scanning of the Affymetrix HG-133A arrays was performed according to the manufacturer's protocol for the HG-133A arrays (Affymetrix	Santa Clara	CA).	we used RMA (robust multiarray average) method to normalize the array signals and analyzed differential expression analysis through the Altanalyze software.	GPL96	Yao-Zhong
GSM1369781	Monocytes from a postmonopausal high BMD woman (H-GE-53M.CEL)	GSM1369781	Public on Jun 01 2016	Apr 15 2014	Jun 01 2016	RNA	1	monocytes	Homo sapiens	gender: Female	bone mineral density: high BMD	state: postmenopausal	cell type: monocytes	Monocyte isolation from whole blood was performed with a monocyte-negative isolation kit (Miltenyi Biotec Inc	Auburn	CA) following manufacturer's recommandation.	total RNA	Total RNA from monocytes was extracted using Qiagen RNeasy Mini kit (Qiagen	Inc.	Valencia	CA). We used Agilent Bioanalyzer (Agilent	Santa Clara	CA) to control the RNA quality before each array experimant	where RNA integrity number (RIN) should be no less than 7.0.	biotin	Preparation of cDNA	hybridization	and scanning of the Affymetrix HG-133A arrays was performed according to the manufacturer's protocol for the HG-133A arrays (Affymetrix	Santa Clara	CA).	9606	Preparation of cDNA	hybridization	and scanning of the Affymetrix HG-133A arrays was performed according to the manufacturer's protocol for the HG-133A arrays (Affymetrix	Santa Clara	CA).	Preparation of cDNA	hybridization	and scanning of the Affymetrix HG-133A arrays was performed according to the manufacturer's protocol for the HG-133A arrays (Affymetrix	Santa Clara	CA).	we used RMA (robust multiarray average) method to normalize the array signals and analyzed differential expression analysis through the Altanalyze software.	GPL96	Yao-Zhong
GSM1369782	Monocytes from a postmonopausal high BMD woman (H-GE-55M.CEL)	GSM1369782	Public on Jun 01 2016	Apr 15 2014	Jun 01 2016	RNA	1	monocytes	Homo sapiens	gender: Female	bone mineral density: high BMD	state: postmenopausal	cell type: monocytes	Monocyte isolation from whole blood was performed with a monocyte-negative isolation kit (Miltenyi Biotec Inc	Auburn	CA) following manufacturer's recommandation.	total RNA	Total RNA from monocytes was extracted using Qiagen RNeasy Mini kit (Qiagen	Inc.	Valencia	CA). We used Agilent Bioanalyzer (Agilent	Santa Clara	CA) to control the RNA quality before each array experimant	where RNA integrity number (RIN) should be no less than 7.0.	biotin	Preparation of cDNA	hybridization	and scanning of the Affymetrix HG-133A arrays was performed according to the manufacturer's protocol for the HG-133A arrays (Affymetrix	Santa Clara	CA).	9606	Preparation of cDNA	hybridization	and scanning of the Affymetrix HG-133A arrays was performed according to the manufacturer's protocol for the HG-133A arrays (Affymetrix	Santa Clara	CA).	Preparation of cDNA	hybridization	and scanning of the Affymetrix HG-133A arrays was performed according to the manufacturer's protocol for the HG-133A arrays (Affymetrix	Santa Clara	CA).	we used RMA (robust multiarray average) method to normalize the array signals and analyzed differential expression analysis through the Altanalyze software.	GPL96	Yao-Zhong
GSM1369783	Monocytes from a postmonopausal high BMD woman (H-GE-59M.CEL)	GSM1369783	Public on Jun 01 2016	Apr 15 2014	Jun 01 2016	RNA	1	monocytes	Homo sapiens	gender: Female	bone mineral density: high BMD	state: postmenopausal	cell type: monocytes	Monocyte isolation from whole blood was performed with a monocyte-negative isolation kit (Miltenyi Biotec Inc	Auburn	CA) following manufacturer's recommandation.	total RNA	Total RNA from monocytes was extracted using Qiagen RNeasy Mini kit (Qiagen	Inc.	Valencia	CA). We used Agilent Bioanalyzer (Agilent	Santa Clara	CA) to control the RNA quality before each array experimant	where RNA integrity number (RIN) should be no less than 7.0.	biotin	Preparation of cDNA	hybridization	and scanning of the Affymetrix HG-133A arrays was performed according to the manufacturer's protocol for the HG-133A arrays (Affymetrix	Santa Clara	CA).	9606	Preparation of cDNA	hybridization	and scanning of the Affymetrix HG-133A arrays was performed according to the manufacturer's protocol for the HG-133A arrays (Affymetrix	Santa Clara	CA).	Preparation of cDNA	hybridization	and scanning of the Affymetrix HG-133A arrays was performed according to the manufacturer's protocol for the HG-133A arrays (Affymetrix	Santa Clara	CA).	we used RMA (robust multiarray average) method to normalize the array signals and analyzed differential expression analysis through the Altanalyze software.	GPL96	Yao-Zhong
GSM1369784	Monocytes from a postmonopausal high BMD woman (H-GE-65M.CEL)	GSM1369784	Public on Jun 01 2016	Apr 15 2014	Jun 01 2016	RNA	1	monocytes	Homo sapiens	gender: Female	bone mineral density: high BMD	state: postmenopausal	cell type: monocytes	Monocyte isolation from whole blood was performed with a monocyte-negative isolation kit (Miltenyi Biotec Inc	Auburn	CA) following manufacturer's recommandation.	total RNA	Total RNA from monocytes was extracted using Qiagen RNeasy Mini kit (Qiagen	Inc.	Valencia	CA). We used Agilent Bioanalyzer (Agilent	Santa Clara	CA) to control the RNA quality before each array experimant	where RNA integrity number (RIN) should be no less than 7.0.	biotin	Preparation of cDNA	hybridization	and scanning of the Affymetrix HG-133A arrays was performed according to the manufacturer's protocol for the HG-133A arrays (Affymetrix	Santa Clara	CA).	9606	Preparation of cDNA	hybridization	and scanning of the Affymetrix HG-133A arrays was performed according to the manufacturer's protocol for the HG-133A arrays (Affymetrix	Santa Clara	CA).	Preparation of cDNA	hybridization	and scanning of the Affymetrix HG-133A arrays was performed according to the manufacturer's protocol for the HG-133A arrays (Affymetrix	Santa Clara	CA).	we used RMA (robust multiarray average) method to normalize the array signals and analyzed differential expression analysis through the Altanalyze software.	GPL96	Yao-Zhong
GSM1369785	Monocytes from a premonopausal high BMD woman (H-GE-68M.CEL)	GSM1369785	Public on Jun 01 2016	Apr 15 2014	Jun 01 2016	RNA	1	monocytes	Homo sapiens	gender: Female	bone mineral density: high BMD	state: premenopausal	cell type: monocytes	Monocyte isolation from whole blood was performed with a monocyte-negative isolation kit (Miltenyi Biotec Inc	Auburn	CA) following manufacturer's recommandation.	total RNA	Total RNA from monocytes was extracted using Qiagen RNeasy Mini kit (Qiagen	Inc.	Valencia	CA). We used Agilent Bioanalyzer (Agilent	Santa Clara	CA) to control the RNA quality before each array experimant	where RNA integrity number (RIN) should be no less than 7.0.	biotin	Preparation of cDNA	hybridization	and scanning of the Affymetrix HG-133A arrays was performed according to the manufacturer's protocol for the HG-133A arrays (Affymetrix	Santa Clara	CA).	9606	Preparation of cDNA	hybridization	and scanning of the Affymetrix HG-133A arrays was performed according to the manufacturer's protocol for the HG-133A arrays (Affymetrix	Santa Clara	CA).	Preparation of cDNA	hybridization	and scanning of the Affymetrix HG-133A arrays was performed according to the manufacturer's protocol for the HG-133A arrays (Affymetrix	Santa Clara	CA).	we used RMA (robust multiarray average) method to normalize the array signals and analyzed differential expression analysis through the Altanalyze software.	GPL96	Yao-Zhong
GSM1369786	Monocytes from a premonopausal high BMD woman (H-GE-71M.CEL)	GSM1369786	Public on Jun 01 2016	Apr 15 2014	Jun 01 2016	RNA	1	monocytes	Homo sapiens	gender: Female	bone mineral density: high BMD	state: premenopausal	cell type: monocytes	Monocyte isolation from whole blood was performed with a monocyte-negative isolation kit (Miltenyi Biotec Inc	Auburn	CA) following manufacturer's recommandation.	total RNA	Total RNA from monocytes was extracted using Qiagen RNeasy Mini kit (Qiagen	Inc.	Valencia	CA). We used Agilent Bioanalyzer (Agilent	Santa Clara	CA) to control the RNA quality before each array experimant	where RNA integrity number (RIN) should be no less than 7.0.	biotin	Preparation of cDNA	hybridization	and scanning of the Affymetrix HG-133A arrays was performed according to the manufacturer's protocol for the HG-133A arrays (Affymetrix	Santa Clara	CA).	9606	Preparation of cDNA	hybridization	and scanning of the Affymetrix HG-133A arrays was performed according to the manufacturer's protocol for the HG-133A arrays (Affymetrix	Santa Clara	CA).	Preparation of cDNA	hybridization	and scanning of the Affymetrix HG-133A arrays was performed according to the manufacturer's protocol for the HG-133A arrays (Affymetrix	Santa Clara	CA).	we used RMA (robust multiarray average) method to normalize the array signals and analyzed differential expression analysis through the Altanalyze software.	GPL96	Yao-Zhong
GSM1369787	Monocytes from a premonopausal high BMD woman (H-GE-73M.CEL)	GSM1369787	Public on Jun 01 2016	Apr 15 2014	Jun 01 2016	RNA	1	monocytes	Homo sapiens	gender: Female	bone mineral density: high BMD	state: premenopausal	cell type: monocytes	Monocyte isolation from whole blood was performed with a monocyte-negative isolation kit (Miltenyi Biotec Inc	Auburn	CA) following manufacturer's recommandation.	total RNA	Total RNA from monocytes was extracted using Qiagen RNeasy Mini kit (Qiagen	Inc.	Valencia	CA). We used Agilent Bioanalyzer (Agilent	Santa Clara	CA) to control the RNA quality before each array experimant	where RNA integrity number (RIN) should be no less than 7.0.	biotin	Preparation of cDNA	hybridization	and scanning of the Affymetrix HG-133A arrays was performed according to the manufacturer's protocol for the HG-133A arrays (Affymetrix	Santa Clara	CA).	9606	Preparation of cDNA	hybridization	and scanning of the Affymetrix HG-133A arrays was performed according to the manufacturer's protocol for the HG-133A arrays (Affymetrix	Santa Clara	CA).	Preparation of cDNA	hybridization	and scanning of the Affymetrix HG-133A arrays was performed according to the manufacturer's protocol for the HG-133A arrays (Affymetrix	Santa Clara	CA).	we used RMA (robust multiarray average) method to normalize the array signals and analyzed differential expression analysis through the Altanalyze software.	GPL96	Yao-Zhong
GSM1369788	Monocytes from a premonopausal high BMD woman (H-GE-74M.CEL)	GSM1369788	Public on Jun 01 2016	Apr 15 2014	Jun 01 2016	RNA	1	monocytes	Homo sapiens	gender: Female	bone mineral density: high BMD	state: premenopausal	cell type: monocytes	Monocyte isolation from whole blood was performed with a monocyte-negative isolation kit (Miltenyi Biotec Inc	Auburn	CA) following manufacturer's recommandation.	total RNA	Total RNA from monocytes was extracted using Qiagen RNeasy Mini kit (Qiagen	Inc.	Valencia	CA). We used Agilent Bioanalyzer (Agilent	Santa Clara	CA) to control the RNA quality before each array experimant	where RNA integrity number (RIN) should be no less than 7.0.	biotin	Preparation of cDNA	hybridization	and scanning of the Affymetrix HG-133A arrays was performed according to the manufacturer's protocol for the HG-133A arrays (Affymetrix	Santa Clara	CA).	9606	Preparation of cDNA	hybridization	and scanning of the Affymetrix HG-133A arrays was performed according to the manufacturer's protocol for the HG-133A arrays (Affymetrix	Santa Clara	CA).	Preparation of cDNA	hybridization	and scanning of the Affymetrix HG-133A arrays was performed according to the manufacturer's protocol for the HG-133A arrays (Affymetrix	Santa Clara	CA).	we used RMA (robust multiarray average) method to normalize the array signals and analyzed differential expression analysis through the Altanalyze software.	GPL96	Yao-Zhong
GSM1369789	Monocytes from a premonopausal high BMD woman (H-GE-77M.CEL)	GSM1369789	Public on Jun 01 2016	Apr 15 2014	Jun 01 2016	RNA	1	monocytes	Homo sapiens	gender: Female	bone mineral density: high BMD	state: premenopausal	cell type: monocytes	Monocyte isolation from whole blood was performed with a monocyte-negative isolation kit (Miltenyi Biotec Inc	Auburn	CA) following manufacturer's recommandation.	total RNA	Total RNA from monocytes was extracted using Qiagen RNeasy Mini kit (Qiagen	Inc.	Valencia	CA). We used Agilent Bioanalyzer (Agilent	Santa Clara	CA) to control the RNA quality before each array experimant	where RNA integrity number (RIN) should be no less than 7.0.	biotin	Preparation of cDNA	hybridization	and scanning of the Affymetrix HG-133A arrays was performed according to the manufacturer's protocol for the HG-133A arrays (Affymetrix	Santa Clara	CA).	9606	Preparation of cDNA	hybridization	and scanning of the Affymetrix HG-133A arrays was performed according to the manufacturer's protocol for the HG-133A arrays (Affymetrix	Santa Clara	CA).	Preparation of cDNA	hybridization	and scanning of the Affymetrix HG-133A arrays was performed according to the manufacturer's protocol for the HG-133A arrays (Affymetrix	Santa Clara	CA).	we used RMA (robust multiarray average) method to normalize the array signals and analyzed differential expression analysis through the Altanalyze software.	GPL96	Yao-Zhong
GSM1369790	Monocytes from a premonopausal high BMD woman (H-GE-78M.CEL)	GSM1369790	Public on Jun 01 2016	Apr 15 2014	Jun 01 2016	RNA	1	monocytes	Homo sapiens	gender: Female	bone mineral density: high BMD	state: premenopausal	cell type: monocytes	Monocyte isolation from whole blood was performed with a monocyte-negative isolation kit (Miltenyi Biotec Inc	Auburn	CA) following manufacturer's recommandation.	total RNA	Total RNA from monocytes was extracted using Qiagen RNeasy Mini kit (Qiagen	Inc.	Valencia	CA). We used Agilent Bioanalyzer (Agilent	Santa Clara	CA) to control the RNA quality before each array experimant	where RNA integrity number (RIN) should be no less than 7.0.	biotin	Preparation of cDNA	hybridization	and scanning of the Affymetrix HG-133A arrays was performed according to the manufacturer's protocol for the HG-133A arrays (Affymetrix	Santa Clara	CA).	9606	Preparation of cDNA	hybridization	and scanning of the Affymetrix HG-133A arrays was performed according to the manufacturer's protocol for the HG-133A arrays (Affymetrix	Santa Clara	CA).	Preparation of cDNA	hybridization	and scanning of the Affymetrix HG-133A arrays was performed according to the manufacturer's protocol for the HG-133A arrays (Affymetrix	Santa Clara	CA).	we used RMA (robust multiarray average) method to normalize the array signals and analyzed differential expression analysis through the Altanalyze software.	GPL96	Yao-Zhong
GSM1369791	Monocytes from a premonopausal high BMD woman (H-GE-79M.CEL)	GSM1369791	Public on Jun 01 2016	Apr 15 2014	Jun 01 2016	RNA	1	monocytes	Homo sapiens	gender: Female	bone mineral density: high BMD	state: premenopausal	cell type: monocytes	Monocyte isolation from whole blood was performed with a monocyte-negative isolation kit (Miltenyi Biotec Inc	Auburn	CA) following manufacturer's recommandation.	total RNA	Total RNA from monocytes was extracted using Qiagen RNeasy Mini kit (Qiagen	Inc.	Valencia	CA). We used Agilent Bioanalyzer (Agilent	Santa Clara	CA) to control the RNA quality before each array experimant	where RNA integrity number (RIN) should be no less than 7.0.	biotin	Preparation of cDNA	hybridization	and scanning of the Affymetrix HG-133A arrays was performed according to the manufacturer's protocol for the HG-133A arrays (Affymetrix	Santa Clara	CA).	9606	Preparation of cDNA	hybridization	and scanning of the Affymetrix HG-133A arrays was performed according to the manufacturer's protocol for the HG-133A arrays (Affymetrix	Santa Clara	CA).	Preparation of cDNA	hybridization	and scanning of the Affymetrix HG-133A arrays was performed according to the manufacturer's protocol for the HG-133A arrays (Affymetrix	Santa Clara	CA).	we used RMA (robust multiarray average) method to normalize the array signals and analyzed differential expression analysis through the Altanalyze software.	GPL96	Yao-Zhong
GSM1369792	Monocytes from a postmonopausal high BMD woman (H-GE-80M.CEL)	GSM1369792	Public on Jun 01 2016	Apr 15 2014	Jun 01 2016	RNA	1	monocytes	Homo sapiens	gender: Female	bone mineral density: high BMD	state: postmenopausal	cell type: monocytes	Monocyte isolation from whole blood was performed with a monocyte-negative isolation kit (Miltenyi Biotec Inc	Auburn	CA) following manufacturer's recommandation.	total RNA	Total RNA from monocytes was extracted using Qiagen RNeasy Mini kit (Qiagen	Inc.	Valencia	CA). We used Agilent Bioanalyzer (Agilent	Santa Clara	CA) to control the RNA quality before each array experimant	where RNA integrity number (RIN) should be no less than 7.0.	biotin	Preparation of cDNA	hybridization	and scanning of the Affymetrix HG-133A arrays was performed according to the manufacturer's protocol for the HG-133A arrays (Affymetrix	Santa Clara	CA).	9606	Preparation of cDNA	hybridization	and scanning of the Affymetrix HG-133A arrays was performed according to the manufacturer's protocol for the HG-133A arrays (Affymetrix	Santa Clara	CA).	Preparation of cDNA	hybridization	and scanning of the Affymetrix HG-133A arrays was performed according to the manufacturer's protocol for the HG-133A arrays (Affymetrix	Santa Clara	CA).	we used RMA (robust multiarray average) method to normalize the array signals and analyzed differential expression analysis through the Altanalyze software.	GPL96	Yao-Zhong
GSM1369793	Monocytes from a premonopausal high BMD woman (H-GE-81M.CEL)	GSM1369793	Public on Jun 01 2016	Apr 15 2014	Jun 01 2016	RNA	1	monocytes	Homo sapiens	gender: Female	bone mineral density: high BMD	state: premenopausal	cell type: monocytes	Monocyte isolation from whole blood was performed with a monocyte-negative isolation kit (Miltenyi Biotec Inc	Auburn	CA) following manufacturer's recommandation.	total RNA	Total RNA from monocytes was extracted using Qiagen RNeasy Mini kit (Qiagen	Inc.	Valencia	CA). We used Agilent Bioanalyzer (Agilent	Santa Clara	CA) to control the RNA quality before each array experimant	where RNA integrity number (RIN) should be no less than 7.0.	biotin	Preparation of cDNA	hybridization	and scanning of the Affymetrix HG-133A arrays was performed according to the manufacturer's protocol for the HG-133A arrays (Affymetrix	Santa Clara	CA).	9606	Preparation of cDNA	hybridization	and scanning of the Affymetrix HG-133A arrays was performed according to the manufacturer's protocol for the HG-133A arrays (Affymetrix	Santa Clara	CA).	Preparation of cDNA	hybridization	and scanning of the Affymetrix HG-133A arrays was performed according to the manufacturer's protocol for the HG-133A arrays (Affymetrix	Santa Clara	CA).	we used RMA (robust multiarray average) method to normalize the array signals and analyzed differential expression analysis through the Altanalyze software.	GPL96	Yao-Zhong
GSM1369794	Monocytes from a premonopausal high BMD woman (H-GE-82M.CEL)	GSM1369794	Public on Jun 01 2016	Apr 15 2014	Jun 01 2016	RNA	1	monocytes	Homo sapiens	gender: Female	bone mineral density: high BMD	state: premenopausal	cell type: monocytes	Monocyte isolation from whole blood was performed with a monocyte-negative isolation kit (Miltenyi Biotec Inc	Auburn	CA) following manufacturer's recommandation.	total RNA	Total RNA from monocytes was extracted using Qiagen RNeasy Mini kit (Qiagen	Inc.	Valencia	CA). We used Agilent Bioanalyzer (Agilent	Santa Clara	CA) to control the RNA quality before each array experimant	where RNA integrity number (RIN) should be no less than 7.0.	biotin	Preparation of cDNA	hybridization	and scanning of the Affymetrix HG-133A arrays was performed according to the manufacturer's protocol for the HG-133A arrays (Affymetrix	Santa Clara	CA).	9606	Preparation of cDNA	hybridization	and scanning of the Affymetrix HG-133A arrays was performed according to the manufacturer's protocol for the HG-133A arrays (Affymetrix	Santa Clara	CA).	Preparation of cDNA	hybridization	and scanning of the Affymetrix HG-133A arrays was performed according to the manufacturer's protocol for the HG-133A arrays (Affymetrix	Santa Clara	CA).	we used RMA (robust multiarray average) method to normalize the array signals and analyzed differential expression analysis through the Altanalyze software.	GPL96	Yao-Zhong
GSM1369795	Monocytes from a premonopausal high BMD woman (H-GE-85M.CEL)	GSM1369795	Public on Jun 01 2016	Apr 15 2014	Jun 01 2016	RNA	1	monocytes	Homo sapiens	gender: Female	bone mineral density: high BMD	state: premenopausal	cell type: monocytes	Monocyte isolation from whole blood was performed with a monocyte-negative isolation kit (Miltenyi Biotec Inc	Auburn	CA) following manufacturer's recommandation.	total RNA	Total RNA from monocytes was extracted using Qiagen RNeasy Mini kit (Qiagen	Inc.	Valencia	CA). We used Agilent Bioanalyzer (Agilent	Santa Clara	CA) to control the RNA quality before each array experimant	where RNA integrity number (RIN) should be no less than 7.0.	biotin	Preparation of cDNA	hybridization	and scanning of the Affymetrix HG-133A arrays was performed according to the manufacturer's protocol for the HG-133A arrays (Affymetrix	Santa Clara	CA).	9606	Preparation of cDNA	hybridization	and scanning of the Affymetrix HG-133A arrays was performed according to the manufacturer's protocol for the HG-133A arrays (Affymetrix	Santa Clara	CA).	Preparation of cDNA	hybridization	and scanning of the Affymetrix HG-133A arrays was performed according to the manufacturer's protocol for the HG-133A arrays (Affymetrix	Santa Clara	CA).	we used RMA (robust multiarray average) method to normalize the array signals and analyzed differential expression analysis through the Altanalyze software.	GPL96	Yao-Zhong
GSM1369796	Monocytes from a premonopausal low BMD woman (L-GE-21M.CEL)	GSM1369796	Public on Jun 01 2016	Apr 15 2014	Jun 01 2016	RNA	1	monocytes	Homo sapiens	gender: Female	bone mineral density: low BMD	state: premenopausal	cell type: monocytes	Monocyte isolation from whole blood was performed with a monocyte-negative isolation kit (Miltenyi Biotec Inc	Auburn	CA) following manufacturer's recommandation.	total RNA	Total RNA from monocytes was extracted using Qiagen RNeasy Mini kit (Qiagen	Inc.	Valencia	CA). We used Agilent Bioanalyzer (Agilent	Santa Clara	CA) to control the RNA quality before each array experimant	where RNA integrity number (RIN) should be no less than 7.0.	biotin	Preparation of cDNA	hybridization	and scanning of the Affymetrix HG-133A arrays was performed according to the manufacturer's protocol for the HG-133A arrays (Affymetrix	Santa Clara	CA).	9606	Preparation of cDNA	hybridization	and scanning of the Affymetrix HG-133A arrays was performed according to the manufacturer's protocol for the HG-133A arrays (Affymetrix	Santa Clara	CA).	Preparation of cDNA	hybridization	and scanning of the Affymetrix HG-133A arrays was performed according to the manufacturer's protocol for the HG-133A arrays (Affymetrix	Santa Clara	CA).	we used RMA (robust multiarray average) method to normalize the array signals and analyzed differential expression analysis through the Altanalyze software.	GPL96	Yao-Zhong
GSM1369797	Monocytes from a postmonopausal low BMD woman (L-GE-25M.CEL)	GSM1369797	Public on Jun 01 2016	Apr 15 2014	Jun 01 2016	RNA	1	monocytes	Homo sapiens	gender: Female	bone mineral density: low BMD	state: postmenopausal	cell type: monocytes	Monocyte isolation from whole blood was performed with a monocyte-negative isolation kit (Miltenyi Biotec Inc	Auburn	CA) following manufacturer's recommandation.	total RNA	Total RNA from monocytes was extracted using Qiagen RNeasy Mini kit (Qiagen	Inc.	Valencia	CA). We used Agilent Bioanalyzer (Agilent	Santa Clara	CA) to control the RNA quality before each array experimant	where RNA integrity number (RIN) should be no less than 7.0.	biotin	Preparation of cDNA	hybridization	and scanning of the Affymetrix HG-133A arrays was performed according to the manufacturer's protocol for the HG-133A arrays (Affymetrix	Santa Clara	CA).	9606	Preparation of cDNA	hybridization	and scanning of the Affymetrix HG-133A arrays was performed according to the manufacturer's protocol for the HG-133A arrays (Affymetrix	Santa Clara	CA).	Preparation of cDNA	hybridization	and scanning of the Affymetrix HG-133A arrays was performed according to the manufacturer's protocol for the HG-133A arrays (Affymetrix	Santa Clara	CA).	we used RMA (robust multiarray average) method to normalize the array signals and analyzed differential expression analysis through the Altanalyze software.	GPL96	Yao-Zhong
GSM1369798	Monocytes from a postmonopausal low BMD woman (L-GE-31M.CEL)	GSM1369798	Public on Jun 01 2016	Apr 15 2014	Jun 01 2016	RNA	1	monocytes	Homo sapiens	gender: Female	bone mineral density: low BMD	state: postmenopausal	cell type: monocytes	Monocyte isolation from whole blood was performed with a monocyte-negative isolation kit (Miltenyi Biotec Inc	Auburn	CA) following manufacturer's recommandation.	total RNA	Total RNA from monocytes was extracted using Qiagen RNeasy Mini kit (Qiagen	Inc.	Valencia	CA). We used Agilent Bioanalyzer (Agilent	Santa Clara	CA) to control the RNA quality before each array experimant	where RNA integrity number (RIN) should be no less than 7.0.	biotin	Preparation of cDNA	hybridization	and scanning of the Affymetrix HG-133A arrays was performed according to the manufacturer's protocol for the HG-133A arrays (Affymetrix	Santa Clara	CA).	9606	Preparation of cDNA	hybridization	and scanning of the Affymetrix HG-133A arrays was performed according to the manufacturer's protocol for the HG-133A arrays (Affymetrix	Santa Clara	CA).	Preparation of cDNA	hybridization	and scanning of the Affymetrix HG-133A arrays was performed according to the manufacturer's protocol for the HG-133A arrays (Affymetrix	Santa Clara	CA).	we used RMA (robust multiarray average) method to normalize the array signals and analyzed differential expression analysis through the Altanalyze software.	GPL96	Yao-Zhong
GSM1369799	Monocytes from a postmonopausal low BMD woman (L-GE-32M.CEL)	GSM1369799	Public on Jun 01 2016	Apr 15 2014	Jun 01 2016	RNA	1	monocytes	Homo sapiens	gender: Female	bone mineral density: low BMD	state: postmenopausal	cell type: monocytes	Monocyte isolation from whole blood was performed with a monocyte-negative isolation kit (Miltenyi Biotec Inc	Auburn	CA) following manufacturer's recommandation.	total RNA	Total RNA from monocytes was extracted using Qiagen RNeasy Mini kit (Qiagen	Inc.	Valencia	CA). We used Agilent Bioanalyzer (Agilent	Santa Clara	CA) to control the RNA quality before each array experimant	where RNA integrity number (RIN) should be no less than 7.0.	biotin	Preparation of cDNA	hybridization	and scanning of the Affymetrix HG-133A arrays was performed according to the manufacturer's protocol for the HG-133A arrays (Affymetrix	Santa Clara	CA).	9606	Preparation of cDNA	hybridization	and scanning of the Affymetrix HG-133A arrays was performed according to the manufacturer's protocol for the HG-133A arrays (Affymetrix	Santa Clara	CA).	Preparation of cDNA	hybridization	and scanning of the Affymetrix HG-133A arrays was performed according to the manufacturer's protocol for the HG-133A arrays (Affymetrix	Santa Clara	CA).	we used RMA (robust multiarray average) method to normalize the array signals and analyzed differential expression analysis through the Altanalyze software.	GPL96	Yao-Zhong
GSM1369800	Monocytes from a postmonopausal low BMD woman (L-GE-35M.CEL)	GSM1369800	Public on Jun 01 2016	Apr 15 2014	Jun 01 2016	RNA	1	monocytes	Homo sapiens	gender: Female	bone mineral density: low BMD	state: postmenopausal	cell type: monocytes	Monocyte isolation from whole blood was performed with a monocyte-negative isolation kit (Miltenyi Biotec Inc	Auburn	CA) following manufacturer's recommandation.	total RNA	Total RNA from monocytes was extracted using Qiagen RNeasy Mini kit (Qiagen	Inc.	Valencia	CA). We used Agilent Bioanalyzer (Agilent	Santa Clara	CA) to control the RNA quality before each array experimant	where RNA integrity number (RIN) should be no less than 7.0.	biotin	Preparation of cDNA	hybridization	and scanning of the Affymetrix HG-133A arrays was performed according to the manufacturer's protocol for the HG-133A arrays (Affymetrix	Santa Clara	CA).	9606	Preparation of cDNA	hybridization	and scanning of the Affymetrix HG-133A arrays was performed according to the manufacturer's protocol for the HG-133A arrays (Affymetrix	Santa Clara	CA).	Preparation of cDNA	hybridization	and scanning of the Affymetrix HG-133A arrays was performed according to the manufacturer's protocol for the HG-133A arrays (Affymetrix	Santa Clara	CA).	we used RMA (robust multiarray average) method to normalize the array signals and analyzed differential expression analysis through the Altanalyze software.	GPL96	Yao-Zhong
GSM1369801	Monocytes from a premonopausal low BMD woman (L-GE-36M.CEL)	GSM1369801	Public on Jun 01 2016	Apr 15 2014	Jun 01 2016	RNA	1	monocytes	Homo sapiens	gender: Female	bone mineral density: low BMD	state: premenopausal	cell type: monocytes	Monocyte isolation from whole blood was performed with a monocyte-negative isolation kit (Miltenyi Biotec Inc	Auburn	CA) following manufacturer's recommandation.	total RNA	Total RNA from monocytes was extracted using Qiagen RNeasy Mini kit (Qiagen	Inc.	Valencia	CA). We used Agilent Bioanalyzer (Agilent	Santa Clara	CA) to control the RNA quality before each array experimant	where RNA integrity number (RIN) should be no less than 7.0.	biotin	Preparation of cDNA	hybridization	and scanning of the Affymetrix HG-133A arrays was performed according to the manufacturer's protocol for the HG-133A arrays (Affymetrix	Santa Clara	CA).	9606	Preparation of cDNA	hybridization	and scanning of the Affymetrix HG-133A arrays was performed according to the manufacturer's protocol for the HG-133A arrays (Affymetrix	Santa Clara	CA).	Preparation of cDNA	hybridization	and scanning of the Affymetrix HG-133A arrays was performed according to the manufacturer's protocol for the HG-133A arrays (Affymetrix	Santa Clara	CA).	we used RMA (robust multiarray average) method to normalize the array signals and analyzed differential expression analysis through the Altanalyze software.	GPL96	Yao-Zhong
GSM1369802	Monocytes from a postmonopausal low BMD woman (L-GE-37M.CEL)	GSM1369802	Public on Jun 01 2016	Apr 15 2014	Jun 01 2016	RNA	1	monocytes	Homo sapiens	gender: Female	bone mineral density: low BMD	state: postmenopausal	cell type: monocytes	Monocyte isolation from whole blood was performed with a monocyte-negative isolation kit (Miltenyi Biotec Inc	Auburn	CA) following manufacturer's recommandation.	total RNA	Total RNA from monocytes was extracted using Qiagen RNeasy Mini kit (Qiagen	Inc.	Valencia	CA). We used Agilent Bioanalyzer (Agilent	Santa Clara	CA) to control the RNA quality before each array experimant	where RNA integrity number (RIN) should be no less than 7.0.	biotin	Preparation of cDNA	hybridization	and scanning of the Affymetrix HG-133A arrays was performed according to the manufacturer's protocol for the HG-133A arrays (Affymetrix	Santa Clara	CA).	9606	Preparation of cDNA	hybridization	and scanning of the Affymetrix HG-133A arrays was performed according to the manufacturer's protocol for the HG-133A arrays (Affymetrix	Santa Clara	CA).	Preparation of cDNA	hybridization	and scanning of the Affymetrix HG-133A arrays was performed according to the manufacturer's protocol for the HG-133A arrays (Affymetrix	Santa Clara	CA).	we used RMA (robust multiarray average) method to normalize the array signals and analyzed differential expression analysis through the Altanalyze software.	GPL96	Yao-Zhong
GSM1369803	Monocytes from a postmonopausal low BMD woman (L-GE-38M.CEL)	GSM1369803	Public on Jun 01 2016	Apr 15 2014	Jun 01 2016	RNA	1	monocytes	Homo sapiens	gender: Female	bone mineral density: low BMD	state: postmenopausal	cell type: monocytes	Monocyte isolation from whole blood was performed with a monocyte-negative isolation kit (Miltenyi Biotec Inc	Auburn	CA) following manufacturer's recommandation.	total RNA	Total RNA from monocytes was extracted using Qiagen RNeasy Mini kit (Qiagen	Inc.	Valencia	CA). We used Agilent Bioanalyzer (Agilent	Santa Clara	CA) to control the RNA quality before each array experimant	where RNA integrity number (RIN) should be no less than 7.0.	biotin	Preparation of cDNA	hybridization	and scanning of the Affymetrix HG-133A arrays was performed according to the manufacturer's protocol for the HG-133A arrays (Affymetrix	Santa Clara	CA).	9606	Preparation of cDNA	hybridization	and scanning of the Affymetrix HG-133A arrays was performed according to the manufacturer's protocol for the HG-133A arrays (Affymetrix	Santa Clara	CA).	Preparation of cDNA	hybridization	and scanning of the Affymetrix HG-133A arrays was performed according to the manufacturer's protocol for the HG-133A arrays (Affymetrix	Santa Clara	CA).	we used RMA (robust multiarray average) method to normalize the array signals and analyzed differential expression analysis through the Altanalyze software.	GPL96	Yao-Zhong
GSM1369804	Monocytes from a premonopausal low BMD woman (L-GE-39M.CEL)	GSM1369804	Public on Jun 01 2016	Apr 15 2014	Jun 01 2016	RNA	1	monocytes	Homo sapiens	gender: Female	bone mineral density: low BMD	state: premenopausal	cell type: monocytes	Monocyte isolation from whole blood was performed with a monocyte-negative isolation kit (Miltenyi Biotec Inc	Auburn	CA) following manufacturer's recommandation.	total RNA	Total RNA from monocytes was extracted using Qiagen RNeasy Mini kit (Qiagen	Inc.	Valencia	CA). We used Agilent Bioanalyzer (Agilent	Santa Clara	CA) to control the RNA quality before each array experimant	where RNA integrity number (RIN) should be no less than 7.0.	biotin	Preparation of cDNA	hybridization	and scanning of the Affymetrix HG-133A arrays was performed according to the manufacturer's protocol for the HG-133A arrays (Affymetrix	Santa Clara	CA).	9606	Preparation of cDNA	hybridization	and scanning of the Affymetrix HG-133A arrays was performed according to the manufacturer's protocol for the HG-133A arrays (Affymetrix	Santa Clara	CA).	Preparation of cDNA	hybridization	and scanning of the Affymetrix HG-133A arrays was performed according to the manufacturer's protocol for the HG-133A arrays (Affymetrix	Santa Clara	CA).	we used RMA (robust multiarray average) method to normalize the array signals and analyzed differential expression analysis through the Altanalyze software.	GPL96	Yao-Zhong
GSM1369805	Monocytes from a postmonopausal low BMD woman (L-GE-40M.CEL)	GSM1369805	Public on Jun 01 2016	Apr 15 2014	Jun 01 2016	RNA	1	monocytes	Homo sapiens	gender: Female	bone mineral density: low BMD	state: postmenopausal	cell type: monocytes	Monocyte isolation from whole blood was performed with a monocyte-negative isolation kit (Miltenyi Biotec Inc	Auburn	CA) following manufacturer's recommandation.	total RNA	Total RNA from monocytes was extracted using Qiagen RNeasy Mini kit (Qiagen	Inc.	Valencia	CA). We used Agilent Bioanalyzer (Agilent	Santa Clara	CA) to control the RNA quality before each array experimant	where RNA integrity number (RIN) should be no less than 7.0.	biotin	Preparation of cDNA	hybridization	and scanning of the Affymetrix HG-133A arrays was performed according to the manufacturer's protocol for the HG-133A arrays (Affymetrix	Santa Clara	CA).	9606	Preparation of cDNA	hybridization	and scanning of the Affymetrix HG-133A arrays was performed according to the manufacturer's protocol for the HG-133A arrays (Affymetrix	Santa Clara	CA).	Preparation of cDNA	hybridization	and scanning of the Affymetrix HG-133A arrays was performed according to the manufacturer's protocol for the HG-133A arrays (Affymetrix	Santa Clara	CA).	we used RMA (robust multiarray average) method to normalize the array signals and analyzed differential expression analysis through the Altanalyze software.	GPL96	Yao-Zhong
GSM1369806	Monocytes from a premonopausal low BMD woman (L-GE-41M.CEL)	GSM1369806	Public on Jun 01 2016	Apr 15 2014	Jun 01 2016	RNA	1	monocytes	Homo sapiens	gender: Female	bone mineral density: low BMD	state: premenopausal	cell type: monocytes	Monocyte isolation from whole blood was performed with a monocyte-negative isolation kit (Miltenyi Biotec Inc	Auburn	CA) following manufacturer's recommandation.	total RNA	Total RNA from monocytes was extracted using Qiagen RNeasy Mini kit (Qiagen	Inc.	Valencia	CA). We used Agilent Bioanalyzer (Agilent	Santa Clara	CA) to control the RNA quality before each array experimant	where RNA integrity number (RIN) should be no less than 7.0.	biotin	Preparation of cDNA	hybridization	and scanning of the Affymetrix HG-133A arrays was performed according to the manufacturer's protocol for the HG-133A arrays (Affymetrix	Santa Clara	CA).	9606	Preparation of cDNA	hybridization	and scanning of the Affymetrix HG-133A arrays was performed according to the manufacturer's protocol for the HG-133A arrays (Affymetrix	Santa Clara	CA).	Preparation of cDNA	hybridization	and scanning of the Affymetrix HG-133A arrays was performed according to the manufacturer's protocol for the HG-133A arrays (Affymetrix	Santa Clara	CA).	we used RMA (robust multiarray average) method to normalize the array signals and analyzed differential expression analysis through the Altanalyze software.	GPL96	Yao-Zhong
GSM1369807	Monocytes from a postmonopausal low BMD woman (L-GE-43M.CEL)	GSM1369807	Public on Jun 01 2016	Apr 15 2014	Jun 01 2016	RNA	1	monocytes	Homo sapiens	gender: Female	bone mineral density: low BMD	state: postmenopausal	cell type: monocytes	Monocyte isolation from whole blood was performed with a monocyte-negative isolation kit (Miltenyi Biotec Inc	Auburn	CA) following manufacturer's recommandation.	total RNA	Total RNA from monocytes was extracted using Qiagen RNeasy Mini kit (Qiagen	Inc.	Valencia	CA). We used Agilent Bioanalyzer (Agilent	Santa Clara	CA) to control the RNA quality before each array experimant	where RNA integrity number (RIN) should be no less than 7.0.	biotin	Preparation of cDNA	hybridization	and scanning of the Affymetrix HG-133A arrays was performed according to the manufacturer's protocol for the HG-133A arrays (Affymetrix	Santa Clara	CA).	9606	Preparation of cDNA	hybridization	and scanning of the Affymetrix HG-133A arrays was performed according to the manufacturer's protocol for the HG-133A arrays (Affymetrix	Santa Clara	CA).	Preparation of cDNA	hybridization	and scanning of the Affymetrix HG-133A arrays was performed according to the manufacturer's protocol for the HG-133A arrays (Affymetrix	Santa Clara	CA).	we used RMA (robust multiarray average) method to normalize the array signals and analyzed differential expression analysis through the Altanalyze software.	GPL96	Yao-Zhong
GSM1369808	Monocytes from a premonopausal low BMD woman (L-GE-44M.CEL)	GSM1369808	Public on Jun 01 2016	Apr 15 2014	Jun 01 2016	RNA	1	monocytes	Homo sapiens	gender: Female	bone mineral density: low BMD	state: premenopausal	cell type: monocytes	Monocyte isolation from whole blood was performed with a monocyte-negative isolation kit (Miltenyi Biotec Inc	Auburn	CA) following manufacturer's recommandation.	total RNA	Total RNA from monocytes was extracted using Qiagen RNeasy Mini kit (Qiagen	Inc.	Valencia	CA). We used Agilent Bioanalyzer (Agilent	Santa Clara	CA) to control the RNA quality before each array experimant	where RNA integrity number (RIN) should be no less than 7.0.	biotin	Preparation of cDNA	hybridization	and scanning of the Affymetrix HG-133A arrays was performed according to the manufacturer's protocol for the HG-133A arrays (Affymetrix	Santa Clara	CA).	9606	Preparation of cDNA	hybridization	and scanning of the Affymetrix HG-133A arrays was performed according to the manufacturer's protocol for the HG-133A arrays (Affymetrix	Santa Clara	CA).	Preparation of cDNA	hybridization	and scanning of the Affymetrix HG-133A arrays was performed according to the manufacturer's protocol for the HG-133A arrays (Affymetrix	Santa Clara	CA).	we used RMA (robust multiarray average) method to normalize the array signals and analyzed differential expression analysis through the Altanalyze software.	GPL96	Yao-Zhong
GSM1369809	Monocytes from a premonopausal low BMD woman (L-GE-46M.CEL)	GSM1369809	Public on Jun 01 2016	Apr 15 2014	Jun 01 2016	RNA	1	monocytes	Homo sapiens	gender: Female	bone mineral density: low BMD	state: premenopausal	cell type: monocytes	Monocyte isolation from whole blood was performed with a monocyte-negative isolation kit (Miltenyi Biotec Inc	Auburn	CA) following manufacturer's recommandation.	total RNA	Total RNA from monocytes was extracted using Qiagen RNeasy Mini kit (Qiagen	Inc.	Valencia	CA). We used Agilent Bioanalyzer (Agilent	Santa Clara	CA) to control the RNA quality before each array experimant	where RNA integrity number (RIN) should be no less than 7.0.	biotin	Preparation of cDNA	hybridization	and scanning of the Affymetrix HG-133A arrays was performed according to the manufacturer's protocol for the HG-133A arrays (Affymetrix	Santa Clara	CA).	9606	Preparation of cDNA	hybridization	and scanning of the Affymetrix HG-133A arrays was performed according to the manufacturer's protocol for the HG-133A arrays (Affymetrix	Santa Clara	CA).	Preparation of cDNA	hybridization	and scanning of the Affymetrix HG-133A arrays was performed according to the manufacturer's protocol for the HG-133A arrays (Affymetrix	Santa Clara	CA).	we used RMA (robust multiarray average) method to normalize the array signals and analyzed differential expression analysis through the Altanalyze software.	GPL96	Yao-Zhong
GSM1369810	Monocytes from a postmonopausal low BMD woman (L-GE-48M.CEL)	GSM1369810	Public on Jun 01 2016	Apr 15 2014	Jun 01 2016	RNA	1	monocytes	Homo sapiens	gender: Female	bone mineral density: low BMD	state: postmenopausal	cell type: monocytes	Monocyte isolation from whole blood was performed with a monocyte-negative isolation kit (Miltenyi Biotec Inc	Auburn	CA) following manufacturer's recommandation.	total RNA	Total RNA from monocytes was extracted using Qiagen RNeasy Mini kit (Qiagen	Inc.	Valencia	CA). We used Agilent Bioanalyzer (Agilent	Santa Clara	CA) to control the RNA quality before each array experimant	where RNA integrity number (RIN) should be no less than 7.0.	biotin	Preparation of cDNA	hybridization	and scanning of the Affymetrix HG-133A arrays was performed according to the manufacturer's protocol for the HG-133A arrays (Affymetrix	Santa Clara	CA).	9606	Preparation of cDNA	hybridization	and scanning of the Affymetrix HG-133A arrays was performed according to the manufacturer's protocol for the HG-133A arrays (Affymetrix	Santa Clara	CA).	Preparation of cDNA	hybridization	and scanning of the Affymetrix HG-133A arrays was performed according to the manufacturer's protocol for the HG-133A arrays (Affymetrix	Santa Clara	CA).	we used RMA (robust multiarray average) method to normalize the array signals and analyzed differential expression analysis through the Altanalyze software.	GPL96	Yao-Zhong
GSM1369811	Monocytes from a premonopausal low BMD woman (L-GE-49M.CEL)	GSM1369811	Public on Jun 01 2016	Apr 15 2014	Jun 01 2016	RNA	1	monocytes	Homo sapiens	gender: Female	bone mineral density: low BMD	state: premenopausal	cell type: monocytes	Monocyte isolation from whole blood was performed with a monocyte-negative isolation kit (Miltenyi Biotec Inc	Auburn	CA) following manufacturer's recommandation.	total RNA	Total RNA from monocytes was extracted using Qiagen RNeasy Mini kit (Qiagen	Inc.	Valencia	CA). We used Agilent Bioanalyzer (Agilent	Santa Clara	CA) to control the RNA quality before each array experimant	where RNA integrity number (RIN) should be no less than 7.0.	biotin	Preparation of cDNA	hybridization	and scanning of the Affymetrix HG-133A arrays was performed according to the manufacturer's protocol for the HG-133A arrays (Affymetrix	Santa Clara	CA).	9606	Preparation of cDNA	hybridization	and scanning of the Affymetrix HG-133A arrays was performed according to the manufacturer's protocol for the HG-133A arrays (Affymetrix	Santa Clara	CA).	Preparation of cDNA	hybridization	and scanning of the Affymetrix HG-133A arrays was performed according to the manufacturer's protocol for the HG-133A arrays (Affymetrix	Santa Clara	CA).	we used RMA (robust multiarray average) method to normalize the array signals and analyzed differential expression analysis through the Altanalyze software.	GPL96	Yao-Zhong
GSM1369812	Monocytes from a postmonopausal low BMD woman (L-GE-50M.CEL)	GSM1369812	Public on Jun 01 2016	Apr 15 2014	Jun 01 2016	RNA	1	monocytes	Homo sapiens	gender: Female	bone mineral density: low BMD	state: postmenopausal	cell type: monocytes	Monocyte isolation from whole blood was performed with a monocyte-negative isolation kit (Miltenyi Biotec Inc	Auburn	CA) following manufacturer's recommandation.	total RNA	Total RNA from monocytes was extracted using Qiagen RNeasy Mini kit (Qiagen	Inc.	Valencia	CA). We used Agilent Bioanalyzer (Agilent	Santa Clara	CA) to control the RNA quality before each array experimant	where RNA integrity number (RIN) should be no less than 7.0.	biotin	Preparation of cDNA	hybridization	and scanning of the Affymetrix HG-133A arrays was performed according to the manufacturer's protocol for the HG-133A arrays (Affymetrix	Santa Clara	CA).	9606	Preparation of cDNA	hybridization	and scanning of the Affymetrix HG-133A arrays was performed according to the manufacturer's protocol for the HG-133A arrays (Affymetrix	Santa Clara	CA).	Preparation of cDNA	hybridization	and scanning of the Affymetrix HG-133A arrays was performed according to the manufacturer's protocol for the HG-133A arrays (Affymetrix	Santa Clara	CA).	we used RMA (robust multiarray average) method to normalize the array signals and analyzed differential expression analysis through the Altanalyze software.	GPL96	Yao-Zhong
GSM1369813	Monocytes from a postmonopausal low BMD woman (L-GE-51M.CEL)	GSM1369813	Public on Jun 01 2016	Apr 15 2014	Jun 01 2016	RNA	1	monocytes	Homo sapiens	gender: Female	bone mineral density: low BMD	state: postmenopausal	cell type: monocytes	Monocyte isolation from whole blood was performed with a monocyte-negative isolation kit (Miltenyi Biotec Inc	Auburn	CA) following manufacturer's recommandation.	total RNA	Total RNA from monocytes was extracted using Qiagen RNeasy Mini kit (Qiagen	Inc.	Valencia	CA). We used Agilent Bioanalyzer (Agilent	Santa Clara	CA) to control the RNA quality before each array experimant	where RNA integrity number (RIN) should be no less than 7.0.	biotin	Preparation of cDNA	hybridization	and scanning of the Affymetrix HG-133A arrays was performed according to the manufacturer's protocol for the HG-133A arrays (Affymetrix	Santa Clara	CA).	9606	Preparation of cDNA	hybridization	and scanning of the Affymetrix HG-133A arrays was performed according to the manufacturer's protocol for the HG-133A arrays (Affymetrix	Santa Clara	CA).	Preparation of cDNA	hybridization	and scanning of the Affymetrix HG-133A arrays was performed according to the manufacturer's protocol for the HG-133A arrays (Affymetrix	Santa Clara	CA).	we used RMA (robust multiarray average) method to normalize the array signals and analyzed differential expression analysis through the Altanalyze software.	GPL96	Yao-Zhong
GSM1369814	Monocytes from a postmonopausal low BMD woman (L-GE-52M.CEL)	GSM1369814	Public on Jun 01 2016	Apr 15 2014	Jun 01 2016	RNA	1	monocytes	Homo sapiens	gender: Female	bone mineral density: low BMD	state: postmenopausal	cell type: monocytes	Monocyte isolation from whole blood was performed with a monocyte-negative isolation kit (Miltenyi Biotec Inc	Auburn	CA) following manufacturer's recommandation.	total RNA	Total RNA from monocytes was extracted using Qiagen RNeasy Mini kit (Qiagen	Inc.	Valencia	CA). We used Agilent Bioanalyzer (Agilent	Santa Clara	CA) to control the RNA quality before each array experimant	where RNA integrity number (RIN) should be no less than 7.0.	biotin	Preparation of cDNA	hybridization	and scanning of the Affymetrix HG-133A arrays was performed according to the manufacturer's protocol for the HG-133A arrays (Affymetrix	Santa Clara	CA).	9606	Preparation of cDNA	hybridization	and scanning of the Affymetrix HG-133A arrays was performed according to the manufacturer's protocol for the HG-133A arrays (Affymetrix	Santa Clara	CA).	Preparation of cDNA	hybridization	and scanning of the Affymetrix HG-133A arrays was performed according to the manufacturer's protocol for the HG-133A arrays (Affymetrix	Santa Clara	CA).	we used RMA (robust multiarray average) method to normalize the array signals and analyzed differential expression analysis through the Altanalyze software.	GPL96	Yao-Zhong
GSM1369815	Monocytes from a premonopausal low BMD woman (L-GE-54M.CEL)	GSM1369815	Public on Jun 01 2016	Apr 15 2014	Jun 01 2016	RNA	1	monocytes	Homo sapiens	gender: Female	bone mineral density: low BMD	state: premenopausal	cell type: monocytes	Monocyte isolation from whole blood was performed with a monocyte-negative isolation kit (Miltenyi Biotec Inc	Auburn	CA) following manufacturer's recommandation.	total RNA	Total RNA from monocytes was extracted using Qiagen RNeasy Mini kit (Qiagen	Inc.	Valencia	CA). We used Agilent Bioanalyzer (Agilent	Santa Clara	CA) to control the RNA quality before each array experimant	where RNA integrity number (RIN) should be no less than 7.0.	biotin	Preparation of cDNA	hybridization	and scanning of the Affymetrix HG-133A arrays was performed according to the manufacturer's protocol for the HG-133A arrays (Affymetrix	Santa Clara	CA).	9606	Preparation of cDNA	hybridization	and scanning of the Affymetrix HG-133A arrays was performed according to the manufacturer's protocol for the HG-133A arrays (Affymetrix	Santa Clara	CA).	Preparation of cDNA	hybridization	and scanning of the Affymetrix HG-133A arrays was performed according to the manufacturer's protocol for the HG-133A arrays (Affymetrix	Santa Clara	CA).	we used RMA (robust multiarray average) method to normalize the array signals and analyzed differential expression analysis through the Altanalyze software.	GPL96	Yao-Zhong
GSM1369816	Monocytes from a postmonopausal low BMD woman (L-GE-56M.CEL)	GSM1369816	Public on Jun 01 2016	Apr 15 2014	Jun 01 2016	RNA	1	monocytes	Homo sapiens	gender: Female	bone mineral density: low BMD	state: postmenopausal	cell type: monocytes	Monocyte isolation from whole blood was performed with a monocyte-negative isolation kit (Miltenyi Biotec Inc	Auburn	CA) following manufacturer's recommandation.	total RNA	Total RNA from monocytes was extracted using Qiagen RNeasy Mini kit (Qiagen	Inc.	Valencia	CA). We used Agilent Bioanalyzer (Agilent	Santa Clara	CA) to control the RNA quality before each array experimant	where RNA integrity number (RIN) should be no less than 7.0.	biotin	Preparation of cDNA	hybridization	and scanning of the Affymetrix HG-133A arrays was performed according to the manufacturer's protocol for the HG-133A arrays (Affymetrix	Santa Clara	CA).	9606	Preparation of cDNA	hybridization	and scanning of the Affymetrix HG-133A arrays was performed according to the manufacturer's protocol for the HG-133A arrays (Affymetrix	Santa Clara	CA).	Preparation of cDNA	hybridization	and scanning of the Affymetrix HG-133A arrays was performed according to the manufacturer's protocol for the HG-133A arrays (Affymetrix	Santa Clara	CA).	we used RMA (robust multiarray average) method to normalize the array signals and analyzed differential expression analysis through the Altanalyze software.	GPL96	Yao-Zhong
GSM1369817	Monocytes from a premonopausal low BMD woman (L-GE-57M.CEL)	GSM1369817	Public on Jun 01 2016	Apr 15 2014	Jun 01 2016	RNA	1	monocytes	Homo sapiens	gender: Female	bone mineral density: low BMD	state: premenopausal	cell type: monocytes	Monocyte isolation from whole blood was performed with a monocyte-negative isolation kit (Miltenyi Biotec Inc	Auburn	CA) following manufacturer's recommandation.	total RNA	Total RNA from monocytes was extracted using Qiagen RNeasy Mini kit (Qiagen	Inc.	Valencia	CA). We used Agilent Bioanalyzer (Agilent	Santa Clara	CA) to control the RNA quality before each array experimant	where RNA integrity number (RIN) should be no less than 7.0.	biotin	Preparation of cDNA	hybridization	and scanning of the Affymetrix HG-133A arrays was performed according to the manufacturer's protocol for the HG-133A arrays (Affymetrix	Santa Clara	CA).	9606	Preparation of cDNA	hybridization	and scanning of the Affymetrix HG-133A arrays was performed according to the manufacturer's protocol for the HG-133A arrays (Affymetrix	Santa Clara	CA).	Preparation of cDNA	hybridization	and scanning of the Affymetrix HG-133A arrays was performed according to the manufacturer's protocol for the HG-133A arrays (Affymetrix	Santa Clara	CA).	we used RMA (robust multiarray average) method to normalize the array signals and analyzed differential expression analysis through the Altanalyze software.	GPL96	Yao-Zhong
GSM1369818	Monocytes from a premonopausal low BMD woman (L-GE-58M.CEL)	GSM1369818	Public on Jun 01 2016	Apr 15 2014	Jun 01 2016	RNA	1	monocytes	Homo sapiens	gender: Female	bone mineral density: low BMD	state: premenopausal	cell type: monocytes	Monocyte isolation from whole blood was performed with a monocyte-negative isolation kit (Miltenyi Biotec Inc	Auburn	CA) following manufacturer's recommandation.	total RNA	Total RNA from monocytes was extracted using Qiagen RNeasy Mini kit (Qiagen	Inc.	Valencia	CA). We used Agilent Bioanalyzer (Agilent	Santa Clara	CA) to control the RNA quality before each array experimant	where RNA integrity number (RIN) should be no less than 7.0.	biotin	Preparation of cDNA	hybridization	and scanning of the Affymetrix HG-133A arrays was performed according to the manufacturer's protocol for the HG-133A arrays (Affymetrix	Santa Clara	CA).	9606	Preparation of cDNA	hybridization	and scanning of the Affymetrix HG-133A arrays was performed according to the manufacturer's protocol for the HG-133A arrays (Affymetrix	Santa Clara	CA).	Preparation of cDNA	hybridization	and scanning of the Affymetrix HG-133A arrays was performed according to the manufacturer's protocol for the HG-133A arrays (Affymetrix	Santa Clara	CA).	we used RMA (robust multiarray average) method to normalize the array signals and analyzed differential expression analysis through the Altanalyze software.	GPL96	Yao-Zhong
GSM1369819	Monocytes from a premonopausal low BMD woman (L-GE-60M.CEL)	GSM1369819	Public on Jun 01 2016	Apr 15 2014	Jun 01 2016	RNA	1	monocytes	Homo sapiens	gender: Female	bone mineral density: low BMD	state: premenopausal	cell type: monocytes	Monocyte isolation from whole blood was performed with a monocyte-negative isolation kit (Miltenyi Biotec Inc	Auburn	CA) following manufacturer's recommandation.	total RNA	Total RNA from monocytes was extracted using Qiagen RNeasy Mini kit (Qiagen	Inc.	Valencia	CA). We used Agilent Bioanalyzer (Agilent	Santa Clara	CA) to control the RNA quality before each array experimant	where RNA integrity number (RIN) should be no less than 7.0.	biotin	Preparation of cDNA	hybridization	and scanning of the Affymetrix HG-133A arrays was performed according to the manufacturer's protocol for the HG-133A arrays (Affymetrix	Santa Clara	CA).	9606	Preparation of cDNA	hybridization	and scanning of the Affymetrix HG-133A arrays was performed according to the manufacturer's protocol for the HG-133A arrays (Affymetrix	Santa Clara	CA).	Preparation of cDNA	hybridization	and scanning of the Affymetrix HG-133A arrays was performed according to the manufacturer's protocol for the HG-133A arrays (Affymetrix	Santa Clara	CA).	we used RMA (robust multiarray average) method to normalize the array signals and analyzed differential expression analysis through the Altanalyze software.	GPL96	Yao-Zhong
GSM1369820	Monocytes from a premonopausal low BMD woman (L-GE-61M.CEL)	GSM1369820	Public on Jun 01 2016	Apr 15 2014	Jun 01 2016	RNA	1	monocytes	Homo sapiens	gender: Female	bone mineral density: low BMD	state: premenopausal	cell type: monocytes	Monocyte isolation from whole blood was performed with a monocyte-negative isolation kit (Miltenyi Biotec Inc	Auburn	CA) following manufacturer's recommandation.	total RNA	Total RNA from monocytes was extracted using Qiagen RNeasy Mini kit (Qiagen	Inc.	Valencia	CA). We used Agilent Bioanalyzer (Agilent	Santa Clara	CA) to control the RNA quality before each array experimant	where RNA integrity number (RIN) should be no less than 7.0.	biotin	Preparation of cDNA	hybridization	and scanning of the Affymetrix HG-133A arrays was performed according to the manufacturer's protocol for the HG-133A arrays (Affymetrix	Santa Clara	CA).	9606	Preparation of cDNA	hybridization	and scanning of the Affymetrix HG-133A arrays was performed according to the manufacturer's protocol for the HG-133A arrays (Affymetrix	Santa Clara	CA).	Preparation of cDNA	hybridization	and scanning of the Affymetrix HG-133A arrays was performed according to the manufacturer's protocol for the HG-133A arrays (Affymetrix	Santa Clara	CA).	we used RMA (robust multiarray average) method to normalize the array signals and analyzed differential expression analysis through the Altanalyze software.	GPL96	Yao-Zhong
GSM1369821	Monocytes from a postmonopausal low BMD woman (L-GE-62M.CEL)	GSM1369821	Public on Jun 01 2016	Apr 15 2014	Jun 01 2016	RNA	1	monocytes	Homo sapiens	gender: Female	bone mineral density: low BMD	state: postmenopausal	cell type: monocytes	Monocyte isolation from whole blood was performed with a monocyte-negative isolation kit (Miltenyi Biotec Inc	Auburn	CA) following manufacturer's recommandation.	total RNA	Total RNA from monocytes was extracted using Qiagen RNeasy Mini kit (Qiagen	Inc.	Valencia	CA). We used Agilent Bioanalyzer (Agilent	Santa Clara	CA) to control the RNA quality before each array experimant	where RNA integrity number (RIN) should be no less than 7.0.	biotin	Preparation of cDNA	hybridization	and scanning of the Affymetrix HG-133A arrays was performed according to the manufacturer's protocol for the HG-133A arrays (Affymetrix	Santa Clara	CA).	9606	Preparation of cDNA	hybridization	and scanning of the Affymetrix HG-133A arrays was performed according to the manufacturer's protocol for the HG-133A arrays (Affymetrix	Santa Clara	CA).	Preparation of cDNA	hybridization	and scanning of the Affymetrix HG-133A arrays was performed according to the manufacturer's protocol for the HG-133A arrays (Affymetrix	Santa Clara	CA).	we used RMA (robust multiarray average) method to normalize the array signals and analyzed differential expression analysis through the Altanalyze software.	GPL96	Yao-Zhong
GSM1369822	Monocytes from a postmonopausal low BMD woman (L-GE-63M.CEL)	GSM1369822	Public on Jun 01 2016	Apr 15 2014	Jun 01 2016	RNA	1	monocytes	Homo sapiens	gender: Female	bone mineral density: low BMD	state: postmenopausal	cell type: monocytes	Monocyte isolation from whole blood was performed with a monocyte-negative isolation kit (Miltenyi Biotec Inc	Auburn	CA) following manufacturer's recommandation.	total RNA	Total RNA from monocytes was extracted using Qiagen RNeasy Mini kit (Qiagen	Inc.	Valencia	CA). We used Agilent Bioanalyzer (Agilent	Santa Clara	CA) to control the RNA quality before each array experimant	where RNA integrity number (RIN) should be no less than 7.0.	biotin	Preparation of cDNA	hybridization	and scanning of the Affymetrix HG-133A arrays was performed according to the manufacturer's protocol for the HG-133A arrays (Affymetrix	Santa Clara	CA).	9606	Preparation of cDNA	hybridization	and scanning of the Affymetrix HG-133A arrays was performed according to the manufacturer's protocol for the HG-133A arrays (Affymetrix	Santa Clara	CA).	Preparation of cDNA	hybridization	and scanning of the Affymetrix HG-133A arrays was performed according to the manufacturer's protocol for the HG-133A arrays (Affymetrix	Santa Clara	CA).	we used RMA (robust multiarray average) method to normalize the array signals and analyzed differential expression analysis through the Altanalyze software.	GPL96	Yao-Zhong
GSM1369823	Monocytes from a postmonopausal low BMD woman (L-GE-64M.CEL)	GSM1369823	Public on Jun 01 2016	Apr 15 2014	Jun 01 2016	RNA	1	monocytes	Homo sapiens	gender: Female	bone mineral density: low BMD	state: postmenopausal	cell type: monocytes	Monocyte isolation from whole blood was performed with a monocyte-negative isolation kit (Miltenyi Biotec Inc	Auburn	CA) following manufacturer's recommandation.	total RNA	Total RNA from monocytes was extracted using Qiagen RNeasy Mini kit (Qiagen	Inc.	Valencia	CA). We used Agilent Bioanalyzer (Agilent	Santa Clara	CA) to control the RNA quality before each array experimant	where RNA integrity number (RIN) should be no less than 7.0.	biotin	Preparation of cDNA	hybridization	and scanning of the Affymetrix HG-133A arrays was performed according to the manufacturer's protocol for the HG-133A arrays (Affymetrix	Santa Clara	CA).	9606	Preparation of cDNA	hybridization	and scanning of the Affymetrix HG-133A arrays was performed according to the manufacturer's protocol for the HG-133A arrays (Affymetrix	Santa Clara	CA).	Preparation of cDNA	hybridization	and scanning of the Affymetrix HG-133A arrays was performed according to the manufacturer's protocol for the HG-133A arrays (Affymetrix	Santa Clara	CA).	we used RMA (robust multiarray average) method to normalize the array signals and analyzed differential expression analysis through the Altanalyze software.	GPL96	Yao-Zhong
GSM1369824	Monocytes from a postmonopausal low BMD woman (L-GE-66M.CEL)	GSM1369824	Public on Jun 01 2016	Apr 15 2014	Jun 01 2016	RNA	1	monocytes	Homo sapiens	gender: Female	bone mineral density: low BMD	state: postmenopausal	cell type: monocytes	Monocyte isolation from whole blood was performed with a monocyte-negative isolation kit (Miltenyi Biotec Inc	Auburn	CA) following manufacturer's recommandation.	total RNA	Total RNA from monocytes was extracted using Qiagen RNeasy Mini kit (Qiagen	Inc.	Valencia	CA). We used Agilent Bioanalyzer (Agilent	Santa Clara	CA) to control the RNA quality before each array experimant	where RNA integrity number (RIN) should be no less than 7.0.	biotin	Preparation of cDNA	hybridization	and scanning of the Affymetrix HG-133A arrays was performed according to the manufacturer's protocol for the HG-133A arrays (Affymetrix	Santa Clara	CA).	9606	Preparation of cDNA	hybridization	and scanning of the Affymetrix HG-133A arrays was performed according to the manufacturer's protocol for the HG-133A arrays (Affymetrix	Santa Clara	CA).	Preparation of cDNA	hybridization	and scanning of the Affymetrix HG-133A arrays was performed according to the manufacturer's protocol for the HG-133A arrays (Affymetrix	Santa Clara	CA).	we used RMA (robust multiarray average) method to normalize the array signals and analyzed differential expression analysis through the Altanalyze software.	GPL96	Yao-Zhong
GSM1369825	Monocytes from a postmonopausal low BMD woman (L-GE-67M.CEL)	GSM1369825	Public on Jun 01 2016	Apr 15 2014	Jun 01 2016	RNA	1	monocytes	Homo sapiens	gender: Female	bone mineral density: low BMD	state: postmenopausal	cell type: monocytes	Monocyte isolation from whole blood was performed with a monocyte-negative isolation kit (Miltenyi Biotec Inc	Auburn	CA) following manufacturer's recommandation.	total RNA	Total RNA from monocytes was extracted using Qiagen RNeasy Mini kit (Qiagen	Inc.	Valencia	CA). We used Agilent Bioanalyzer (Agilent	Santa Clara	CA) to control the RNA quality before each array experimant	where RNA integrity number (RIN) should be no less than 7.0.	biotin	Preparation of cDNA	hybridization	and scanning of the Affymetrix HG-133A arrays was performed according to the manufacturer's protocol for the HG-133A arrays (Affymetrix	Santa Clara	CA).	9606	Preparation of cDNA	hybridization	and scanning of the Affymetrix HG-133A arrays was performed according to the manufacturer's protocol for the HG-133A arrays (Affymetrix	Santa Clara	CA).	Preparation of cDNA	hybridization	and scanning of the Affymetrix HG-133A arrays was performed according to the manufacturer's protocol for the HG-133A arrays (Affymetrix	Santa Clara	CA).	we used RMA (robust multiarray average) method to normalize the array signals and analyzed differential expression analysis through the Altanalyze software.	GPL96	Yao-Zhong
GSM1369826	Monocytes from a postmonopausal low BMD woman (L-GE-69M.CEL)	GSM1369826	Public on Jun 01 2016	Apr 15 2014	Jun 01 2016	RNA	1	monocytes	Homo sapiens	gender: Female	bone mineral density: low BMD	state: postmenopausal	cell type: monocytes	Monocyte isolation from whole blood was performed with a monocyte-negative isolation kit (Miltenyi Biotec Inc	Auburn	CA) following manufacturer's recommandation.	total RNA	Total RNA from monocytes was extracted using Qiagen RNeasy Mini kit (Qiagen	Inc.	Valencia	CA). We used Agilent Bioanalyzer (Agilent	Santa Clara	CA) to control the RNA quality before each array experimant	where RNA integrity number (RIN) should be no less than 7.0.	biotin	Preparation of cDNA	hybridization	and scanning of the Affymetrix HG-133A arrays was performed according to the manufacturer's protocol for the HG-133A arrays (Affymetrix	Santa Clara	CA).	9606	Preparation of cDNA	hybridization	and scanning of the Affymetrix HG-133A arrays was performed according to the manufacturer's protocol for the HG-133A arrays (Affymetrix	Santa Clara	CA).	Preparation of cDNA	hybridization	and scanning of the Affymetrix HG-133A arrays was performed according to the manufacturer's protocol for the HG-133A arrays (Affymetrix	Santa Clara	CA).	we used RMA (robust multiarray average) method to normalize the array signals and analyzed differential expression analysis through the Altanalyze software.	GPL96	Yao-Zhong
GSM1369827	Monocytes from a premonopausal low BMD woman (L-GE-70M.CEL)	GSM1369827	Public on Jun 01 2016	Apr 15 2014	Jun 01 2016	RNA	1	monocytes	Homo sapiens	gender: Female	bone mineral density: low BMD	state: premenopausal	cell type: monocytes	Monocyte isolation from whole blood was performed with a monocyte-negative isolation kit (Miltenyi Biotec Inc	Auburn	CA) following manufacturer's recommandation.	total RNA	Total RNA from monocytes was extracted using Qiagen RNeasy Mini kit (Qiagen	Inc.	Valencia	CA). We used Agilent Bioanalyzer (Agilent	Santa Clara	CA) to control the RNA quality before each array experimant	where RNA integrity number (RIN) should be no less than 7.0.	biotin	Preparation of cDNA	hybridization	and scanning of the Affymetrix HG-133A arrays was performed according to the manufacturer's protocol for the HG-133A arrays (Affymetrix	Santa Clara	CA).	9606	Preparation of cDNA	hybridization	and scanning of the Affymetrix HG-133A arrays was performed according to the manufacturer's protocol for the HG-133A arrays (Affymetrix	Santa Clara	CA).	Preparation of cDNA	hybridization	and scanning of the Affymetrix HG-133A arrays was performed according to the manufacturer's protocol for the HG-133A arrays (Affymetrix	Santa Clara	CA).	we used RMA (robust multiarray average) method to normalize the array signals and analyzed differential expression analysis through the Altanalyze software.	GPL96	Yao-Zhong
GSM1369828	Monocytes from a postmonopausal low BMD woman (L-GE-72M.CEL)	GSM1369828	Public on Jun 01 2016	Apr 15 2014	Jun 01 2016	RNA	1	monocytes	Homo sapiens	gender: Female	bone mineral density: low BMD	state: postmenopausal	cell type: monocytes	Monocyte isolation from whole blood was performed with a monocyte-negative isolation kit (Miltenyi Biotec Inc	Auburn	CA) following manufacturer's recommandation.	total RNA	Total RNA from monocytes was extracted using Qiagen RNeasy Mini kit (Qiagen	Inc.	Valencia	CA). We used Agilent Bioanalyzer (Agilent	Santa Clara	CA) to control the RNA quality before each array experimant	where RNA integrity number (RIN) should be no less than 7.0.	biotin	Preparation of cDNA	hybridization	and scanning of the Affymetrix HG-133A arrays was performed according to the manufacturer's protocol for the HG-133A arrays (Affymetrix	Santa Clara	CA).	9606	Preparation of cDNA	hybridization	and scanning of the Affymetrix HG-133A arrays was performed according to the manufacturer's protocol for the HG-133A arrays (Affymetrix	Santa Clara	CA).	Preparation of cDNA	hybridization	and scanning of the Affymetrix HG-133A arrays was performed according to the manufacturer's protocol for the HG-133A arrays (Affymetrix	Santa Clara	CA).	we used RMA (robust multiarray average) method to normalize the array signals and analyzed differential expression analysis through the Altanalyze software.	GPL96	Yao-Zhong
GSM1369829	Monocytes from a premonopausal low BMD woman (L-GE-75M.CEL)	GSM1369829	Public on Jun 01 2016	Apr 15 2014	Jun 01 2016	RNA	1	monocytes	Homo sapiens	gender: Female	bone mineral density: low BMD	state: premenopausal	cell type: monocytes	Monocyte isolation from whole blood was performed with a monocyte-negative isolation kit (Miltenyi Biotec Inc	Auburn	CA) following manufacturer's recommandation.	total RNA	Total RNA from monocytes was extracted using Qiagen RNeasy Mini kit (Qiagen	Inc.	Valencia	CA). We used Agilent Bioanalyzer (Agilent	Santa Clara	CA) to control the RNA quality before each array experimant	where RNA integrity number (RIN) should be no less than 7.0.	biotin	Preparation of cDNA	hybridization	and scanning of the Affymetrix HG-133A arrays was performed according to the manufacturer's protocol for the HG-133A arrays (Affymetrix	Santa Clara	CA).	9606	Preparation of cDNA	hybridization	and scanning of the Affymetrix HG-133A arrays was performed according to the manufacturer's protocol for the HG-133A arrays (Affymetrix	Santa Clara	CA).	Preparation of cDNA	hybridization	and scanning of the Affymetrix HG-133A arrays was performed according to the manufacturer's protocol for the HG-133A arrays (Affymetrix	Santa Clara	CA).	we used RMA (robust multiarray average) method to normalize the array signals and analyzed differential expression analysis through the Altanalyze software.	GPL96	Yao-Zhong
GSM1369830	Monocytes from a premonopausal low BMD woman (L-GE-76M.CEL)	GSM1369830	Public on Jun 01 2016	Apr 15 2014	Jun 01 2016	RNA	1	monocytes	Homo sapiens	gender: Female	bone mineral density: low BMD	state: premenopausal	cell type: monocytes	Monocyte isolation from whole blood was performed with a monocyte-negative isolation kit (Miltenyi Biotec Inc	Auburn	CA) following manufacturer's recommandation.	total RNA	Total RNA from monocytes was extracted using Qiagen RNeasy Mini kit (Qiagen	Inc.	Valencia	CA). We used Agilent Bioanalyzer (Agilent	Santa Clara	CA) to control the RNA quality before each array experimant	where RNA integrity number (RIN) should be no less than 7.0.	biotin	Preparation of cDNA	hybridization	and scanning of the Affymetrix HG-133A arrays was performed according to the manufacturer's protocol for the HG-133A arrays (Affymetrix	Santa Clara	CA).	9606	Preparation of cDNA	hybridization	and scanning of the Affymetrix HG-133A arrays was performed according to the manufacturer's protocol for the HG-133A arrays (Affymetrix	Santa Clara	CA).	Preparation of cDNA	hybridization	and scanning of the Affymetrix HG-133A arrays was performed according to the manufacturer's protocol for the HG-133A arrays (Affymetrix	Santa Clara	CA).	we used RMA (robust multiarray average) method to normalize the array signals and analyzed differential expression analysis through the Altanalyze software.	GPL96	Yao-Zhong
GSM1369831	Monocytes from a premonopausal low BMD woman (L-GE-83M.CEL)	GSM1369831	Public on Jun 01 2016	Apr 15 2014	Jun 01 2016	RNA	1	monocytes	Homo sapiens	gender: Female	bone mineral density: low BMD	state: premenopausal	cell type: monocytes	Monocyte isolation from whole blood was performed with a monocyte-negative isolation kit (Miltenyi Biotec Inc	Auburn	CA) following manufacturer's recommandation.	total RNA	Total RNA from monocytes was extracted using Qiagen RNeasy Mini kit (Qiagen	Inc.	Valencia	CA). We used Agilent Bioanalyzer (Agilent	Santa Clara	CA) to control the RNA quality before each array experimant	where RNA integrity number (RIN) should be no less than 7.0.	biotin	Preparation of cDNA	hybridization	and scanning of the Affymetrix HG-133A arrays was performed according to the manufacturer's protocol for the HG-133A arrays (Affymetrix	Santa Clara	CA).	9606	Preparation of cDNA	hybridization	and scanning of the Affymetrix HG-133A arrays was performed according to the manufacturer's protocol for the HG-133A arrays (Affymetrix	Santa Clara	CA).	Preparation of cDNA	hybridization	and scanning of the Affymetrix HG-133A arrays was performed according to the manufacturer's protocol for the HG-133A arrays (Affymetrix	Santa Clara	CA).	we used RMA (robust multiarray average) method to normalize the array signals and analyzed differential expression analysis through the Altanalyze software.	GPL96	Yao-Zhong
GSM1369832	Monocytes from a premonopausal low BMD woman (L-GE-84M.CEL)	GSM1369832	Public on Jun 01 2016	Apr 15 2014	Jun 01 2016	RNA	1	monocytes	Homo sapiens	gender: Female	bone mineral density: low BMD	state: premenopausal	cell type: monocytes	Monocyte isolation from whole blood was performed with a monocyte-negative isolation kit (Miltenyi Biotec Inc	Auburn	CA) following manufacturer's recommandation.	total RNA	Total RNA from monocytes was extracted using Qiagen RNeasy Mini kit (Qiagen	Inc.	Valencia	CA). We used Agilent Bioanalyzer (Agilent	Santa Clara	CA) to control the RNA quality before each array experimant	where RNA integrity number (RIN) should be no less than 7.0.	biotin	Preparation of cDNA	hybridization	and scanning of the Affymetrix HG-133A arrays was performed according to the manufacturer's protocol for the HG-133A arrays (Affymetrix	Santa Clara	CA).	9606	Preparation of cDNA	hybridization	and scanning of the Affymetrix HG-133A arrays was performed according to the manufacturer's protocol for the HG-133A arrays (Affymetrix	Santa Clara	CA).	Preparation of cDNA	hybridization	and scanning of the Affymetrix HG-133A arrays was performed according to the manufacturer's protocol for the HG-133A arrays (Affymetrix	Santa Clara	CA).	we used RMA (robust multiarray average) method to normalize the array signals and analyzed differential expression analysis through the Altanalyze software.	GPL96	Yao-Zhong
GSM1369833	Monocytes from a premonopausal low BMD woman (L-GE-86M.CEL)	GSM1369833	Public on Jun 01 2016	Apr 15 2014	Jun 01 2016	RNA	1	monocytes	Homo sapiens	gender: Female	bone mineral density: low BMD	state: premenopausal	cell type: monocytes	Monocyte isolation from whole blood was performed with a monocyte-negative isolation kit (Miltenyi Biotec Inc	Auburn	CA) following manufacturer's recommandation.	total RNA	Total RNA from monocytes was extracted using Qiagen RNeasy Mini kit (Qiagen	Inc.	Valencia	CA). We used Agilent Bioanalyzer (Agilent	Santa Clara	CA) to control the RNA quality before each array experimant	where RNA integrity number (RIN) should be no less than 7.0.	biotin	Preparation of cDNA	hybridization	and scanning of the Affymetrix HG-133A arrays was performed according to the manufacturer's protocol for the HG-133A arrays (Affymetrix	Santa Clara	CA).	9606	Preparation of cDNA	hybridization	and scanning of the Affymetrix HG-133A arrays was performed according to the manufacturer's protocol for the HG-133A arrays (Affymetrix	Santa Clara	CA).	Preparation of cDNA	hybridization	and scanning of the Affymetrix HG-133A arrays was performed according to the manufacturer's protocol for the HG-133A arrays (Affymetrix	Santa Clara	CA).	we used RMA (robust multiarray average) method to normalize the array signals and analyzed differential expression analysis through the Altanalyze software.	GPL96	Yao-Zhong
GSM1369834	Monocytes from a premonopausal low BMD woman (L-GE-88M.CEL)	GSM1369834	Public on Jun 01 2016	Apr 15 2014	Jun 01 2016	RNA	1	monocytes	Homo sapiens	gender: Female	bone mineral density: low BMD	state: premenopausal	cell type: monocytes	Monocyte isolation from whole blood was performed with a monocyte-negative isolation kit (Miltenyi Biotec Inc	Auburn	CA) following manufacturer's recommandation.	total RNA	Total RNA from monocytes was extracted using Qiagen RNeasy Mini kit (Qiagen	Inc.	Valencia	CA). We used Agilent Bioanalyzer (Agilent	Santa Clara	CA) to control the RNA quality before each array experimant	where RNA integrity number (RIN) should be no less than 7.0.	biotin	Preparation of cDNA	hybridization	and scanning of the Affymetrix HG-133A arrays was performed according to the manufacturer's protocol for the HG-133A arrays (Affymetrix	Santa Clara	CA).	9606	Preparation of cDNA	hybridization	and scanning of the Affymetrix HG-133A arrays was performed according to the manufacturer's protocol for the HG-133A arrays (Affymetrix	Santa Clara	CA).	Preparation of cDNA	hybridization	and scanning of the Affymetrix HG-133A arrays was performed according to the manufacturer's protocol for the HG-133A arrays (Affymetrix	Santa Clara	CA).	we used RMA (robust multiarray average) method to normalize the array signals and analyzed differential expression analysis through the Altanalyze software.	GPL96	Yao-Zhong
GSM1369835	Monocytes from a premonopausal low BMD woman (L-GE-89M.CEL)	GSM1369835	Public on Jun 01 2016	Apr 15 2014	Jun 01 2016	RNA	1	monocytes	Homo sapiens	gender: Female	bone mineral density: low BMD	state: premenopausal	cell type: monocytes	Monocyte isolation from whole blood was performed with a monocyte-negative isolation kit (Miltenyi Biotec Inc	Auburn	CA) following manufacturer's recommandation.	total RNA	Total RNA from monocytes was extracted using Qiagen RNeasy Mini kit (Qiagen	Inc.	Valencia	CA). We used Agilent Bioanalyzer (Agilent	Santa Clara	CA) to control the RNA quality before each array experimant	where RNA integrity number (RIN) should be no less than 7.0.	biotin	Preparation of cDNA	hybridization	and scanning of the Affymetrix HG-133A arrays was performed according to the manufacturer's protocol for the HG-133A arrays (Affymetrix	Santa Clara	CA).	9606	Preparation of cDNA	hybridization	and scanning of the Affymetrix HG-133A arrays was performed according to the manufacturer's protocol for the HG-133A arrays (Affymetrix	Santa Clara	CA).	Preparation of cDNA	hybridization	and scanning of the Affymetrix HG-133A arrays was performed according to the manufacturer's protocol for the HG-133A arrays (Affymetrix	Santa Clara	CA).	we used RMA (robust multiarray average) method to normalize the array signals and analyzed differential expression analysis through the Altanalyze software.	GPL96	Yao-Zhong
