# Supplementary material for: Comprehensive analysis of the m6A-related molecular patterns and diagnostic biomarkers in osteoporosis
Source: Front Endocrinol (Lausanne). 2022 Aug 10;13:957742. doi: 10.3389/fendo.2022.957742 (PMC9399504; doi:10.3389/fendo.2022.957742)
Supplement: Supplementary file 3 [file DataSheet_1.zip › Supplementary Tables/Table S2_OP GSE56815 DEGs sig .csv]

	logFC	AveExpr	t	PValue	adj.P.Val	B
HLA-DQA1	-4.7593	8.31447925	-10.7876557329361	2.64152098301318e-17	8.82380413474614e-17	28.4109008218051
FOLR3	-3.84347425000001	7.867873375	-19.1930532673784	8.68967273781162e-32	1.36600774356245e-30	61.8638818855708
EIF5A	-3.64270024999998	8.484150125	-12.5642174619142	1.13262589868228e-20	5.05686069883235e-20	36.1818405471292
HLA-DRB4	-3.61782049999998	10.3914795	-8.45344717629424	9.93908317337621e-13	2.40535509462215e-12	17.8819235930294
RUFY3	-2.28326700000001	7.27458525	-27.8646205556564	4.05717377560254e-43	5.27704800808647e-41	87.9898075549834
DPP8	-2.27144925000001	8.946577875	-38.0564742590606	2.97544696888358e-53	9.22611718876575e-50	111.20250681999
GZMB	-2.17643475	9.245892125	-16.8651037021752	3.72223792532558e-28	3.51881989236381e-27	53.4722798830518
LILRA5	-2.17299600000001	8.1616155	-13.2437994859435	6.3858729730475e-22	3.17832995524511e-21	39.0660243672147
DMTF1	-2.10125650000002	8.41203225	-28.0313127818623	2.6232202684267e-43	3.65570797632543e-41	88.4253079690228
FCGR2C	-2.03146125	10.518975625	-22.5263092987623	1.61493895283222e-36	5.21616870624428e-35	72.7857837008374
FOXO3	-1.84937025000001	9.042542625	-42.0397999689026	1.43272669216072e-56	8.8850545814347e-53	118.746836325826
ARL4C	-1.83465625000001	7.818196875	-19.181622851747	9.03957812438535e-32	1.41741956354932e-30	61.8242776913775
CACNA2D3	-1.81227199999999	8.457889	-22.0073434859952	8.14621686912736e-36	2.33883166268025e-34	71.1642126197481
SERPINF1	-1.79356625000001	7.920859125	-18.1241439218895	3.72580090686562e-30	4.57535729186676e-29	58.0929667696847
TNFRSF21	-1.77065175	6.858242125	-28.0130477210259	2.75132491138078e-43	3.79163143065065e-41	88.3776943847837
EIF5	-1.72005224999998	10.362406625	-36.9878919014983	2.61001481297273e-52	4.62457338932868e-49	109.051990371427
CLK4	-1.70923725	7.821800125	-19.8597924606174	8.91794659777116e-33	1.63071562078756e-31	64.1476301961075
IGLC1	-1.70107525	10.507172375	-6.63588355622197	3.43610859774914e-09	6.6497199154131e-09	9.78520051142088
IL1R2	-1.70028424999999	6.638759625	-24.2664914058954	8.61780376758115e-39	4.27546480517236e-37	78.0267887502248
RAC1	-1.69750000000001	10.885053	-28.1986597873187	1.69677677862029e-43	2.47589675120323e-41	88.8603452195745
MAN2A1	-1.69736524999999	9.031426375	-25.4257603293505	3.08393077717677e-40	2.03457411858104e-38	81.3592717364151
LOC728392	-1.69633275	9.364929875	-21.728483658779	1.96580204111889e-35	5.30040059043426e-34	70.2813158744224
FCGR2A	-1.66799499999998	10.0166035	-28.6726004339848	4.99707346535638e-44	8.04918210270327e-42	90.0807430151448
SFSWAP	-1.66761174999999	7.991568375	-36.086753312305	1.70217318813635e-51	1.91927764113228e-48	107.193159106666
ERGIC2	-1.66266975	6.696154375	-23.7693207424743	3.731820472861e-38	1.68926165419325e-36	76.5594450836035
POGLUT1	-1.65459875	7.831827875	-39.8306553986264	9.09817760401885e-55	3.76148989408819e-51	114.651073757923
BTN3A2	-1.62080450000001	7.766658	-11.5841820450528	7.85080109776835e-19	3.00350049400434e-18	31.9327540420695
TRIM44	-1.61641499999999	9.51419975	-33.4953929033703	4.75266453358597e-49	3.46748813000393e-46	101.600643932795
PPWD1	-1.60670999999999	7.674186	-21.7921979634028	1.60626924174655e-35	4.38822850338821e-34	70.4837621334518
PPIG	-1.6057305	8.303299375	-17.3234113219569	6.8091888147022e-29	7.00866131690883e-28	55.177089564756
AIM2	-1.60572999999999	7.36656375	-16.858190933816	3.81960366340482e-28	3.60262693819088e-27	53.4463638584037
ZNF91	-1.57653900000001	8.5606105	-20.8408118717935	3.42778646475871e-34	7.71594111114379e-33	67.4156255113434
FCGR2B	-1.55588824999999	8.054890375	-13.6221126821918	1.31948654320145e-22	7.00881867037583e-22	40.6479492629532
RUFY2	-1.54211574999999	6.649193875	-19.7602982941288	1.2485548147003e-32	2.2281763117594e-31	63.8101053408597
CBR1	-1.53538174999999	7.549420625	-22.7473923566257	8.17211915972596e-37	2.78458225104618e-35	73.4682129173341
EIF2S3	-1.53463274999998	9.332962625	-9.9972238435882	9.10357176101906e-16	2.70446947429747e-15	24.8683635791078
GSAP	-1.52869149999999	9.73800875	-27.8021848688642	4.77967299154032e-43	5.98810950647218e-41	87.826128016609
TAOK3	-1.52312650000001	8.899932	-23.5969450789787	6.23678946402917e-38	2.70471677350888e-36	76.045189022167
FAM49A	-1.50551975	9.171195125	-23.2497908410509	1.76963646996449e-37	6.83763275295001e-36	75.0007572777203
SKAP2	-1.5014405	9.8342005	-30.3626504590326	7.29161504263745e-46	2.26094753434581e-43	94.2974776305683
MAP3K7CL	-1.47477749999999	8.59370325	-11.4634184666057	1.33279513258555e-18	4.98361713278823e-18	31.402433995786
TIA1	-1.47226974999998	8.872319875	-22.0486903433425	7.15362601510241e-36	2.08861658650474e-34	71.2944273556022
SCAF11	-1.47034400000001	9.5989625	-20.5945783464202	7.68953287380055e-34	1.62199449377123e-32	66.6054931759361
IFI44L	-1.4672385	8.11659775	-7.25672998338455	2.19944338687136e-10	4.59331475456567e-10	12.509639067804
BRD4	-1.46176275	8.437711375	-14.1308626553168	1.62766231054525e-23	9.41599609967014e-23	42.7477004040554
LPIN1	-1.45952975000001	7.146737375	-36.5570801430283	6.36421473142918e-52	8.77059503487957e-49	108.168614158942
CD1C	-1.45132924999999	9.291973875	-23.0381853222512	3.36075782444268e-37	1.22238942218658e-35	74.3583262513262
TNPO3	-1.43168549999999	8.48527525	-30.719876130524	3.06028445179779e-46	9.98860738306525e-44	95.1628263484836
HLA-DMB	-1.43060924999998	11.819329875	-29.5591893314214	5.30528010914364e-45	1.11527778294421e-42	92.3185578066256
SRPK2	-1.429323	8.26857275	-29.636203103315	4.37775282053441e-45	9.5437181274733e-43	92.5102326331736
CDYL	-1.41724625000001	8.275500875	-29.2075920424434	1.28243971761709e-44	2.37404474889624e-42	91.4380266414796
TMEM50B	-1.4164115	8.49052875	-18.8480903372956	2.8796514637269e-31	4.20686891691458e-30	60.6618546344772
FLT3	-1.413965	7.3503045	-26.0582801592109	5.26638065366819e-41	4.00729565935255e-39	83.1269636544096
KLF7	-1.41203825	8.065202125	-29.7979894194046	2.92763501274526e-45	6.98297251213067e-43	92.9115055794387
MLH3	-1.40764400000001	7.334041	-11.7925479309764	3.16099041472729e-19	1.24423243776143e-18	32.8444574504347
PIAS1	-1.40540399999999	9.8346695	-33.3876024324698	6.05641830645555e-49	3.85048436763606e-46	101.359629776868
HIST1H2AC	-1.3997585	9.90054475	-9.8801265010381	1.54329032696312e-15	4.49013134537265e-15	24.3404835502477
MAP3K3	-1.39693924999999	7.890067875	-23.585280340355	6.45800701910488e-38	2.7908941135177e-36	76.0102854849618
CROCCP2	-1.3953435	7.508740875	-18.1243565509321	3.72296599646855e-30	4.57535729186676e-29	58.0937305894897
IFRD1	-1.39033475	7.339601125	-15.0654069865993	3.79263451338643e-25	2.57189971949327e-24	46.520317848839
NCOA1	-1.38318125000001	9.490006625	-29.5667302672078	5.20629142717497e-45	1.11333849260778e-42	92.3373448555044
AKR7A2	-1.3818385	8.33709925	-22.4068404751853	2.33827511749897e-36	7.36081885338572e-35	72.4149440552674
PRKCB	-1.36559325	10.206761875	-21.1046637644659	1.45274467021503e-34	3.50552376355584e-33	68.2763242298499
ADAM11	-1.36423	6.814935	-29.5113471456407	5.97921953561779e-45	1.23600433167112e-42	92.1992708908895
HDC	-1.33810775000001	8.101087875	-12.9465694433528	2.23115356691574e-21	1.05702817763392e-20	37.8111611444867
SOX15	-1.33177974999998	7.368801875	-20.2171906715525	2.68717816538964e-33	5.29032869608376e-32	65.350744772609
HIST2H2BE	-1.32619899999999	7.165603	-14.2909122572717	8.48311692342687e-24	5.04391654847859e-23	43.4016163795763
FASTKD1	-1.3232625	7.6816395	-17.5554532260212	2.91009382300933e-29	3.17448493287465e-28	56.0302298828113
CCR3	-1.32001799999999	8.0499485	-10.4978742734381	9.62112966171274e-17	3.07712406380153e-16	27.1168912377057
RIPK2	-1.31265049999999	9.157526	-28.4597491566348	8.6348238083755e-44	1.37304768840104e-41	89.5347684714169
RAB8B	-1.31031774999999	8.851546625	-18.3780880378873	1.50695102544902e-30	1.9457676819996e-29	59.0012806575387
NUP107	-1.30997300000001	7.74475275	-19.0435807915655	1.45788314700557e-31	2.22412357592991e-30	61.3447724567754
PLIN2	-1.308446	9.327981625	-14.6034726570995	2.39837283347349e-24	1.50694114759735e-23	44.6693623287486
EIF5B	-1.30693325000002	8.560274125	-27.0283493115534	3.73663823920493e-42	3.89458185553434e-40	85.7717116032377
SPATA5L1	-1.30330549999999	6.2206245	-18.4682671142689	1.09472667284798e-30	1.44599519950304e-29	59.3219541340744
SLC25A14	-1.29672724999999	7.240949875	-30.9890945927449	1.59968010623043e-46	5.51134232154889e-44	95.8092230486534
HSPA9	-1.28654050000002	9.315074	-24.9867800008276	1.07313870453011e-39	6.1621015519847e-38	80.1117202093946
NIF3L1	-1.28137050000001	8.524323875	-29.6922392535396	3.80750497661931e-45	8.7452748564832e-43	92.6494294260778
RBPJ	-1.277612	10.140675	-22.7776228717472	7.44815293678917e-37	2.55191825621536e-35	73.5611430709491
ADSL	-1.27627675	9.240502125	-27.1509891887011	2.68891178431138e-42	2.8917882171696e-40	86.1005175063368
PSMA7	-1.26759324999999	10.090839625	-26.7210436751922	8.56773720070216e-42	7.70040902176152e-40	84.9423888375844
CD1D	-1.264347	10.03512475	-15.7738877346793	2.36270516681879e-26	1.81677818871999e-25	49.306336082164
TMEM126B	-1.25648075000001	9.259044625	-24.5191308408888	4.12801048760444e-39	2.13332141990658e-37	78.763518992193
KLHDC2	-1.25506675	7.990481125	-23.0506261161716	3.23599645236082e-37	1.18233466971675e-35	74.3962190177752
LARP7	-1.25383999999999	7.9889975	-17.7902858756436	1.23938706947861e-29	1.41936902636012e-28	56.8868330773103
AGA	-1.25060075	8.054318375	-12.0504761672451	1.03148354494583e-19	4.22618417894961e-19	33.9669845137845
GLA	-1.24745774999999	8.928358625	-27.510834722082	1.03099209800906e-42	1.21784714205775e-40	87.0582639361613
FZD2	-1.24700275000001	7.146579625	-18.2361935300624	2.49657487975543e-30	3.14685144650473e-29	58.494714997638
GLT8D1	-1.24475924999999	8.060203375	-29.6689194274976	4.03508282250115e-45	9.09947859045123e-43	92.5915291202284
EBLN2	-1.23716399999999	6.83181	-30.2139229701539	1.0493299459916e-45	3.09877126669854e-43	93.9345948944336
CCSER2	-1.23712925	6.956245375	-31.9768148258741	1.54136599781471e-47	6.37252082363195e-45	98.1394095907596
ADAMTS5	-1.23207875	6.358634875	-24.4204960900992	5.49843035954293e-39	2.8180591631988e-37	78.4765935832462
ASTE1	-1.22684100000001	6.5895165	-26.9840742312569	4.20920573369997e-42	4.35056489292339e-40	85.652705499339
CCT5	-1.22589075000002	10.258624125	-26.738693179133	8.16729901028872e-42	7.39408829376723e-40	84.9902303474457
HBP1	-1.21819599999999	10.10232975	-23.5348842112413	7.50866311682728e-38	3.15694741145793e-36	75.8593373602757
HNRNPA1	-1.21668574999998	10.026637125	-24.973155859513	1.1157868527148e-39	6.34821299734942e-38	80.0727245527302
HLA-DQB1	-1.2159805	10.88130525	-6.59288187821459	4.14794016082288e-09	7.97626384723817e-09	9.59892662816529
EI24	-1.21085299999999	8.0101165	-27.8620639220959	4.08446834456423e-43	5.27704800808647e-41	87.9831111693219
KIAA1551	-1.20741075	9.414193375	-14.5533600246371	2.93439190543697e-24	1.82707142586018e-23	44.4669351282353
DDX21	-1.20710625000001	9.090030125	-19.5631935684125	2.43989456632708e-32	4.1625876624697e-31	63.138077287377
PARP8	-1.20344400000001	9.22366425	-16.489118161942	1.52941636889702e-27	1.35883604752362e-26	52.0539457655579
TSPAN13	-1.2016515	7.278623625	-10.3038628800755	2.29395591019514e-16	7.1577195356353e-16	26.2473205171757
SELENOT	-1.20147800000001	10.826002625	-23.074730012273	3.00742883079768e-37	1.10549616343454e-35	74.469592072618
GOLGA8A	-1.19903875	6.385961125	-10.9688819249869	1.18106222489961e-17	4.0815588674923e-17	29.2169426403984
GGPS1	-1.19853125	8.502351625	-19.2354890157249	7.50603817476485e-32	1.18746672808174e-30	62.0107792061404
SPOP	-1.1953725	8.777203	-25.4529853065011	2.85600511007416e-40	1.89427975295453e-38	81.4360779659691
MARK2	-1.19270025	6.093543125	-21.0407878299229	1.78709541537191e-34	4.27077927492443e-33	68.0686553268514
INTS8	-1.1921535	9.063939875	-21.1345335359056	1.31882736501601e-34	3.19480777505735e-33	68.373282414291
IDO1	-1.18937525	7.394089125	-25.5593416085007	2.1171842332469e-40	1.46700760027717e-38	81.7355001667716
NIT2	-1.189002	7.1946935	-26.3952388081045	2.0824974334513e-41	1.72194771113976e-39	84.0545819430557
MAP3K1	-1.18825525	7.125856875	-15.9734970742165	1.09338941338141e-26	8.74923154462556e-26	50.079705357571
HSPA6	-1.186423	9.4606455	-11.9290322304098	1.7461533459085e-19	7.02938654634961e-19	33.4392987287219
GSTK1	-1.18249775000002	10.236191125	-20.8887536291844	2.93109001301453e-34	6.7322795243369e-33	67.5725807200991
PTEN	-1.16951974999999	9.792891375	-20.8962645793648	2.86014413756391e-34	6.593748650224e-33	67.5971477431788
BCAT2	-1.168041	6.8323595	-28.1140677214377	2.11423487662026e-43	3.03421441123899e-41	88.6407098035207
TTC27	-1.16775750000001	6.482082	-30.0852050790143	1.43966011740321e-45	3.96802320803378e-43	93.6192858741793
COBLL1	-1.154657	6.26936475	-26.2970296345715	2.72644910928051e-41	2.19585378587053e-39	83.7852162231567
HNRNPA0	-1.14982000000002	9.13371225	-19.3824682178199	4.52745354302566e-32	7.49719710202234e-31	62.5179356927701
BTAF1	-1.1481855	7.99003025	-17.2017550926469	1.0661325388177e-28	1.06381672397071e-27	54.7271191517187
SUPT20H	-1.14784949999999	8.13756125	-31.1988697509831	9.6815201705251e-47	3.43085413357208e-44	96.3095082903281
SUPT7L	-1.147146	7.834466	-23.5689281887971	6.78153953776927e-38	2.89042731570283e-36	75.9613339675269
ABCB7	-1.14644425	7.411531375	-28.218512457924	1.61153363118904e-43	2.37950614614733e-41	88.9118107707449
EIF2S2	-1.14303874999998	10.216380875	-24.9908009597701	1.0608694786637e-39	6.11998332272829e-38	80.1232259791534
SAP130	-1.14225475000001	7.744806375	-29.1554451719785	1.46290485278583e-44	2.66829542486803e-42	91.3066622442439
ADAM28	-1.14191525	7.229423625	-18.7486487894697	4.07815000948279e-31	5.80060717518522e-30	60.3127250746795
NVL	-1.14121525000001	6.865075375	-33.5822506478042	3.91126345685392e-49	3.03196254095995e-46	101.79434735908
CCNB1IP1	-1.13971800000001	7.314110625	-25.484809719809	2.61105006308642e-40	1.76004640937288e-38	81.5257769702517
RAB20	-1.13931475	9.125786125	-19.7831113678745	1.15572727403349e-32	2.0774616492518e-31	63.8875971019106
SNRPA1	-1.136856	7.65946125	-21.6955492939041	2.18250627663429e-35	5.85922626603789e-34	70.1765018482093
DKFZP586I1420	-1.13521625000002	8.407858875	-19.5374965753788	2.6634634603816e-32	4.52533387659082e-31	63.0501321790345
TPP2	-1.135113	8.03573875	-21.1604391322682	1.21281455577293e-34	2.96112971166371e-33	68.4572943200182
RNF24	-1.134258	7.601697125	-25.9630027224755	6.85789565715167e-41	5.18649267290562e-39	82.8629145056534
LRRC23	-1.13341549999999	6.29773625	-26.8934058012226	5.37434879303844e-42	5.33264384640447e-40	85.408498212929
SCO2	-1.13183600000001	9.237246	-9.08882177007645	5.54991283599193e-14	1.45100271721771e-13	20.7606424003402
BCAT1	-1.1316935	7.271058	-27.6687607141795	6.79100583071913e-43	8.32724940861472e-41	87.4753182502728
PLA2G16	-1.13141700000001	8.03967725	-9.65187570598698	4.32668901341119e-15	1.2138412991029e-14	23.3098066758321
MPHOSPH6	-1.12578375	8.538814125	-20.8694909809918	3.12127389852002e-34	7.1163897359088e-33	67.5095476105175
ASGR2	-1.12521324999998	9.397243875	-13.1843845209939	8.19328274602245e-22	4.03579372116428e-21	38.8160176956102
SDR39U1	-1.121234	8.204867375	-23.1506799436902	2.38845088300668e-37	9.0316939944914e-36	74.7004094475165
CLC	-1.11966749999998	11.198711	-8.92066030610799	1.19089793267096e-13	3.05053842604666e-13	19.9984347652829
EIF3H	-1.1181765	10.98607	-28.9090074596969	2.73267040671117e-44	4.7737057823153e-42	90.6831386572171
TCL1A	-1.11649125	8.026164375	-12.8141881185207	3.90819471785375e-21	1.80601114327645e-20	37.2489392123657
NXT2	-1.11606425	7.779586625	-16.0793430913282	7.28151896690225e-27	5.96517039276675e-26	50.4877348988379
FUT6	-1.11460474999998	8.206400625	-25.106817584201	7.61799194651717e-40	4.56453884602186e-38	80.4545734318133
KLF13	-1.11432650000001	6.8174255	-10.8738896170443	1.80036852966406e-17	6.10608992983956e-17	28.7947679157381
FUCA1	-1.11382424999998	9.388189875	-10.6461816281625	4.9609783191266e-17	1.62094346923412e-16	27.7799103797909
SAMD4A	-1.11269550000001	6.457359	-18.1057414426401	3.97959593495941e-30	4.87736446455549e-29	58.0268392899252
ARMCX3	-1.11205150000001	7.969903	-18.2238525591204	2.60893165891043e-30	3.27515985480426e-29	58.4505419739615
MLXIP	-1.10532625	7.820625125	-12.8850852929582	2.89391857765054e-21	1.35805040176314e-20	37.5502910302726
LUC7L3	-1.10223225000001	9.538606875	-14.51040315411	3.48915821335239e-24	2.15196565490849e-23	44.2931605411081
TMEM140	-1.09626649999999	8.06897575	-16.9518256662766	2.69364831667967e-28	2.58386079441439e-27	53.7968899951841
ALDH1A1	-1.09276125	9.183112125	-9.12242200842358	4.76490222175262e-14	1.25077422764863e-13	20.9129217125375
MANBA	-1.08577175	9.148678875	-25.1503547097116	6.72980145395517e-40	4.07169402114175e-38	80.5786044339348
PRPSAP2	-1.08530799999999	7.96576175	-23.6676071830147	5.05105648638841e-38	2.24545711830378e-36	76.2563448313046
RABGGTB	-1.08449074999999	8.038083125	-20.5759844698064	8.17548123499914e-34	1.71284617833943e-32	66.5440446901938
LIPE	-1.08043774999999	6.821073375	-23.4296194154602	1.02953270035429e-37	4.1866537975391e-36	75.5432489480031
SUCLG2	-1.07989525	7.866423125	-15.3339502205447	1.31438878677119e-25	9.36379329254626e-25	47.5838743479136
LYZ	-1.07967649999999	12.37688625	-5.34839683415911	8.11131951911958e-07	1.35658975182902e-06	4.40313063590176
SNX5	-1.07634450000001	9.29192875	-24.6317520284098	2.97891298808121e-39	1.55241419290636e-37	79.0900302804758
MKKS	-1.075053	7.59534125	-19.7430045154388	1.32391315189011e-32	2.34578497469901e-31	63.7513216886602
MTIF2	-1.07398725	7.928313375	-19.3529769620254	5.00980525960808e-32	8.23001518343299e-31	62.4163779555138
PPM1D	-1.0732365	7.6168635	-16.6464231867342	8.44923721809256e-28	7.71125012626947e-27	52.649523690524
PRDX2	-1.06975049999999	7.77074125	-8.16876153817493	3.61522266437525e-12	8.44596095427504e-12	16.5951804100027
SLC25A20	-1.067227	8.444556	-17.4756835945704	3.89491867066203e-29	4.14666749117779e-28	55.7376988561739
DDB2	-1.06529325000001	6.643447375	-24.2356870737146	9.43074229991331e-39	4.66013931258266e-37	77.9365517989415
KMO	-1.0630025	8.170659	-18.1672399598292	3.19349841698916e-30	3.97680329979082e-29	58.2476664465991
PAPD7	-1.0623735	7.974705375	-26.7630303687962	7.64595933439625e-42	6.97300247239093e-40	85.0561574361081
KIZ	-1.06230950000001	6.39027275	-30.7637766651706	2.7521946411904e-46	9.22580273910392e-44	95.2685678340957
LGALS3BP	-1.06186499999999	6.57343575	-14.6628691391249	1.88914569936185e-24	1.20097765808227e-23	44.9088795612323
ADORA3	-1.0610915	6.94050225	-24.8640459668637	1.52541400293952e-39	8.4462990528834e-38	79.7598184104498
EGFR	-1.0582635	7.7441045	-27.3123706202857	1.7471065260673e-42	1.9521947966498e-40	86.531331755905
RBBP6	-1.057959	7.91747725	-22.4656914951554	1.94821369651512e-36	6.19581909689154e-35	72.5978039596778
EDA	-1.05516599999999	7.457508875	-26.5258673505623	1.45707056936242e-41	1.26377945956658e-39	84.4116070484803
MPHOSPH10	-1.046353	7.23967575	-26.1791092264589	3.77185445406559e-41	3.01821359959842e-39	83.4607068753191
RNF13	-1.04069699999998	10.74589575	-22.6672755878584	1.04542081699483e-36	3.51391717972544e-35	73.2214839709079
PIK3R4	-1.03640425	7.585384625	-20.5996673189054	7.56169218493464e-34	1.60023358030689e-32	66.6223043591104
EIF2D	-1.033732	8.69125675	-27.6655823682864	6.84817737385069e-43	8.32724940861472e-41	87.4669443301255
CCNL1	-1.03350799999997	10.03860275	-17.5326204025203	3.16305731395674e-29	3.42931817001796e-28	55.9465780811473
MTMR9	-1.03300925	7.749738125	-25.1665824053842	6.42618931728666e-40	3.90998549920879e-38	80.6247912956597
SMAGP	-1.03205025000001	7.034437875	-27.8041858301607	4.7546126259599e-43	5.98810950647218e-41	87.8313784281622
SLC6A13	-1.03047700000001	7.77942	-26.8384234048808	6.23478705565244e-42	5.99457859312072e-40	85.2600788323276
DPEP2	-1.03016375	9.017787625	-17.03731241171	1.96009799910445e-28	1.90525826668436e-27	54.1159507988465
RTCB	-1.02921875	9.123121625	-21.4724880202439	4.44475832477621e-35	1.14611928279001e-33	69.4635752277016
FLNC	-1.02576949999999	6.6815525	-29.4499506356811	6.97264771033571e-45	1.39486692824667e-42	92.0459457757933
CD320	-1.02572050000001	7.592724	-24.8214152239482	1.72414728325158e-39	9.42052808553718e-38	79.6372677970435
GADD45B	-1.02561025000002	8.254325625	-16.641842007075	8.59614214645952e-28	7.83955522371598e-27	52.6322230137729
DNMBP	-1.02381125	7.323293125	-26.8949342846077	5.35222557915251e-42	5.33264384640447e-40	85.4126206419777
TCN2	-1.022112	7.245994	-22.9609142209122	4.25233872269672e-37	1.51556773498872e-35	74.1226253253917
RANBP1	-1.02117224999999	8.633801125	-17.0845904932569	1.64472234815982e-28	1.61516162187065e-27	54.2920119021033
IGKC	-1.02114600000001	9.509397	-4.94133413983133	4.14198169820631e-06	6.62279218806921e-06	2.81013498530501
DARS	-1.02094125	7.941966125	-17.2821738856859	7.92516502177642e-29	8.08353797410304e-28	55.0247715796765
SEC31B	-1.02089399999999	7.270514125	-24.010918223901	1.82539605937447e-38	8.60851229065458e-37	77.2754203438901
NUP85	-1.02071025000001	7.651922125	-19.7940715304101	1.1136401193183e-32	2.00471384614005e-31	63.9248054482786
METTL4	-1.01877474999999	6.202821875	-43.8845283539436	5.19837477455612e-58	6.44754423288195e-54	122.011357852004
IFI6	-1.01874324999999	7.221157875	-9.50593656363864	8.37410493346143e-15	2.30655170974288e-14	22.6498176102614
C6orf48	-1.01767049999999	10.075708	-26.4872647689008	1.6190211798044e-41	1.38487722021476e-39	84.3062503095072
SLC29A3	-1.01699500000001	8.45866675	-29.4787311336152	6.4877151923831e-45	1.31913330378898e-42	92.1178531351649
FH	-1.01613225	8.342158125	-22.9988890349928	3.78769181063612e-37	1.36566109091046e-35	74.2385346436064
LAP3	-1.01508925	10.645272125	-10.2685514938781	2.68774710038082e-16	8.34237419570152e-16	26.0887980597322
HAL	-1.01296825000002	8.326381875	-12.6395379027714	8.2132457087439e-21	3.71242297833639e-20	36.5041216287553
CCNI	-1.01272199999998	11.239708125	-16.751659874348	5.69070566160593e-28	5.26730017320137e-27	53.0462162093907
FAM46A	-1.01225950000001	10.0247425	-17.9918510025635	5.98902707983011e-30	7.17699544648626e-29	57.6166647036291
HLA-DPB1	-1.01190075	11.953621125	-15.3581725575614	1.19511335015392e-25	8.57315840483464e-25	47.6793536274642
PRKAA1	-1.00934924999999	6.828850375	-16.89037323165	3.3871387440958e-28	3.21674439839358e-27	53.5669643337259
RNASE4	-1.00863524999998	7.098379625	-10.77716243122	2.76778108975782e-17	9.23561712571059e-17	28.3641510681153
HIF3A	-1.00706200000001	6.3567025	-22.2602294689183	3.68983948744673e-36	1.12444911947916e-34	71.9578544359695
RBM5	-1.00528399999999	9.9631655	-25.214825360862	5.60286781825077e-40	3.49207887184746e-38	80.7619599125587
KLF6	-1.00358475000001	9.502877375	-12.7923719420885	4.28727585876093e-21	1.97383379644439e-20	37.1560919806966
LHPP	-0.999958750000016	6.569806625	-20.2487596041795	2.41867773906839e-33	4.79981759962644e-32	65.4563190612995
SEMA6A	-0.998192999999998	6.67020475	-22.7785912652589	7.42606462812319e-37	2.55139832638814e-35	73.5641184411194
RPN2	-0.995842749999969	10.665647125	-23.742542185842	4.04101080563965e-38	1.82256934626722e-36	76.4797430848608
PHACTR4	-0.994827750000014	5.948131625	-24.0644739978678	1.55895630970361e-38	7.49447097257904e-37	77.4333812730548
EFCC1	-0.994096250000002	6.602364875	-25.182069939419	6.14934123990701e-40	3.79454126361028e-38	80.6688495205161
VPS35	-0.992573999999991	10.55254425	-22.9992784283514	3.78320309883759e-37	1.36566109091046e-35	74.2397224322421
RBBP4	-0.991319000000013	9.3168465	-19.0753836851538	1.30561435436278e-31	1.99920183174835e-30	61.4554429357692
ITGB3BP	-0.990943500000006	6.269314875	-14.8422022258303	9.21503536175085e-25	6.03453450854254e-24	45.6293290362547
COPS3	-0.988222500000006	8.715554125	-19.2821141357864	6.39211755554126e-32	1.03231033908045e-30	62.1719347914819
SLC41A3	-0.985743499999989	8.02321425	-26.6461003849787	1.05016427131782e-41	9.33991074527047e-40	84.7389561464225
LAMP2	-0.985500250000019	9.654530875	-18.1334923443778	3.60319602599212e-30	4.45123907473906e-29	58.1265435679423
ADA	-0.984551749999995	7.107422375	-17.1181223355111	1.45255226763076e-28	1.43553830879875e-27	54.4167127889613
SEC23B	-0.983643999999998	8.405484	-17.9726971712449	6.41619914078403e-30	7.66667802920466e-29	57.5475265452996
PDE4B	-0.982951250000004	7.052663375	-13.1085448786145	1.12689786702735e-21	5.46827630858382e-21	38.4962904951469
POLB	-0.982460500000009	8.7782495	-25.5801809285886	1.99680747838977e-40	1.39137096373417e-38	81.7940519344476
IDE	-0.982194499999991	7.657193	-17.8639390555348	9.49606973939518e-30	1.11745496183794e-28	57.1540971258562
TOMM20	-0.97871850000001	9.653485625	-17.2618725928765	8.54065217335938e-29	8.65438798253075e-28	54.9497070741505
PRDM14	-0.978418	7.58770525	-23.6058924539736	6.07230821005573e-38	2.65193094117328e-36	76.0719526691983
PTP4A1	-0.978265749999968	8.955192875	-21.438114972538	4.96191533942291e-35	1.27417465745057e-33	69.3532436374407
EPS15L1	-0.977507999999998	7.61707325	-21.409808629585	5.43318472901733e-35	1.38373285819306e-33	69.2622901188986
LIPT1	-0.976913000000001	7.212593	-14.2008555024371	1.22356417634668e-23	7.16180579482205e-23	43.0340653664393
CEP192	-0.97682899999999	7.2402125	-12.9114666570057	2.58818633338958e-21	1.21965330900574e-20	37.6622778655171
IMP4	-0.976291499999988	8.405331875	-16.6724704803227	7.66082468245024e-28	7.0020050505844e-27	52.7478400067802
ATIC	-0.974555749999997	7.602970875	-12.5846744635677	1.03788905378171e-20	4.65399057630314e-20	36.2694350863137
ABCA1	-0.97406925	6.333977375	-17.3445819648557	6.29929941909152e-29	6.5000175287015e-28	55.255204776692
DAPK2	-0.973005249999995	6.504723875	-24.0334246583746	1.7082310991853e-38	8.086713863815e-37	77.3418354008646
PPIH	-0.971332500000001	7.548086625	-19.5680101211629	2.40014758460204e-32	4.1060731712854e-31	63.1545528795887
MAP3K14	-0.970413500000004	7.68041075	-20.8640359985367	3.17736348021821e-34	7.23097967800853e-33	67.4916898822275
HIST1H2BE	-0.96880349999999	7.09877375	-17.4168994068502	4.83064035264107e-29	5.06890290133732e-28	55.5216196314141
CES2	-0.966955499999999	8.906237	-25.166319237233	6.43100090170598e-40	3.90998549920879e-38	80.6240424613333
LETMD1	-0.965714750000011	8.049449125	-26.8177963099051	6.59242301612739e-42	6.1551613138004e-40	85.2043337968523
ITGAX	-0.965182499999999	8.121246375	-15.564436175779	5.33227838952004e-26	3.94137359149089e-25	48.4893652849926
SRSF8	-0.960609999999992	9.1339615	-26.6201935970077	1.12683141808312e-41	9.91212062303897e-40	84.6685237620029
RNF141	-0.960602999999997	7.913524	-15.8967704848216	1.46940860636988e-26	1.15714761554322e-25	49.7830362582372
IRF8	-0.9604395	11.087347875	-19.7818161307936	1.16080599004383e-32	2.08357115694843e-31	63.8831990256603
DELE1	-0.960329999999985	8.478381875	-25.2702709428064	4.78725871595568e-40	3.0140289265989e-38	80.9193507353889
MYO9A	-0.958692000000005	7.14689425	-21.234167723619	9.55843793875706e-35	2.36633344819169e-33	68.6959982457292
CLEC4A	-0.958207250000003	10.716259625	-16.418908867146	1.99519283145132e-27	1.75037251326097e-26	51.7871117641477
CNDP2	-0.957292000000001	10.0496055	-13.9625846884789	3.24062679147145e-23	1.82863940375889e-22	42.056716377337
IPO5	-0.957174000000006	8.0123825	-20.771026933	4.30692150454565e-34	9.5390620394428e-33	67.1867065452498
SLC12A6	-0.952820750000011	7.120884125	-19.0060406882802	1.66088343156592e-31	2.50912755197467e-30	61.2139831693644
P2RY14	-0.952517499999996	6.73631375	-10.6775561891356	4.31327041780892e-17	1.41677682712087e-16	27.919972325506
RALB	-0.952451499999999	9.99229325	-24.0675410629983	1.5449457067606e-38	7.45601618714076e-37	77.4424192567489
DAP3	-0.952325500000006	9.4247075	-24.8554984345993	1.56331352839691e-39	8.61767897453639e-38	79.7352600758078
ZNF654	-0.952220000000001	6.238139	-19.7498725065671	1.2934506294331e-32	2.30167405406869e-31	63.7746709456348
ZNF37BP	-0.952156500000001	5.516901625	-27.3893908070834	1.42319556176864e-42	1.64970977127256e-40	86.7361993979219
APBB1IP	-0.951852999999999	8.04557875	-12.6085169869022	9.37483259323698e-21	4.21595535365911e-20	36.3714667029648
RUVBL2	-0.950990250000007	8.501391875	-22.6922581699839	9.68076132169544e-37	3.26278485524426e-35	73.298490314946
ABCD4	-0.948752999999998	7.40787475	-24.3098313214773	7.59241533529506e-39	3.81249908516861e-37	78.1535964720208
MSL3	-0.947864750000003	9.550209625	-28.7656401028781	3.93859349553536e-44	6.51338335001668e-42	90.3183200485219
KYNU	-0.94769325	9.738789375	-14.1779472601863	1.34326388831055e-23	7.8255058744555e-23	42.9404072608482
GPATCH8	-0.946261749999996	8.308222625	-23.074160143173	3.01263971007721e-37	1.10549616343454e-35	74.4678580379531
DIDO1	-0.942413499999982	7.818906	-30.0742603538359	1.47897635188186e-45	3.98777036791103e-43	93.592421865203
POLR2H	-0.941607000000001	8.1536245	-23.6311701063582	5.6309203167548e-38	2.47660654924503e-36	76.1475220863407
GLT8D2	-0.941554250000019	6.552069625	-34.1789739630422	1.03766757084116e-49	8.58012725409529e-47	103.113048190444
CLDND1	-0.940630249999995	7.152019375	-11.0706810884767	7.52385343590603e-18	2.63239362949344e-17	29.6685517932608
TMEM230	-0.940556750000001	9.775327375	-16.735977390092	6.03541989496072e-28	5.57388778534607e-27	52.9871893801685
CLCA1	-0.93954350000001	6.87647075	-28.731320492897	4.29972700705384e-44	7.01704132480116e-42	90.2307605867164
PTAFR	-0.939401750000007	10.199327625	-20.1313425717132	3.57986577753183e-33	6.94852507648315e-32	65.0630778342485
GCHFR	-0.939123499999988	6.75825175	-25.8004692636035	1.0779272801031e-40	7.910965713088e-39	82.4106670205917
RHOF	-0.939006249999992	7.835970125	-24.3423674712118	6.90441729280828e-39	3.49532602786535e-37	78.2486782024516
TBC1D8	-0.938192500000014	8.84205775	-14.0592879250912	2.18061579896149e-23	1.24694226622957e-22	42.454230727878
OSTF1	-0.937604999999991	8.97055875	-16.4410674368682	1.83449248537362e-27	1.6171435889189e-26	51.8713940740603
LILRA4	-0.93661225	8.200928375	-12.3908191741262	2.37939774931866e-20	1.03296010797337e-19	35.437496143052
TIMM10B	-0.936601749999995	7.088783625	-21.8943771967853	1.16284101851751e-35	3.22655864713035e-34	70.8075343560351
LOC100289518	-0.935003999999994	7.00763025	-27.8919340974218	3.77683422863739e-43	5.03699730513866e-41	88.0613157532099
HIST1H2AE	-0.928348749999998	5.382763625	-21.400721066893	5.59387832830747e-35	1.42173919889339e-33	69.2330718810009
ZSWIM8	-0.927854999999993	7.7976095	-11.8985334124463	1.99344233429895e-19	7.97569847493865e-19	33.3065395151045
BEST2	-0.926458749999995	6.567949875	-23.5704896290498	6.74995105050063e-38	2.88688423721929e-36	75.9660093865864
IARS	-0.925561000000011	8.46930675	-16.2557825602817	3.70928647037611e-27	3.14680438386285e-26	51.1647255376248
NPC1	-0.922462500000007	6.402177625	-18.0773840112535	4.40529479160131e-30	5.35675208825794e-29	57.9248587292949
CFAP20	-0.920550750000002	7.173411375	-18.927689353581	2.18140587980995e-31	3.22863688869724e-30	60.9404699961935
HAPLN2	-0.919224249999994	5.896718125	-30.1622698631578	1.19115751790007e-45	3.35771061238966e-43	93.8082043331502
COA1	-0.919031750000001	7.507408125	-22.637253649145	1.14667943302777e-36	3.83349461127854e-35	73.1288607619861
CLEC4E	-0.918029000000009	7.03806625	-13.534756456677	1.89609858612065e-22	9.88537652948905e-22	40.284205007621
IGLL3P	-0.917966	8.45320625	-6.52767967603353	5.51502446852041e-09	1.05364831304773e-08	9.31717740326387
TBXAS1	-0.916837250000002	9.607413625	-15.2941919819002	1.53676621345028e-25	1.08855004828235e-24	47.4269934876253
FAM111A	-0.916733999999989	9.7508235	-20.0202704318037	5.19481464738514e-33	9.8218423889509e-32	64.6896479165162
TNFSF8	-0.916553749999997	8.420704375	-18.8830282853058	2.5489673161186e-31	3.75027777245776e-30	60.7842385151937
ACTN2	-0.913195500000001	7.02953075	-24.9584377971266	1.16378738110281e-39	6.59107529124116e-38	80.0305789549551
CCT4	-0.909861749999994	10.447316625	-24.0409805171789	1.67062493166251e-38	7.99033909417765e-37	77.3641214978705
BMP4	-0.909340250000005	7.496080625	-25.2074493746059	5.72147934764526e-40	3.54817541744221e-38	80.7410013447919
EMG1	-0.90749924999999	8.609411125	-20.9718636858419	2.2357813470898e-34	5.2420408408232e-33	67.8440750257292
CELP	-0.904812999999989	6.66871975	-21.1356355085475	1.31413265073959e-34	3.18966482722567e-33	68.3768575972581
SLC6A12	-0.902816249999988	6.612016125	-26.888345646394	5.44825116958531e-42	5.36306819494973e-40	85.3948492418103
CD33	-0.901932500000006	9.869244	-17.8599295771047	9.6345820777158e-30	1.1273369953765e-28	57.1395651800534
KIF2A	-0.901902750000007	8.193882375	-10.4800986084234	1.04172208798427e-16	3.32487881041402e-16	27.037321914837
SLC30A1	-0.899645249999987	9.953881625	-17.2655350250154	8.42615386737691e-29	8.55233931399966e-28	54.963252808219
VSIG4	-0.899208999999999	7.556688875	-14.3153891829412	7.6806409905222e-24	4.59098747978057e-23	43.5013388540129
SF3B1	-0.898717749999991	11.644560375	-22.731628371657	8.57744331475514e-37	2.90672211565322e-35	73.4197170872347
HOPX	-0.897338749999991	5.691595375	-12.8939256285982	2.78761758338893e-21	1.31163963910367e-20	37.5878265558567
CD2	-0.897002750000012	7.543119625	-13.2809533894478	5.46550261020271e-22	2.74336822640001e-21	39.2221470009024
CNOT7	-0.895366500000009	9.57524	-19.9778703424211	5.99040947659752e-33	1.11896157738312e-31	64.5467265838701
MAP1LC3B	-0.894286749999999	10.009537875	-21.5968292290326	2.98801415603006e-35	7.83516692964922e-34	69.8616353645614
PIK3CG	-0.893473000000002	7.659532	-16.3012082822492	3.11996786959952e-27	2.67059775615203e-26	51.3383808990892
PMS1	-0.892606750000001	6.740748125	-15.7532760903608	2.55911208045023e-26	1.95930044035952e-25	49.226188381402
TTC13	-0.889826000000002	7.363344	-19.5485634660676	2.56474804472946e-32	4.36358984894094e-31	63.0880167791805
ERICH1	-0.889099750000008	6.299536875	-26.4964603385314	1.57886252319363e-41	1.35990499133129e-39	84.3313588115172
C11orf21	-0.887487999999992	9.4428945	-12.9125872123385	2.57594549847689e-21	1.21434633286237e-20	37.667032748092
CCRL2	-0.886996249999997	6.692004875	-20.0022336076357	5.51931986715517e-33	1.03564484587482e-31	64.6288748099323
GNMT	-0.885939250000011	5.929494375	-25.7640728984015	1.19317125648715e-40	8.60401342686634e-39	82.3090808172662
CFAP298	-0.885268999999999	8.1610975	-23.3728332969266	1.22117892502749e-37	4.83906779780064e-36	75.3722834792131
MTHFD1	-0.884850749999998	7.375630875	-16.7602598781903	5.51017471833438e-28	5.11930314842706e-27	53.0785723216304
HEBP1	-0.883142749999983	8.921407625	-17.5098011160531	3.43806050637887e-29	3.70480143011444e-28	55.8629112415281
PLEKHA1	-0.879497499999998	5.7952075	-24.891552748405	1.40963707230957e-39	7.84023704388145e-38	79.8388044082394
FCF1	-0.879159750000005	5.137672375	-26.5546538563093	1.3470457235065e-41	1.1765780358205e-39	84.4900918228978
BEST1	-0.878988250000003	7.020669375	-18.0936359108999	4.15599549647095e-30	5.07850365938219e-29	57.9833167225464
GTF3A	-0.875652750000006	10.532615375	-23.3369541735818	1.3604793002642e-37	5.3738932360436e-36	75.2640999592229
CDH16	-0.874728749999995	6.180343375	-25.4887876777351	2.58196300779909e-40	1.74995011943892e-38	81.5369827972718
RNF113A	-0.87394999999999	8.53264275	-20.4835188182843	1.10944078768198e-33	2.28198906958867e-32	66.2378951089348
DENND2D	-0.873890499999997	7.798573	-15.999082822875	9.90924987287457e-27	7.97297499133981e-26	50.1784676466105
IMP3	-0.873711000000018	8.6188285	-18.8254335551868	3.11693181332531e-31	4.52155617317823e-30	60.5824126505306
EIF3F	-0.872829999999995	11.53475125	-22.9648228866054	4.20196627370752e-37	1.50627132060099e-35	74.1345622595986
HIST1H2BH	-0.872063500000009	6.19479675	-10.7955723005257	2.55010674014253e-17	8.52762844378211e-17	28.4461651375772
PNO1	-0.871645250000008	7.584790875	-13.9211110027068	3.84213440250527e-23	2.1523935408434e-22	41.8858762468125
NPRL2	-0.870724749999982	7.810888375	-22.0314311753581	7.55217581969735e-36	2.1851262977816e-34	71.2400942781304
C2CD5	-0.87029074999999	8.505884125	-14.0031267008249	2.74433252669579e-23	1.55637660396012e-22	42.223512424411
EPB41L4A	-0.869704500000009	6.12681575	-23.0005584754411	3.76848526761692e-37	1.36566109091046e-35	74.2436269260348
AOAH	-0.868829499999986	10.2978765	-17.5375613582645	3.10649822892935e-29	3.37094466609018e-28	55.9646855680602
GRIP2	-0.868570499999993	7.3137985	-24.7926196424866	1.87300956717035e-39	1.01004076789625e-37	79.5543954178453
DDIT3	-0.86819950000001	7.81643825	-21.895130343478	1.16008008120195e-35	3.22611507783582e-34	70.809916756478
ELP1	-0.867996499999994	7.76803075	-12.2056389845423	5.27678781183391e-20	2.22460908328266e-19	34.6389331239499
KHNYN	-0.866696249999988	8.306125375	-16.0740225606416	7.4315938925498e-27	6.07607508564899e-26	50.4672586802344
KARS	-0.86666300000001	11.02983875	-12.149107896206	6.73430650303961e-20	2.79911540071046e-19	34.3944148972442
HMGCL	-0.865070500000014	8.60962075	-22.7860799645782	7.2574731781554e-37	2.50736601194043e-35	73.5871241369776
DHTKD1	-0.864793999999997	5.77620625	-32.1361653923444	1.06289156134469e-47	4.70823001262791e-45	98.5093910963102
OSER1	-0.864310500000011	7.831737625	-13.8720227756054	4.70124016665444e-23	2.61126205942746e-22	41.683394674241
SEMA5A	-0.863735250000009	7.503702625	-24.6968482634021	2.46825750695655e-39	1.30271480250136e-37	79.2782246832967
RPL3	-0.862909249999987	12.734152875	-29.4102723012492	7.70192972308482e-45	1.50346644099874e-42	91.9467118826575
TMEM243	-0.861419999999992	8.6282735	-18.3515995560045	1.65557011627164e-30	2.13008673777149e-29	58.9069016939412
IGBP1	-0.859850250000013	10.018798875	-22.0911559365073	6.26107459916969e-36	1.84456314141334e-34	71.4279800049115
NXF1	-0.859337499999977	9.65284025	-16.0673770387061	7.62343285188433e-27	6.22062089881062e-26	50.4416781278749
GINS3	-0.858163249999995	6.970333875	-26.9282115897511	4.8927430392011e-42	5.01526379464556e-40	85.5023242989328
ITIH4	-0.858142500000007	6.943609125	-17.8109511383503	1.15007388426751e-29	1.32445370348839e-28	56.9618881718416
RWDD2B	-0.856939999999987	8.377445	-25.8301728683838	9.92257106881091e-41	7.32557434324177e-39	82.4934877396282
KLRD1	-0.856887500000008	7.1179555	-12.6082509602805	9.38547793125241e-21	4.21921285905486e-20	36.3703286224461
PCGF2	-0.856653750000005	7.569088875	-19.7422235414966	1.32742267749665e-32	2.34864814108288e-31	63.7486662508283
GABPA	-0.856185749999995	6.294750125	-17.4047207531765	5.05126442738918e-29	5.27808194548509e-28	55.4767995159218
SFTPB	-0.855224999999996	7.99398525	-18.3493433717451	1.66889331951901e-30	2.14278300641762e-29	58.898858939369
PSMB4	-0.855037750000003	10.698689125	-22.0547771413975	7.01819558404473e-36	2.05784113070702e-34	71.3135816232641
RAB6B	-0.854787499999994	8.08257825	-22.4226516435811	2.22631528868255e-36	7.02620573168695e-35	72.4641067954305
DUS4L	-0.854263999999993	5.90534375	-32.4133234671249	5.58939649797912e-48	2.66635710632442e-45	99.1490477451445
SLC25A36	-0.85390725000001	8.841735625	-21.1867871198266	1.11381049439008e-34	2.73556268552875e-33	68.5426662443863
CDKN2C	-0.853881000000001	6.44109375	-20.3132173452646	1.95154776073431e-33	3.91667425184266e-32	65.6715326611514
CLEC7A	-0.853781249999992	10.902984625	-15.9100732371544	1.39592814791169e-26	1.10278323685024e-25	49.8345261566343
ETS2	-0.853613250000006	8.230576375	-15.5072252109208	6.666428228256e-26	4.89542387892594e-25	48.265238361511
SOX21	-0.852841500000002	6.47138875	-24.283270339812	8.2051810027439e-39	4.10358306359002e-37	78.0759028752965
FIG4	-0.852757500000003	9.5366175	-23.2643618247851	1.69345061599862e-37	6.60498993403486e-36	75.0448318963457
DCP1A	-0.852243000000002	7.194713	-18.3919301202204	1.43472116413238e-30	1.86333472238051e-29	59.0505664693038
AKR1A1	-0.851402999999991	9.67509925	-19.2765762469219	6.51516573346572e-32	1.04944935833994e-30	62.1528069177099
BMP10	-0.850667999999994	6.576264	-24.1849077770453	1.09437009535988e-38	5.38629852886847e-37	77.7876066394284
DHX35	-0.849878750000009	5.880658875	-37.1065077143132	2.04534308242497e-52	4.22806504188615e-49	109.293536791154
RBM25	-0.849205000000007	8.92410325	-18.6238761159911	6.3212265356441e-31	8.75024249124931e-30	59.8729878598769
MDH1	-0.848833999999986	9.99639075	-18.9170903906607	2.26348013287583e-31	3.3421362009594e-30	60.9034146030505
RAB32	-0.848720250000012	10.058133875	-20.296379780145	2.06397820476967e-33	4.12895510867068e-32	65.6153600070468
PPP1R14B	-0.848701000000005	6.8526575	-16.7469968588324	5.79107473202058e-28	5.35620431776669e-27	53.028668469962
PYROXD1	-0.848566250000009	7.733811875	-14.1177609480072	1.71709144242411e-23	9.89181846743438e-23	42.694028760982
NOP16	-0.846672000000003	7.76064275	-22.526606862055	1.61345378335117e-36	5.21616870624428e-35	72.7867055399264
FST	-0.846375249999989	7.888499875	-22.0485476047686	7.15683342146671e-36	2.08861658650474e-34	71.2939781317798
H2BFS	-0.846188000000001	8.6542805	-9.99347123084316	9.25876410681995e-16	2.74991501956149e-15	24.8514568663178
LAMP5	-0.845656000000008	7.258353	-17.6484259230162	2.07391895729839e-29	2.30904998450376e-28	56.3701834472033
ARHGAP25	-0.844660250000004	9.005472125	-17.8347931700659	1.05506563102202e-29	1.22298869360431e-28	57.0484157776291
GPR52	-0.843346000000008	6.98626	-22.8288253077216	6.36655107842006e-37	2.21188607914969e-35	73.7183322242995
ASNS	-0.842059750000004	5.456963875	-16.8646263205652	3.7288805708343e-28	3.52241475400288e-27	53.4704903690502
PPID	-0.841144499999992	8.783789125	-15.0523403565975	3.99425573114905e-25	2.70714501822085e-24	46.4683332742761
CAVIN2	-0.839866999999995	8.10030375	-5.34429006805152	8.24814221614702e-07	1.37854342954954e-06	4.38674958253671
TIAL1	-0.83829375	9.011741375	-17.6563857169648	2.01473547902485e-29	2.24921369454053e-28	56.3992386088505
EIF3D	-0.837248999999989	10.4903405	-22.5809741688121	1.36400029899062e-36	4.46377195471784e-35	72.9549820426344
ORC3	-0.836974500000006	6.651587875	-23.1489971600715	2.40066231163052e-37	9.0502780094691e-36	74.6953015313846
ZNHIT3	-0.835708499999999	8.199753375	-13.8149558778815	5.94649156838375e-23	3.26722100816642e-22	41.4476279225319
SLC7A7	-0.835682750000014	11.732709375	-17.0184315494085	2.10250356362207e-28	2.03252936084213e-27	54.0455610591619
MAP3K7	-0.833979999999999	7.84141625	-17.5051480510938	3.49703329514907e-29	3.76181300604804e-28	55.8458428595596
CPT2	-0.833773500000003	6.850836125	-19.2825741425284	6.38200268026768e-32	1.03202058987432e-30	62.1735234934875
LCP2	-0.833033250000002	9.626957125	-14.9746772404556	5.43665656099561e-25	3.63735615674599e-24	46.1589077749434
ARHGEF10	-0.832873999999993	6.28041125	-25.6787397812099	1.51468078330194e-40	1.07968883651114e-38	82.0704546071427
THEG	-0.831850250000004	7.238487375	-26.4456423468455	1.81411475230644e-41	1.51009834046018e-39	84.1925114681413
ADGRE3	-0.83173125	6.979935875	-13.5677491904498	1.65327469341916e-22	8.68879916206686e-22	40.4216932956788
STMN4	-0.830719750000011	5.605359625	-32.708001264364	2.83685943281128e-48	1.46606531438159e-45	99.8238352583472
NOP2	-0.829011000000005	8.5059825	-18.3375599715123	1.74025597521253e-30	2.22516353303297e-29	58.8568439275064
YIPF5	-0.828887000000002	8.057690125	-12.0946597992445	8.52032586672745e-20	3.51205057245e-19	34.1585854527809
ADIPOR2	-0.827541749999989	9.070272625	-18.8352633864579	3.01165228656716e-31	4.38936819157374e-30	60.6168867215124
PLG	-0.827326000000006	5.791988375	-29.8046810438988	2.8794321524571e-45	6.98297251213067e-43	92.928062267454
ANGPT1	-0.827125250000003	6.077267375	-26.8574716747978	5.92196077259403e-42	5.73828745800654e-40	85.311525896009
PIGG	-0.827035999999998	7.662951	-18.2773464796305	2.15600493040251e-30	2.73145343736286e-29	58.6418832428562
CCNC	-0.827003999999988	9.60556125	-15.6912086415537	3.25583029740685e-26	2.46382325678689e-25	48.9845135473304
POP5	-0.8256315	8.528423125	-17.5740910491584	2.71880769095258e-29	2.9789197695128e-28	56.0984646835652
PDE8A	-0.82520550000001	8.054398625	-22.7322762092966	8.56039247438379e-37	2.90672211565322e-35	73.4217105684431
HEXB	-0.824627999999997	10.58360625	-17.376416051124	5.60412947646566e-29	5.82144203489143e-28	55.372560673336
AIMP2	-0.822986500000001	9.262721	-22.2634054583589	3.6534723412339e-36	1.11610880414591e-34	71.9677796653517
HAUS3	-0.822576999999984	6.405118	-12.9398243245349	2.29568307346957e-21	1.08511269665561e-20	37.7825638442657
EPOR	-0.821961000000003	10.3227485	-16.1537786187337	5.47560629795341e-27	4.56104398344635e-26	50.7738241034201
KHDC4	-0.821849	8.27490125	-12.7805577482926	4.50779328197639e-21	2.06921391844386e-20	37.1057892648815
COL19A1	-0.820780000000006	5.77665225	-27.3581443841691	1.54656762503856e-42	1.77611835679196e-40	86.6531438808883
HLA-E	-0.820736	12.16619025	-18.6557931617055	5.64984119779191e-31	7.90022326676585e-30	59.9856509086904
RTP4	-0.820667749999992	7.406188375	-9.76776410175798	2.56275970163117e-15	7.30878560113392e-15	23.8333679797818
QTRT1	-0.819455000000001	7.404273	-18.5927757212085	7.05292543500123e-31	9.67670731972569e-30	59.7630898416707
ERAP2	-0.818506500000002	6.35563925	-3.90805962287576	0.000192778975066766	0.000276740466175127	-0.900811899106667
CASP3	-0.818182000000007	6.813558625	-13.6298152606788	1.27802971331788e-22	6.79442886167239e-22	40.6799775410763
PEX19	-0.81778349999999	7.360496875	-23.5375701805696	7.44853597604071e-38	3.1423194459467e-36	75.8673886764534
SERPINB6	-0.816263000000003	9.24576	-15.083744609257	3.52685637138937e-25	2.40481580947456e-24	46.5932359652826
IFI35	-0.815801	8.75308525	-11.2647562549483	3.19309036613469e-18	1.15530629554167e-17	30.5270829583459
GBP2	-0.814971500000006	9.558755	-8.24694998327623	2.53639274973404e-12	5.97509577871819e-12	16.9482418362108
MTMR1	-0.812560000000001	8.47342025	-16.0109352595158	9.46796680770717e-27	7.6402857720229e-26	50.2241903665614
MBD1	-0.812274749999988	8.753178125	-23.6842744850265	4.80630339329473e-38	2.14433744557678e-36	76.3060805998761
SLC49A3	-0.811940499999999	5.5497135	-21.6512442884174	2.51262999995932e-35	6.68758581319644e-34	70.0353194459498
PSMA1	-0.811819750000005	10.939455875	-23.2515485860112	1.76026519618852e-37	6.82267788385196e-36	75.0060752495374
TNFSF11	-0.81127025	5.551914625	-28.304863352903	1.28831545734759e-43	1.9486556850588e-41	89.1353116259422
PCYOX1L	-0.810448750000008	8.179855375	-17.068810172132	1.74384541111819e-28	1.70038637060526e-27	54.2332779948437
FAM162A	-0.809787999999999	8.39220675	-16.1853655205747	4.85281735327353e-27	4.08341205106185e-26	50.8950135538138
KIR2DS5	-0.809278749999998	6.963565125	-20.0504144514358	4.69489349086033e-33	8.94481781369289e-32	64.7911322096193
KCNN3	-0.808598000000001	5.746767	-21.8129080805526	1.50433379201689e-35	4.11881943099017e-34	70.54947439791
MRPL16	-0.808464999999982	8.150152	-17.9319211734759	7.43089946157964e-30	8.8450524013409e-29	57.4001906628533
LILRA1	-0.808169249999995	8.928680125	-10.6047354215755	5.96875624745018e-17	1.93746358903755e-16	27.594777764407
EZH1	-0.808115000000008	8.5795725	-16.7934815733383	4.8653994885861e-28	4.54409260970884e-27	53.2034758558657
SULT1A2	-0.807990749999998	9.997431625	-11.9717902969441	1.45048032324266e-19	5.88303055892043e-19	33.6252608394154
STX7	-0.807080749999995	9.592435875	-15.0667221772433	3.77291784157505e-25	2.55992888342754e-24	46.5255490277186
CAV2	-0.806023750000003	5.568551125	-25.6075112975345	1.84935260061664e-40	1.29590510200272e-38	81.8707836711444
CDX2	-0.805950250000002	6.425838125	-20.2009331218677	2.83700191910304e-33	5.55005280798659e-32	65.2963316152898
GJD2	-0.804648249999994	7.709492125	-18.5506958034437	8.1810663339692e-31	1.10413238019826e-29	59.614208930303
SERBP1	-0.804569499999994	10.60025425	-17.8267507837654	1.08619417816575e-29	1.25672261117442e-28	57.0192361353697
NPY	-0.803199249999991	6.146356125	-27.3424941588131	1.61237043091276e-42	1.83470004170743e-40	86.6115148197778
BCAP29	-0.80164525000001	5.366729875	-18.6292969514053	6.20176514743539e-31	8.59446850543476e-30	59.8921313266629
LRIG2	-0.801571749999996	6.748921625	-22.1214548717388	5.69380686784298e-36	1.68544836710875e-34	71.5231543738419
EMC3	-0.801541999999991	9.342579	-14.3778740859538	5.96172971171893e-24	3.59646564272616e-23	43.7555697859729
NBPF1	-0.801341249999998	10.438718125	-18.2572986243699	2.31562345876293e-30	2.92769396116581e-29	58.570215238103
CASP1	-0.800869999999984	11.9375085	-19.2692141817747	6.68245793282533e-32	1.07083366590223e-30	62.1273727686795
RSL1D1	-0.800245250000019	9.381337625	-13.3832110765985	3.56433456173284e-22	1.81852906495979e-21	39.6509856623901
EPB41	-0.800189250000005	6.535192125	-19.2781640660565	6.47964286937426e-32	1.04508466201364e-30	62.1582916143293
GMFG	-0.799293249999998	11.291023875	-15.5978546258814	4.68109897697939e-26	3.48288365995653e-25	48.6200903828205
PPP3CC	-0.798411249999999	5.974614875	-19.7720836685781	1.1996957160714e-32	2.14406714213741e-31	63.8501455370794
HIST1H1C	-0.795508000000005	6.13053975	-16.4806163090541	1.57940187410239e-27	1.40224205042891e-26	52.0216673118074
PPIE	-0.794332500000003	8.215226125	-18.8821304304236	2.55696558951966e-31	3.7575881761626e-30	60.7810952447817
MOSPD2	-0.794064250000007	9.154594375	-13.5860348852716	1.53244288307958e-22	8.07476493230042e-22	40.4978369229776
CNTRL	-0.793994249999997	7.414931125	-15.9736084086127	1.09292115462339e-26	8.74923154462556e-26	50.0801352948127
POLI	-0.793698499999985	5.581204	-15.0330555555451	4.31174341212807e-25	2.90644312720785e-24	46.3915704418474
SMCP	-0.793327500000008	6.8501915	-27.8958583088378	3.73819850418855e-43	5.03699730513866e-41	88.0715847303683
ANXA7	-0.793114000000006	10.198482	-19.0181239591162	1.59260414871095e-31	2.42368947932048e-30	61.2560993519575
CLIC2	-0.793042250000007	6.046128125	-14.0404901669065	2.35495956832785e-23	1.34354018058741e-22	42.3770505618164
SLC5A3	-0.792606500000007	7.86925075	-10.3611681291576	1.77421063382399e-16	5.57243213251935e-16	26.5044166366676
TMEM187	-0.792475250000015	6.395522875	-23.4811993111676	8.81890149160589e-38	3.64376102127351e-36	75.6982674307932
MIA3	-0.792097249999999	8.850161125	-20.5376372862975	9.27794073468987e-34	1.92431938013977e-32	66.4171945660025
HIST1H3G	-0.791370999999987	7.06182975	-23.6026715619931	6.13100731718917e-38	2.66817135982798e-36	76.062319136071
HOXD13	-0.791323750000006	5.601093125	-25.5507761505712	2.1687655047509e-40	1.49439991974586e-38	81.7114229273995
METTL18	-0.791276499999995	6.11684675	-15.8170941055297	1.99889326281132e-26	1.54661716398308e-25	49.4741666353752
SAR1A	-0.79078124999999	8.417673875	-10.3851919973591	1.5931518451247e-16	5.01646670096004e-16	26.6121368485785
METTL3	-0.790683250000013	8.673581625	-14.3956870533142	5.54684371779356e-24	3.35925305819304e-23	43.8279550411228
CIB1	-0.790144250000006	9.114475125	-14.9046219412278	7.18452155606065e-25	4.74492123854208e-24	45.8791346104344
ST6GALNAC2	-0.789841499999993	7.42610125	-18.204528177044	2.79521502553361e-30	3.49134460842833e-29	58.3813354499087
SDHAF1	-0.789572000000007	8.44476175	-27.2359910539977	2.14207172076264e-42	2.35116066837337e-40	86.327696036042
LILRB2	-0.789204500000016	10.002428	-9.89183208255666	1.46392120467968e-15	4.26922518261042e-15	24.3932816721613
ICA1	-0.788973500000009	6.8936445	-18.0097324365284	5.61616526046228e-30	6.74973815169706e-29	57.6811694192393
KAT6B	-0.788698749999994	7.648474625	-18.5097155989823	9.45484673269219e-31	1.26913922105607e-29	59.4690140391373
HIST1H2BD	-0.788427500000001	7.992356	-10.6077248387696	5.88964176741396e-17	1.91278415399935e-16	27.6081350524124
FPR3	-0.788026750000006	6.844476125	-12.8914179465363	2.81736559594741e-21	1.32362823812635e-20	37.5771800109055
CIRBP	-0.787431750000003	9.488129625	-15.8635698319116	1.67028213752238e-26	1.30374508191883e-25	49.6544306552862
STEAP3	-0.78634325000001	7.341269875	-19.2424667982883	7.32761792900624e-32	1.1666809393256e-30	62.0349135267012
STAT1	-0.785846250000027	10.648503375	-7.95304325075828	9.59925201792248e-12	2.17858230152411e-11	15.6228188849411
GPR3	-0.785683499999997	6.6064925	-23.9521264123368	2.17126679844806e-38	1.01241436470494e-36	77.101702665423
CCDC93	-0.785144500000002	6.301001	-18.3971856024147	1.40822173739925e-30	1.83275699989117e-29	59.0692729508028
SLC16A2	-0.784985249999988	6.962775375	-19.7502901649595	1.29162112981673e-32	2.30167405406869e-31	63.7760906926604
BRSK2	-0.783987749999994	5.625250625	-29.9015656407961	2.26499447153289e-45	5.61854528608449e-43	93.1674207539498
SARS2	-0.783973749999999	6.681323625	-22.6269046454446	1.18383631487117e-36	3.92596839929069e-35	73.0969110206799
LOC100129503	-0.783788249999982	6.731792375	-20.4168774793502	1.38330461659825e-33	2.79887881886918e-32	66.0166566974886
TNK1	-0.781814249999998	7.591792125	-23.3340138321797	1.37258382202822e-37	5.40449433162411e-36	75.2552285879156
BRD7P3	-0.781625249999991	5.830332125	-25.7523679858352	1.23282051002259e-40	8.83853918254925e-39	82.2763866551713
PNISR	-0.78059624999999	8.827601875	-12.5405418967481	1.25318877188589e-20	5.57307290702784e-20	36.0804059354156
ZBTB16	-0.780563999999998	6.23863775	-12.7034948237447	6.25493539042303e-21	2.85115632662319e-20	36.7772773021716
BLNK	-0.78031799999999	6.3944015	-8.2895236313158	2.09108440339421e-12	4.95429223596913e-12	17.1406022584882
ELN	-0.779782500000005	7.105031	-25.1200418062948	7.3363441802869e-40	4.41712023631545e-38	80.4922653328958
TARBP1	-0.77956375000001	8.033159375	-23.999343149963	1.88878416829327e-38	8.8737083482354e-37	77.2412443334588
ROGDI	-0.779228000000003	9.02886075	-8.14215244823344	4.07844836874525e-12	9.48883795114376e-12	16.4750956473475
MPZ	-0.778582000000008	6.8088915	-25.2899596567892	4.52744659503972e-40	2.8683467122028e-38	80.9751742038643
TFDP2	-0.777360500000002	6.776718	-23.1124877012241	2.68170905772727e-37	1.00184450129492e-35	74.5844118586766
NDUFA8	-0.777061250000006	8.571413625	-12.4546020830836	1.81013336769359e-20	7.93044300936193e-20	35.7116836853203
PTPN4	-0.776413749999999	6.654062875	-15.6397487159674	3.97671123063523e-26	2.98205256309364e-25	48.7837687012004
DARS2	-0.775792500000007	7.3424435	-24.7646660734519	2.0299474480056e-39	1.08737173431691e-37	79.4738739177429
ZNF573	-0.775447499999993	5.468105125	-22.3833284958975	2.51537808308787e-36	7.83875235289921e-35	72.3417893040752
UBE2G2	-0.775298749999997	7.877599125	-14.1801725817151	1.33113630004915e-23	7.75849789920564e-23	42.9495081494762
MRPS22	-0.774556999999993	8.110398	-18.0281861758058	5.25590693176158e-30	6.35007215251206e-29	57.7476975953626
NENF	-0.774241499999995	8.492712125	-23.256306834916	1.73514783146781e-37	6.7464070701239e-36	75.0204695747402
DDX17	-0.774165000000012	11.8929725	-23.8889875343396	2.61696079587515e-38	1.20662322495314e-36	76.9147741699586
PIAS2	-0.773289999999996	6.8482975	-21.8424947070206	1.36993306477949e-35	3.7674678054235e-34	70.6432730887888
MPV17	-0.773066000000002	8.41242125	-16.266105762845	3.56618976417222e-27	3.0337072458867e-26	51.2042125485225
SLC28A2	-0.772978500000005	7.35467275	-27.3162985708639	1.7289115471767e-42	1.94942635633024e-40	86.5417913481099
IL10RA	-0.771349250000009	10.454063875	-13.1398372202253	9.87942763112339e-22	4.82799609569832e-21	38.6282962540682
PGGT1B	-0.771328500000001	6.060158375	-11.6708084669611	5.37558595042473e-19	2.08029305906764e-18	32.3123040423161
SARAF	-0.771326499999979	11.16174875	-14.7279809026341	1.45500387777235e-24	9.34563081098421e-24	45.1709301918572
PURA	-0.769130249999991	8.118563625	-12.1348886857961	7.16076635530535e-20	2.97338416822405e-19	34.33285792417
HIST1H2AJ	-0.769116250000008	7.730929625	-16.8450688500153	4.01155381944561e-28	3.77506085148588e-27	53.397152496657
FXN	-0.768584250000008	6.088935375	-23.886700078101	2.63474050503489e-38	1.21032172162769e-36	76.907994811963
CRELD2	-0.767617500000007	8.481272625	-15.8553471086728	1.7241746822176e-26	1.34327503665483e-25	49.6225574937742
RAB5C	-0.767208750000005	8.406245875	-10.443435582765	1.22742299117864e-16	3.89353640910195e-16	26.8731402722666
FUS	-0.76719125	9.362212875	-16.3952143414542	2.18278777168679e-27	1.90790110868437e-26	51.6969183483984
FOXC2	-0.766960250000005	5.630956125	-22.6330194619892	1.16173720165767e-36	3.86300978878288e-35	73.1157901698157
COG2	-0.766158749999995	8.232425875	-20.975157269986	2.21195155909174e-34	5.20585107920586e-33	67.854818545766
LRMP	-0.765651250000008	9.725636375	-16.4959653146066	1.49032179619645e-27	1.32600152354552e-26	52.0799352596854
PYGM	-0.764669500000006	5.629951	-27.6444446696586	7.24098347082176e-43	8.6355690373656e-41	87.4112329289604
UTP6	-0.764406999999999	8.725997375	-16.329184444839	2.80498287530412e-27	2.42609502108766e-26	51.445198831826
MEX3D	-0.76436324999999	5.655034875	-26.8296023585041	6.38526314568749e-42	6.09203221507399e-40	85.2362441190057
CMC4	-0.764196999999993	7.538323	-20.3463928264781	1.74778974521487e-33	3.52485141624392e-32	65.7821177511187
CDK5RAP3	-0.76343749999999	10.2316675	-13.5138769377219	2.06802431067358e-22	1.07545935116497e-21	40.1971269122625
HMBOX1	-0.761783750000012	8.526509875	-9.53059224837087	7.48966173083384e-15	2.07122128088143e-14	22.7613660902605
ZNF274	-0.761403749999991	7.911923875	-13.7982267799973	6.37102762563363e-23	3.48873534837677e-22	41.3784370106947
CTSK	-0.761338499999995	7.679821375	-18.5698340169018	7.64699069831825e-31	1.03769831106391e-29	59.6819473153741
PHKG1	-0.761239500000006	6.41133525	-23.412057161224	1.08531254669808e-37	4.39906258715564e-36	75.4904080632895
LBP	-0.761017250000001	7.279457625	-17.4300262786716	4.60371157453104e-29	4.85130285972035e-28	55.569908727422
DNAJB6	-0.760593750000001	6.793338125	-15.8913852503632	1.50025324724955e-26	1.17844465013528e-25	49.7621856425857
CYBB	-0.757932	11.55878275	-9.6414226489139	4.53611613931906e-15	1.26972350430996e-14	23.2625574954045
PIGQ	-0.757611749999988	5.966587125	-22.8406146139392	6.14087122780728e-37	2.14549931939419e-35	73.7544875544248
TBK1	-0.757373750000005	8.442724875	-17.0348197426438	1.97832618194784e-28	1.92147060569296e-27	54.106660444372
ARMH3	-0.755796999999988	7.44686475	-24.1426440570254	1.23886791192168e-38	6.0733907950848e-37	77.6634543916073
CLCN6	-0.755221249999999	7.057661875	-21.7173570402677	2.03646823874836e-35	5.4790272375696e-34	70.245918105631
SSR4	-0.755201999999992	10.77241325	-17.8044369456197	1.1775033904788e-29	1.35266039561137e-28	56.938234660744
PMP22	-0.755056750000004	5.898066375	-24.6390573277569	2.91665185811083e-39	1.526381139078e-37	79.1111694310884
HDHD3	-0.754718999999993	6.047901	-20.6854300847015	5.70296317586821e-34	1.23877149335015e-32	66.9051851487633
RPRD1A	-0.754117000000008	6.241549	-12.3850674101468	2.43885477191501e-20	1.05803133039741e-19	35.4127486708662
SNX6	-0.753093249999994	8.688929375	-17.8520778010566	9.91176710906101e-30	1.15649715384463e-28	57.1111014914041
IGFBP5	-0.752904250000005	6.267558125	-25.1686652614162	6.38823596766048e-40	3.90998549920879e-38	80.6307177593024
PRDX1	-0.752851749999982	10.752623625	-15.1259980311145	2.98369163489847e-25	2.05250844967531e-24	46.7610902124575
HSD17B12	-0.752610249999995	8.773378125	-12.5114635641653	1.4190879561258e-20	6.27932498031691e-20	35.9557382075332
NIT1	-0.752416500000006	8.531002625	-14.5155526745836	3.41743518297422e-24	2.11193067137166e-23	44.314004332305
LST1	-0.751717749999997	11.841997875	-17.4531494304961	4.22981089717267e-29	4.47630926259664e-28	55.6549184476458
RIT1	-0.751231249999995	8.255581875	-12.4987316168155	1.49852232912547e-20	6.6142962448908e-20	35.9011227728086
TEX11	-0.751113999999999	5.67581975	-25.072643728151	8.39751718442178e-40	4.95973360182778e-38	80.3570977194059
FAM110D	-0.75057675	6.039649125	-23.5018777990328	8.28885644070025e-38	3.44988880651024e-36	75.7603419285349
XPO7	-0.750510999999996	8.517838375	-18.5567593990245	8.00789849201627e-31	1.08311848414916e-29	59.6356753774493
TRPM6	-0.750383999999995	6.30987925	-26.1045070718036	4.63437965678734e-41	3.57019943373499e-39	83.2547949295524
ROR1	-0.749514000000005	6.171439875	-26.0697928682314	5.10126253880845e-41	3.90561476968156e-39	83.1588168644739
NUDT21	-0.749197750000006	8.362132625	-11.7004314947989	4.72337493230595e-19	1.83476414924493e-18	32.4419283867172
ELF1	-0.748502999999994	10.57585525	-13.2750532901455	5.60220108680383e-22	2.80743838705567e-21	39.1973654889796
MPPE1	-0.748081250000002	9.222770875	-17.4391886627797	4.45172195003713e-29	4.69512817570668e-28	55.6036011779735
ZFC3H1	-0.747664999999998	8.912864125	-13.7980100323582	6.37672388319124e-23	3.48877398867318e-22	41.377540324413
ERI2	-0.747606999999999	6.414906	-18.8316184647337	3.05026474483435e-31	4.43522082417121e-30	60.6041050083449
HLA-DRB6	-0.747299	9.642937	-17.860278808049	9.62243681416376e-30	1.12697907276745e-28	57.1408310106039
BCS1L	-0.746525500000007	7.6914405	-21.8669460609876	1.26805709663781e-35	3.49504714879973e-34	70.7207219137452
FOXN1	-0.746485249999997	6.098042625	-22.9622821235147	4.23464100658844e-37	1.51360957938664e-35	74.126803027524
SAP18	-0.745666249999994	10.740915375	-13.6355293824954	1.24812490217896e-22	6.63829037809848e-22	40.703732887198
ZNF271P	-0.744868749999998	5.892927875	-11.7248819817264	4.24538231259811e-19	1.65323318126073e-18	32.5488537486693
RRN3P1	-0.744696750000005	8.179766375	-15.8703365300178	1.62720888108651e-26	1.27172474808544e-25	49.6806534578454
ATRAID	-0.744491999999999	9.38449275	-19.8548297912079	9.06865279837464e-33	1.6540955979153e-31	64.1308217190244
ATP8B1	-0.744462249999994	6.899914125	-9.0703605761115	6.03504096846215e-14	1.57451857660572e-13	20.676970885136
NOL11	-0.744242999999997	8.2252105	-11.3448346979963	2.24421223639427e-18	8.20122697937482e-18	30.880359566095
TMEM242	-0.743363249999989	6.467273625	-22.4605822223383	1.97930002746597e-36	6.27858267024564e-35	72.5819426371361
BOLA1	-0.742983500000003	5.7802945	-29.7056804170795	3.68227501685186e-45	8.61721830830446e-43	92.6827844903471
THBS1	-0.742045499999996	7.75128475	-6.1310432901081	3.06594724706447e-08	5.60373470458894e-08	7.6229983371096
SLC25A5	-0.742001749999995	11.519491125	-24.0366395650592	1.69212675709206e-38	8.04116788054133e-37	77.3513184679732
GLB1L2	-0.741467999999999	6.82571175	-21.1433938037336	1.28155447361284e-34	3.11669022278823e-33	68.4020244770607
KCNC1	-0.74145400000001	6.288065	-27.6522421670302	7.09349609756552e-43	8.54180894156361e-41	87.4317884596716
KIR3DS1	-0.741328000000011	6.2093185	-22.0260612333632	7.68069915346523e-36	2.21543515349835e-34	71.2231829899025
CTRL	-0.741217499999994	6.356768125	-18.5851635464327	7.244688123098e-31	9.90693128895088e-30	59.7361733509343
NEMP1	-0.740912999999995	6.054768	-17.6327136340612	2.19594634228101e-29	2.43398771075169e-28	56.312806807508
AMMECR1	-0.739570999999995	6.17250225	-20.0062953697444	5.44450142835371e-33	1.02470639174311e-31	64.6425637067189
HSPA14	-0.739205250000005	7.550754125	-16.1931679920268	4.71030806858602e-27	3.96888253904025e-26	50.9249297323023
CHI3L1	-0.738613749999994	6.743842875	-19.5043545316696	2.98265115011895e-32	5.04003027451299e-31	62.9365940003137
EIF3E	-0.738176249999992	11.649750875	-20.3375759613439	1.79974707177838e-33	3.62374398234858e-32	65.7527402316271
KLK10	-0.738149999999996	6.56936875	-21.9594993985899	9.46996192178317e-36	2.66945312990629e-34	71.0133133081979
AP3M2	-0.737852500000001	6.74569025	-21.8890710596843	1.18248170632865e-35	3.27373227758799e-34	70.7907479667678
GJA4	-0.737635500000014	7.40296925	-22.6353770144708	1.15332870160879e-36	3.84535910915424e-35	73.1230679671815
ATP5F1A	-0.737313499999981	11.91083775	-23.1331991136554	2.51842582827893e-37	9.43839179327429e-36	74.6473345343181
GJB5	-0.737199749999995	5.997276875	-20.2646095442942	2.29425734978451e-33	4.56752390198671e-32	65.5092827637172
HSPH1	-0.73699675000001	8.349990625	-14.3326671802822	7.1606503891575e-24	4.29465893504451e-23	43.5716865575517
SIDT2	-0.736604749999993	10.668834625	-9.50856643738771	8.27498589651857e-15	2.280770001656e-14	22.6617166559121
ALOXE3	-0.736134000000012	6.69626625	-20.4542942344382	1.2220687113548e-33	2.49297997153514e-32	66.1409353952018
LPO	-0.734583499999998	6.3845975	-25.2227724652321	5.47785190743918e-40	3.43140389939233e-38	80.7845358465534
ECH1	-0.733861999999988	9.516054125	-20.0265824282816	5.08586329478361e-33	9.63052861758796e-32	64.7109067458315
PSMB10	-0.733160750000009	9.811568875	-11.5678503173854	8.43260142903517e-19	3.20925300780372e-18	31.8611161303253
SNX13	-0.732922750000006	7.451116125	-12.5173408333664	1.38386267418165e-20	6.12782889963406e-20	35.9809434690156
ZNF771	-0.732631499999993	6.689351625	-18.0199823425899	5.41309162522602e-30	6.51830829394935e-29	57.718126835641
SULT1A1	-0.732472999999979	10.5535925	-8.01814003340588	7.1507844497219e-12	1.63939333696674e-11	15.9159524019665
MON2	-0.730840250000011	9.153331375	-16.0473947197254	8.23089920161131e-27	6.68989795528081e-26	50.3647264527355
NUP54	-0.730071999999998	8.32333025	-14.3176413540667	7.61076060188137e-24	4.55141098096117e-23	43.5105107388119
BTNL3	-0.729763999999992	8.03816175	-18.8861889376144	2.52101201736404e-31	3.71355250016226e-30	60.7953027751161
LDOC1	-0.729538249999997	6.464135125	-20.6742309734392	5.9166992467921e-34	1.28295141185249e-32	66.8682921841649
EDA2R	-0.729369999999989	7.400934125	-22.1647074289295	4.97271171969321e-36	1.48618177010494e-34	71.6588533005083
THEMIS2	-0.729189999999999	10.66004025	-12.195910349548	5.50284795815973e-20	2.31676249915327e-19	34.596877420579
MTUS1	-0.729121750000004	5.970903375	-21.6039797003791	2.92069443257548e-35	7.70752618026247e-34	69.8844764674818
ASRGL1	-0.728911750000005	8.595194875	-12.4193004708845	2.10578267188404e-20	9.18678244086449e-20	35.5599858631596
RPL3L	-0.728490000000001	5.87667925	-32.5208532880605	4.3613818141551e-48	2.16376874563863e-45	99.3959115593511
MNT	-0.727791749999998	8.779727375	-15.114038163039	3.12826098253697e-25	2.14957456877596e-24	46.7136020148495
CD1E	-0.727147749999995	6.379784625	-23.4802969336604	8.84279664116203e-38	3.64376102127351e-36	75.6955576476793
CCL13	-0.726015500000006	6.73428325	-19.6076434036488	2.09694249063346e-32	3.61729870811221e-31	63.2900211441028
CTSO	-0.725921999999997	8.73518825	-12.4989125699544	1.497362598061e-20	6.61153019001444e-20	35.901899122512
CD163	-0.725815999999988	10.8441655	-11.6985572187389	4.76217569895842e-19	1.84925689399441e-18	32.4337294882227
GGCT	-0.725788000000009	8.25033525	-12.3340307136386	3.03645995951769e-20	1.30632025244183e-19	35.1930001025368
CASP4	-0.725235999999995	9.08827875	-11.0876081469303	6.98097310638893e-18	2.45075033791514e-17	29.743561007727
TRADD	-0.72521549999999	9.004114125	-19.0907395203561	1.23794485186758e-31	1.90499131485281e-30	61.508836721205
KCNE1	-0.724338999999999	6.29871275	-21.9408922873859	1.00417095816747e-35	2.81781275885771e-34	70.954562214853
NDUFB8	-0.723523499999999	10.215246375	-17.7118717613393	1.64688326251176e-29	1.85356561750756e-28	56.6015584066647
SEPHS1	-0.723269749999994	6.936435875	-14.5388600005976	3.11093733963626e-24	1.93602387473701e-23	44.4083038569938
CAPRIN2	-0.722744750000001	6.980712375	-15.9679424893353	1.11701002712027e-26	8.92097576714277e-26	50.0582533500118
CCT2	-0.722508500000007	9.450439	-13.1693066672282	8.72880886428015e-22	4.29105891175849e-21	38.7525062567157
EIF3K	-0.722415749999993	11.094630875	-23.4956529301374	8.44493812324022e-38	3.50309590443306e-36	75.7416599464234
EVI2A	-0.721554750000028	11.502311125	-12.7917114546422	4.29931260033022e-21	1.97864097149891e-20	37.1532801664663
ZNF185	-0.721530999999999	9.253310125	-9.9874151638444	9.5148330898238e-16	2.82191474923684e-15	24.8241708889157
FGFR2	-0.719923749999999	7.708869625	-19.2316278002941	7.60664743318199e-32	1.20185029444275e-30	61.9974218166486
RFC4	-0.71973999999999	6.01110075	-13.261744109288	5.92333744629115e-22	2.95999816061036e-21	39.1414491857497
DDIT4	-0.718472999999999	6.0739665	-18.3643599789671	1.58221283565685e-30	2.03781784015077e-29	58.9523779292955
XDH	-0.718246000000001	7.23705125	-17.4759396289274	3.89127148981724e-29	4.14634366737141e-28	55.7386390489043
DTX2P1-UPK3BP1-PMS2P11	-0.718214000000003	9.746982125	-19.7032208606459	1.51518842885401e-32	2.65811627766284e-31	63.615961426213
SHARPIN	-0.717886749999981	6.678185375	-17.466929314126	4.02172009943282e-29	4.26701406272586e-28	55.7055470549245
PHLDA3	-0.717736249999994	7.432013875	-23.4754706798627	8.97171221483838e-38	3.68464061591524e-36	75.6810633645851
TP63	-0.717436500000003	6.854686875	-21.0744905706034	1.60198866212196e-34	3.850671584554e-33	68.1782826417586
OXA1L	-0.717332999999982	10.62876575	-17.8487929506204	1.00301048771468e-29	1.16810695578641e-28	57.0991912401864
TMBIM6	-0.717085250000009	11.372707125	-18.4576843761424	1.13650558875068e-30	1.4963990251884e-29	59.2843731909954
NFKB1	-0.716737500000004	8.617611625	-13.1660110694062	8.85047641425103e-22	4.3491465517415e-21	38.7386208380537
RPLP0	-0.716432499999978	12.84487	-22.480121919679	1.8630527904809e-36	5.94021690497033e-35	72.6425876421182
TMEM51	-0.716201499999996	6.864167	-19.4805647450288	3.23534683346072e-32	5.43739929206142e-31	62.8550161166287
SST	-0.715973999999998	6.02435025	-26.1484509442456	4.10473477330756e-41	3.22221679704644e-39	83.3761434206572
ARHGEF3	-0.715711499999983	9.052855	-11.9671163531328	1.48018166019107e-19	6.00153420442951e-19	33.6049422325395
FOXN2	-0.715088500000002	6.447552	-16.2821729350525	3.35446556986338e-27	2.85948016927941e-26	51.2656437077445
TTC1	-0.715022000000008	7.843496	-17.2872988495035	7.77699312085764e-29	7.94547328484328e-28	55.0437131173176
SDHA	-0.714734000000007	9.508769625	-23.9401206138245	2.24966980639506e-38	1.04504324377221e-36	77.0661876165141
CXCL10	-0.714649500000005	7.239839875	-7.76386611660123	2.25581431717354e-11	4.99890387277173e-11	14.7726379855847
GNLY	-0.714635250000021	6.618890875	-4.80512422615669	7.053034478906e-06	1.11140625894894e-05	2.29192374668252
SSBP3	-0.714288750000001	6.908155375	-11.2188980832182	3.90868419809487e-18	1.40438615611155e-17	30.3245158434513
GON4L	-0.714071749999995	6.941760625	-21.820151369577	1.47024612866146e-35	4.03439441013011e-34	70.5724463640293
TMX2	-0.713685000000014	8.664557	-17.3492597924951	6.19193548435121e-29	6.39455252393072e-28	55.2724574367376
HPGD	-0.713287750000004	6.183303625	-11.5802149018197	7.98830600202291e-19	3.05046057090795e-18	31.915354814492
MFAP1	-0.712703249999993	8.471269625	-14.3604478186222	6.39787012416986e-24	3.85207685194557e-23	43.6847172933832
LOX	-0.712405750000005	6.302398375	-21.8974340800794	1.15167592903411e-35	3.20994079726068e-34	70.817203709969
KIAA0586	-0.710762499999994	6.7792045	-18.2084550728373	2.75630331048936e-30	3.44621269758059e-29	58.3954025438079
FNBP4	-0.710648749999995	9.044649625	-13.1415137055726	9.81005101335107e-22	4.79598197550624e-21	38.6353651872395
DGUOK	-0.710293500000009	8.70938225	-16.5646760545183	1.14966814588819e-27	1.0385530963912e-26	52.3404091861654
ST13	-0.710270749999992	9.757092875	-18.4863191641805	1.02700546325263e-30	1.36380607716513e-29	59.3860285722488
GTF2E1	-0.710038000000002	7.4098655	-14.7114281638942	1.55478700631071e-24	9.95561344309332e-24	45.1043625286025
PAXBP1	-0.709859999999991	7.68965775	-15.0872678557093	3.47798350966571e-25	2.37410178703268e-24	46.6072409699428
BRD2	-0.709598749999985	9.337151375	-12.2564596597592	4.23912382233756e-20	1.79999495954991e-19	34.8584596211376
KLK3	-0.709381750000011	6.676674875	-23.9096931377675	2.46143788390952e-38	1.13914977888544e-36	76.9761168803264
RPE	-0.708200500000009	7.3195085	-15.0420551157919	4.16053408412746e-25	2.81369161643582e-24	46.4273989393802
IL1RAPL2	-0.708083249999994	7.766981125	-19.1090281176319	1.1619538582171e-31	1.79697178347465e-30	61.5723916890611
POLR1C	-0.708064500000004	7.082966375	-19.2901941164873	6.2167822973933e-32	1.0066155461432e-30	62.199836603083
STAB2	-0.707997499999993	7.08778525	-19.2356743680933	7.50124250545743e-32	1.18746672808174e-30	62.011420365316
FUBP1	-0.707787500000007	8.25356875	-19.6603149909294	1.75291574683647e-32	3.05786413614806e-31	63.4697734882687
TMEM223	-0.707642249999989	8.021937375	-18.0358284640241	5.11362804419012e-30	6.1877393787405e-29	57.7752368534687
NSUN5P1	-0.706898500000007	7.89875725	-13.546479015394	1.80595878996117e-22	9.4325064844429e-22	40.3330707591899
GREB1L	-0.706077749999997	6.673345125	-17.7132714607961	1.63853700045151e-29	1.84584690432335e-28	56.6066572380392
EXOSC9	-0.706069000000006	7.590802	-29.4073833228761	7.75794986889619e-45	1.50346644099874e-42	91.939482198537
CLIC3	-0.705549250000001	5.541521625	-10.8523882781713	1.98083903787609e-17	6.70350520785189e-17	28.6991097027902
SNRNP40	-0.705428500000007	7.9903745	-13.3404090457275	4.26206103832338e-22	2.15852768715087e-21	39.4716392199425
PLAC4	-0.704511500000003	7.163862	-22.1276345202597	5.58464197948873e-36	1.65708886295691e-34	71.5425540494839
ALKBH1	-0.704483500000006	8.74043275	-23.3165179558558	1.4468940699189e-37	5.67905922443167e-36	75.2024238546945
ACAA2	-0.704250000000016	8.85330575	-14.5326259535536	3.19009479551962e-24	1.97932695091695e-23	44.3830881383865
ENPP2	-0.703578749999989	6.937765875	-21.0679957329865	1.63608839730425e-34	3.91745258528275e-33	68.1571660436626
NRP2	-0.703244500000006	7.217892	-20.8609281733407	3.20977313906088e-34	7.2780285637609e-33	67.4815144740509
REL	-0.703083499999996	7.6614365	-10.8344278770806	2.14544507899596e-17	7.22900171550854e-17	28.6191771415527
COMMD3	-0.702895499999983	9.378909375	-18.6751722845138	5.27780172270068e-31	7.41342862589541e-30	60.0539970954287
RPL12	-0.702345000000008	12.78610625	-21.6241801731858	2.73867468409757e-35	7.25807309975688e-34	69.9489744711625
RPA1	-0.702279999999988	8.941918	-10.4806308689419	1.03924492781822e-16	3.31782621357256e-16	27.0397047846044
PUM3	-0.702012500000008	7.93511175	-14.9660275846903	5.62684689040025e-25	3.7521388162169e-24	46.1243982685442
ARHGEF6	-0.701650249999984	10.237078875	-16.1408063153377	5.75418473088967e-27	4.78345530946546e-26	50.7240164787962
FLI1	-0.701620499999985	9.95652425	-13.557692518749	1.72377346394749e-22	9.02870028434996e-22	40.3797988664791
SRGN	-0.701352750000002	13.075216875	-19.9744514094308	6.05969206545396e-33	1.13020091259888e-31	64.5351931856316
MRPL22	-0.701293250000003	7.250180875	-12.8378984321023	3.53433452908377e-21	1.64242604586834e-20	37.3497855828429
ITCH	-0.701074499999997	7.377420875	-19.8851136535986	8.18746391410927e-33	1.51114754355204e-31	64.2333487102802
EDRF1	-0.700540749999994	7.381011125	-10.1950455230245	3.73875670855507e-16	1.14583146667182e-15	25.7585721441415
BTK	-0.700115500000017	9.15614425	-10.4563269155729	1.15861575711743e-16	3.68564022455181e-16	26.9308794553791
EIF3L	-0.700082250000001	12.086216125	-18.666009816808	5.45051589384697e-31	7.63010706900497e-30	60.0216885642789
SLC16A5	-0.699998249999996	7.537014125	-15.6532828963735	3.77280795343563e-26	2.83945006349891e-25	48.8365982292254
ASB6	-0.69931574999999	7.381754125	-18.9687221347155	1.8910042802456e-31	2.83262392365775e-30	61.0838003123899
DET1	-0.698489749999993	6.374604375	-17.0267180874824	2.03876123205283e-28	1.97552777821494e-27	54.0764596123752
TGDS	-0.69809075	6.794756375	-14.4221797820479	4.9829592272773e-24	3.02662308011363e-23	43.9355377065292
XAF1	-0.697711000000005	8.958700875	-8.02120395838552	7.0523253536397e-12	1.6177176134861e-11	15.9297560275742
KPNA6	-0.697602500000001	8.08007275	-13.9431089864673	3.51027131140344e-23	1.97271839942623e-22	41.9765178146294
APOL6	-0.697219250000005	7.537591875	-13.5464478947667	1.80619228416931e-22	9.4325064844429e-22	40.3329410542646
RABEPK	-0.696967250000013	7.566451875	-19.8258237034525	1.00024254688188e-32	1.81639945958652e-31	64.0325220920759
OGT	-0.696100999999981	10.13156725	-11.4749578884743	1.26699099794778e-18	4.74471296725433e-18	31.4531676135957
FAM222B	-0.69609925000001	7.189265125	-24.4129346829264	5.62080742428798e-39	2.86892487586188e-37	78.4545604194611
KIFAP3	-0.695161250000004	6.137352625	-18.4399833526218	1.21001677110697e-30	1.58813100656505e-29	59.2214838907338
ADGRL1	-0.695155999999998	6.81275375	-21.0711627235118	1.61937015517435e-34	3.88492225041151e-33	68.1674634208414
SRP72	-0.695148999999997	9.63816425	-14.1065870971207	1.79726399452738e-23	1.03249028828732e-22	42.6482377252005
FAM163A	-0.694604749999985	6.063779875	-22.5073428750874	1.71250936091881e-36	5.48843762363721e-35	72.7270078720963
MLYCD	-0.694041250000009	7.482098375	-16.6291876727029	9.01546094881448e-28	8.19785646247404e-27	52.5844205351724
CNOT1	-0.693659750000002	9.863846125	-20.5255471571433	9.65577465100868e-34	1.99600954994101e-32	66.3771671971208
AKAP11	-0.692966750000005	7.825871125	-11.2264591062681	3.7804651723436e-18	1.36107719978455e-17	30.3579275781253
SNX1	-0.692623750000006	9.865134625	-18.9794155356388	1.82195462804803e-31	2.74577196253702e-30	61.1211202802787
EPN3	-0.692488999999998	5.30428575	-26.1215910873013	4.42071596905268e-41	3.42688376026003e-39	83.3019910692934
DNAJC2	-0.692097000000006	7.65047725	-18.0280741751721	5.25802152755776e-30	6.35007215251206e-29	57.7472939439498
ORC5	-0.692086499999993	6.213545875	-17.3148298877441	7.0275541393337e-29	7.22143777880331e-28	55.1454099585273
MAST1	-0.691953500000001	6.0913095	-19.4101718791747	4.11710456322405e-32	6.84510025437908e-31	62.6132450359945
EIF2B2	-0.691874749999982	7.785789625	-16.2632456067418	3.6052692543098e-27	3.06484952441429e-26	51.1932735978008
ADK	-0.691829249999998	8.174315625	-5.11202756389901	2.10525305377512e-06	3.4298507324278e-06	3.47034645019591
ALOX12B	-0.691358500000005	5.61397975	-22.2772536549356	3.49908607331282e-36	1.07158431030368e-34	72.0110442703013
DGLUCY	-0.691027749999995	8.087833625	-14.6107095834512	2.32957836348256e-24	1.46594421320518e-23	44.698569240151
TCTN3	-0.690977000000011	8.79390875	-25.028924920419	9.51358292828371e-40	5.53976380561046e-38	80.2322431827297
CASP2	-0.690605999999995	6.821225375	-17.526506984001	3.23447835067486e-29	3.49757933595643e-28	55.9241695900536
LMAN2L	-0.69030675	8.314458375	-25.9492852859115	7.12408230431841e-41	5.35515108002795e-39	82.8248340818502
SCN10A	-0.690128000000009	6.43912925	-19.2988047199878	6.03527314983215e-32	9.81068058681103e-31	62.2295623406808
POMT1	-0.689827500000005	6.577626125	-17.6092500005219	2.39180365656818e-29	2.63693695577023e-28	56.2270676623638
BBS9	-0.688892749999995	7.121126625	-23.4535776200515	9.58078139313754e-38	3.92179642307211e-36	75.615285297878
IMMT	-0.687771000000001	8.86247425	-14.429332604729	4.8408708458571e-24	2.94753662745045e-23	43.9645689976729
MGRN1	-0.686180250000004	7.805980125	-15.0388803878384	4.21325529952741e-25	2.84314502067674e-24	46.4147610850232
CLUH	-0.685487250000007	8.391567875	-21.7799579894992	1.66976766358016e-35	4.53175674647368e-34	70.4449039992188
RBM26	-0.685350750000009	7.127019875	-11.133332635552	5.70314787920114e-18	2.01642369286578e-17	29.9460592620738
ARSF	-0.685240499999995	6.92854975	-22.7825651560564	7.33611421316794e-37	2.52749512738672e-35	73.57632715478
IL1R1	-0.684825750000004	5.737385375	-16.5744702632861	1.10796976207921e-27	1.00307656635536e-26	52.3774891187839
SCYL3	-0.684737999999996	6.798728875	-19.1761945186708	9.21069825849771e-32	1.44242791035539e-30	61.8054641756236
CUL1	-0.684676500000002	8.492496375	-9.40194861943987	1.34120843197301e-14	3.65524240425428e-14	22.1791675249803
SORBS3	-0.684344500000001	8.01823625	-19.3924114686487	4.37562407664547e-32	7.25546329179596e-31	62.5521539233445
EXOSC8	-0.684179999999993	6.67074575	-8.05636081903849	6.01488239225834e-12	1.38486330631484e-11	16.0881860499434
ANXA2P3	-0.683928000000008	6.61680425	-20.4422021656998	1.27198544757269e-33	2.58206800429526e-32	66.1007890654859
FAF2	-0.683836999999995	7.61578	-20.6735862815015	5.92924674277477e-34	1.28342840053465e-32	66.8661679680135
NAPG	-0.68377125	6.471464375	-16.5357461093734	1.28231684599827e-27	1.14834482605896e-26	52.2308122494571
NDUFB5	-0.683350500000014	10.067810625	-16.6299498228679	8.98963179699205e-28	8.18036707102659e-27	52.5873001747122
FAM50A	-0.68285	8.1093905	-11.3707578485568	2.00236476039465e-18	7.35889591622167e-18	30.9945987070235
ATM	-0.682514000000003	8.491643	-10.3660229097873	1.73602854936222e-16	5.45665537195632e-16	26.5261878547634
ARHGAP45	-0.682064249999994	10.061341375	-15.2819021314466	1.61290742021243e-25	1.13987981384016e-24	47.3784585027122
GBF1	-0.681824500000003	7.0726	-15.8966019773844	1.47036399301475e-26	1.15716526683769e-25	49.7823838851887
AMBN	-0.680749999999999	6.57947675	-22.183604190129	4.68733316368419e-36	1.41082848435772e-34	71.7180784243147
RAB8A	-0.680350999999993	10.24827925	-11.9343338064959	1.7064275957815e-19	6.87392707712828e-19	33.4623663974192
ANKRD49	-0.679846999999997	9.118539	-14.9401936228315	6.23577999151661e-25	4.14260199436425e-24	46.0212718893372
PDK4	-0.679670999999999	6.96509125	-4.16062479474298	7.88721169514401e-05	0.000116030229693834	-0.0439382330853606
PDK2	-0.679648500000003	7.330690875	-15.3109193305396	1.438919661362e-25	1.02157530394235e-24	47.493022028441
PSMC1	-0.679062999999999	9.94839225	-15.8834694375567	1.54678164784705e-26	1.21268854476909e-25	49.7315303864611
RCAN2	-0.6787375	5.45168675	-34.5052437299023	5.0661472775519e-50	5.23628539028968e-47	103.825301987892
CPN1	-0.678534000000003	5.97973775	-18.1292316007778	3.65856250276697e-30	4.51065116519072e-29	58.1112415459056
DDX18	-0.678504750000004	9.414808375	-21.232291790825	9.61645224071285e-35	2.37595332951318e-33	68.6899320130622
TM6SF2	-0.677848500000001	6.640443	-17.5724242120609	2.73538560993633e-29	2.99179785891007e-28	56.0923639916823
HSPB6	-0.677081999999996	7.272689	-14.9071709335301	7.11193955437739e-25	4.70199287275814e-24	45.8893252248196
MRPL15	-0.676945499999992	7.45920925	-12.3095682738409	3.3731363733073e-20	1.44399497284084e-19	35.087571479972
APOC1	-0.676628750000003	8.573945875	-18.581348451645	7.34276801025905e-31	9.99696505282579e-30	59.7226806353587
GABRQ	-0.676224499999991	6.37326025	-20.0163202202999	5.26419548435859e-33	9.93787162747329e-32	64.6763412802438
PRELID3A	-0.675403749999999	6.272824625	-24.8164847778909	1.74875993878822e-39	9.5131006670133e-38	79.623083561858
TAF1D	-0.675146500000002	5.95247	-14.7666492762231	1.2463168409699e-24	8.06788506187352e-24	45.326301535706
PCBP2	-0.674878750000012	11.455835125	-13.4423921016933	2.78474826215887e-22	1.43435351725733e-21	39.8985989589916
DDN	-0.674786000000005	7.14489825	-20.9735700905233	2.2234029437623e-34	5.22289142262951e-33	67.8496413874229
ARFRP1	-0.674000249999999	8.147428625	-17.3072609110917	7.22601587491953e-29	7.41309138929917e-28	55.1174603603651
CARS2	-0.673594249999992	9.829900875	-11.5718146693206	8.28750955862793e-19	3.15985186153281e-18	31.8785078153203
MT1X	-0.673277500000008	9.3651875	-12.1184093131783	7.68912236405815e-20	3.18318373435959e-19	34.2614895817886
IRF4	-0.672792000000005	8.33186	-9.31293281667021	2.00781624099442e-14	5.3937502354459e-14	21.7760768853359
FPR2	-0.672503999999996	9.120678	-7.60489172450914	4.61679657214366e-11	1.00407027677184e-10	14.0604447076248
RPAP1	-0.672391999999999	7.4837795	-16.0701291854445	7.54338683076342e-27	6.16341415427923e-26	50.4522726260912
NAXD	-0.671956250000001	7.868031125	-12.5001410799382	1.48951290362295e-20	6.58155630339702e-20	35.9071697463774
ROBO3	-0.67166799999999	6.3410035	-22.0130634724956	8.00101070628432e-36	2.30247182807528e-34	71.1822373477571
PAICS	-0.6713775	7.109268625	-13.4648239620613	2.53632206552175e-22	1.31129648097817e-21	39.9923432986416
SETDB1	-0.67074349999999	8.159896	-16.3096427501464	3.02141834454813e-27	2.59699596170689e-26	51.370595661846
GALK2	-0.670466999999991	6.0864375	-17.7696757374219	1.3354391491882e-29	1.51857069111682e-28	56.8119257794834
CCDC51	-0.669658500000006	6.4365585	-18.8184266071756	3.19423918033378e-31	4.62288781256475e-30	60.5578316441004
EAPP	-0.669606000000016	8.322830125	-8.86712851335701	1.51865298268786e-13	3.8590151494115e-13	19.7557955051751
TRAK2	-0.669605999999996	7.542871	-11.0625627297495	7.79907696700537e-18	2.72484370765543e-17	29.6325681779301
SEMA4G	-0.669446749999993	7.086179125	-20.6906412217895	5.60618375495587e-34	1.2198859142582e-32	66.9223473378846
AKAP17A	-0.668879749999995	8.807092375	-11.9206535139778	1.81084192189103e-19	7.26856710589465e-19	33.402836248274
TNR	-0.668832499999996	6.16767225	-25.6350988143097	1.71166214260893e-40	1.21312831741592e-38	81.9481709500009
MRPS18B	-0.667740499999987	8.36521375	-14.9207689101435	6.73704459286403e-25	4.46365192763315e-24	45.9436745999485
TIMM13	-0.667593499999997	7.32717325	-10.9664583127694	1.19382287183224e-17	4.12335981045261e-17	29.2061804187986
TGFBR3	-0.667493750000006	5.289795625	-19.1369688559804	1.05484586858634e-31	1.63540666350955e-30	61.6694127506846
BAIAP2	-0.667446500000001	7.30635575	-17.2024884074371	1.06324930807713e-28	1.06179397488572e-27	54.7298370072834
LARS2	-0.666305499999997	6.36517525	-20.9448425045577	2.44134115541265e-34	5.70243961404579e-33	67.7558883680556
HIST1H1D	-0.665647499999992	6.086129	-23.7887945728291	3.52208477191422e-38	1.61197112273255e-36	76.6173625368097
RPL15	-0.665505750000021	12.326858875	-19.6033614829258	2.12774398316063e-32	3.66533453099185e-31	63.2753941229026
GPR4	-0.665290499999998	6.64574625	-17.6044438317658	2.43404889779434e-29	2.68112863937329e-28	56.2094968900788
KBTBD2	-0.66526775	8.595981625	-16.1888323330276	4.78896807861358e-27	4.03242166184958e-26	50.9083069370505
ENOPH1	-0.665157499999999	7.9165635	-11.4565206355305	1.37375979177313e-18	5.13060605159956e-18	31.3721014060728
LAT	-0.664180999999996	7.41237875	-18.8049538821728	3.34836649634332e-31	4.84030182449257e-30	60.5105516560321
SPTLC2	-0.664006000000002	9.0836445	-13.9598920473333	3.27662623571763e-23	1.84643322133602e-22	42.0456312128305
BUD23	-0.663984999999987	8.02800575	-15.6968890929957	3.18480147123654e-26	2.41301726620322e-25	49.0066522277537
OR7E156P	-0.663757500000006	6.371885125	-19.3676600838496	4.76348890150218e-32	7.85658947411323e-31	62.4669542793032
SMPD1	-0.663223750000006	7.229409625	-17.9134265697708	7.9431233240418e-30	9.40960444967435e-29	57.3332968763277
MAT2A	-0.663017249999987	9.492860375	-16.3065052156787	3.05770557438387e-27	2.62273321155485e-26	51.3586131608208
HNRNPC	-0.662366249999989	11.090927875	-15.9120064603975	1.38556245371108e-26	1.09599050467976e-25	49.8420070502312
SUPV3L1	-0.662103750000005	5.878188375	-21.9795442575659	8.89076046937108e-36	2.52338906411006e-34	71.0765635087651
DDX1	-0.66177999999999	8.747193	-12.5645442647717	1.13104608262514e-20	5.05162569780323e-20	36.1832402485385
AVP	-0.661634750000008	6.036635125	-20.8361759175387	3.48011493203263e-34	7.81954085181173e-33	67.4004345908339
ATP5MG	-0.660962750000014	11.893947875	-19.1673020196901	9.4981193516092e-32	1.48369237176334e-30	61.7746370590864
TTI2	-0.660588249999996	6.765418875	-17.5428563066433	3.04701929668009e-29	3.31801407697306e-28	55.9840869958344
NDUFA7	-0.660495000000001	7.918168	-14.5247605240678	3.29287012380837e-24	2.04003337390585e-23	44.351266734375
CPD	-0.660108000000001	8.3208775	-8.71937498615629	2.97103687079783e-13	7.41891892661676e-13	19.0861874440717
FRS2	-0.659587250000005	5.841092375	-20.4806235971011	1.12011423740519e-33	2.30012862359877e-32	66.2282937629429
MRPL48	-0.659219750000006	8.002598875	-18.4639806105216	1.11145898176815e-30	1.46497616906168e-29	59.306733723788
TAF1C	-0.658843500000011	7.1928585	-12.4847816446166	1.5907033423582e-20	6.99627431037899e-20	35.841261750996
KCNA3	-0.658822500000008	5.9452045	-22.0462485379588	7.208695233748e-36	2.09620358427567e-34	71.2867422649421
PAFAH2	-0.658795499999995	6.607270375	-19.8090257888856	1.05870008312607e-32	1.91414826982691e-31	63.9755509701702
KIR2DS3	-0.658691249999998	6.844972625	-20.4430107666791	1.26858415134753e-33	2.57938511953498e-32	66.1034741753337
RPP38	-0.658661500000004	7.12514175	-19.7444822277803	1.31729825489965e-32	2.34075218560464e-31	63.7563459576544
CHD1L	-0.657702500000001	8.448259	-15.4720659347119	7.64861669721716e-26	5.570510446012e-25	48.1272926756143
CCT7	-0.656608750000002	8.641867375	-13.6864199917515	1.01100783354613e-22	5.44486763329252e-22	40.9151245298678
CWC25	-0.656216999999998	7.8379195	-20.5127643600084	1.00721788586454e-33	2.07862286828251e-32	66.3348288537875
MALT1	-0.656017250000003	8.116296875	-15.6507730941919	3.80980732628414e-26	2.86555732370541e-25	48.8268031955744
SPP2	-0.655891249999998	6.417262125	-21.9896761263031	8.61175032981484e-36	2.46109537651368e-34	71.1085179609597
AFTPH	-0.655800249999992	9.943652875	-21.1767336968951	1.15058549651965e-34	2.82029879710143e-33	68.5101003356815
C6orf120	-0.655800249999992	7.884874875	-12.7851648433292	4.42047321264904e-21	2.03213970557769e-20	37.1254073531502
TBC1D22A	-0.655714500000009	8.468155	-14.4341931351353	4.74665472963249e-24	2.8958563016051e-23	43.9842928412913
HSP90B1	-0.655618250000003	8.689207875	-8.55564238060244	6.24950887488426e-13	1.53126547955728e-12	18.3445266955096
METTL17	-0.655542999999982	9.1508235	-15.4860103747948	7.2427136435059e-26	5.29978627259019e-25	48.1820218897991
BRD8	-0.655023250000007	7.968638375	-11.9487275583522	1.60309523129624e-19	6.47871950269379e-19	33.5249804401611
OXSM	-0.654994499999988	6.946892625	-16.0359834305148	8.5994739691139e-27	6.9575522269354e-26	50.3207588852397
SETBP1	-0.654762500000007	6.08591225	-15.8471399461769	1.77971441049181e-26	1.38567469135781e-25	49.5907360454453
ZNF3	-0.654302999999997	6.056518	-25.0833325495027	8.14539865703576e-40	4.85708555496224e-38	80.3875972429266
FAM35A	-0.653908500000005	8.85996525	-9.808739342981	2.12987292063024e-15	6.12776938867476e-15	24.0183601254552
ITM2A	-0.653596500000011	7.020881625	-16.5501054906804	1.21465037035238e-27	1.09112349600822e-26	52.2852239520277
CDH4	-0.653204999999991	6.0623455	-20.9176592206673	2.6674194134753e-34	6.17238861666682e-33	67.6670920047982
MGMT	-0.652970499999999	6.42872125	-14.3832556681314	5.83319177917221e-24	3.52235042050014e-23	43.7774427392821
PRSS53	-0.652746500000011	7.47480775	-14.3031640411794	8.07139998621663e-24	4.81064747857016e-23	43.4515412936525
FMOD	-0.652609999999995	6.85669275	-17.8472041874881	1.00878512194509e-29	1.17266140705584e-28	57.0934302069708
KEL	-0.652561	6.93075	-23.5571173886645	7.02536641291198e-38	2.97391193240093e-36	75.9259612468732
CASP10	-0.652392000000006	7.48847425	-21.9713660650855	9.12262021202901e-36	2.57739996559899e-34	71.0507628464741
KRBOX4	-0.652044750000004	5.607697375	-17.2628999773319	8.50837560787789e-29	8.62873120723708e-28	54.9535070888267
PUS7L	-0.651983499999997	7.7853685	-23.1964963892406	2.07903529004044e-37	7.93423836996047e-36	74.8393730354933
GPR12	-0.651603749999992	7.460059625	-15.494314788441	7.01137506902803e-26	5.13960313127392e-25	48.2146032988063
RETREG1	-0.65140774999999	6.728739625	-18.6917100534629	4.97992337528609e-31	7.02684751122564e-30	60.1122868175037
CUL2	-0.650791499999995	7.787422375	-16.1231288027197	6.15697407949203e-27	5.10808359488611e-26	50.6561085383441
SLC10A1	-0.650490750000005	7.157096375	-21.1496599661068	1.25583839422188e-34	3.06015002034066e-33	68.4223463069747
C14orf93	-0.650415500000002	5.42783075	-26.1696880314468	3.87113543633936e-41	3.07780082159725e-39	83.4347293201544
HIST1H4G	-0.649822249999989	5.723127125	-24.2805640607206	8.27035686388656e-39	4.11956771818414e-37	78.0679830265207
TFRC	-0.648894750000006	8.558357375	-11.8003162879755	3.05583968257119e-19	1.2047545957702e-18	32.8783648706712
SULT1B1	-0.64889300000001	8.32134825	-14.8886423414006	7.65686495826275e-25	5.05418286734076e-24	45.815230951394
CPT1A	-0.64872750000001	8.877480625	-10.1028165308112	5.65962159000729e-16	1.70627823482889e-15	25.3437975579713
NR6A1	-0.6485745	6.6265875	-18.2295483654798	2.55645417492969e-30	3.21905595245208e-29	58.4709317304562
SLC4A3	-0.648458999999999	6.61220225	-20.5638809982771	8.50835977820485e-34	1.77062393169588e-32	66.5040248336938
TLDC1	-0.648242000000006	6.5500905	-16.0556205595293	7.97513111853534e-27	6.50332355445061e-26	50.3964102267818
SHMT2	-0.647993500000005	9.164391	-18.4484158136504	1.17441695590786e-30	1.5446758753049e-29	59.251447983246
OPCML	-0.647911499999998	7.278660875	-22.4232787351923	2.22198822806614e-36	7.02620573168695e-35	72.4660561263204
JADE1	-0.647692500000002	7.386613875	-14.329741115131	7.24614872568865e-24	4.34173829201528e-23	43.5597756648332
FTO	-0.647542000000008	7.98802975	-20.9213443187524	2.63557310959083e-34	6.11009593986075e-33	67.6791344155036
E2F6	-0.647359999999992	7.22612675	-19.0170103702236	1.59877637307473e-31	2.43010090137817e-30	61.2522186664601
C3orf18	-0.647116750000012	6.434935125	-18.7599777479715	3.91941053330897e-31	5.59406776117735e-30	60.3525595262423
MTMR2	-0.646982000000004	6.601908	-18.9188216739551	2.2498637273997e-31	3.32599044230494e-30	60.9094683132051
CHKB	-0.646955750000002	9.700658375	-11.367381933658	2.03231300019449e-18	7.46204207857083e-18	30.9797250665882
NEK3	-0.646788000000004	6.86809375	-15.2359727374697	1.93272653591845e-25	1.35356336674176e-24	47.196903846091
MGEA5	-0.646267999999985	8.95119475	-9.80515397040239	2.16462829698e-15	6.22487474320495e-15	24.0021759127096
ENO3	-0.645847999999995	6.12349625	-22.5966607060356	1.29954831516205e-36	4.26409993464417e-35	73.0034788173961
SDF4	-0.645724000000001	9.94380825	-15.6701128184059	3.53388931967774e-26	2.66610883406101e-25	48.902259774809
COQ6	-0.645690000000011	6.7221415	-20.7694904159362	4.32865214220045e-34	9.57010205342463e-33	67.181660193622
DHPS	-0.645510250000008	8.648809875	-14.3091183534795	7.8786377979181e-24	4.70027631590083e-23	43.4757977725933
PHIP	-0.645469999999998	9.197746	-16.4473711261872	1.79120849603107e-27	1.58461904253019e-26	51.895359396592
FASTKD2	-0.645356249999993	7.094925125	-13.2351251124112	6.62233384915592e-22	3.29205638200725e-21	39.0295504813679
NDUFS6	-0.645133500000004	9.057988375	-12.6515927757335	7.80194628406034e-21	3.53295143341367e-20	36.5556426278337
ARID5A	-0.643991249999995	6.749379875	-18.8419632677213	2.94195960924484e-31	4.29283823923102e-30	60.640377187
IL2RB	-0.643956250000002	8.065317875	-12.2862158666414	3.72953766512675e-20	1.59014973051107e-19	34.9868662400543
RPS6KB1	-0.643723499999993	7.14558	-17.242094297239	9.1866736755641e-29	9.2560774653145e-28	54.8765268512406
PAN2	-0.643294499999994	7.627381375	-14.5219546060329	3.33033640690079e-24	2.06118575123705e-23	44.3399128563353
ACP1	-0.642862499999991	9.502534	-13.1946620025146	7.84733156267216e-22	3.86999814599693e-21	38.8592933788204
PDCD10	-0.642835000000019	10.00580575	-11.1891556561912	4.45690149629791e-18	1.59443176402028e-17	30.1930370719079
PSPC1	-0.642733000000001	6.431295	-14.6613330548424	1.90083134313852e-24	1.20778745640097e-23	44.902690905482
C1orf123	-0.642144999999987	8.91113025	-18.0933338691519	4.16049630604686e-30	5.07899957518693e-29	57.9822305742794
ERVH-6	-0.641992750000004	6.103413875	-18.7816653465074	3.6327127384051e-31	5.22697634506246e-30	60.4287738576617
KRT86	-0.64196825000001	5.969918125	-20.2076180911433	2.77440016391622e-33	5.43615880458971e-32	65.3187094687633
C9orf116	-0.641556999999998	6.3845195	-22.2586784970487	3.70773183735908e-36	1.12713230340109e-34	71.9530071426947
MXRA7	-0.641532499999999	7.0827485	-4.936469876987	4.22197845717325e-06	6.74896234106454e-06	2.79149424012213
MLH1	-0.641445000000013	8.88402925	-13.366007398775	3.82977829699019e-22	1.94515725706672e-21	39.5789263399917
CBR3	-0.641322500000006	6.22158975	-27.135489630616	2.80290570851069e-42	2.9713196156118e-40	86.0590297296299
TMF1	-0.64093575	7.149143125	-10.9104788797089	1.5303812182466e-17	5.23333836501588e-17	28.9574673789165
SLC22A1	-0.640463249999993	5.721935125	-20.2390722272992	2.49805640283384e-33	4.94942389206838e-32	65.4239340495207
IFFO1	-0.640209500000012	9.0399555	-13.7382567892483	8.16004520619312e-23	4.42811068918255e-22	41.1301202860328
TAS2R1	-0.640164000000002	7.613638	-19.2384563625221	7.42963383202865e-32	1.17838552965027e-30	62.0210431795249
SIRT2	-0.639941749999979	9.050117625	-16.5441358145899	1.24233285723026e-27	1.11495328713653e-26	52.2626063560311
P2RX5	-0.639896249999996	7.240365875	-11.4618734958373	1.3418623519838e-18	5.01600926812991e-18	31.3956405125663
RAB3D	-0.639687999999998	8.2498035	-11.6703996987146	5.38519231553799e-19	2.08336058295751e-18	32.3105147543005
NPR2	-0.639667000000001	6.71591225	-25.0779097065553	8.27233697995231e-40	4.909176821165e-38	80.3721249672631
EGFL7	-0.639591749999998	7.046187125	-14.7244339530086	1.47582763634484e-24	9.47447731552018e-24	45.1566688827153
THG1L	-0.639220750000002	6.630682125	-13.4991570007965	2.1985894673511e-22	1.14096674324501e-21	40.1357055714256
TBC1D12	-0.638935500000014	6.7921425	-12.9484016350921	2.21394276229463e-21	1.04967630278059e-20	37.8189281782729
TRAP1	-0.638853000000001	8.27371575	-19.9640971936049	6.27449065868349e-33	1.16675423747603e-31	64.5002562294994
ATP2B2	-0.638630999999999	6.45600025	-15.8979310005275	1.46284581193431e-26	1.15271134723134e-25	49.7875290723375
BTN3A1	-0.638503249999992	9.461538375	-11.68235435274	5.111249031666e-19	1.98108817936729e-18	32.3628367216725
ZNF277	-0.638360000000002	8.5007255	-9.41006254429522	1.29279407759173e-14	3.52639651294704e-14	22.2159010744287
MTDH	-0.638321250000004	9.714757875	-10.5017386123359	9.45630921279082e-17	3.02678357086502e-16	27.1341863811814
SLC25A15	-0.638282750000002	6.731835875	-17.019981405457	2.09043061259933e-28	2.02243454665128e-27	54.0513407637811
SLC7A6	-0.638090249999991	7.785850875	-13.3898150636583	3.46743001796464e-22	1.77200389422396e-21	39.6786376603146
SLC14A2	-0.638076250000001	6.706369875	-23.3745832021899	1.21476603680945e-37	4.82908434440629e-36	75.3775566096173
RGS3	-0.637742000000012	8.163171	-15.7114002881457	3.010364561806e-26	2.28364230336879e-25	49.0631886576756
PLA2G2D	-0.637624750000003	7.120124625	-18.4904290233903	1.01218811645129e-30	1.35018260605991e-29	59.4006107250565
PIH1D1	-0.63757050000001	8.932538	-15.4923164898525	7.06635242082981e-26	5.17378802098891e-25	48.2067640095251
FGF18	-0.637497000000002	6.2222745	-21.8846041483521	1.19927565616555e-35	3.31283206312279e-34	70.7766142450592
COA3	-0.637427000000011	9.1784375	-13.2526941489317	6.1522299749771e-22	3.06573356286223e-21	39.103415205998
ZNF574	-0.636898500000001	7.182345375	-16.0822542556976	7.20070212069836e-27	5.91850950318236e-26	50.4989370738148
PRKCZ	-0.636506500000004	6.05966525	-23.0996982508724	2.78784007451325e-37	1.03525689952658e-35	74.5455354240097
GNB5	-0.636151249999999	7.107721125	-17.6459986661867	2.09231316258004e-29	2.32744037268881e-28	56.3613218168383
SPTBN4	-0.636147749999996	6.841290125	-20.1222383049481	3.69061303104905e-33	7.13001143677592e-32	65.0325215544092
SRSF5	-0.636131999999986	10.843761	-13.2021130481556	7.60575149591155e-22	3.75533980110633e-21	38.8906598611656
SMPDL3A	-0.634917500000006	7.77255675	-7.36936952899952	1.32897395063166e-10	2.81284367059463e-10	13.0098690299616
SCN1B	-0.634577999999991	6.499360375	-14.6133515281362	2.30496246394716e-24	1.45192734587794e-23	44.7092299942716
HIST1H4H	-0.633953250000009	5.279138625	-19.1588045183514	9.78123398158509e-32	1.52216618661982e-30	61.7451705584752
ABRAXAS2	-0.63375000000001	8.740508	-17.1481005339705	1.29999317241982e-28	1.28681686492602e-27	54.5280787931542
NUTF2	-0.633178000000002	7.71030275	-10.2445564130066	2.99338589717515e-16	9.25397938251829e-16	25.9810349087111
LRRC8B	-0.632913749999997	5.916907875	-10.9455235177689	1.30997460981735e-17	4.5119730867994e-17	29.1131980986366
IFIT2	-0.632812249999993	7.626588375	-6.32851060388182	1.31026553414379e-08	2.4537556122581e-08	8.46201038597658
LUC7L	-0.632791250000002	7.180059625	-17.3081377469415	7.2027381946471e-29	7.39532796591125e-28	55.1206985762685
ERC1	-0.632402750000001	7.147904625	-14.1836749578307	1.31227204947233e-23	7.65574328767887e-23	42.9638305484191
SPATA2	-0.632052750000001	7.112551375	-22.244223685094	3.87876018626305e-36	1.1762411391252e-34	71.9078192038682
NT5DC3	-0.631804250000001	6.054788375	-20.6393342357593	6.63603154759275e-34	1.4190810221516e-32	66.753243557211
MSRB2	-0.631788499999997	8.74052475	-9.7738331247801	2.49346935089343e-15	7.1226394194222e-15	23.8607723191652
TNFSF14	-0.631662499999998	6.66356475	-12.7724739972117	4.66522485228507e-21	2.13831425879127e-20	37.0713608803767
ADCY8	-0.631477000000013	5.51135	-20.8495568927327	3.33123041815065e-34	7.51222743205863e-33	67.4442744319549
CALU	-0.63142275	8.089549375	-17.8632740324968	9.51890395515645e-30	1.11908024413086e-28	57.1516869544057
STYXL1	-0.631041250000006	8.998136875	-13.4160941748133	3.1073885867305e-22	1.59391814066246e-21	39.788620635267
NME1	-0.630988499999996	8.044868875	-10.7232272522055	3.51900056410665e-17	1.16421114465481e-16	28.1237274188598
CD244	-0.630829499999994	8.7977385	-13.6030735825141	1.42786586839098e-22	7.55216220283725e-22	40.5687512450119
MRC1	-0.6304725	5.943331	-14.9449278576687	6.11941752216074e-25	4.06965874141338e-24	46.0401767989893
MOS	-0.630330750000003	5.737256625	-25.0503983538445	8.94781058535805e-40	5.25970117015146e-38	80.2935897004568
PSMD2	-0.629447000000015	9.5063585	-16.0674215323068	7.62213196899123e-27	6.22062089881062e-26	50.4418494154339
FASLG	-0.629406749999998	5.750766875	-19.1712556557119	9.36922925047871e-32	1.46540416637689e-30	61.7883440518832
PRKG1	-0.629256249999999	6.653938625	-20.2665092387034	2.27978539523994e-33	4.54600936610304e-32	65.5156288267034
ACTL8	-0.628699749999999	7.249479375	-18.6024802744205	6.815863029452e-31	9.4034648669959e-30	59.7973948409203
SULT2B1	-0.62857375	5.653982875	-19.3577936526899	4.92761685905835e-32	8.10573367412476e-31	62.4329719261252
ECHS1	-0.628466000000017	9.169931875	-15.8382342600406	1.84202485292488e-26	1.43149337411198e-25	49.5561965023302
ST8SIA4	-0.628405749999995	7.892799875	-7.93648037367329	1.03457145820696e-11	2.34071320615486e-11	15.5482800644884
TBC1D4	-0.628379500000006	6.334185	-14.1543183124934	1.47911241540097e-23	8.59270786333404e-23	42.8437338482247
CIDEA	-0.627976999999996	5.854942	-19.0943020833057	1.22275834038881e-31	1.88395921687483e-30	61.5212201315929
FGL2	-0.627600750000001	11.746923375	-15.1282318581345	2.95744535170019e-25	2.03558239162805e-24	46.7699578892648
PAFAH1B2	-0.627495000000001	5.73071975	-22.3620735876187	2.68712549051217e-36	8.3321043647056e-35	72.2756083799881
RARS	-0.62743450000001	8.0341975	-16.301873480309	3.11207917263009e-27	2.66568494324109e-26	51.3409218973131
HSD17B11	-0.627320750000012	10.874309125	-11.5165038900673	1.05596382806456e-18	3.97846882122865e-18	31.6357229840066
ONECUT2	-0.627247500000003	6.244605625	-20.3184272846793	1.91802798693313e-33	3.85564037632603e-32	65.688907341401
GOLIM4	-0.627220999999996	6.01300025	-20.8520202408561	3.3045312269455e-34	7.46559213256922e-33	67.452342907767
P2RY13	-0.626916249999994	10.482153125	-11.4405721400263	1.47338632877508e-18	5.47958339903966e-18	31.3019523436065
FBXO34	-0.626484249999997	8.338019875	-17.6759039124824	1.87672334467372e-29	2.10081224223719e-28	56.4704515526826
DNAJB12	-0.626417750000016	8.834700625	-18.4335731821192	1.23780623526864e-30	1.62288696998276e-29	59.1987001035757
PLA2G5	-0.626410749999996	6.199042625	-25.8781935646902	8.68059305056126e-41	6.44702967701265e-39	82.62721908965
LRRC47	-0.626239250000006	9.119301125	-11.8392527428832	2.5794636180056e-19	1.02192332820072e-18	33.0482238588101
MAN2A2	-0.626010000000001	8.52663275	-12.8429896888696	3.45887244352086e-21	1.60977091620973e-20	37.3714316242053
LTK	-0.625660000000008	6.670446	-20.748592824271	4.63544098604719e-34	1.01758185044148e-32	67.1130007894625
ERCC5	-0.625551500000002	7.31586275	-11.3800557500402	1.92215447064918e-18	7.08063020477035e-18	31.0355581063191
EEF2KMT	-0.625491999999991	6.55146475	-19.9447690250761	6.69625125693239e-33	1.24331743023552e-31	64.4350068231516
GSTT1	-0.625373000000011	5.962628	-14.6566051626497	1.93725763608847e-24	1.22967279735953e-23	44.8836410531128
KDM1A	-0.624986249999987	8.362956125	-14.534106051018	3.17111924455107e-24	1.96952388533635e-23	44.3890753393301
MRPL42	-0.624464749999985	8.596891625	-9.94510751729386	1.15132303709633e-15	3.38947534514735e-15	24.6335012426493
NXPH3	-0.624455999999995	8.0949885	-18.9487682536676	2.02699756458051e-31	3.01088033454995e-30	61.0141250001528
CLK2	-0.623889000000009	9.06428975	-13.5060127291331	2.13677730429947e-22	1.10935324006808e-21	40.1643154875713
KLHL12	-0.623638750000007	6.693062875	-19.4434540331244	3.67343145151754e-32	6.14037335487494e-31	62.7276277571399
SCN2B	-0.623614000000003	5.823001875	-23.0781018028534	2.97678303843811e-37	1.09884047695678e-35	74.4798513163378
CTC1	-0.623406000000008	6.914588	-14.8679391640238	8.31571118427499e-25	5.47450986298103e-24	45.7323890511445
ADPGK	-0.622996499999987	10.19998775	-18.4884113237607	1.01943540001993e-30	1.35520442298469e-29	59.3934519985274
KCNJ9	-0.622947500000005	6.298873	-20.4978576634155	1.05807445960133e-33	2.17994975455736e-32	66.2854328455025
PLVAP	-0.622937000000007	7.03265875	-17.6030459231597	2.446477025671e-29	2.69242720047892e-28	56.2043857680613
KLHL3	-0.622632499999998	6.73698425	-16.9301061415633	2.92066392269403e-28	2.78868318962079e-27	53.7156802040058
LTA4H	-0.62257475000002	12.504506625	-12.1575935588837	6.49207419760131e-20	2.70568535863068e-19	34.4311403019625
DHX16	-0.622418999999996	8.044751	-13.6014575715836	1.43746787810472e-22	7.59646957483289e-22	40.5620269967805
LRRK1	-0.62211975	6.656180625	-16.7714377995624	5.28413380271664e-28	4.92035372035244e-27	53.1206134754342
CSTF1	-0.621451499999997	6.702581875	-14.4651153258376	4.18903338007643e-24	2.56449067191944e-23	44.109704144094
ICAM2	-0.621398749999992	8.603939375	-9.20115583710847	3.33344678044242e-14	8.8536235485391e-14	21.2697059582787
KIF3B	-0.621001499999994	6.76407425	-16.8797535404886	3.52409136286187e-28	3.33684566364711e-27	53.5271823485306
MAP4K1	-0.62093149999999	8.14498425	-9.78325048324457	2.38964973985239e-15	6.84341392828196e-15	23.9032929216163
MOB1A	-0.620731999999997	10.8384335	-12.7813868591455	4.49195170190576e-21	2.06346951699027e-20	37.1093199924582
ACSL3	-0.620054749999997	7.317338625	-14.7378337802317	1.39869929232665e-24	8.99329565719409e-24	45.2105375295157
HSD11B1	-0.620007500000004	6.2119935	-22.9169230167814	4.86317095619532e-37	1.7139939214487e-35	73.988172473617
STRA6	-0.619834250000006	7.294850125	-21.5465607040867	3.50769566845732e-35	9.12074410395726e-34	69.7009065663081
MRPL41	-0.619815000000005	6.23074575	-21.9581199624349	9.51119603438001e-36	2.67499692549694e-34	71.0089590454314
BTN3A3	-0.619615500000012	7.4788505	-8.04615398691525	6.2993026248527e-12	1.44873447906635e-11	16.042182553464
ZNF33B	-0.619573750000004	6.893481625	-17.8906681522644	8.62264007781684e-30	1.02048287104162e-28	57.2509235080351
MIOS	-0.619426500000004	7.95452375	-14.1909243320686	1.27407727265963e-23	7.44341988355979e-23	42.9934708123427
MT1G	-0.618812249999994	8.572156375	-15.6070848411091	4.51580731422432e-26	3.36393742452398e-25	48.6561716698163
ENC1	-0.617881249999995	8.407747125	-11.2187167674369	3.91181199769721e-18	1.40469612644582e-17	30.3237145574951
SCML1	-0.617851999999999	5.3884175	-19.4815427963987	3.22454372142033e-32	5.42659644189638e-31	62.8583712635932
GUK1	-0.617769249999998	8.082422125	-10.6994692331639	3.91191438689906e-17	1.29006844298615e-16	28.0177535665594
RNASE6	-0.617755250000014	11.408965375	-12.8825306766433	2.92538990662617e-21	1.37163012310208e-20	37.5394425992767
KLF15	-0.617695750000009	7.121007125	-19.9097919590049	7.53366942376308e-33	1.39462838601393e-31	64.3168202438229
CDKN1C	-0.616948500000006	7.4276165	-3.2134130326428	0.00188702511660954	0.00252751323124278	-3.05921489957074
ANXA2	-0.61623625000002	12.805460625	-16.3074551466193	3.0466729639249e-27	2.61507853090384e-26	51.3622411569216
DNAJC10	-0.615786500000011	7.4943395	-11.7142874497985	4.4462208717599e-19	1.7303569963112e-18	32.5025296320537
SOWAHC	-0.615425999999995	5.97116375	-14.1422147906608	1.55397748250692e-23	9.01917768625797e-23	42.7941875252073
RCOR3	-0.615315749999981	6.310704625	-13.4224347841485	3.02630858212191e-22	1.55425695006451e-21	39.8151447962546
METTL22	-0.614965750000013	7.400582125	-14.8697792998771	8.25490664902788e-25	5.44025542868718e-24	45.7397543957331
CLDN6	-0.614869499999982	6.5919805	-15.9990006126744	9.91238203389985e-27	7.97297499133981e-26	50.1781504447241
NOS1	-0.614816999999993	6.70548975	-19.241498419712	7.35212089195041e-32	1.16758457647709e-30	62.0315645007601
PPP6R3	-0.614213249999998	7.777554875	-16.238681766029	3.95919401854054e-27	3.35651971373604e-26	51.0992839166462
DUSP12	-0.614136000000002	7.057492	-13.5584888886649	1.7180820564219e-22	9.00269190781616e-22	40.3831168603992
EHD2	-0.6140645	7.9431715	-18.4264784233183	1.26931551279649e-30	1.66068779590875e-29	59.1734772834421
PRRX2	-0.614015499999994	7.26355775	-16.8262947229886	4.30323718660245e-28	4.03424420449208e-27	53.3267067084841
ABCC5	-0.613844000000004	8.08860675	-13.1247737808091	1.05253732207085e-21	5.12750212319116e-21	38.5647660544894
GUSB	-0.613768749999982	9.916579625	-12.1934638083917	5.56121424110347e-20	2.33895355145495e-19	34.5862997280349
SLC25A3	-0.613375000000007	11.60462875	-23.5040457946609	8.23518355774773e-38	3.4390902918096e-36	75.7668475996529
AKR1C1	-0.613213999999997	7.636902	-19.0094874540514	1.64111076889295e-31	2.4853109727203e-30	61.2259986175657
MTRF1	-0.613105500000016	5.945804	-15.2297252015004	1.98091425085185e-25	1.38652818585302e-24	47.1721871130992
COASY	-0.612262000000007	8.54286675	-14.7490020350436	1.33752788459995e-24	8.6193363364079e-24	45.2554176267202
C1QTNF1	-0.611702000000003	6.47301775	-17.4472317101483	4.32247869182387e-29	4.5693740933546e-28	55.6331689321657
KDM6A	-0.611665249999996	7.307670625	-11.0604054393524	7.8738979916852e-18	2.75020999129461e-17	29.6230053249065
ECE2	-0.611564000000008	7.2052565	-15.0227912126324	4.49097963100279e-25	3.02233425736992e-24	46.3506940744659
CHD9	-0.611477999999996	8.077931	-10.9626093268363	1.21437351004203e-17	4.19317222857774e-17	29.1890877409017
DHRS3	-0.611234749999995	6.767823125	-15.0129032168054	4.67074578544972e-25	3.13990568980666e-24	46.3113037677182
RAD17	-0.611070249999994	8.041708125	-17.2807269174116	7.96751290257928e-29	8.11338772829974e-28	55.0194230840698
CLEC10A	-0.610935499999998	8.3475565	-5.62910033055635	2.55409497802448e-07	4.41326832159901e-07	5.53644439717066
EREG	-0.609049000000005	5.22737175	-13.1879708406844	8.07085273752571e-22	3.97706740180896e-21	38.831120138748
MRPS12	-0.608212500000003	8.02604225	-8.74869727740549	2.60056691851717e-13	6.52403549562469e-13	19.2190560109121
TEX261	-0.607930749999987	9.125121375	-13.7667348145052	7.25483931236873e-23	3.95524272489272e-22	41.2480939237304
NASP	-0.607861249999999	7.850473625	-11.4487935604093	1.42115400940609e-18	5.29963114211177e-18	31.3381170168585
ENTPD1	-0.607671749999994	9.421189375	-12.2135065599047	5.10082091516513e-20	2.15188713642153e-19	34.6729362811773
CDC23	-0.60756499999999	6.961894	-9.67424876272407	3.91043219337572e-15	1.10004741425355e-14	23.4109228024355
SIGLEC7	-0.607466999999989	9.0630815	-11.3569414823987	2.12781076128942e-18	7.79192113146522e-18	30.9337198337414
CENPX	-0.607342750000004	8.077328875	-17.6093162447661	2.39122658268323e-29	2.63693695577023e-28	56.2273098233308
CSNK1A1	-0.606611999999995	10.3986715	-12.8621728276585	3.18881892019463e-21	1.48967687635307e-20	37.4529639884078
IDH3A	-0.60542125	7.962661875	-8.83165042304226	1.78417865917268e-13	4.51707856903833e-13	19.5949942037677
TBCB	-0.605095749999995	9.900769375	-13.4213330641373	3.04024222838231e-22	1.56076673669809e-21	39.8105364077786
KCNC2	-0.604716000000002	5.95328725	-19.0452974518451	1.44922371318794e-31	2.21363567914655e-30	61.3507492940516
CDC27	-0.604661749999996	7.096207625	-18.1650443684584	3.21866195586509e-30	3.99610252638586e-29	58.2397905166645
RAD54L2	-0.604485000000001	7.13849925	-16.8291710905007	4.25719769643918e-28	4.00015325976781e-27	53.337502527993
CDK2	-0.603728999999995	6.89580425	-18.6015838133006	6.83742033905727e-31	9.42272494059192e-30	59.7942263803235
ARL2	-0.603548749999984	8.094004875	-19.2708246256297	6.64549609489986e-32	1.06628833201867e-30	62.1329370046888
KRT75	-0.603531250000009	7.241702875	-16.7149093766183	6.53192422438896e-28	6.0055934881465e-27	52.9078432305327
POLD3	-0.602787499999991	7.7575935	-13.4722820330153	2.45876995858857e-22	1.27173160118324e-21	40.0234976248761
URI1	-0.602597499999997	7.5766515	-15.3815894665218	1.09018203827527e-25	7.84766559531522e-25	47.7715868642402
ACKR2	-0.602428750000008	6.439848375	-17.2218055573862	9.90067316348811e-29	9.9270856302945e-28	54.8014071736737
ANKRD2	-0.602308000000002	5.99923625	-18.5643428932954	7.79652208612507e-31	1.05683348015529e-29	59.6625163702429
LRRC20	-0.601590499999998	6.37641	-17.4162451692359	4.84224126133669e-29	5.07678092682662e-28	55.5192123627767
EPS8L3	-0.601382250000007	7.289914375	-21.6563364267068	2.47225447314351e-35	6.60848539448254e-34	70.0515566449203
STARD7	-0.601333250000007	9.894591625	-16.4018501483692	2.12852493519884e-27	1.8644134725474e-26	51.7221847891425
COMMD10	-0.600753000000015	9.24043075	-9.38151601190791	1.47132463384602e-14	3.99261558863642e-14	22.0866577292316
DUSP10	-0.600748000000003	7.9567975	-12.9726151863774	1.99865334441731e-21	9.52701669131743e-21	37.9215375990255
RPL18	-0.600564999999994	12.6711775	-19.2415548086734	7.35069181145816e-32	1.16758457647709e-30	62.0317595185172
ATAT1	-0.600554500000002	6.6299325	-16.5583151959977	1.17759372883842e-27	1.06300545988231e-26	52.3163210805572
SLCO4A1	-0.600500250000009	7.009099125	-23.1331458900393	2.51883228539369e-37	9.43839179327429e-36	74.6471728917806
SKAP1	-0.600162499999997	6.71060475	-20.5643263186226	8.49587297664481e-34	1.77062393169588e-32	66.5054975643077
PSG5	-0.600157249999998	6.339049375	-18.7523994827279	4.02488975385515e-31	5.73142452549546e-30	60.3259148177236
MST1	-0.599047750000008	8.107799625	-17.1866965550651	1.12711565647062e-28	1.1210597824543e-27	54.6712934150222
ESF1	-0.599047750000001	6.160434875	-11.8505647377452	2.45560951286365e-19	9.74919537549583e-19	33.0975434120933
MME	-0.598454499999995	7.4104415	-19.73435478182	1.36331171086403e-32	2.40186862923957e-31	63.7219072744351
FSTL1	-0.598307499999999	6.9713415	-8.85801224794805	1.58285061929333e-13	4.0180303379237e-13	19.7144761307613
PMS2P3	-0.598192000000017	7.8949285	-17.0723320262651	1.721212949902e-28	1.68096096201846e-27	54.2463889438115
HLA-DRA	-0.597983749999996	13.357968875	-17.6914972961192	1.77334828352054e-29	1.98868343223375e-28	56.527310816949
CHST10	-0.597033500000001	7.294137	-19.2236575278273	7.81865170029929e-32	1.23377528039201e-30	61.9698441220436
GPR31	-0.596581999999997	5.9853555	-22.213980247323	4.26284102635293e-36	1.28956139633794e-34	71.813203841756
HIST1H2AB	-0.596107750000007	6.235138875	-21.3091392616994	7.50747656535328e-35	1.87732322258219e-33	68.9381238057869
MIR3916	-0.596056999999998	5.259449	-24.6230474517356	3.05485667190996e-39	1.5853300126234e-37	79.064835667681
LGMN	-0.59595025	5.741709625	-22.9270585262148	4.71500220324256e-37	1.6708620664805e-35	74.0191673545987
KSR1	-0.595192499999992	7.4361335	-19.8839274801533	8.22029442849567e-33	1.51495262699304e-31	64.2293348588508
CCDC87	-0.595122499999995	6.21622275	-18.3400666987417	1.72482110711535e-30	2.20773541708479e-29	58.8657833486031
BTF3	-0.594928249999976	12.066758875	-15.5110639192629	6.56720239486845e-26	4.82541536158491e-25	48.2802897844426
CIAO1	-0.594243999999994	7.71061475	-12.9557771728377	2.14600132167398e-21	1.01980285029587e-20	37.8501906285844
NAA35	-0.594219000000002	6.00812225	-12.3666293900825	2.63971834105848e-20	1.14237357237084e-19	35.3333930097103
ARMCX4	-0.594166999999989	6.02250025	-20.8265828568093	3.59097406987766e-34	8.05404184243989e-33	67.3689929013474
MYLIP	-0.594110000000003	7.48014575	-12.8833292733509	2.91551483907327e-21	1.3676675699329e-20	37.5428340004259
CMAHP	-0.593780250000002	6.117336875	-16.4216625489213	1.97447371114915e-27	1.73560577174932e-26	51.7975890554147
EGR4	-0.593759249999999	7.087558625	-13.5136346245334	2.07010910168189e-22	1.07609233814587e-21	40.196116033713
GCFC2	-0.59364199999999	5.7976575	-19.2910799427122	6.1978577051731e-32	1.00486312571584e-30	62.2028950751668
MARCH2	-0.593264000000012	7.54619275	-6.22615763077616	2.03786074522925e-08	3.77134986915523e-08	8.0259682188785
ZNF211	-0.593190999999997	7.519075625	-11.1175461221999	6.11531855869626e-18	2.15600614222597e-17	29.8761663013308
NRXN2	-0.592565750000003	5.924918375	-20.9315456486499	2.54940277535736e-34	5.92139374958002e-33	67.7124632430687
HAX1	-0.592560499999998	9.25603725	-14.5879194424043	2.5532322555477e-24	1.60099796084723e-23	44.6065699728108
PFDN5	-0.592558499999985	12.211761375	-18.0200586238986	5.41160844206099e-30	6.51830829394935e-29	57.7184018299573
MRPS14	-0.592422249999998	8.840240375	-15.6363107286769	4.03025442013387e-26	3.01673177869163e-25	48.7703450827504
VNN1	-0.592343000000007	8.142261875	-3.37505678662574	0.00113755433900387	0.00154654022434123	-2.58477366896972
BTN2A1	-0.592002250000002	8.825876625	-12.8631226097526	3.17601368160294e-21	1.48425386936402e-20	37.4569996571944
PAPOLA	-0.591595500000007	10.213208375	-8.86300387284316	1.54736999845201e-13	3.92957209066345e-13	19.7371005622064
IFNA7	-0.591277749999997	6.332223875	-19.8620449847952	8.85037903835528e-33	1.62143650240355e-31	64.1552585257717
APOO	-0.590614500000005	7.04559275	-15.7403761020319	2.69033225717043e-26	2.05216426726229e-25	49.1759996051954
DCLRE1C	-0.59046750000001	8.384779	-11.3467951561133	2.22493799488611e-18	8.13318772489609e-18	30.8890011276217
CCNT2	-0.589662000000004	6.623803375	-7.94535716884893	9.93872496817827e-12	2.25315309413846e-11	15.5882264815107
NETO2	-0.588877500000001	6.254354125	-12.7149036878912	5.95858410328548e-21	2.72107211461892e-20	36.8259549563458
GTF3C2	-0.588073499999986	9.565363	-18.0462733715973	4.92543680612627e-30	5.97167084128877e-29	57.812863894087
CYB5R4	-0.587771999999994	9.09940125	-9.95383807785947	1.10689891747656e-15	3.26256351555651e-15	24.6728547095595
BDH1	-0.587420750000005	7.196759625	-18.1933188383443	2.90936692912657e-30	3.63026941870794e-29	58.341170551814
SNRPB2	-0.587289499999988	10.022307	-18.9765835513335	1.83998966715634e-31	2.76622931415031e-30	61.1112379754032
NKX3-1	-0.586888499999992	6.265013375	-16.7179790550436	6.45709396859061e-28	5.95002499943755e-27	52.919407713198
DNAJA1	-0.586790750000004	10.527120625	-10.4548186299023	1.16646194771003e-16	3.7077466779722e-16	26.9241245396933
GIN1	-0.586423250000006	6.669693875	-12.2162291368874	5.04131224023921e-20	2.1289545698225e-19	34.6847015394569
DDX31	-0.586341000000008	7.59718175	-17.3568618111064	6.02138064870377e-29	6.22359868215607e-28	55.3004892145969
PHACTR1	-0.58578275	5.720288125	-20.5483783546136	8.95480805564162e-34	1.86041012251462e-32	66.4527418699387
PCSK1N	-0.585498749999998	6.540214875	-20.7288602183679	4.94527613095851e-34	1.08176825136293e-32	67.0481246977545
ECHDC3	-0.585173999999988	6.738898375	-12.0348804869691	1.10352737758962e-19	4.50380061343996e-19	33.8993054876509
ZNF7	-0.585102500000003	6.02358125	-19.8625035775996	8.83668638674995e-33	1.6213227996281e-31	64.1568115109211
CD48	-0.584914749999966	12.107666625	-15.6964912594663	3.18972472811051e-26	2.4152720270302e-25	49.0051018673219
GIT2	-0.584862249999986	8.814654625	-12.7933600020903	4.26933271625521e-21	1.9674852926748e-20	37.1602982368949
MEFV	-0.584822000000001	6.526514	-15.2700251868699	1.69010399004777e-25	1.19307682348107e-24	47.3315358448062
SLC17A3	-0.584431749999991	6.309100125	-17.4828325081773	3.7943679965701e-29	4.06070379220471e-28	55.7639475706854
ACR	-0.584300500000006	6.8256255	-20.1811147478742	3.03110554907372e-33	5.91113240961656e-32	65.2299601576077
DYRK4	-0.583941750000004	6.948904875	-14.7983468789554	1.09793080853974e-24	7.14086828438302e-24	45.453522443637
PLXNB1	-0.583934750000003	7.766108375	-15.2498524101382	1.82985758238685e-25	1.28806603827152e-24	47.251797296656
C2orf42	-0.583897999999996	6.87865975	-11.8556831418509	2.40155069927383e-19	9.54693375740172e-19	33.1198550645676
FECH	-0.583626749999991	7.080890125	-12.7900048652986	4.3305712505969e-21	1.99154895147028e-20	37.1460146758433
IVNS1ABP	-0.582862499999994	9.222233375	-9.98902986735904	9.44587214351867e-16	2.80280268411632e-15	24.8314462108363
CATSPERG	-0.582634500000003	5.964208	-23.1838852178679	2.15992331146215e-37	8.21764688100154e-36	74.8011433925177
MAMLD1	-0.582261749999993	6.534943625	-17.6018720686245	2.45696265586825e-29	2.70156984226364e-28	56.2000936597803
LMBRD1	-0.581771749999993	10.149186625	-13.5545627560121	1.7463254588835e-22	9.13139741422093e-22	40.3667582822202
CLDN3	-0.581764749999998	7.107556625	-20.0667660555565	4.44433429851461e-33	8.50664788649332e-32	64.8461390540747
QRICH1	-0.581616	8.794816	-16.5508509838803	1.21123737305661e-27	1.08942468481016e-26	52.2880481205254
DCAF10	-0.581447999999996	5.92281275	-16.5772574476315	1.09638473989306e-27	9.94039468486379e-27	52.3880389104685
TOE1	-0.581295000000003	7.897884	-16.1845464832607	4.86802677472079e-27	4.09343295504149e-26	50.8918727576267
MAP3K4	-0.581080499999985	7.734962	-9.5237157537164	7.72647244229387e-15	2.13480591895235e-14	22.7302568961374
PEX3	-0.580821000000006	6.20503325	-13.8395443795693	5.373651634606e-23	2.96087966343928e-22	41.5492623946755
ZRSR2	-0.580698000000002	8.62127825	-16.3152951047038	2.95713846938209e-27	2.54704086359347e-26	51.3921793094309
GJB4	-0.58022124999999	7.565829875	-14.2096826665225	1.18036231017772e-23	6.92200176507532e-23	43.0701368314825
RIOK3	-0.580137249999979	9.516997125	-10.6913511044507	4.05603581308074e-17	1.33617562256681e-16	27.9815326572834
GLO1	-0.580084749999999	9.386008375	-11.5376813493378	9.62376134553699e-19	3.64077371294197e-18	31.7287151322613
GPR153	-0.5800795	9.380164	-20.1696891191022	3.14905056817297e-33	6.13150301366551e-32	65.1916756964146
KCNMB1	-0.579680499999994	7.9881775	-10.9855612261398	1.09688138372483e-17	3.79275712359606e-17	29.2909952466551
HIST1H2BO	-0.57939	5.03932	-27.1696102517466	2.55813862934523e-42	2.78320994910253e-40	86.150334833911
APEX1	-0.57922549999998	10.3767235	-14.3329936386024	7.15117467404263e-24	4.29105077320516e-23	43.573015377853
CHPT1	-0.579178250000012	8.765881625	-9.31085251070834	2.02684374983078e-14	5.44250769195737e-14	21.766654672894
FOXB1	-0.579101249999995	5.355220625	-21.4658864535903	4.53967211038429e-35	1.16816500384017e-33	69.4423951399013
FDPS	-0.579090749999985	8.412968375	-12.3679194380879	2.62513824950023e-20	1.13646037377142e-19	35.3389464776089
CRADD	-0.578760000000003	6.804663	-17.6800841229464	1.8484284846511e-29	2.0710079941398e-28	56.4856970997804
ODF1	-0.578217500000001	6.9598265	-15.3477386289445	1.24509276190297e-25	8.89567138587702e-25	47.6382344932293
AGK	-0.577939250000001	7.868428125	-15.7134202668679	2.98685881540352e-26	2.26719766753059e-25	49.0710564760569
MFAP3	-0.577837750000002	8.213873875	-12.0873095698722	8.79545789352229e-20	3.61944473302445e-19	34.1267256361537
EXOSC2	-0.577055500000013	6.84001775	-19.2003425518616	8.4737081519421e-32	1.3337487589916e-30	61.889129829743
CALCA	-0.576878749999999	6.842677875	-17.426582553169	4.66218240883257e-29	4.90874774335742e-28	55.557242559827
NR1H3	-0.576500750000008	5.849318625	-18.6112031998045	6.60965063519963e-31	9.13929730528216e-30	59.8282201903253
TMED5	-0.576096500000009	10.37913525	-11.5677574538869	8.43603058724908e-19	3.20957323232056e-18	31.8607087184135
KCNMA1	-0.575886499999998	6.75180425	-20.7537528201381	4.55770479401885e-34	1.00407127105179e-32	67.1299585286777
NHP2	-0.575443499999999	9.567394375	-16.5203523645738	1.35908905831991e-27	1.21271810002459e-26	52.172452039516
DNAJC22	-0.575146249999996	5.960363375	-17.9794028922527	6.26325582959714e-30	7.49837471568469e-29	57.5717368015652
ATP10D	-0.574582749999989	8.257072875	-7.45779881305349	8.94057956369994e-11	1.91354630420311e-10	13.4036243055467
SRPRB	-0.574514499999999	8.09910575	-9.0293689016926	7.26940720363413e-14	1.88624388172958e-13	20.4911772927796
DTX3	-0.574470000000012	6.966725625	-17.3586359012583	5.98226518256737e-29	6.18832652705447e-28	55.307029980013
KDM3B	-0.574346500000001	9.4375555	-15.6367102877031	4.02399454024786e-26	3.01386499291632e-25	48.7719052381512
ARHGEF12	-0.574220499999996	6.87688675	-18.4891511008786	1.01677216549063e-30	1.35311428847427e-29	59.3960767584374
NR1I2	-0.574131249999997	7.266550625	-16.7903997053694	4.92186532515063e-28	4.59337062662478e-27	53.191894823873
OPRM1	-0.57410700000001	6.033896	-16.1590251974087	5.36683721775554e-27	4.47946716095706e-26	50.7939624455111
CYP4F12	-0.574082999999986	7.04479075	-17.0439810223711	1.91216107781825e-28	1.86012030181802e-27	54.1408013490901
INPP5B	-0.573838499999995	7.002149125	-12.2336868451641	4.6759770063833e-20	1.98141929655525e-19	34.7601238235306
ICAM4	-0.573672749999992	6.070254625	-9.34780536334982	1.71421347199109e-14	4.62908549817234e-14	21.9340104347005
IL9R	-0.573439499999996	6.540551625	-16.0500757398046	8.14664137166709e-27	6.62575691362537e-26	50.3750539850316
NUDT2	-0.572862499999998	6.408109	-12.3713347778103	2.58692813241487e-20	1.12109257953674e-19	35.3536481356818
ARMCX6	-0.572570249999997	9.282759625	-12.0156969457397	1.19912610053388e-19	4.88592674931726e-19	33.8160217659603
ANXA2P2	-0.572347999999998	10.2549895	-16.27884845694	3.39720773354192e-27	2.89392634059893e-26	51.2529356051702
USO1	-0.571966249999996	9.133014875	-11.5000778002832	1.13481168485278e-18	4.26775904403549e-18	31.5635652972436
DCUN1D4	-0.571550000000005	6.69588175	-16.681538702322	7.40412020065032e-28	6.77736552388679e-27	52.782048160954
C1orf105	-0.571322500000007	6.41201875	-16.1802627880131	4.94836139294204e-27	4.15535046422885e-26	50.8754445036181
TAF6L	-0.571317250000008	6.626171375	-20.6612390640739	6.1748135258209e-34	1.32731736847065e-32	66.8254758373111
SEL1L3	-0.571263999999999	7.25906525	-6.60176063005045	3.98989190588425e-09	7.68545260268401e-09	9.6373581240831
MAP6D1	-0.571075749999996	6.433320625	-16.6852437254675	7.30175137653646e-28	6.6885983990533e-27	52.796021669649
STC1	-0.570794000000011	6.21587075	-22.2884064542332	3.3795531318148e-36	1.03753954192819e-34	72.0458735338527
CDC42EP2	-0.570442249999997	8.105470875	-15.1049494922821	3.24282954434904e-25	2.22214446621885e-24	46.6775020814585
CHCHD2	-0.570438749999994	11.438864125	-14.99377579775	5.03934223687569e-25	3.38402608359335e-24	46.2350714981149
CISD1	-0.570295249999989	6.133176875	-13.083099021796	1.25428646730451e-21	6.06034867704631e-21	38.3888627268677
MAP2	-0.569974999999996	6.0605375	-19.3033937123646	5.94073401143553e-32	9.69246338871863e-31	62.2454010244836
TRIM10	-0.56991899999999	6.855706	-16.0459995664605	8.27509257359706e-27	6.71262087575699e-26	50.359351833557
TET3	-0.569497249999996	7.481251625	-14.862260660856	8.50621002424209e-25	5.59398318826483e-24	45.709657508573
HIST1H4E	-0.569383499999997	5.9860645	-21.9809133071932	8.85253245161553e-36	2.51830183480246e-34	71.0808819204279
GPR143	-0.569052750000005	6.325484875	-16.8978296334973	3.29420077534931e-28	3.13568474417939e-27	53.5948879657203
CENPJ	-0.568912750000004	5.744284125	-19.5756225796558	2.33865720689006e-32	4.01750212424618e-31	63.1805867146662
PAM	-0.568863000000002	7.04218225	-4.61240917311876	1.4792071077766e-05	2.28475787767786e-05	1.57262192269356
MBTPS1	-0.5680675	8.46805075	-14.0337306906021	2.42102898044277e-23	1.37996426674778e-22	42.3492866321876
ABCE1	-0.567922499999995	7.334668875	-8.36889103942441	1.45883351901463e-12	3.49235903036836e-12	17.4994076898586
BNC2	-0.567603749999996	6.044227875	-15.6226977603148	4.24949878775659e-26	3.17509237738223e-25	48.7171784373823
MC2R	-0.567495250000002	7.208944625	-14.2055800269472	1.20024689673027e-23	7.03196138882641e-23	43.0533729526327
SEPT2	-0.56744974999998	10.599405625	-15.90298948565	1.43458322982911e-26	1.13187886765715e-25	49.8071104569689
FZD9	-0.567448000000003	6.07901425	-17.7353113872317	1.51260328028408e-29	1.71175351143827e-28	56.6869124883036
STAU2	-0.567400749999998	6.303200625	-17.476064414781	3.88949517871995e-29	4.14634366737141e-28	55.7390972764555
AHDC1	-0.567341250000005	5.848862125	-19.2739050823493	6.57536958258274e-32	1.05640296545044e-30	62.1435794269161
SMYD2	-0.567062999999993	7.0491205	-11.7336214420249	4.08659188903741e-19	1.59289752356163e-18	32.5870582993266
APLP1	-0.566968500000002	6.097552	-15.393208133045	1.04161754524416e-25	7.52427630382254e-25	47.8173238419416
NDUFS7	-0.566883000000008	8.67312425	-10.5226436214695	8.61257869446884e-17	2.76239497148945e-16	27.2277307547853
DEPTOR	-0.566700749999994	6.140183375	-15.5564491556274	5.50099208560162e-26	4.05882241747275e-25	48.4581008261774
IRF9	-0.5666835	9.869140125	-10.2680949065111	2.693260037264e-16	8.35739410612595e-16	26.0867478222733
ITGA3	-0.566618999999998	5.92583375	-15.8080140513868	2.07034400097407e-26	1.59990508685865e-25	49.4389159076208
ZNF32	-0.566389499999996	6.990395875	-14.5819708154785	2.61509170104919e-24	1.63730350167154e-23	44.582545734676
GTF2B	-0.566223000000006	9.0185855	-10.2831770831166	2.51701861611659e-16	7.82028604601556e-16	26.1544654670031
PDCL	-0.565712500000002	6.774774	-16.4429471333148	1.82147636615643e-27	1.60795525761126e-26	51.8785408185526
SLC22A4	-0.565666500000006	7.0564245	-12.1136482514451	7.84894845077177e-20	3.24285501781886e-19	34.2408651779081
BST2	-0.564908750000004	9.455942125	-9.48366056706362	9.26284207660228e-15	2.54738426332812e-14	22.5490204861827
CEL	-0.56427525	5.224645625	-22.373019879957	2.59724457556641e-36	8.07359009291986e-35	72.3096973895796
HIGD1B	-0.564191250000013	6.268305875	-17.3622125454322	5.9041844801952e-29	6.11265443304349e-28	55.3202152596914
PSMC5	-0.563967249999994	9.471485375	-16.5648639220243	1.14885360124861e-27	1.0385530963912e-26	52.3411205487514
MTERF1	-0.563804499999988	5.934391	-20.5838426486549	7.9664333201692e-34	1.67187263062705e-32	66.5700188552362
USP9X	-0.563764000000006	9.2166455	-12.4918628457123	1.54321916305349e-20	6.80915947326663e-20	35.8716507465465
LMO3	-0.563653999999995	6.9010385	-24.9494904306077	1.19398259639531e-39	6.73134824685956e-38	80.0049483280811
INPP5E	-0.5635935	7.157906375	-13.1365290767472	1.00177782933495e-21	4.89175213277219e-21	38.6143464270115
KAT2A	-0.562716000000007	7.6498595	-13.3885590789261	3.48565336036957e-22	1.7798500876354e-21	39.6733790466599
TSPAN32	-0.562508999999988	9.08447025	-13.2447785539643	6.35972345735622e-22	3.16658571022036e-21	39.0701405754857
ZFAND3	-0.562217	7.530233625	-12.8279916176873	3.68595544521498e-21	1.71160259779114e-20	37.3076571001129
SCAND2P	-0.56213799999999	7.113937875	-17.1521080659194	1.28086259584442e-28	1.26990717635958e-27	54.5429578422146
AHCYL1	-0.56210699999999	9.5935235	-12.8753681550324	3.01547716157516e-21	1.41135710320818e-20	37.509022213523
THOC1	-0.561734249999999	7.868446375	-13.7521368517639	7.70545651435623e-23	4.18986309283474e-22	41.1876325642163
HERC5	-0.561158499999991	6.92926425	-5.90562785671003	8.00592399005021e-08	1.42341564289841e-07	6.67720674464973
LINC00474	-0.561144500000002	5.29426425	-23.9952428693029	1.9117681740947e-38	8.94779647671568e-37	77.2291349915008
OARD1	-0.561093750000006	6.646612125	-11.4244160485784	1.58171839109e-18	5.86488885043027e-18	31.2308660595081
TBP	-0.560979999999994	7.1000675	-18.7634423053211	3.87212248264715e-31	5.53932354697492e-30	60.3647384082163
ALOX15B	-0.560897750000009	7.029658125	-14.7795760003719	1.18350523147707e-24	7.68132673260604e-24	45.3781993985489
ACTN3	-0.560846999999995	6.4717465	-18.9522858694078	2.00232607382137e-31	2.9813745850668e-30	61.0264113027674
ANKRD10-IT1	-0.560815500000006	9.22339525	-10.6555659057796	4.75762310945701e-17	1.55696040703418e-16	27.8218110641036
TSC22D3	-0.560551499999995	10.836493375	-8.61755008418896	4.71794312971308e-13	1.16368346679396e-12	18.6248893093998
CDK12	-0.560402500000004	7.03419475	-17.2031561150061	1.06063087466856e-28	1.06003261390122e-27	54.7323116468928
AIMP1	-0.560133	9.49415875	-13.7632325632759	7.36046804503064e-23	4.00941396037875e-22	41.2335908047045
ARHGAP22	-0.560064750000017	5.544573875	-19.7052573984926	1.50475094962053e-32	2.64354476319312e-31	63.6228949918244
MYMX	-0.559860000000003	6.86501225	-17.3871376177856	5.38786338248011e-29	5.60618032994135e-28	55.4120571484547
ACP5	-0.559739249999987	7.625586625	-7.64777907552191	3.80635953341194e-11	8.32192443026764e-11	14.252353134068
CDK5RAP1	-0.559732250000005	7.539091875	-15.5817372802848	4.98449046567312e-26	3.697526031444e-25	48.5570609340586
CCL5	-0.559684000000004	7.82328275	-4.0080429000964	0.000135851803355768	0.000196934305402243	-0.565866996808095
IRAK4	-0.55933349999999	7.489502125	-16.0784343077847	7.30693461797559e-27	5.98204026843242e-26	50.4842376740945
ACACA	-0.558561000000012	7.12136675	-13.9675643991427	3.17509665382559e-23	1.79247718695488e-22	42.0772146635886
VNN3	-0.558021999999998	6.38596175	-11.5769624251418	8.1028441462523e-19	3.09324641261826e-18	31.9010888684505
SLC22A11	-0.557732000000001	5.69025525	-19.2596115822305	6.90720049338879e-32	1.10257410192408e-30	62.0941885623444
OSGEP	-0.557683500000005	7.060006625	-14.0225955397152	2.5339655761083e-23	1.44036549223058e-22	42.3035376230946
TEK	-0.557544750000007	7.766315625	-18.7995281570971	3.4125379318756e-31	4.92159394988989e-30	60.4915049810685
COL9A1	-0.557476499999999	6.3696015	-20.7975344210207	3.94890797691638e-34	8.76368433311757e-33	67.2737235550272
C6	-0.557450250000003	6.247958875	-14.9764808288843	5.39782269790003e-25	3.61692030913312e-24	46.1661023463697
DENND4C	-0.556995250000002	6.095167625	-11.280660396963	2.97696872904605e-18	1.08026164851838e-17	30.59729197469
HPD	-0.556979499999992	5.5393885	-19.8350276202016	9.69606069815351e-33	1.76334663987094e-31	64.0637239845336
HOXB8	-0.556911249999996	5.407748875	-19.8594812294127	8.92732328077687e-33	1.63071562078756e-31	64.146576144274
HTR1D	-0.556767750000004	6.368221375	-19.6294657520131	1.94682076314171e-32	3.38185125003455e-31	63.3645332140428
LOR	-0.556442249999999	6.131488125	-20.7331063166992	4.87688473367467e-34	1.06869260338811e-32	67.062088486912
VENTX	-0.556257000000002	7.884567375	-11.1088414213503	6.35525758462328e-18	2.23805394156963e-17	29.8376181358943
SEC14L1P1	-0.555957999999997	5.029010375	-26.8850012257831	5.49765879750996e-42	5.36909150122174e-40	85.3858270371654
PDGFRB	-0.555490499999994	6.386437875	-16.7573620905558	5.57035020677905e-28	5.16746848277341e-27	53.0676709110937
CRYBB3	-0.555321000000012	6.709167	-13.301953128175	5.00563950396874e-22	2.52070429426408e-21	39.3103160205471
NUP88	-0.555229500000002	7.46670375	-15.768087384128	2.41638670798624e-26	1.85690485372697e-25	49.2837870938431
EXT2	-0.555117500000011	7.132299	-11.7541425068951	3.73680717141371e-19	1.46345498411886e-18	32.6767363908762
TNFRSF1A	-0.555073749999991	9.794253625	-9.05762910090406	6.39411219929399e-14	1.66452231887415e-13	20.61926682315
SYN3	-0.55507200000002	6.43858175	-19.8203975168008	1.01876055896238e-32	1.84462587048326e-31	64.014122401132
CFTR	-0.554527750000002	5.844020375	-18.8241518701684	3.13093006590012e-31	4.53655672983167e-30	60.5779168211762
NES	-0.554102999999996	6.67787825	-21.3851101421423	5.88121619108237e-35	1.4886678452652e-33	69.1828591106307
FN3KRP	-0.553556499999998	7.86429725	-12.3123207463468	3.33345161513038e-20	1.42814509093133e-19	35.0994373806823
OGFOD1	-0.553372750000008	6.664684125	-11.1295685811043	5.79881673933486e-18	2.04733060113778e-17	29.9293962843244
SCN2A	-0.553264000000006	6.35852525	-16.0438581792057	8.34338997380456e-27	6.763599074843e-26	50.3511019770252
MAGEA10	-0.553197750000002	6.124770625	-21.5413584640478	3.5664437385499e-35	9.25410077180637e-34	69.6842575332195
S100PBP	-0.553160999999996	6.7223945	-11.6498886190141	5.8900481741838e-19	2.27229447914157e-18	32.2207113222328
SLC24A1	-0.55276199999999	5.78582775	-22.3519630836571	2.77293433938975e-36	8.57673431707011e-35	72.2441112615692
CCNJ	-0.552756000000009	6.04029925	-16.5285138236144	1.3178254429327e-27	1.17844188671192e-26	52.2033972083589
RAE1	-0.552495999999996	8.841267	-9.20438846279606	3.284915908973e-14	8.73184998263868e-14	21.2843530734029
EIF4A3	-0.552436499999997	9.59238	-15.6338861818863	4.06845088100446e-26	3.04165137294143e-25	48.7608775342206
SH3YL1	-0.552191500000013	6.33268125	-10.5919125211982	6.32039630893875e-17	2.04785463479016e-16	27.5374754021959
BTNL8	-0.552102250000002	5.900773625	-14.4306096682352	4.81593532993172e-24	2.93523567062128e-23	43.9697515601625
LGALS8	-0.552060250000002	9.301930375	-10.7114912272734	3.70787628947062e-17	1.22408276865329e-16	28.0713835218985
MICU1	-0.551444250000015	9.280862875	-13.9763532056881	3.06268064970582e-23	1.73216726394443e-22	42.1133850534697
TBX21	-0.551115250000007	7.280641375	-12.3614835381518	2.69869184424794e-20	1.1666739262533e-19	35.3112390580091
DRD2	-0.550789750000002	7.396220875	-15.3488211708657	1.23981077806693e-25	8.86303923940298e-25	47.6425013356782
NUDT9	-0.550759999999983	6.98762325	-14.3442655491713	6.83163320254071e-24	4.10526873115855e-23	43.6188884958531
VRK2	-0.550700000000013	8.22234275	-8.1387104426556	4.14254373397524e-12	9.6289298973941e-12	16.4595648414926
TIMP2	-0.550553500000001	9.09984975	-9.09281565493038	5.45020736075912e-14	1.42553610070635e-13	20.7787435283319
ETV7	-0.550436249999999	6.998978125	-16.0013969699338	9.82149055358845e-27	7.91012645039984e-26	50.1873962557829
TMPRSS15	-0.550079250000005	7.432902125	-16.8946789379072	3.33315357036445e-28	3.16880892314154e-27	53.5830897153264
CD40LG	-0.549377500000005	7.36309925	-17.3020082764881	7.36705778757458e-29	7.54530286864472e-28	55.0980600058512
MIPEP	-0.549305749999993	6.297206375	-21.4171652573748	5.30652008519887e-35	1.35425449828645e-33	69.2859365854994
THSD7A	-0.548254000000006	5.600132	-24.9141504090558	1.32119465394826e-39	7.38143121302717e-38	79.9036423913382
GDI2	-0.547881249999996	11.906781875	-14.6793116984453	1.76850523410436e-24	1.12775169247282e-23	44.9751054660477
KCNMB3	-0.54777975000001	6.195343875	-20.9143377131796	2.69645658773409e-34	6.22796109081302e-33	67.6562364842518
PRSS2	-0.547777999999989	6.12730675	-16.8621892908512	3.76297807972118e-28	3.55191911132281e-27	53.4613544654316
PSMB3	-0.547601250000019	11.071617125	-12.7102589262842	6.07748988274113e-21	2.77332991227514e-20	36.8061391630982
COG7	-0.547338749999998	6.605266875	-14.502006638537	3.60937415545989e-24	2.22058867312346e-23	44.2591666579706
DYRK3	-0.547235500000004	6.9000775	-15.9193937708212	1.34666264036841e-26	1.06658088943099e-25	49.8705889499813
DNASE1L1	-0.547217999999992	8.61608125	-10.3415942591308	1.93689811484634e-16	6.06650184809068e-16	26.4166227606352
GPN1	-0.546981750000004	9.134158875	-12.9046911562588	2.66345877864343e-21	1.25417157295044e-20	37.6335240959995
LECT2	-0.546967749999996	5.424089875	-18.5081501165499	9.5072943444653e-31	1.27204931773898e-29	59.4634634457874
FNDC11	-0.546909999999992	5.94141125	-18.6506194669052	5.75357011452965e-31	8.03620834803054e-30	59.9673967340597
FXR1	-0.546897750000017	9.483754625	-7.20856864208561	2.72700117426054e-10	5.66169996055464e-10	12.2962395368193
SPATA6	-0.546740250000004	6.106675625	-16.3828980629813	2.28722822193941e-27	1.99356933497643e-26	51.6500081760561
FAM110B	-0.546544249999996	6.152164875	-17.470407366829	3.97085084129443e-29	4.2166492281314e-28	55.7183220217442
PRMT5	-0.546507500000008	8.491899	-14.1596287304234	1.44742262301641e-23	8.41649451161395e-23	42.8654665095417
ZNF589	-0.5463	7.926346	-13.6743356232253	1.06284558166057e-22	5.70176200230799e-22	40.8649566458383
HMX1	-0.546166249999993	7.328335625	-12.0927117789996	8.59238933029365e-20	3.53822725310864e-19	34.1501422475287
IL18R1	-0.546087499999999	5.38086425	-20.8621604656442	3.19688252988806e-34	7.26207582750945e-33	67.4855492800784
NDUFS2	-0.546053999999998	9.687928	-13.2291176491196	6.79124414984944e-22	3.36792487767224e-21	39.0042851271094
MOCS3	-0.546003499999999	6.47011375	-15.364847807777	1.16420428109844e-25	8.36110347334338e-25	47.7056528715902
FHOD3	-0.545856499999998	5.6338545	-22.9486552417796	4.41431821753585e-37	1.56879051152141e-35	74.0851769246483
GNAI3	-0.545683249999975	10.123999125	-10.8461904028702	2.03615751143045e-17	6.87945018095122e-17	28.671528976669
CNP	-0.545625500000009	8.65068475	-13.4909934432958	2.27454680985397e-22	1.17841286894816e-21	40.1016304675688
ENTPD4	-0.545597500000005	8.42889125	-7.99784393863149	7.83854504958964e-12	1.79210090783521e-11	15.8245290437404
NOCT	-0.545270999999998	6.4306435	-15.1359623772023	2.86839913015266e-25	1.9753889178947e-24	46.8006410056566
EPAS1	-0.545051500000009	7.5903135	-13.6409139295034	1.22059007560114e-22	6.50299772666705e-22	40.7261144393273
FAM3A	-0.545007750000002	6.733561625	-12.5623208751971	1.14183823099003e-20	5.09615673946362e-20	36.1737172022159
GGNBP2	-0.544918500000003	8.50881525	-14.4776341732646	3.98250206903921e-24	2.44166945933234e-23	44.1604426100536
LDHB	-0.54490975	10.688685625	-11.6794452618764	5.17659372984572e-19	2.00391048786755e-18	32.3501057837734
SNTA1	-0.544883499999998	7.22365275	-16.7529138697583	5.66401474742384e-28	5.25043160779506e-27	53.0509347441147
HEATR6	-0.544864249999997	7.601621625	-17.1176518985763	1.45508510396351e-28	1.43689654016396e-27	54.4149642654681
PRPF4B	-0.544808249999996	9.224026375	-8.91331973840709	1.23126696962315e-13	3.14874313901771e-13	19.9651622381049
CA7	-0.544264000000008	7.48169825	-14.694727977566	1.66245377685781e-24	1.06340454844597e-23	45.0371666870733
ASCC1	-0.543983999999988	6.21983825	-14.9786069100022	5.35240401970216e-25	3.58842524629005e-24	46.1745828195251
MERTK	-0.543759999999994	6.23541075	-10.198127946447	3.68734134093718e-16	1.13035330330311e-15	25.7724262550337
SCARB2	-0.543543999999997	8.59382675	-10.2041162663713	3.58947371968796e-16	1.10198620161608e-15	25.7993395097973
PANK4	-0.543351000000007	7.0162225	-14.0101053607802	2.66697525384328e-23	1.51319735011062e-22	42.2522031002394
PUM2	-0.543117750000011	9.452273625	-13.1227420950586	1.06156905429488e-21	5.16487113082401e-21	38.556195347297
CHAF1A	-0.543061749999991	7.052378625	-14.1818013004844	1.32233005971309e-23	7.7107944196622e-23	42.956168721546
SERPINB8	-0.543059999999995	8.28051925	-12.4406888571676	1.92131435543527e-20	8.40566559099247e-20	35.651912307812
DNAJC9	-0.542844750000004	7.095860875	-11.6532174125536	5.80499104648565e-19	2.24157235210341e-18	32.2352885307744
PIK3IP1	-0.542606749999996	8.274533375	-10.8264412121965	2.22298976490185e-17	7.47809657013226e-17	28.5836245049855
C19orf57	-0.542550749999988	7.450528875	-16.0894654271814	7.00438694732186e-27	5.78013381953646e-26	50.5266810477593
SSX2IP	-0.542377500000002	6.4944085	-9.62019282191983	4.99324769708243e-15	1.39359251095665e-14	23.1665842694601
KPTN	-0.541863000000021	6.888744	-16.8535085638844	3.88701043603613e-28	3.66341872630366e-27	53.4288061951889
TSKU	-0.541735500000009	6.710228125	-15.9581628485541	1.15985543768859e-26	9.2393622309901e-26	50.0204744619619
AGXT	-0.541329249999994	6.270896875	-13.4459731418862	2.74350452762692e-22	1.41428456592505e-21	39.9135684612602
TCF25	-0.540868999999994	9.4549575	-17.380791698032	5.51482910920916e-29	5.73348075788107e-28	55.3886815609124
TMEM11	-0.540792000000001	8.29141575	-12.4090824376577	2.20010100893807e-20	9.5746851978452e-20	35.5160513574992
TRIM38	-0.540124499999994	9.209198625	-11.0948325964925	6.76142103165409e-18	2.3756913613486e-17	29.7755674789607
AVPR1A	-0.540002749999992	6.452792375	-18.970623886973	1.87853387878762e-31	2.81734651736432e-30	61.0904384189034
SNX10	-0.539864499999993	10.3636665	-9.59939674529852	5.48577602160565e-15	1.5286470455173e-14	23.0725571078601
PFAS	-0.539590499999989	6.141278875	-19.7363593929751	1.35407678667141e-32	2.38899208891685e-31	63.72872495247
RBMS3	-0.539568750000006	6.716984375	-15.8679283406633	1.64240823767859e-26	1.28279530049921e-25	49.6713217363043
SRSF7	-0.539241499999999	10.91067225	-14.3132118141221	7.74881507936132e-24	4.62950642723114e-23	43.4924709930515
PDSS1	-0.539104500000006	6.500059125	-12.686575566228	6.72196110265637e-21	3.0572967934084e-20	36.7050614525556
AFDN	-0.539092750000002	5.947852125	-11.533526575651	9.80055227201649e-19	3.70598322651892e-18	31.7104744990479
DYNC1I1	-0.539026249999996	6.261465875	-17.5789892138045	2.67067627666186e-29	2.93136264242806e-28	56.1163901734436
CACNG2	-0.538761999999991	6.4853525	-19.3027094909736	5.95473442086882e-32	9.69246338871863e-31	62.2430396241628
ATP1A2	-0.538714749999999	5.300935625	-21.3703803714048	6.16600156774285e-35	1.55757469337504e-33	69.1354565937181
PITRM1	-0.5386675	7.4738885	-12.0559569957033	1.00730436628294e-19	4.13148017692041e-19	33.9907630811138
KLHL25	-0.538361250000002	7.177931875	-16.1442737371597	5.67835157248633e-27	4.72358112364507e-26	50.737331867557
SAYSD1	-0.538230000000013	6.282315375	-16.6018369887071	9.99365464897045e-28	9.07403357329286e-27	52.4810325285577
TAOK2	-0.538172250000001	6.928434875	-12.704491929438	6.22845383657676e-21	2.84012915202432e-20	36.7815321961852
ELOB	-0.537932500000009	10.94622825	-13.3106397865788	4.82699552234669e-22	2.43173133483615e-21	39.3467721912112
CCDC9	-0.537356749999989	7.757589625	-15.2082123593571	2.15630618474306e-25	1.49830059436236e-24	47.087039110492
PDZK1IP1	-0.537295499999995	6.315805875	-5.64645246057365	2.37621244625636e-07	4.11564906729753e-07	5.60734831621404
RBMXL2	-0.537208000000004	5.3682235	-25.9318261441453	7.47804458931194e-41	5.5873606651347e-39	82.7763429975715
INTS14	-0.537122999999999	7.8237555	-18.591066894975	7.09552252849822e-31	9.72439402441584e-30	59.7570480740973
SNRPD2	-0.536768749999975	10.704192875	-11.4026226761932	1.74064545222356e-18	6.43302310605746e-18	31.1349376300901
C10orf88	-0.536327750000001	5.871444875	-22.0006626520634	8.31919010312723e-36	2.38297724824681e-34	71.1431557621085
PGS1	-0.536277000000011	8.617758	-14.2618018621765	9.54829724111119e-24	5.65016844854494e-23	43.2829185809759
RAN	-0.536152750000014	10.041591875	-11.1367500815838	5.61766251422442e-18	1.9878992343488e-17	29.9611867967736
KANSL2	-0.535906499999985	8.127309375	-12.5232262185449	1.34947024400382e-20	5.97980687259e-20	36.0061796776429
DCTD	-0.535898999999983	8.22996575	-15.7452666669027	2.63980450868606e-26	2.01610192864737e-25	49.1950293683826
CKS1B	-0.535611999999992	6.96423075	-9.57896467096058	6.01707546351068e-15	1.67293851095994e-14	22.9801618920527
HERC2P3	-0.535009999999995	5.2154295	-23.5829157903815	6.50380773098706e-38	2.79123623831946e-36	76.0032086107732
DLG1	-0.534829749999997	8.177808375	-11.3761213410654	1.9556937193455e-18	7.19563013973368e-18	31.0182270938208
TTF1	-0.534784249999993	6.736196375	-10.8377687820849	2.11381857712909e-17	7.12824682222187e-17	28.6340477072046
SMPD3	-0.534233000000011	6.25018475	-17.9263471174983	7.58166599712348e-30	9.00722254428377e-29	57.3800340828317
BPY2	-0.534080749999985	5.700233125	-16.3694662346703	2.40688574957819e-27	2.09051848403489e-26	51.5988271463939
TRIT1	-0.533956499999995	7.463972875	-12.2976905942651	3.54991136347532e-20	1.51616909921434e-19	35.0363574038237
THAP9-AS1	-0.532929249999995	6.939459875	-7.63622282307354	4.00963258686357e-11	8.75399981955094e-11	14.2006253462139
FAM90A1	-0.53276475	6.225613125	-18.9760171446171	1.84361831281556e-31	2.76832904768177e-30	61.109261365922
SOCS7	-0.531849500000011	5.49688275	-19.4554962720771	3.52507324316568e-32	5.91630357712908e-31	62.7689822145372
MGC2889	-0.531821500000007	5.96470125	-15.8316722709305	1.8893410444151e-26	1.46642659411017e-25	49.5307402058851
ELK2AP	-0.531607999999992	7.335694	-13.5807108789584	1.56667602018344e-22	8.24765818265499e-22	40.4756713828737
RIDA	-0.531538000000001	5.87196625	-20.6630943043291	6.13726999095889e-34	1.32153749475457e-32	66.8315911420515
TBC1D2B	-0.531394500000003	7.94930325	-9.15484606559637	4.11290975423969e-14	1.08467828368775e-13	21.0598605583485
PPFIBP2	-0.531331499999999	7.648359875	-11.0731615143316	7.44172539615329e-18	2.60439390768875e-17	29.6795448660313
CST5	-0.531187500000005	6.246636875	-14.136387207544	1.59137367661964e-23	9.21896670299553e-23	42.7703255178917
EFEMP2	-0.531184500000005	6.72523725	-17.8621728422045	9.55683633027069e-30	1.12247576708662e-28	57.1476959093187
CHRNA6	-0.531086499999997	5.67677	-18.4730279434326	1.07644069291504e-30	1.4248766183805e-29	59.3388561681531
TRIM52	-0.530738999999997	6.320777	-11.5507487254751	9.08835049947114e-19	3.44507369330503e-18	31.7860739099422
EDC3	-0.530650000000001	5.919673625	-18.8510623543469	2.8499096454315e-31	4.17325021632666e-30	60.6722709469426
PIP4K2B	-0.530642	8.091653	-14.9731121195401	5.47058405681951e-25	3.65777110817964e-24	46.1526641223719
USP25	-0.530451000000006	9.144749625	-10.647688015136	4.92775679077683e-17	1.61051297696983e-16	27.7866368087791
FXYD2	-0.530187000000005	6.25017475	-14.428248187496	4.86214693945868e-24	2.95613767108363e-23	43.9601680684162
PCNT	-0.529977499999994	7.65129525	-15.0250077788507	4.45164846587176e-25	2.99749163529899e-24	46.3595223879594
TST	-0.529845750000009	8.053207875	-10.4189456672351	1.36963749458279e-16	4.33136508039528e-16	26.7634219432842
COX10	-0.529692000000013	7.95550125	-17.5223656977649	3.28378222963944e-29	3.54780060925244e-28	55.908987235783
COPS4	-0.529602000000011	8.58881025	-7.60991838296062	4.51355189887315e-11	9.8213305617059e-11	14.0829285787746
ALPK3	-0.529403000000001	6.1119765	-20.7194886748983	5.09967149513268e-34	1.1135779146854e-32	67.0172982317739
MDC1	-0.529252499999996	7.170689	-12.7651975551698	4.8116619192532e-21	2.20380512498144e-20	37.0403643903819
FCER1A	-0.529109000000004	11.148726	-4.67607336825459	1.16009347016307e-05	1.80444435796746e-05	1.80839054935447
AKAP10	-0.52900225	8.434665125	-10.2162067590889	3.39974684133405e-16	1.04632903407112e-15	25.8536714110468
F2	-0.528400249999996	5.915473875	-18.4039953897211	1.37461853974292e-30	1.79090270466716e-29	59.0935068916373
PHF10	-0.528205999999996	8.697107	-14.8064774293627	1.06282679226116e-24	6.91981139339379e-24	45.4861345093722
GTF3C3	-0.528188499999996	7.413466	-8.62822356146966	4.4947039677942e-13	1.11073547145948e-12	18.6732347507274
LSM8	-0.528097499999996	8.6868525	-9.80203193136044	2.1953550312331e-15	6.30738671586382e-15	23.9880827283021
TCFL5	-0.527876999999999	6.592148	-10.6729462599819	4.4028336321736e-17	1.44466522592194e-16	27.8993972306933
ADGRG1	-0.527684500000007	7.4059915	-15.151559520427	2.69687987993113e-25	1.86140240126799e-24	46.8625242534434
NDUFAF1	-0.527506250000003	7.703556625	-11.0801499034829	7.21514698274813e-18	2.52795107420975e-17	29.7105141251336
PIK3R2	-0.527486749999996	6.335048875	-14.242648439989	1.0321690852251e-23	6.09038685254374e-23	43.2047624162861
GEMIN2	-0.527091249999987	6.570958375	-16.7136140967579	6.56376147401185e-28	6.03039507867919e-27	52.9029631305144
CTPS1	-0.527068499999997	6.256742625	-15.1877332745651	2.3378061299127e-25	1.61897316746551e-24	47.0059278700839
DOPEY1	-0.52702475	6.415464375	-12.6369845267623	8.30312708445469e-21	3.75168252198512e-20	36.4932067146781
CPB1	-0.526741500000007	6.089814125	-14.1380999362496	1.5802898005583e-23	9.16331668832377e-23	42.7773390103352
DSCC1	-0.526641499999991	5.888147	-15.1223299043696	3.02730059389181e-25	2.08135306352772e-24	46.7465273813964
SETX	-0.526571499999994	8.57759975	-11.0897192597412	6.91608562435238e-18	2.4286582672379e-17	29.7529143258716
ABCC6	-0.526359749999994	6.438380875	-19.6376133202187	1.8935957291111e-32	3.29400670801752e-31	63.3923388330192
OAZ3	-0.525960749999994	5.591383375	-22.3053340378118	3.20596075812213e-36	9.86688121165974e-35	72.0987124906853
RNF216	-0.525882000000003	7.200588875	-18.1660189842024	3.20746733340378e-30	3.98619412186444e-29	58.2432866884045
SLIT1	-0.525813750000005	6.995442125	-17.3649682784062	5.84472695608118e-29	6.0561527515685e-28	55.3303731672751
CNTNAP2	-0.525532000000007	6.41874475	-22.1828885953116	4.6978324924594e-36	1.41082848435772e-34	71.7158363224085
PEX26	-0.525365999999995	6.5728605	-13.1547699031763	9.27847249644913e-22	4.55405201319583e-21	38.6912484867223
SUPT3H	-0.525332499999995	6.57564125	-18.3779657548068	1.50760521035364e-30	1.9457676819996e-29	59.0008451557825
KIR2DS1	-0.525308000000001	6.4317025	-15.481308202244	7.3771008960381e-26	5.39494000079956e-25	48.1635695526368
IFNAR1	-0.525285249999996	6.186142375	-14.1026598238037	1.82632927347267e-23	1.04870194346674e-22	42.632139849759
LY9	-0.525278250000001	5.984696625	-13.9936640431739	2.85284844957713e-23	1.61644035267726e-22	42.1845998659811
DZIP3	-0.525190749999998	6.579428375	-18.2894185338478	2.06529409929699e-30	2.6245740485226e-29	58.685015438455
TXNIP	-0.524886250000005	12.605849875	-12.4628168800835	1.74755176230192e-20	7.66709745590049e-20	35.7469644917379
INPP1	-0.52480199999998	7.37428925	-13.1233675356036	1.05878041561738e-21	5.15386714870581e-21	38.5588338327826
ST3GAL1	-0.524674499999996	6.2822435	-12.5041271545343	1.46432744881461e-20	6.47719448917534e-20	35.9242698753395
GLP1R	-0.524546750000008	8.363651125	-14.3119385310276	7.78896417756034e-24	4.65125289813582e-23	43.4872849638246
ISG20	-0.524458500000005	7.488107125	-5.6304208229275	2.54010970044296e-07	4.38971445096754e-07	5.54183683909144
SPTLC1	-0.524412000000012	9.7449245	-9.73482474716206	2.97391687201388e-15	8.4386847320037e-15	23.684606491005
THOC2	-0.524385750000004	8.045597375	-15.6010561024248	4.62308801159893e-26	3.4417863510121e-25	48.6326063174639
CHD2	-0.524299999999997	6.941977	-20.4641412015834	1.18288463397578e-33	2.42100958996726e-32	66.1736157841313
AKAP12	-0.523677000000003	7.01595275	-5.45230226736333	5.30304712579325e-07	8.98056983905157e-07	4.81955023002586
DPP6	-0.523531750000009	6.837826125	-17.0111343717431	2.16029896134682e-28	2.08677476772466e-27	54.0183444573171
AFF3	-0.522724999999988	5.49545775	-23.6355925828689	5.55709737828994e-38	2.45283554387652e-36	76.1607370613625
HMGCR	-0.521975999999995	8.030068	-8.38459911154972	1.35847085101821e-12	3.26027747004235e-12	17.5704494438309
COG4	-0.521821999999998	7.763976	-15.5574257464124	5.4800775806886e-26	4.04579775198099e-25	48.4619240385667
MAP4K5	-0.521416000000004	5.96171975	-11.0573952225483	7.97950756061709e-18	2.78552863141947e-17	29.6096609604521
PTCD3	-0.521324999999997	7.984676	-12.2623590314052	4.132810159235e-20	1.75665676507854e-19	34.8839247143683
EFHC1	-0.521011749999986	5.745667875	-18.0884237810633	4.23435692504969e-30	5.16254972602303e-29	57.9645722348125
PIKFYVE	-0.5206985	7.9976115	-7.53824834481632	6.22990444812365e-11	1.34475295631879e-10	13.7625862856807
TF	-0.520677499999997	7.4891385	-19.5068810977355	2.95701258685683e-32	5.00352348087111e-31	62.9452540169143
FXYD3	-0.520343249999995	7.726249125	-11.8032757837672	3.01671209121286e-19	1.19046389014677e-18	32.8912809233498
ZNF85	-0.520336500000004	6.689465625	-17.2459734524889	9.05619298916513e-29	9.13945985716966e-28	54.8908836826933
POM121L9P	-0.520234500000006	5.758417875	-19.6213544364198	2.00131006503912e-32	3.45713770705853e-31	63.3368436880711
RARRES3	-0.520075499999994	8.491387	-5.61841152187489	2.67012278141642e-07	4.60413358235893e-07	5.49281519195158
ADGRF5	-0.51991275	6.118727375	-21.6071994068593	2.8908841236978e-35	7.64512490111381e-34	69.8947595596636
DDX46	-0.519557500000008	9.880136	-11.8903645665675	2.06546330252778e-19	8.25054471537907e-19	33.2709649670302
KIR2DS2	-0.519484000000007	6.137238	-18.133174597314	3.60729566454334e-30	4.45186946540608e-29	58.1254024884887
CNOT4	-0.5192775	6.58958175	-18.951664761105	2.00666019250424e-31	2.98424536782135e-30	61.024242006973
ZDHHC6	-0.518867500000004	8.23898075	-13.0169798885075	1.65734131507755e-21	7.94588493657009e-21	38.109363600747
FUT3	-0.518565250000002	6.981491875	-18.1260030943431	3.70108678142547e-30	4.55854809831382e-29	58.0996452225163
ZNF195	-0.518396000000003	5.75349575	-15.7181094263749	2.93300380882784e-26	2.23041362605099e-25	49.0893187466991
NR2F2	-0.518372750000009	6.422275375	-20.9752680061606	2.21115483256084e-34	5.20585107920586e-33	67.8551797414642
TACR1	-0.518125999999998	6.245077	-13.5606003487484	1.70308354653543e-22	8.92787203198602e-22	40.3919136696674
KLRG1	-0.51809974999999	7.165920875	-13.566610911871	1.66110621213071e-22	8.7195208234337e-22	40.4169520333536
BATF3	-0.51795625000001	7.518781375	-10.5590529088688	7.31940609473173e-17	2.35615348541287e-16	27.3905810939018
DDHD2	-0.517844250000007	5.864592875	-13.5565826345975	1.73173714670704e-22	9.06658329700611e-22	40.3751745188136
ERCC3	-0.51772524999999	6.715642625	-10.2174268726253	3.38116841694013e-16	1.04138643842335e-15	25.8591538517385
TRMT13	-0.517413000000005	6.32747925	-11.2422089535029	3.52678666981084e-18	1.27122159446858e-17	30.4275090840549
SBF1	-0.516596	7.905984	-9.9194425780701	1.29254098568674e-15	3.79082190718199e-15	24.5177942316302
CCHCR1	-0.516389999999998	7.83062925	-15.5331884686455	6.02364657016738e-26	4.4365373164956e-25	48.3670025806689
RFC3	-0.516080250000003	6.531083875	-12.7765944165512	4.58429985948239e-21	2.10355424184832e-20	37.0889105236368
SARDH	-0.515977000000008	6.7038105	-15.6554389107622	3.74131354773882e-26	2.81745670507618e-25	48.8450118888694
EXOC1	-0.515973499999992	9.479637	-12.5476451801518	1.21571964896937e-20	5.41032321713925e-20	36.1108455363251
GLRA3	-0.515864999999993	5.0047395	-26.3835309088645	2.15038316950724e-41	1.76630479810585e-39	84.0225125803239
P2RX6	-0.515698750000002	7.421860875	-13.4590791191499	2.59773513425028e-22	1.34192873261584e-21	39.9683409880544
BTNL2	-0.515693499999997	6.35174625	-15.5123414610953	6.53451089646928e-26	4.80424058381201e-25	48.285298557817
DPF1	-0.514687249999994	6.270578125	-16.2983237213565	3.15441043449274e-27	2.69635786485275e-26	51.3273614787972
SURF2	-0.514645250000001	6.237815375	-15.8926075016336	1.49319584141391e-26	1.17438858725788e-25	49.7669182943681
JAKMIP2	-0.514621499999997	6.132202625	-20.0154295766749	5.2799674530366e-33	9.95249792097462e-32	64.6733408230181
COQ9	-0.514573500000001	8.019320125	-13.7673112736457	7.2376000929318e-23	3.94757932949134e-22	41.2504809452632
CUZD1	-0.514330500000002	5.806069125	-14.246919305138	1.01439422231798e-23	5.99120549495707e-23	43.2221938056997
ACE2	-0.51390324999999	5.532131875	-20.6442669021465	6.52922436531562e-34	1.3997367064977e-32	66.7695139170189
ASAH1	-0.513876999999988	11.97459975	-13.9214396179083	3.8369513953023e-23	2.15046128133459e-22	41.8872307301341
TPX2	-0.513862500000005	5.681749375	-13.2841002355049	5.39397228515341e-22	2.70856025314809e-21	39.235362636553
KRT76	-0.513813999999998	6.5311275	-14.7316243255021	1.43392199984191e-24	9.21499200209282e-24	45.1855777318369
UBXN2B	-0.513652499999999	9.065691	-13.6842239613804	1.02023498558638e-22	5.49217644367529e-22	40.9060091072615
SLC31A2	-0.513647750000008	9.837543375	-9.6951268189936	3.55826298343691e-15	1.00374667100707e-14	23.5052658511098
FAM208B	-0.513640749999988	6.752278375	-9.08270927020791	5.70605500181824e-14	1.4915110682308e-13	20.7329390331567
FNDC3A	-0.513381749999995	8.239382125	-9.7354824999617	2.96509230381697e-15	8.41556975840776e-15	23.6875774676576
P4HA2	-0.513241499999996	5.610943875	-19.1198964619504	1.11904393679747e-31	1.73277177878889e-30	61.6101417307597
RIMBP2	-0.513206749999996	5.545237375	-20.2192207127158	2.66904001351663e-33	5.26297349565132e-32	65.35753711563
CCL1	-0.513175250000007	6.429261625	-12.9444572018394	2.25116224266763e-21	1.06488044606433e-20	37.8022064375569
SPIB	-0.512972249999997	6.861405625	-8.27348675927523	2.24883458375131e-12	5.32194148869824e-12	17.0681336316318
CTSC	-0.512788499999989	10.161780125	-11.138246507186	5.58063669730962e-18	1.97592454915019e-17	29.967810500877
PLTP	-0.512639749999991	6.291062875	-17.6399172456939	2.13912571864195e-29	2.37738138784194e-28	56.3391160620833
DNASE1L3	-0.512639749999991	5.963915875	-10.1204332883581	5.22848961163963e-16	1.58245379827151e-15	25.4230603387459
GART	-0.512601250000007	7.899350125	-14.4544996692134	4.37260474678749e-24	2.6742315914401e-23	44.0666637568146
TYW1	-0.512584999999999	7.3062655	-13.6970709377563	9.67433743155488e-23	5.22153207848456e-22	40.9593267710202
STAC	-0.512498000000001	7.72088125	-12.642888500179	8.09678496531925e-21	3.66420779174545e-20	36.5184433064569
GPR20	-0.512090249999998	6.255173125	-12.8211667531454	3.79420073928922e-21	1.75791825810251e-20	37.2786279546125
MECR	-0.512004500000003	6.749603	-16.61986734498	9.33744862170404e-28	8.48442309560404e-27	52.5491995036944
MED17	-0.511616000000002	8.00675725	-8.47637926434005	8.95646985478067e-13	2.17179072549061e-12	17.9857038090626
HIP1R	-0.511181999999997	7.77661425	-17.756597975187	1.40024962383721e-29	1.58895664084656e-28	56.7643676534565
TNFSF18	-0.511175000000021	5.811932	-15.7518089739789	2.57370445671623e-26	1.96925702508645e-25	49.2204814798881
KRT5	-0.511159249999992	6.714778375	-15.2082243119344	2.15620451160065e-25	1.49830059436236e-24	47.0870864352837
RGS12	-0.511049000000016	7.18413825	-12.2269846624068	4.81297321522229e-20	2.0373824842458e-19	34.7311723512962
APBB1	-0.511026249999992	6.099165875	-13.8900613705879	4.36507791683357e-23	2.43326118662862e-22	41.7578358224107
SQOR	-0.510900249999994	10.679767625	-10.5731541843447	6.8726137277566e-17	2.21808555985858e-16	27.4536281457832
REPS2	-0.510391000000005	6.227288	-19.2680360665619	6.70962866849726e-32	1.07380031452092e-30	62.1233020763898
PID1	-0.510201999999991	8.865449	-5.19875166965832	1.48686565567546e-06	2.44615926878136e-06	3.81016569970976
LIPA	-0.510053249999981	11.089213375	-6.06610242966343	4.04746237529148e-08	7.34464898913537e-08	7.34915623470247
COL5A3	-0.509477499999986	7.25127125	-19.3817723431939	4.5382763745814e-32	7.50509891652441e-31	62.5155405106261
HEMK1	-0.509440750000004	7.421600375	-18.6436674508804	5.89598771434789e-31	8.2074001819368e-30	59.9428631124734
RABGGTA	-0.509368999999992	7.9032125	-11.1315180268256	5.74906919128299e-18	2.03092296153469e-17	29.9380263777632
LRRFIP1	-0.509339250000005	11.189807625	-10.0501307012724	7.17377946638313e-16	2.14607782734081e-15	25.1066503097299
HGD	-0.50912225	6.687033375	-12.6802560653743	6.90526746104769e-21	3.13721730107599e-20	36.6780798137697
DPF2	-0.50905575	8.754938375	-11.2166512350206	3.94762159863499e-18	1.41673468425549e-17	30.3145861789278
PIP4K2A	-0.508838750000001	9.834639375	-10.5262342297882	8.47545871246854e-17	2.71911832412693e-16	27.2437947739676
INTS12	-0.508742999999997	7.555612	-9.14162049887533	4.36731426474189e-14	1.14932736740067e-13	20.9999264323897
PPP1R2C	-0.508593749999998	5.825549625	-15.3577281726645	1.19720016690623e-25	8.5771905184271e-25	47.6776026316526
SH3BP5	-0.508537750000015	9.020467625	-7.03646296777697	5.86678562566795e-10	1.192490037941e-09	11.5362217611016
WNT10B	-0.508375000000001	7.427134125	-11.5318148025719	9.87433658849832e-19	3.73047202884997e-18	31.7029588534174
TBPL1	-0.508156249999989	7.707354875	-7.45082672757735	9.22465591539513e-11	1.97230490120058e-10	13.372547589935
NUP93	-0.508023250000008	8.269760625	-13.0202611024258	1.63456107007085e-21	7.8396987440405e-21	38.1232460662506
KLHL22	-0.508011000000008	7.888218	-22.1574458138066	5.08699059060437e-36	1.51304422770422e-34	71.6360845337365
NUP155	-0.507855249999997	6.266054125	-15.5715990285242	5.1854155676486e-26	3.83968413645049e-25	48.5173966860522
TAX1BP1	-0.507687249999998	9.616411625	-8.49852162403868	8.09991852229017e-13	1.96986842023461e-12	18.0859247480543
RAD1	-0.507629499999995	7.881458	-18.301656231439	1.97726864134411e-30	2.51528850857343e-29	58.7287214048176
C12orf4	-0.507293499999998	6.6572655	-10.7550812907557	3.05361939820909e-17	1.01511770024088e-16	28.2657478159101
LINC01565	-0.507284750000007	6.034720875	-17.3676407861477	5.78764225411701e-29	6.00201729747603e-28	55.3402233944532
PLEKHA2	-0.507016999999999	6.1693415	-18.7765951898569	3.69778172836959e-31	5.30214876034313e-30	60.4109613977279
AMBP	-0.506409750000009	5.948882125	-17.804358285812	1.1778386094173e-29	1.35266039561137e-28	56.9379490092823
CHN2	-0.506147250000001	7.948451875	-14.906069051016	7.14322428100791e-25	4.72016040262872e-24	45.8849201109677
PNOC	-0.506114000000004	6.60093675	-11.5622569657447	8.64166686599504e-19	3.28076504863595e-18	31.8365754359573
HOXB13	-0.506113999999998	5.5723055	-19.6286143053183	1.95246942738864e-32	3.38692004306313e-31	63.3616269956059
NUP37	-0.505926750000004	8.142503125	-10.1797429064836	4.00485474563976e-16	1.2240565157755e-15	25.689785719427
GH1	-0.505921500000005	6.89893775	-19.0847824651701	1.26376534965543e-31	1.94231494817551e-30	61.4881267468724
SEC14L1	-0.50591399999999	10.102901125	-10.641670247029	5.06182246339474e-17	1.65215221088118e-16	27.7597648507076
HYAL1	-0.505839250000001	5.958028625	-14.9793135053206	5.3373947381771e-25	3.58029783329424e-24	46.1774011464867
KIR2DS4	-0.505837499999999	6.602604	-17.2702971092866	8.2795902500257e-29	8.41735720254662e-28	54.980863168874
RAI1	-0.505776250000011	6.864417375	-11.523297361991	1.02498581006782e-18	3.86527789670757e-18	31.6655583693865
POU3F1	-0.505353000000003	5.70089575	-13.377645214429	3.64812109295954e-22	1.8574567288989e-21	39.6276763898092
BSN	-0.50497125000001	5.674138625	-16.429554244369	1.91628975683386e-27	1.68685179943296e-26	51.8276102849017
IFT20	-0.504847000000007	8.22044175	-11.7950579506915	3.12662343682548e-19	1.2318777155955e-18	32.8554138764343
SYDE1	-0.504330749999986	7.718399875	-20.0872625220013	4.14923813635164e-33	7.96640876241012e-32	64.91504630742
POP4	-0.504236999999996	9.08921525	-10.6061738143946	5.93055710890254e-17	1.92556805816016e-16	27.6012048580142
CRYGA	-0.503954999999994	5.5954975	-19.2634786264666	6.81579106342967e-32	1.08938474948091e-30	62.1075534107802
NME8	-0.503885999999998	5.874713	-18.2851097453935	2.09722007408214e-30	2.66241766415975e-29	58.6696226154766
PRKAG2	-0.50385649999999	7.806015	-13.6754463505896	1.0579712444776e-22	5.68298715688853e-22	40.8695685426669
GAS6	-0.503677999999987	8.618079	-15.9635795506096	1.13592360852073e-26	9.05571498052076e-26	50.041400764069
NAT6	-0.503635	7.0665715	-13.2676086613607	5.77960850876232e-22	2.89166939629605e-21	39.1660907305344
PTPRD	-0.503574750000005	5.329090125	-19.3395959051084	5.24546864561798e-32	8.59439202266841e-31	62.3702646675015
KRTAP1-3	-0.503522250000001	5.390804625	-25.333981197313	3.99689945422651e-40	2.59547350422887e-38	81.099863762787
GPATCH2L	-0.503270250000003	6.350329875	-13.0740410319616	1.30305226731511e-21	6.2861755237298e-21	38.3506031288767
HSPD1	-0.503184500000001	10.29704975	-11.7364137997774	4.03712596551037e-19	1.57460608019576e-18	32.5992634979849
NEK11	-0.50301150000001	6.874637875	-11.5172586358193	1.05247625471857e-18	3.96653387641277e-18	31.6390378716439
PRR14	-0.502715499999992	9.31791675	-12.1801163717772	5.89078236112343e-20	2.46848247888175e-19	34.5285804314315
FAM189A1	-0.502607000000005	5.66899925	-19.0425073930107	1.46332427252831e-31	2.22968193515586e-30	61.3410350646852
C1orf112	-0.502316499999998	5.42393325	-20.2124743799429	2.72979971985027e-33	5.36489189820745e-32	65.3349626696753
BEND5	-0.502090750000002	5.508642375	-20.5885818769216	7.84297607795516e-34	1.64875308974369e-32	66.5856804237476
CCDC33	-0.50178799999999	6.05336025	-15.6447309883253	3.90038764748881e-26	2.92672350241117e-25	48.8032193005071
APOM	-0.501499250000004	7.059001125	-14.9720351685468	5.49405326043441e-25	3.67148397570948e-24	46.1483677186601
CDC14A	-0.501390749999998	6.473437125	-16.7860695969149	5.00232036651453e-28	4.66494582750975e-27	53.1756211338922
RAD54L	-0.501238500000009	6.125471	-19.1896550731475	8.79224457926974e-32	1.38038239894535e-30	61.8521094011161
ATP2B3	-0.501123000000009	6.64786925	-13.9036408228001	4.12807967673002e-23	2.30529366188575e-22	41.813848554784
MINDY3	-0.501082749999998	5.819054125	-17.784284444626	1.2666135420348e-29	1.44790854947996e-28	56.8650263519652
NRL	-0.500592750000011	6.527125375	-15.1137204152473	3.13219671296176e-25	2.15108725530813e-24	46.7123401075998
SETD4	-0.50036699999999	7.3201835	-11.8521807767117	2.43841058036222e-19	9.68725382070232e-19	33.1045881793971
SIX1	-0.50034075	5.990815875	-18.9381076105914	2.10365895574249e-31	3.12101459665958e-30	60.9768806128676
BIK	-0.49982274999999	6.144031375	-15.5214647327694	6.30577302811958e-26	4.64157287049063e-25	48.3210615031813
P2RX2	-0.499573499999999	5.926228625	-19.6866676370663	1.60278411230547e-32	2.80385491465794e-31	63.5595868238463
PCDH17	-0.499456250000003	6.228773625	-16.2165973898019	4.30724004507072e-27	3.64162905787404e-26	51.0147159960306
SSBP2	-0.499373	7.53969225	-10.2008492133734	3.64253993256637e-16	1.11717168109843e-15	25.7846566768554
CCNL2	-0.499148000000005	7.64748275	-9.91231493536469	1.33475530917108e-15	3.90539516387094e-15	24.4856547130246
LOC100507388	-0.499068500000011	6.27069	-15.8832483211187	1.54810203873256e-26	1.21295701746051e-25	49.7306739627693
NUP133	-0.49904400000001	7.687309	-7.78040102483659	2.09367065978464e-11	4.65122643620076e-11	14.8468381281863
ARL6IP4	-0.499038749999999	8.784615875	-11.2535251771955	3.35514370653738e-18	1.21146571738524e-17	30.4774896711625
EDN3	-0.49879550000001	5.5615995	-20.5701037160403	8.3355423558468e-34	1.74050053601966e-32	66.5246021463116
OSBPL1A	-0.498504000000002	6.455869	-10.6306383468086	5.31717700701014e-17	1.73367367029303e-16	27.7104958252181
FOLR2	-0.498286250000008	8.435193125	-11.1659760590982	4.93721429940961e-18	1.75663422133039e-17	30.0905163098938
SLC33A1	-0.498104250000002	6.252380625	-8.84827667323285	1.65440975205606e-13	4.19367344262239e-13	19.6703502552192
DPAGT1	-0.497759499999995	7.7283455	-14.6382714796518	2.08529063683765e-24	1.3189117679091e-23	44.8097433114975
ATP5MC2	-0.497545999999987	10.8898355	-12.8226074256235	3.77108773961621e-21	1.7485159339985e-20	37.2847562138516
SLC18A1	-0.496781249999997	5.934765875	-17.2577696659687	8.67078756251037e-29	8.77192317600457e-28	54.934530152655
FBXW7	-0.496737500000002	6.71500175	-12.183860990498	5.7963878984987e-20	2.4329136752988e-19	34.5447754800855
CHD4	-0.49653625	8.717911875	-13.3771319023818	3.65594750576169e-22	1.86067775600994e-21	39.6255265026566
FTSJ1	-0.496387500000009	7.7677065	-11.1407669101432	5.51882812309076e-18	1.95571500601985e-17	29.9789662525994
MAP2K6	-0.496303500000003	7.5460255	-8.8565581688986	1.5933384910047e-13	4.04382592673036e-13	19.7078855747897
NPC2	-0.495815999999994	11.8945435	-12.8776181918855	2.98688027941209e-21	1.39850041923549e-20	37.5185791230296
ATP6V1E1	-0.495778500000011	10.18943725	-14.2905848954958	8.49440342719921e-24	5.04820726916875e-23	43.4002821513664
RPIA	-0.495435500000006	8.51834	-10.5066502247052	9.25090421954089e-17	2.96406522952637e-16	27.1561672164683
HNRNPUL2	-0.495411	6.501609	-12.3915733798314	2.37171030492307e-20	1.02998329523672e-19	35.4407409103667
PIP	-0.495305999999998	6.8042285	-20.1872155170747	2.96996575944728e-33	5.8010213093582e-32	65.2503962804765
UBAP2	-0.495189999999992	7.064497	-12.0179682338211	1.18738611284204e-19	4.83968122168251e-19	33.8258843718209
GTPBP3	-0.495011999999988	6.80940425	-14.0309552882314	2.44869462092646e-23	1.39381181199407e-22	42.3378852746357
MC3R	-0.494977000000014	5.53801625	-20.1258193978395	3.64664441269243e-33	7.06708291416003e-32	65.0445417519831
ANGEL2	-0.494882499999991	7.1065125	-7.6248150914995	4.22089580724778e-11	9.19904598441298e-11	14.1495745298427
TGFBI	-0.494732000000004	11.76340275	-7.39424726765449	1.18882523027296e-10	2.52569361614859e-10	13.1205545014301
SPIN2A	-0.494185999999996	5.88099725	-17.5170744909463	3.34788180733288e-29	3.61390583606176e-28	55.8895860645143
P3H2	-0.493513499999999	6.194150125	-14.9154733210164	6.88061553373988e-25	4.55634140229449e-24	45.9225116033556
OTOF	-0.493426499999984	5.911111625	-19.584698299677	2.26742212671289e-32	3.90053212727046e-31	63.2116159768
UBXN4	-0.493164999999998	8.5673015	-7.44091906465376	9.64386406713608e-11	2.05980447778007e-10	13.328395240111
TNFSF10	-0.493160499999981	11.25381625	-7.15053352172499	3.53223901057461e-10	7.27625983194767e-10	12.0394965045748
UBE2D2	-0.49309375	9.410598625	-11.8265287918257	2.72630115941224e-19	1.07860648421659e-18	32.9927328311207
CAMTA1	-0.492736999999999	5.310633	-23.2399029805341	1.82330030864735e-37	7.00136028735388e-36	74.9708363708474
CD247	-0.492542750000005	5.865323125	-8.3904981698106	1.32258806643763e-12	3.17723412512607e-12	17.5971309658669
JOSD1	-0.4924155	8.159318375	-13.8786531403018	4.57474901599363e-23	2.54442206481475e-22	41.7107613466949
CCDC28A	-0.492287249999997	8.981017375	-11.310085294995	2.61510291020704e-18	9.51176580507269e-18	30.7271288529579
MFN1	-0.491979249999997	6.777133375	-12.1735598557195	6.0597987862494e-20	2.53575183353075e-19	34.500220644946
TAPT1	-0.491781499999993	6.41112725	-15.5007216479008	6.83800016514779e-26	5.01844473658746e-25	48.2397338539058
NOL7	-0.491258999999999	9.1346635	-8.80010176737865	2.05906097692798e-13	5.19603932794256e-13	19.4520101599448
ACVR1B	-0.491253000000009	8.89734425	-11.7773544273226	3.37728030300362e-19	1.32684217922565e-18	32.778123204484
STARD5	-0.491251250000001	6.371204375	-14.3838286274489	5.81967231713906e-24	3.51589847781177e-23	43.7797712658238
TNNI1	-0.49120049999998	5.73004875	-16.923651147636	2.99178415333466e-28	2.85439221952383e-27	53.6915333963795
ADAM7	-0.491168999999998	6.064299	-26.3411174059534	2.41560218893124e-41	1.95821659799439e-39	83.9062399402141
MT1HL1	-0.491102499999979	9.834884	-12.4244602993932	2.05971116728503e-20	8.9921146102908e-20	35.5821672216835
RPP40	-0.491083250000003	6.272832375	-13.0507531433133	1.4373742149747e-21	6.90730429613761e-21	38.2521942426793
PNRC2	-0.490843499999999	10.811072	-8.58806264536321	5.39398059752173e-13	1.3255704646535e-12	18.4913383756839
LYST	-0.490376249999985	9.973689875	-8.58699688775462	5.42014937486965e-13	1.33147381058642e-12	18.4865118256427
MTERF4	-0.490320250000008	6.642079875	-13.5989976337826	1.45220932837188e-22	7.67110404590989e-22	40.551790543446
GAL3ST1	-0.490006999999997	5.94992125	-16.0465090265759	8.25892706040783e-27	6.70389216820931e-26	50.3613144811675
MTNR1A	-0.489457500000016	6.1154905	-26.4658404987585	1.71663794520373e-41	1.458319207833e-39	84.247723803471
BRPF1	-0.489123250000002	8.375730125	-12.7759684952787	4.59650132862095e-21	2.10837300217773e-20	37.0862447322068
HSD17B14	-0.489083000000004	6.55667225	-12.8190955382632	3.82767973740472e-21	1.77144446951607e-20	37.2698171074939
BABAM2	-0.489069000000015	8.64194	-11.8504944615506	2.45636019901834e-19	9.74919537549583e-19	33.0972370524467
C2orf68	-0.489030499999994	7.36372125	-12.0834026511532	8.94532022228321e-20	3.67989408679863e-19	34.1097886509629
TRIL	-0.48903000000001	6.4708965	-14.9597967976194	5.76799407253744e-25	3.84212838247486e-24	46.0995334142161
MARK3	-0.488925499999992	7.93687575	-9.59966244964746	5.47918586611554e-15	1.52715375949283e-14	23.0737585512483
DVL2	-0.488851999999997	6.946877	-14.2548549268558	9.82181815177158e-24	5.80648286636906e-23	43.2545767010138
LAMTOR2	-0.488717250000008	8.846909625	-11.1085721172434	6.36282972065842e-18	2.2400845025639e-17	29.8364254382695
ARMC8	-0.488701499999998	8.5397065	-11.9570544481393	1.54621405089576e-19	6.25699604347801e-19	33.5611933859734
LANCL2	-0.488458250000009	6.573484625	-16.0888267058363	7.02155526488484e-27	5.7904487998914e-26	50.5242239241042
OFD1	-0.488313000000009	8.1721135	-11.4874045653778	1.19966805213183e-18	4.49802988228266e-18	31.5078760279542
NXPH4	-0.488207999999994	6.550949	-17.281276338948	7.95140636135646e-29	8.1036395316273e-28	55.0214539670359
DKKL1	-0.488178249999994	6.161936625	-15.3230307692753	1.37201607133023e-25	9.75752025958076e-25	47.5408077075946
IGFBP3	-0.488027750000001	6.202864625	-20.2120461991143	2.73370287806749e-33	5.36489189820745e-32	65.3335297258907
LHX2	-0.488017249999991	5.722736875	-16.8818163793619	3.49705839983576e-28	3.31605621813173e-27	53.5349109752673
FBN2	-0.487868500000012	6.896379	-6.05700974213934	4.20763413098821e-08	7.62637529251012e-08	7.31090029955108
ROS1	-0.487652000000018	5.493371	-22.9861199864506	3.93790699207528e-37	1.41570609920898e-35	74.1995761225517
ARNTL	-0.487448500000015	8.69523275	-11.573433133469	8.22899895183503e-19	3.140439199988e-18	31.8856076147309
SPTBN5	-0.487338249999995	6.909922375	-13.6478919354716	1.18581483543368e-22	6.32587587263823e-22	40.7551141335673
MSH6	-0.487271750000008	7.669497125	-8.31032455958635	1.9028196636785e-12	4.51601077087724e-12	17.2346151688674
CCR5	-0.486739750000002	8.963139375	-8.38709680329148	1.34316069305239e-12	3.22415755291829e-12	17.581746387837
CEBPA-DT	-0.486601500000003	7.749483	-11.5899818755246	7.65404345304117e-19	2.92912992743196e-18	31.9581884094367
ABCC2	-0.486531499999993	5.94139925	-17.4925494502292	3.66188361362132e-29	3.92552657387599e-28	55.7996151519423
CD1B	-0.486491250000001	6.330333375	-17.0235197896221	2.06312906187663e-28	1.99757921580451e-27	54.0645349330793
USP27X	-0.486460999999998	5.771589875	-17.5000440219147	3.56289652377004e-29	3.82934190505371e-28	55.827117157785
KRT32	-0.486393250000006	6.198325125	-15.9936333548191	1.01190470955398e-26	8.13393007945434e-26	50.15743941875
RALYL	-0.485954000000002	6.779312	-25.3236572494549	4.11539239261397e-40	2.65850061695787e-38	81.0706369939552
ELL2	-0.485896250000005	6.083973375	-6.91535924469509	1.00356180342474e-09	2.00728544555347e-09	11.0040349835796
DDX10	-0.485852499999991	7.03060325	-12.5278996169236	1.32277389857636e-20	5.86360424018677e-20	36.0262162009206
ALKBH4	-0.485612749999993	5.922805625	-14.6876059958375	1.71062646508828e-24	1.09252832371215e-23	45.0084995123245
ZNF747	-0.485553750000003	8.314171375	-11.6976590000119	4.78088380586248e-19	1.85594058980007e-18	32.4298001665022
CYP17A1	-0.485538000000012	6.198315	-14.1226595916397	1.68308911811978e-23	9.71975679594957e-23	42.714098749754
CERK	-0.485072000000009	8.05990425	-10.8021807063628	2.47623510680409e-17	8.2962571663131e-17	28.4755985705623
GGA3	-0.484991499999995	8.01540675	-6.54664903599691	5.07677925468975e-09	9.71267825018001e-09	9.39905952095242
SGCB	-0.484918000000007	5.85381675	-15.3446636214826	1.26022056027974e-25	8.98305494778712e-25	47.6261135253434
NECTIN2	-0.484879500000004	7.30786425	-12.4024512529417	2.26357361622085e-20	9.84055505152022e-20	35.4875330859203
CDC5L	-0.4847605	8.51414525	-11.94749344824	1.61170269065578e-19	6.51138386716731e-19	33.5196127913237
TIMM22	-0.484725499999995	6.69892625	-14.7421602121988	1.37467459235871e-24	8.84799635133632e-24	45.2279253544807
LOC100505498	-0.483922249999978	5.526163375	-21.1293934291118	1.34095050971768e-34	3.24206806472288e-33	68.356604376063
PCTP	-0.48377874999999	8.273929875	-8.535232293265	6.85636877039182e-13	1.67565599722502e-12	18.2521147178803
SIK3	-0.483769999999989	8.237933	-8.35116536069233	1.58100820295758e-12	3.77609180459905e-12	17.419251924111
PTPRF	-0.483736750000005	6.248783125	-18.3894353327878	1.44747613866579e-30	1.8759714261099e-29	59.0416852972161
GRIP1	-0.4836895	5.36792425	-20.814344721947	3.7375954867469e-34	8.33766129894278e-33	67.3288671589681
TRIM24	-0.483480000000002	7.46673825	-6.61498805579044	3.76543914725948e-09	7.26438664542842e-09	9.69464117649176
ACAN	-0.483175000000005	7.75408275	-15.243057285539	1.87951096008932e-25	1.32002120260407e-24	47.2249259710609
ZNF281	-0.483092500000004	5.642063	-12.6207991951055	8.8963514199539e-21	4.00695607901581e-20	36.4240021656413
MPP3	-0.483056000000007	7.3620575	-15.4930244999912	7.04682404158875e-26	5.16253742397078e-25	48.2095415788532
JCHAIN	-0.483037500000005	9.321048375	-2.23376969552053	0.0282706978832624	0.0341090920083758	-5.52358121973564
TMEM104	-0.482980750000017	6.739269375	-13.7632260063935	7.36066724807096e-23	4.00941396037875e-22	41.2335636506842
TMCO6	-0.482601	7.08902325	-13.6038959360202	1.42300443731536e-22	7.52966042492424e-22	40.5721729492747
CCNJL	-0.482341999999996	5.765853625	-16.3023743545353	3.10615250132134e-27	2.66244709563846e-26	51.3428351557915
CRABP2	-0.482291999999996	7.22597525	-15.2494886720703	1.83248167630631e-25	1.28918152190739e-24	47.2503590434449
NPRL3	-0.482280750000006	6.789722125	-15.0396895782366	4.19975383698342e-25	2.8355768557488e-24	46.4179824059226
PYY	-0.482277249999997	6.140520875	-12.0251835377318	1.15085251412725e-19	4.695402543658e-19	33.8572117960101
RPP30	-0.482231750000018	8.571480375	-11.5496867889704	9.13072061380448e-19	3.46007723107293e-18	31.7814131849709
GRIN2A	-0.48209875	6.926610375	-17.4155806018265	4.85405412367884e-29	5.08486767702607e-28	55.5167670310994
TUSC2	-0.48192625	7.755951375	-11.016567654454	9.56070746233597e-18	3.31789184821917e-17	29.4285965925709
SSR2	-0.481750500000002	10.637497	-14.3476659031147	6.7380926208056e-24	4.05102097798603e-23	43.6327237268275
KHDRBS2	-0.481260500000002	6.358131	-19.3620199656445	4.85662426427789e-32	7.99956318058946e-31	62.4475297537641
ANAPC5	-0.480712749999999	10.130213625	-11.8736079205082	2.22149399291995e-19	8.85385282589529e-19	33.1979700976135
BEGAIN	-0.4806235	6.47957075	-17.5421016549018	3.05542566584866e-29	3.32424952048429e-28	55.9813220593611
CXCL9	-0.480543000000015	7.22285575	-10.0503268519705	7.1674482155565e-16	2.14470109089378e-15	25.1075334850367
GPATCH2	-0.480364499999983	5.8638645	-16.3004413140408	3.1290885165654e-27	2.67655757730763e-26	51.3354510780171
GPRC5D	-0.480023249999999	6.815554375	-11.0385819037954	8.67256077848948e-18	3.01727268823576e-17	29.5262438702578
LINC01963	-0.479965500000001	5.61822625	-23.4005712244151	1.1234358080087e-37	4.5093768047676e-36	75.4558331690147
UBE4A	-0.479723750000005	9.153633875	-7.20048303624537	2.82715935810352e-10	5.86277504072195e-10	12.2604424183874
COL4A6	-0.479272499999998	6.379479	-15.7206723925819	2.90398311731558e-26	2.20969954626167e-25	49.099299217187
SP4	-0.479270749999996	5.692971875	-17.4753201639952	3.90010162350431e-29	4.14862439419588e-28	55.7363642760404
ECI1	-0.479165999999992	7.469225625	-12.8431012424106	3.45723729102529e-21	1.60961389341542e-20	37.3719058729519
TSG101	-0.478784999999998	9.2672555	-12.2620312184202	4.13864673204734e-20	1.75853495777948e-19	34.8825097828549
GPATCH3	-0.4787125	8.1151325	-13.1481799015529	9.53900765433342e-22	4.6689941569336e-21	38.6634700415051
CSTF2	-0.478679999999997	7.467669	-14.7133059153358	1.54312919886288e-24	9.88606996564891e-24	45.1119157469181
ARAP3	-0.477846249999999	8.453694625	-10.986311764045	1.09323840688763e-17	3.78121471294683e-17	29.2943269425178
GDPD2	-0.477450750000003	7.196821625	-12.2803489504447	3.82488362501839e-20	1.62856270515287e-19	34.9615563807197
MEN1	-0.477216249999992	7.063937375	-8.75425235752814	2.53577226437433e-13	6.36921494431649e-13	19.2442290521259
PDPK1	-0.47720099999999	8.95719475	-17.4216583498835	4.74709475824649e-29	4.99264064074814e-28	55.5391285690754
C7orf26	-0.477149750000004	8.296795875	-13.1147533398683	1.09784565415068e-21	5.33147206281554e-21	38.5224898938438
DEK	-0.477134000000007	10.635704625	-8.59431846126552	5.24290064897908e-13	1.2899761307139e-12	18.5196699073713
MUC16	-0.477079749999994	5.774747875	-16.5163475156029	1.37981153463904e-27	1.23032368541538e-26	52.1572640781025
C21orf2	-0.476918749999991	6.965184375	-12.6781706738337	6.96685468412604e-21	3.16172333140195e-20	36.6691750647624
TULP2	-0.476777499999996	6.77498	-15.6488829640716	3.83791289277627e-26	2.88494749146085e-25	48.8194260321153
BTRC	-0.476665000000003	7.34748	-14.7488291910694	1.33845374376535e-24	8.6193363364079e-24	45.254723166582
LIAS	-0.476307999999997	5.864428	-15.2613637728797	1.74874021157859e-25	1.23236504796643e-24	47.2973055432294
E2F4	-0.476178000000004	9.691842125	-13.2997409680152	5.05218735798551e-22	2.54311200491454e-21	39.301030582552
FBXL2	-0.476148749999995	5.742801375	-20.1048412000639	3.91195594139043e-33	7.53415986662508e-32	64.9741062142953
KCNE4	-0.476010500000008	4.90623375	-20.4231202933163	1.35498089618927e-33	2.74605033585548e-32	66.0374029212525
CSF2RB	-0.475897499999988	10.906227625	-9.26045685228967	2.54723843357977e-14	6.81626716109813e-14	21.5383763170313
MAGEC2	-0.475081249999998	6.449554125	-20.8037444227544	3.86947507513826e-34	8.61635536031236e-33	67.294098135443
PGAP2	-0.475040999999987	8.4997525	-14.8687544878598	8.28871452335487e-25	5.45963495662084e-24	45.7356525268977
SCNN1D	-0.475017999999999	5.825480125	-14.6640696597627	1.88006325797961e-24	1.19581664557544e-23	44.9137160727117
POLR2B	-0.474847499999996	9.818900625	-10.6342914550095	5.23121777113055e-17	1.70654376684198e-16	27.7268117616223
CSPP1	-0.474313500000001	5.569818625	-16.401572156397	2.13077060641359e-27	1.86506336142186e-26	51.7211264215116
ADAM23	-0.473996250000002	7.694989125	-19.3362326448871	5.30644198376385e-32	8.68282320905316e-31	62.3586710347368
MTCH1	-0.473905249999989	10.718653875	-12.1833810695912	5.80840024164558e-20	2.4371308591722e-19	34.542699960546
DHX15	-0.473616499999984	10.720798	-10.7770289876863	2.76942516663212e-17	9.23861762822436e-17	28.3635564964379
MAPK10	-0.473600749999987	7.413765125	-15.8990232523894	1.45669606018824e-26	1.14859511980386e-25	49.7917574532057
RPL22	-0.473579749999978	12.846441375	-18.3854810649894	1.46792787393178e-30	1.90049158876575e-29	59.0276069908823
NDUFA10	-0.473513750000008	9.691038125	-13.6509452503447	1.17091399061339e-22	6.25445573883631e-22	40.7678014446531
VPS37C	-0.473458000000008	8.82054725	-14.617015052496	2.27126132022397e-24	1.43142551599278e-23	44.7240115566733
AIFM1	-0.473058250000001	7.730153125	-12.123753007597	7.51363268735322e-20	3.11365139396064e-19	34.2846350327232
IMPAD1	-0.473012999999996	7.26259525	-12.6320010427193	8.48141212461582e-21	3.82944865604696e-20	36.4719016981914
PGAP3	-0.472919999999997	7.78089625	-15.9505953222758	1.19414399864198e-26	9.50639795581289e-26	49.9912326321546
PRB4	-0.472841249999989	6.926201875	-13.1226738348703	1.0618738517779e-21	5.16487113082401e-21	38.55590738185
TCP10	-0.472505250000005	5.677135875	-17.8464898764859	1.01139233283197e-29	1.17455984120926e-28	57.09083993401
KDM4A	-0.472379249999999	7.721562375	-13.0022585781854	1.76354496725024e-21	8.44201012304311e-21	38.0470637892468
PRIM1	-0.47234599999999	7.21004425	-10.2886238218251	2.45625552034884e-16	7.6429847513514e-16	26.1789174755167
NPTX1	-0.47231100000001	6.34109	-19.0034408550386	1.67595659659381e-31	2.52881869434952e-30	61.2049192025577
CCDC134	-0.472206000000002	6.20339425	-12.4993066434083	1.49484010002411e-20	6.60274279223613e-20	35.9035898172968
ABCC10	-0.472144750000007	8.082734375	-17.2115106157872	1.02841327078689e-28	1.02949231618804e-27	54.7632701561225
PLIN1	-0.472007999999995	7.4249605	-15.1063275831105	3.22518948177579e-25	2.21250139062307e-24	46.6829764950832
PRELP	-0.471628500000005	8.12691275	-17.7581756047241	1.3922658168669e-29	1.58134367459709e-28	56.770105923761
HCG4B	-0.471614500000003	6.1550325	-14.8605083843789	8.56587787840774e-25	5.62725547276966e-24	45.7026421656477
NOC3L	-0.471508500000006	6.327012375	-7.60898860408139	4.53247410677776e-11	9.86077466170226e-11	14.0787695651476
KDM5B	-0.471416749999986	7.639098875	-11.9462378395201	1.62050779513968e-19	6.54056563069231e-19	33.514151475438
C1orf54	-0.471318750000004	7.661120125	-11.5555218513733	8.90033507325624e-19	3.37586715332101e-18	31.8070213174823
ADAMTS12	-0.471299500000002	6.30835425	-12.7816434693155	4.48706008960003e-21	2.06198615380916e-20	37.1104127382048
BANP	-0.470944250000004	8.846851375	-13.5148404894938	2.05975509616425e-22	1.07160832456901e-21	40.2011465726829
ERCC4	-0.470944249999998	7.042402625	-10.8456274884082	2.04125795562842e-17	6.89480458160655e-17	28.669023842019
IGFLR1	-0.470856749999989	8.642619875	-8.07763425794488	5.46260512492461e-12	1.26028071734449e-11	16.1840878676125
IL13RA2	-0.470821750000009	5.432024625	-18.5508124561152	8.17769948749471e-31	1.10413238019826e-29	59.6146219478735
KCNAB1	-0.470594249999999	6.724210125	-12.567566102588	1.11654268456539e-20	4.9904428528521e-20	36.1961822568169
PCOLCE	-0.470493749999994	6.177911625	-13.2098569568552	7.36260632960819e-22	3.64253714823017e-21	38.9232522074903
VCL	-0.470386999999995	9.811346375	-7.06478736291307	5.1731025379881e-10	1.05599063164362e-09	11.6610133016347
SINHCAF	-0.470382499999992	9.03805825	-12.4419670602896	1.91081976037646e-20	8.36270200703924e-20	35.657404375649
PLCXD1	-0.470298499999993	7.94284225	-10.5182981991351	8.78150541576741e-17	2.8151204877685e-16	27.208288594137
CEP57	-0.470254749999979	8.104447625	-6.75824567102916	2.007609214796e-09	3.94742820087425e-09	10.3171463927341
ADAM30	-0.470041250000008	5.781033125	-15.2114833396745	2.1286615355521e-25	1.4824137577458e-24	47.099989483502
ACSBG2	-0.470011500000009	6.6076445	-13.4986035715062	2.20365712895842e-22	1.14311833418952e-21	40.1333957847341
CRBN	-0.469396499999998	9.512314125	-7.29920544856607	1.81917033543875e-10	3.82232249202895e-10	12.6980897225948
ASIC4	-0.46930275000002	6.719498125	-14.5895820314141	2.53620825828759e-24	1.59112751783212e-23	44.6132837361343
KIAA0753	-0.468676250000004	6.778247125	-14.8125649569346	1.0372860850525e-24	6.76061971250979e-24	45.5105464062754
INTS3	-0.468649500000009	8.946219625	-10.7364825285972	3.31726268878778e-17	1.09922546430764e-16	28.1828349742827
SLC6A5	-0.46853275	6.348513625	-19.082671450591	1.27304534582848e-31	1.95174059633012e-30	61.4807867025731
RAP1GDS1	-0.468019999999995	7.933913	-9.77147280765692	2.52019123069393e-15	7.19400042216266e-15	23.8501146141326
HNRNPF	-0.467624499999992	9.525177	-10.891909548744	1.66189714353561e-17	5.65966783944872e-17	28.874909448834
IST1	-0.467558999999991	10.019639	-12.289939873615	3.67026127843687e-20	1.56541439602657e-19	35.0029296614587
MEST	-0.467430249999998	5.694393375	-9.68156863897226	3.78315204597684e-15	1.06520850910898e-14	23.4440014282679
LONP1	-0.467110000000011	6.996517	-10.9224427540646	1.45123643124387e-17	4.97916610144335e-17	29.01064332336
MED25	-0.466845749999994	7.601703125	-8.92659572593764	1.15922664066628e-13	2.97248046809673e-13	20.025338267951
PLAUR	-0.466569250000008	9.404627125	-8.60286078977355	5.04340840372875e-13	1.2416314893102e-12	18.5583580369124
SEMA7A	-0.466481750000005	6.595841375	-13.3251573661179	4.54264674506568e-22	2.2978159697818e-21	39.4076793921321
HIST1H3A	-0.466444999999998	5.31247475	-20.0567425090592	4.5962776416207e-33	8.77040485984946e-32	64.812423420244
ACOX1	-0.466338250000001	6.713958375	-8.18343775953754	3.38260348209059e-12	7.91294435842505e-12	16.6614285393559
ANGEL1	-0.466271750000001	7.359210625	-14.4792220758794	3.95704943578616e-24	2.42726430029949e-23	44.1668769126602
TTC4	-0.465979500000005	7.2021855	-13.982154991656	2.9906766852871e-23	1.69298781047996e-22	42.1372570861512
MYOZ3	-0.465652500000003	7.376337375	-14.3689695832876	6.18071191493703e-24	3.7231359825626e-23	43.7193702368723
NME3	-0.465291000000004	7.524832	-8.19936972480883	3.14696512923722e-12	7.37841370471253e-12	16.7333571868673
SP140L	-0.465165749999983	6.994539875	-8.06736032038846	5.72270367640319e-12	1.31906139562217e-11	16.1377691032956
LHX3	-0.465069500000002	6.95484675	-11.6280648117674	6.47958929893062e-19	2.49430000231647e-18	32.1251154181717
BYSL	-0.464957500000011	7.05987625	-13.8051246204118	6.19240058427825e-23	3.39541752638387e-22	41.4069703946576
LMAN2	-0.464952250000012	8.894204125	-11.5055830006215	1.10774752647154e-18	4.16977012771668e-18	31.5877517685711
SMC6	-0.464850750000007	6.814056125	-11.8322499361042	2.65926543904212e-19	1.05309288762578e-18	33.0176856055319
GDF15	-0.46472650000001	5.6429395	-15.7478885107953	2.61311162158162e-26	1.99817653776059e-25	49.2052300139975
CENPN	-0.464719500000009	5.89614625	-16.2199649384469	4.25223781977678e-27	3.59839872279934e-26	51.0276153927942
LYVE1	-0.464584749999995	7.295296375	-15.6205998776172	4.28434011558799e-26	3.1991974987139e-25	48.7089828672734
CDC37L1	-0.464509499999992	5.8876425	-12.3366217248605	3.00284122576593e-20	1.29275389528549e-19	35.2041630688749
MEF2A	-0.464252250000007	7.561124375	-8.4365500741529	1.07313768857515e-12	2.59103109818914e-12	17.805465340323
PSENEN	-0.463652	8.514005	-8.25431890448318	2.45304661458009e-12	5.78424660848609e-12	16.9815311120636
FBXO9	-0.463359749999992	9.583467375	-11.1368114752188	5.61613861768784e-18	1.9878992343488e-17	29.9614585502999
MAP2K7	-0.463270499999993	5.89921425	-10.0846552028089	6.14144840738244e-16	1.84615571005246e-15	25.2620671294324
HSPA12A	-0.463172499999986	6.406755	-17.6098832035188	2.38629337577756e-29	2.63554734993492e-28	56.2293823627482
ELF3	-0.463151500000014	6.88653875	-12.0469744257509	1.04723656782474e-19	4.2853431708117e-19	33.951790567017
TTLL12	-0.463069250000004	7.747033875	-13.9274934532138	3.7427187972368e-23	2.09954505844089e-22	41.9121809832825
POLR2F	-0.462952499999998	7.827916375	-12.4099094172479	2.19231191397322e-20	9.54413642295888e-20	35.5196075514214
IFNAR2	-0.462918749999998	8.853918125	-10.7595427756054	2.99356992531468e-17	9.96490815450295e-17	28.2856331301944
IGHMBP2	-0.46286274999999	8.883474625	-16.3788707675464	2.32246158526331e-27	2.02285751699585e-26	51.6346648570914
DDX52	-0.462794500000001	6.1510925	-12.9582384394713	2.12379902907366e-21	1.01002604898775e-20	37.8606217081441
CAMK2G	-0.462740250000014	8.159747375	-11.1825470854829	4.58884498942115e-18	1.6387574794522e-17	30.1638128639639
IQCB1	-0.462608999999992	7.83709825	-11.1734851143816	4.77617646647309e-18	1.70275701965121e-17	30.1237331309972
MAP2K4	-0.462587999999994	7.37863925	-12.2101872556444	5.17432933191805e-20	2.18215595728594e-19	34.6585912694446
C1orf50	-0.462409499999997	6.43514325	-10.9555992309889	1.25271931957382e-17	4.32317131905235e-17	29.1579540268089
ZDHHC7	-0.462394999999978	11.01625475	-12.1244678351361	7.49046489284108e-20	3.10508810380708e-19	34.2877309772696
RUFY1	-0.462323750000008	9.848364125	-5.59823707982756	2.90341724420407e-07	4.99529533636609e-07	5.41056656855726
C11orf24	-0.462278249999993	7.075446875	-9.70245820710373	3.44229003783139e-15	9.7254495077956e-15	23.5383908560754
DNAH17	-0.462225750000007	6.462799375	-15.5773769570118	5.06992525319004e-26	3.75865408937933e-25	48.5400034929343
FCGR3B	-0.461774249999991	7.722034375	-4.78252775283338	7.69883835914894e-06	1.20948311803071e-05	2.20672562095766
ATP2A1	-0.461573000000001	5.6893895	-17.248078993979	8.98615489078047e-29	9.07616279400246e-28	54.8986755466616
TM9SF4	-0.461350750000003	8.181899875	-7.17916619378782	3.10909425086536e-10	6.43130353460358e-10	12.1661087285001
MMP25	-0.460638499999998	6.5436885	-6.71648509119908	2.41239484868417e-09	4.71492803470371e-09	10.1352918102178
ATF7IP2	-0.4605615	6.6349815	-14.6934479781297	1.67100970705016e-24	1.06832646373933e-23	45.0320149479313
KRT37	-0.460516000000003	5.99914725	-14.6369695696586	2.09622648110568e-24	1.32515275459499e-23	44.8044940723573
MAIP1	-0.460489750000001	7.415858875	-10.249027823564	2.93389935567173e-16	9.07460192229337e-16	26.0011188349738
FAM193B	-0.460486249999997	7.935879625	-7.71938058318822	2.75688983477973e-11	6.07780032363544e-11	14.5731224569904
R3HCC1L	-0.460484500000008	5.960361	-20.8255497553217	3.60312358828233e-34	8.0667043078458e-33	67.3656062605602
SAT1	-0.460328750000022	12.190540625	-9.80379849417251	2.17791542081491e-15	6.26018191526473e-15	23.996057212764
C1QB	-0.460281499999998	6.0695945	-10.0720629154777	6.49947884201582e-16	1.94952928845277e-15	25.2053884549918
PATZ1	-0.460249500000002	7.357706375	-15.3035338887061	1.4813217107633e-25	1.05047645389349e-24	47.4638735783226
CRNN	-0.460153499999999	6.400012375	-12.5909555055798	1.01043298252148e-20	4.53743674229324e-20	36.2963203601657
HIST1H1E	-0.459893000000003	5.5432705	-20.2255835975989	2.61298570776902e-33	5.16064677284381e-32	65.3788237651028
HMGB3P1	-0.459689999999993	6.333628	-14.7531059689074	1.31573329598834e-24	8.49065560361256e-24	45.2719054794715
RGS11	-0.459567500000004	6.4140365	-18.639460720273	5.98388907260338e-31	8.31110595380735e-30	59.9280147704243
WNT1	-0.459459999999996	5.364053	-15.8393630692184	1.83400670978182e-26	1.42615581325542e-25	49.5605750017952
SPSB1	-0.459332999999999	6.03283	-16.541984561249	1.25246389009879e-27	1.12323280035396e-26	52.2544546935038
ME3	-0.45923675	6.232851625	-17.1628602706037	1.23092690333498e-28	1.2213749105651e-27	54.5828683810294
CPVL	-0.459184499999999	11.630284625	-8.58184844940769	5.54836314436155e-13	1.36216049246865e-12	18.4631961903535
APOD	-0.459126499999998	6.4450525	-12.9445836231634	2.24995962283958e-21	1.06471763456998e-20	37.8027424069393
MEPE	-0.458948000000001	7.24832125	-10.6513329817312	4.84829253912885e-17	1.58495973544584e-16	27.8029119000784
RGSL1	-0.458935749999995	6.484871125	-16.1103522504813	6.46569481713829e-27	5.35698148409928e-26	50.607002798461
TMEM161A	-0.458555999999996	9.02647425	-18.5817188656073	7.33318679697815e-31	9.99489185087032e-30	59.7239907424794
SCUBE2	-0.458444000000014	6.10815825	-18.5749999190111	7.50895931651742e-31	1.02008348743445e-29	59.7002241177555
SNUPN	-0.458384500000013	7.9149595	-10.119478021731	5.2509995251537e-16	1.58849139293857e-15	25.4187627551198
MRFAP1L1	-0.45834775	8.479588875	-7.14464227934239	3.62615986343733e-10	7.45858387831064e-10	12.0134596075332
TRIM37	-0.458227500000001	7.588595125	-10.1232684747794	5.16224954661202e-16	1.56355021066249e-15	25.4358150721429
SNRNP35	-0.45819725	6.948366875	-9.89397285458681	1.44985478677319e-15	4.23019264181318e-15	24.402936969765
ZNF79	-0.458131499999993	6.481255875	-14.5832619625047	2.60153803106366e-24	1.62964021208498e-23	44.5877605659976
PVALB	-0.458123749999999	6.289061125	-13.7847769995189	6.73439253341632e-23	3.68121069158055e-22	41.3227842275992
PPARD	-0.457943999999992	7.5671435	-13.8829899260938	4.49387386073779e-23	2.50280725167179e-22	41.7286583865084
PRKCE	-0.457801750000004	6.016261875	-14.2910618842932	8.47796324191141e-24	5.04326993234663e-23	43.4022262098662
SENP5	-0.457131499999993	7.527178	-14.5770080551634	2.66785354085258e-24	1.66781186830617e-23	44.5624996116527
B3GNT4	-0.457107000000005	7.5299705	-11.760856329903	3.62903243553024e-19	1.42259447844126e-18	32.7060670587219
TOPBP1	-0.456997500000011	8.120390625	-8.23532752742009	2.67363207043424e-12	6.28764857216456e-12	16.895742112609
ZNF26	-0.456681999999994	6.50782725	-14.025511370449	2.50388903050983e-23	1.42392185444353e-22	42.3155188677257
GTF2IRD1	-0.456613500000001	6.736798	-14.515366986418	3.41999545937285e-24	2.11246034275904e-23	44.3132527777356
ELP4	-0.456415750000009	6.848653125	-11.4182353597727	1.62524833353977e-18	6.02089458808057e-18	31.2036648274593
IL2RA	-0.456415750000003	7.158270875	-13.4139732302076	3.13499540986242e-22	1.60741414090631e-21	39.7797471757297
CDV3	-0.456359750000008	10.301906625	-9.59232301928296	5.66417339336748e-15	1.57729552307896e-14	23.0405707762502
ARHGAP17	-0.456223250000004	9.337928875	-7.77570973348904	2.13845578376332e-11	4.74816811421704e-11	14.8257837695361
GJA8	-0.456216249999991	6.560055375	-13.8359520628751	5.45374073543225e-23	3.00234116030032e-22	41.534418513159
DEFA5	-0.456193999999996	5.904198625	-12.7995085252912	4.15936175903059e-21	1.91779047945191e-20	37.1864705081458
NSUN5	-0.455826	9.0663425	-9.16561074124455	3.91683305567244e-14	1.03561032593275e-13	21.1086412808755
CDH2	-0.455670250000008	6.104689875	-13.8590793131467	4.95841438268113e-23	2.74550060662473e-22	41.6299551842026
RLBP1	-0.455642250000004	6.458743375	-15.1046450992646	3.24673898199313e-25	2.22359489749646e-24	46.6762928590807
CALCR	-0.455425249999992	6.253165875	-16.3632984079196	2.46392855954138e-27	2.13557693389181e-26	51.5753174036587
FNTA	-0.455309749999998	10.075303125	-10.6747738585636	4.36710520279828e-17	1.43408011200178e-16	27.9075543781335
MRM2	-0.455094499999994	7.8815855	-12.2589590617258	4.19374979424515e-20	1.78133831157612e-19	34.869248941173
PACSIN2	-0.454947000000008	10.0077085	-11.0514968726743	8.1905872439933e-18	2.85680128198113e-17	29.5835112288241
ACTR5	-0.454653500000001	7.08959625	-12.1219205514815	7.57335293216696e-20	3.13735124975507e-19	34.2766983504693
YIPF6	-0.454581999999995	8.1492365	-9.29696858849006	2.15854097866776e-14	5.79238073526964e-14	21.7037689154905
PC	-0.454516249999992	6.192606375	-14.2125409404023	1.16670538155379e-23	6.84514988051641e-23	43.0818148367396
TMC5	-0.453799500000012	5.080211	-23.378879688102	1.19916466188985e-37	4.78239205833433e-36	75.3905022860697
ATXN2	-0.453668250000002	7.307597625	-7.43046811778921	1.01066235569522e-10	2.15678685438539e-10	13.2818335131176
RAPGEF5	-0.453640249999998	5.858205375	-15.7577583276533	2.51504520238117e-26	1.92794225248044e-25	49.2436220285724
RPA3	-0.453572000000008	8.10796025	-9.25552212657008	2.60489149146757e-14	6.96603474960591e-14	21.5160210180715
TAF4B	-0.453363749999999	5.699084875	-17.0723444623484	1.72113355941469e-28	1.68096096201846e-27	54.2464352373653
CREBL2	-0.453301499999995	9.611295625	-7.26399158564174	2.12924120048652e-10	4.45495590580876e-10	12.5418405381093
CCIN	-0.45323775	6.747456125	-15.2196994870285	2.0607883561934e-25	1.43999763278123e-24	47.1325126015536
COL5A1	-0.453071499999991	5.95246525	-15.2919751531772	1.55022749626943e-25	1.09745842672544e-24	47.418240229455
FOXO1	-0.453069750000008	7.885533375	-11.3980252594849	1.77617028337675e-18	6.55650000735769e-18	31.1146954683775
ZNF473	-0.452818499999994	6.743533625	-12.5687964767275	1.11069121308359e-20	4.9660789891405e-20	36.2014514429678
DDR2	-0.452322499999998	6.6605405	-14.2270362547476	1.09985842740211e-23	6.46518676543528e-23	43.1410223652538
SIN3B	-0.451893749999999	7.373506875	-9.79056040154233	2.31205931128295e-15	6.63039806655317e-15	23.9362956540958
TRHR	-0.451738499999998	6.243316625	-16.165469536587	5.23621418151807e-27	4.37928283839303e-26	50.8186934470735
FNDC4	-0.451561250000005	6.691550375	-13.3616568359217	3.90000281495355e-22	1.97920355621395e-21	39.5606979335667
PHEX	-0.451470250000005	6.303714125	-17.7944326772741	1.22092022994658e-29	1.39954469612083e-28	56.9018982514811
CCNH	-0.451397999999983	8.512929125	-10.5642903831356	7.15015301351867e-17	2.30286543304783e-16	27.4139995539446
AKAP9	-0.451076499999998	7.70110975	-6.67104065058622	2.94521869510703e-09	5.72294336133675e-09	9.93775576762065
ZNHIT1	-0.450993000000004	8.6220595	-7.69664129671402	3.05440667996113e-11	6.71936964376691e-11	14.4712030053258
RNF121	-0.450978500000003	6.5495255	-14.688372322056	1.70537623741166e-24	1.08973629431308e-23	45.0115844129822
NUBP2	-0.450950499999999	7.54652975	-14.1226281098695	1.68330545817138e-23	9.71975679594957e-23	42.7139697769262
RUNX2	-0.450847250000005	6.715030375	-14.2580190243568	9.69627281205047e-24	5.73499626551559e-23	43.2674862332611
TOMM22	-0.450816000000009	7.85200275	-8.2091499847805	3.01050510279327e-12	7.06247300736617e-12	16.7775186240139
MAGEC3	-0.45064600000001	5.40643075	-19.1652982658325	9.56412467954708e-32	1.49024922613596e-30	61.7676894751391
SART3	-0.450609250000003	8.120213875	-15.6447191284605	3.90056756388428e-26	2.92672350241117e-25	48.8031730038161
SIRT4	-0.450434250000003	5.377322125	-18.5994609546534	6.88874389421242e-31	9.46191478625876e-30	59.786722943756
SCGB1A1	-0.450388000000004	6.1359825	-19.0570516339501	1.39131031181827e-31	2.12779553606437e-30	61.3916640643682
MRPL34	-0.449758749999993	7.785148875	-8.76198215838465	2.44828889002678e-13	6.15197064485456e-13	19.279257518085
KYAT3	-0.449543500000008	8.683571	-8.38324886942203	1.36681992546272e-12	3.27904594497372e-12	17.5643424535792
NSA2	-0.449475249999994	10.936809375	-10.8003396608009	2.49659647827294e-17	8.35995845572874e-17	28.4673990041172
SYNRG	-0.449249500000004	8.75767575	-11.9191730395753	1.82252009285783e-19	7.31071045010209e-19	33.3963927751064
ARSA	-0.44918475	6.807383125	-9.20114687256433	3.33358235682315e-14	8.8536235485391e-14	21.2696653394886
ZNF93	-0.449149500000006	7.789419875	-13.3710704123379	3.74965510927998e-22	1.9052426186153e-21	39.6001369753111
SCML2	-0.449137999999998	7.218944125	-14.9887001860331	5.14198468379929e-25	3.45108420092871e-24	46.2148348414762
LIM2	-0.448948499999999	6.33603075	-14.5056689363194	3.55643473652153e-24	2.1903273171745e-23	44.2739948224104
INPP4A	-0.448906499999991	7.390819375	-12.3184573035722	3.24665815731806e-20	1.39336682094173e-19	35.1258890959818
CALCRL	-0.448850499999979	6.53163175	-12.116320459264	7.75883696406348e-20	3.20883143932242e-19	34.2524411878078
CRNKL1	-0.448768499999998	7.246518125	-6.4017152224862	9.54134604723494e-09	1.79959420656714e-08	8.77533455816048
ZNF518A	-0.448653000000007	7.406885	-17.6199293254575	2.30056402305157e-29	2.54539657251638e-28	56.2660997449036
STAR	-0.448549500000012	5.569462	-18.14379298412	3.47281191078604e-30	4.29444527711657e-29	58.1635281077334
CP	-0.448513499999997	5.193047375	-20.9809889340198	2.17038572492338e-34	5.1274845992809e-33	67.8738382563761
IFNA4	-0.448385000000011	6.18260175	-13.0005590441143	1.77623898382986e-21	8.4994954152939e-21	38.0398698169252
DROSHA	-0.448297500000002	6.4241985	-10.8354080493669	2.1361173897251e-17	7.20148518204958e-17	28.623540036441
MCF2L	-0.448287000000016	7.50842	-11.3241016143356	2.45861241642225e-18	8.96360076451652e-18	30.7889482514872
FGF2	-0.448211750000007	5.741995625	-18.9536922147407	1.99254743594409e-31	2.97038051057867e-30	61.0313229645781
PSMD12	-0.44813474999999	7.679786875	-6.20469339204275	2.23501100840828e-08	4.12563400544377e-08	7.93483888914832
TLE2	-0.448094500000023	7.48488825	-17.8902117167694	8.63685249317173e-30	1.02119048115166e-28	57.2492708034478
KREMEN2	-0.448024499999994	7.87561325	-15.9844084074491	1.04844586364515e-26	8.4221982168334e-26	50.1218338658382
ST8SIA2	-0.447786499999992	5.5941325	-18.5085360737992	9.49433658500693e-31	1.27204931773898e-29	59.4648319278878
FUT2	-0.447734000000007	6.66611975	-11.3690626550064	2.01734722399004e-18	7.41148033742549e-18	30.9871301361271
SPRYD7	-0.447373499999984	5.183573	-17.5118096259683	3.41291580845772e-29	3.68090389324358e-28	55.8702780308875
NARS	-0.447369999999996	10.99926225	-10.5987144150483	6.1313544457724e-17	1.98816180891281e-16	27.5678728295299
MRPS33	-0.447368250000004	8.300706875	-8.98042588961101	9.07837653781612e-14	2.34288606322375e-13	20.2693355660594
ATP9B	-0.447321000000005	7.2783725	-12.1385373282359	7.04881234701549e-20	2.92787741259321e-19	34.3486554591524
NR2E1	-0.447301749999998	5.594140875	-17.1439218378336	1.3202479953134e-28	1.30582423332313e-27	54.5125621084746
CCDC57	-0.447149499999997	6.1841535	-17.2440628168974	9.12022444368291e-29	9.19659705487798e-28	54.8838126170289
CCR2	-0.446962250000009	11.493862875	-8.42691589497286	1.12110466450982e-12	2.70421259313794e-12	17.7618754013377
RNF170	-0.4469045	5.9132095	-12.4334004680992	1.98227300209245e-20	8.66318958595934e-20	35.6205927674258
RBM4B	-0.446827499999995	7.172367	-10.8348826587431	2.14111212974223e-17	7.21636243075894e-17	28.6212014527221
CDON	-0.446564999999999	6.56502575	-15.3959374634259	1.03052930789585e-25	7.45286006170973e-25	47.8280653734968
ELOVL5	-0.446346249999998	10.867839125	-9.62683510001811	4.84546731752497e-15	1.35356601665005e-14	23.1966135331173
H2AFV	-0.446178250000012	9.852715375	-9.82022701083041	2.02223831918116e-15	5.83705419427599e-15	24.0702112989166
RFTN1	-0.446151999999991	8.8933235	-8.74510288841316	2.64337156191616e-13	6.62471963678442e-13	19.2027681087439
PECR	-0.446088000000008	6.4329885	-13.1702813776272	8.6931480146831e-22	4.27522263386655e-21	38.7566127798299
ERCC8	-0.446061000000003	7.41376025	-11.7374176538814	4.01949042280616e-19	1.56871427671695e-18	32.6036510847175
BAG5	-0.446027750000018	8.425248625	-7.90023036094603	1.21876278986352e-11	2.74692256635967e-11	15.3852080745763
MED13L	-0.445984000000005	8.2672685	-10.060486443718	6.84707018844437e-16	2.05031896540984e-15	25.1532746678331
NEUROD6	-0.445828499999998	6.355810625	-16.6883488965037	7.21705688899697e-28	6.62569626900292e-27	52.8077314974351
ASAP2	-0.445774000000006	5.371827	-9.15372927249093	4.13380629860932e-14	1.08995747282422e-13	21.0547996745086
KLK11	-0.445756500000013	6.681326	-13.0702682914106	1.32392265953996e-21	6.38437509575198e-21	38.3346647860223
FGF23	-0.445280500000003	6.35596725	-15.6371025200608	4.01785898384855e-26	3.0110879139984e-25	48.7734367653282
PTPN7	-0.445228000000017	7.14045275	-10.2242088464163	3.27974166412799e-16	1.01115177380511e-15	25.8896262994932
COPS2	-0.445033500000001	9.971522625	-7.29606677289528	1.84487931109239e-10	3.87371560783459e-10	12.6841566959256
GSDMB	-0.444748500000003	6.57416325	-17.4398017059046	4.44173513667182e-29	4.68858220426728e-28	55.6058551230053
GATD3A	-0.444382750000006	9.244382375	-12.1146226224222	7.81596967361206e-20	3.2303056268514e-19	34.245086242443
NPBWR2	-0.444133499999998	5.348384625	-18.5106508036617	9.42365448228665e-31	1.26632271445072e-29	59.4723297711792
WT1-AS	-0.444004999999997	5.984015625	-15.3151211114828	1.41534430927046e-25	1.0059894250935e-24	47.5096022756709
GOLM1	-0.443822750000002	6.586728125	-6.79441099764794	1.71199703601084e-09	3.37796678931634e-09	10.4748855515782
COPS6	-0.443712000000023	8.68889725	-8.73632183437731	2.75092925266586e-13	6.88315019584721e-13	19.162977611647
BZW2	-0.443525249999995	8.878222875	-8.73743639836017	2.73703828958489e-13	6.85115759954014e-13	19.1680280965283
MACF1	-0.443358999999992	8.17436075	-8.91145792525805	1.24172174209385e-13	3.17351633364722e-13	19.9567232331111
OLFML3	-0.442739500000002	6.517601	-11.5727073641069	8.25518538899412e-19	3.14946368439539e-18	31.8824238762036
SPN	-0.442440249999999	8.087792375	-10.0955762499582	5.84698991277089e-16	1.76148204731837e-15	25.3112166327414
PEX1	-0.442419000000005	6.009534	-14.7720733290262	1.21956189398979e-24	7.90707065925531e-24	45.3480804593521
TSNAXIP1	-0.442283999999999	6.5955445	-11.61477779234	6.86721616124119e-19	2.63452156040441e-18	32.0668910071909
IFT122	-0.442132250000006	8.356007125	-12.0019761778452	1.27257189765499e-19	5.17838229875817e-19	33.756430717364
ZNF764	-0.442126249999997	6.631362875	-13.6812088069936	1.03304223233533e-22	5.55870837642304e-22	40.8934926501724
CCL22	-0.441621249999996	7.198408625	-14.8047909913703	1.07001385823189e-24	6.96294957169473e-24	45.4793708079339
CFI	-0.441589750000007	6.117437125	-18.4901625936713	1.01314210462269e-30	1.35018260605991e-29	59.3996654700233
GRIA1	-0.441493500000002	5.40984675	-18.0882324528278	4.23726164725586e-30	5.16254972602303e-29	57.9638840940791
APOL3	-0.441423500000004	9.23601225	-7.76154387526853	2.27956735308474e-11	5.04973636011966e-11	14.7622187550925
HLA-F-AS1	-0.441283499999991	7.956618	-10.7646973518592	2.92566643026264e-17	9.74672058408474e-17	28.3086057509295
SLC39A2	-0.441136500000002	7.196505	-12.5992829882507	9.75154783835346e-21	4.38219013909775e-20	36.3319583475945
CDC16	-0.440998249999996	8.841642625	-10.8744251277699	1.79609099779971e-17	6.0932485354786e-17	28.7971499072987
OSGEPL1	-0.440922000000011	6.69034325	-12.5368989162704	1.27285376285521e-20	5.65241862538246e-20	36.0647925337339
ATP5PB	-0.440880999999994	11.58346275	-14.7489429755937	1.3378441708953e-24	8.6193363364079e-24	45.2551803354853
PTP4A2	-0.440782999999968	11.79998675	-13.2948993312896	5.1555907864893e-22	2.59410923021609e-21	39.2807059965463
PANK2	-0.440725499999985	9.634903375	-9.23974451462728	2.79813688488491e-14	7.46992935497795e-14	21.4445426392362
FKBP1B	-0.440447000000002	6.37871975	-9.33252240094788	1.8371853444744e-14	4.94930708677583e-14	21.8647987518123
MPI	-0.440434750000008	6.489607375	-15.6727230187111	3.49822619617538e-26	2.64080946507384e-25	48.9124401699585
SLITRK5	-0.440369999999997	5.98738325	-17.970844694359	6.45911097832789e-30	7.71052487624647e-29	57.5408374129379
CROCC	-0.440290499999996	6.370206375	-14.1566934969555	1.46485304887151e-23	8.51385771562947e-23	42.8534546261418
DLX2	-0.440245750000019	6.600980125	-11.4675834109745	1.30865721851517e-18	4.89631236236612e-18	31.4207468095033
RIC8B	-0.440123250000005	6.414854125	-12.815085875312	3.89333905841761e-21	1.80048785762691e-20	37.2527587936348
HBD	-0.439970999999997	6.44046875	-16.2911316228587	3.24196619139392e-27	2.76929109310323e-26	51.2998820647896
ADGRG3	-0.439834499999987	7.4212605	-9.79899711651598	2.2256423431162e-15	6.39144292235939e-15	23.974382892158
TCF15	-0.439815249999999	6.137346375	-6.63139423376806	3.50436586757361e-09	6.77864158694876e-09	9.76573710989172
DRG1	-0.439810000000024	9.52339725	-12.1624667412457	6.35694562623977e-20	2.65204159442489e-19	34.4522276621228
GPR171	-0.439671750000013	5.376626625	-16.6877764608213	7.23259538946175e-28	6.6350503413827e-27	52.8055728921025
KATNA1	-0.439582500000002	6.65767975	-11.150745045886	5.28080792623779e-18	1.87565465948245e-17	30.0231258903605
IL12A	-0.439551000000001	5.254426	-15.4196075773057	9.39222325733097e-26	6.81238275208632e-25	47.9211813930273
COL10A1	-0.439521250000001	5.911526625	-15.891515069302	1.49950206516673e-26	1.17844465013528e-25	49.7626883206394
DNPH1	-0.438984000000002	7.28451625	-13.9185250813982	3.88316714845851e-23	2.17341706418461e-22	41.875217151742
CAVIN3	-0.438971749999996	5.490257125	-14.1359798794763	1.59402119771975e-23	9.22999295766485e-23	42.7686574868199
CDKAL1	-0.438959500000008	5.8187855	-12.6729373055299	7.12385564363494e-21	3.2317915708853e-20	36.646826089873
PRSS50	-0.438931500000004	6.79317975	-14.5108083071084	3.4834606284885e-24	2.14952050622602e-23	44.2948006063426
ZNF230	-0.438528000000005	5.93695325	-11.0221810200494	9.32591405667297e-18	3.23912943278955e-17	29.4534992826337
NFATC3	-0.438424499999996	7.530362125	-9.76285082019426	2.62026621219572e-15	7.46249410559438e-15	23.8111812395236
ARL8B	-0.438346999999988	10.2145105	-11.4577629681258	1.36628953532578e-18	5.10424370682098e-18	31.3775647796607
NOS1AP	-0.438304500000001	7.604934625	-14.3516952315016	6.62891871847597e-24	3.98925176444723e-23	43.6491162229174
LGI2	-0.438163249999992	7.345783875	-12.1593318585374	6.44354450306146e-20	2.68636243601584e-19	34.4386626068326
GNAQ	-0.438115999999999	10.2669975	-9.99948763949815	9.01121488750221e-16	2.6776736523644e-15	24.8785623605713
LYL1	-0.437942750000001	9.452811875	-7.27580256735811	2.01978729396992e-10	4.23094440248419e-10	12.5942303782807
DEF8	-0.43782199999999	7.475011125	-10.8775201307973	1.77156804366852e-17	6.01663703330248e-17	28.8109162673291
FOXF2	-0.437806249999992	5.833450625	-16.6315015276877	8.93727525186627e-28	8.13869493016867e-27	52.5931627693338
CNMD	-0.437774750000009	5.699756375	-15.1009948821008	3.29399193142491e-25	2.25222612599025e-24	46.6617911980908
POLA2	-0.437629500000003	6.59017575	-12.0488864407436	1.03860537334466e-19	4.25142654970091e-19	33.9600868992135
GNG4	-0.437493000000018	7.4148045	-13.5411318989712	1.84652704128889e-22	9.6390887597248e-22	40.3107832550277
EBAG9	-0.437402000000013	7.905810375	-5.4371504657136	5.64325601907991e-07	9.53977162391278e-07	4.75859453772086
MYOG	-0.437257499999996	6.122433875	-11.8592574556118	2.36451114893811e-19	9.40270336014086e-19	33.1354342945983
ANAPC13	-0.437004749999995	9.922885125	-9.86274592754769	1.6691677801493e-15	4.83820705239349e-15	24.2620769725929
HMBS	-0.436854249999977	7.732907375	-13.3891675576455	3.47681280411931e-22	1.77606710088516e-21	39.6759266765928
MIS12	-0.436852499999993	6.82175525	-7.68072780206789	3.28144194261649e-11	7.20221631822196e-11	14.3999042821566
GPR15	-0.436829750000001	6.066388125	-12.193647129928	5.55681930193559e-20	2.33789789015967e-19	34.5870923462612
MYOM1	-0.436411499999995	5.923872125	-15.9102786263424	1.39482317439942e-26	1.10261260880025e-25	49.835320963146
HLTF	-0.436357249999988	5.940707875	-9.77028064823391	2.53379695217666e-15	7.22951083456341e-15	23.8447314875714
RSRC2	-0.436355500000005	9.39379625	-8.56335308522892	6.03448142627817e-13	1.48004099525664e-12	18.3794415687639
STT3A	-0.436313500000005	7.53987875	-8.96580437619886	9.70157871720471e-14	2.49955714228272e-13	20.2030603268062
ATP5S	-0.436163000000006	7.8781215	-12.1075632401456	8.05809320245532e-20	3.32815617682495e-19	34.2145020815632
KAZN	-0.436135000000002	6.5385845	-15.5738715676675	5.13967841764592e-26	3.80809028757839e-25	48.5262887644171
CRK	-0.435652500000014	8.087596875	-12.8433735465407	3.45324912227933e-21	1.60836082852537e-20	37.3730635163457
SGSM2	-0.435515499999999	9.70957325	-13.662741099832	1.11509772683827e-22	5.96659064105913e-22	40.8168055310966
STAT4	-0.435492749999995	6.702683625	-10.3572822281653	1.80537898002296e-16	5.66458777870598e-16	26.4869892788231
MAPK8	-0.435450750000001	6.491427375	-11.1572162199097	5.1319839061135e-18	1.82436217791705e-17	30.0517603896038
NR1I3	-0.435435000000004	6.04622625	-16.0980625363341	6.77738155096303e-27	5.6002573868484e-26	50.5597485662272
VNN2	-0.435138999999999	10.763545125	-4.53001521498213	2.02078572819931e-05	3.09276966767721e-05	1.2702953828307
LYRM1	-0.435067500000011	8.09866	-6.43040494252647	8.423669103609e-09	1.5933928304417e-08	8.89845002976581
GTF2I	-0.434701749999996	7.158067875	-8.85419555218023	1.61052782370413e-13	4.08494408944833e-13	19.6971771331943
TROAP	-0.434676000000001	6.74827275	-12.0682653309018	9.55061826480157e-20	3.9223946469647e-19	34.0441513091604
DISC1	-0.434624749999998	6.148016125	-13.447851379908	2.7221188839613e-22	1.40442764217022e-21	39.9214192721803
UGP2	-0.434382499999995	10.27741725	-9.32587755944611	1.89337143294569e-14	5.09624259609925e-14	21.834704895965
THAP3	-0.434085749999991	6.324824625	-12.2018530406752	5.3636282458966e-20	2.25968346242716e-19	34.6225681539701
SREK1	-0.433739250000001	7.849252625	-7.78843457918486	2.01913956310644e-11	4.48886682222784e-11	14.8828965787714
ZNF586	-0.433721250000003	7.730812875	-9.9840613416545	9.65968613158132e-16	2.86350590559281e-15	24.8090592605593
TMPO	-0.433718250000005	7.487015375	-6.14250589974981	2.91898595017845e-08	5.34457967819063e-08	7.67144415726527
CHEK2	-0.433644750000004	6.959822125	-17.7696065145561	1.33577410627142e-29	1.51857069111682e-28	56.8116741015857
SPDL1	-0.433616750000006	5.766818375	-15.7153308464176	2.96479644668996e-26	2.25182916890971e-25	49.0784977051432
CNNM4	-0.433258000000004	6.0709465	-17.8607576819476	9.60580805439398e-30	1.1261942523739e-28	57.1425667236183
CYP11B2	-0.433154999999999	6.5260505	-9.37823710719588	1.49335157973027e-14	4.04941837415709e-14	22.0718114123506
HIF1A	-0.432998999999999	10.670817	-6.03299149285158	4.66144785060521e-08	8.4218408872624e-08	7.20995087485278
KRT85	-0.432911499999983	6.18607125	-15.2398811234319	1.90318354427111e-25	1.33513492644766e-24	47.2123638147492
MYH11	-0.432707499999996	8.19589075	-12.6797258399146	6.9208743088781e-21	3.14315650139199e-20	36.6758157655304
TFCP2L1	-0.432494999999997	6.66668525	-12.1706625220395	6.13603337119952e-20	2.56678657345658e-19	34.4876869551879
DDX6	-0.43227800000001	5.1956365	-21.4353229807465	5.00650247693616e-35	1.2829679797818e-33	69.3442762679481
LRP6	-0.432211499999998	7.43410175	-13.3244049338106	4.55696106114776e-22	2.30130244468305e-21	39.4045232507831
CYP1B1	-0.432076499999994	10.685203125	-4.56938546214509	1.74154315088724e-05	2.67662449819758e-05	1.41435641127207
ALDH3B2	-0.431929749999988	5.298398625	-18.7804748998891	3.64788599468997e-31	5.24272653443102e-30	60.4245918597322
CLDN11	-0.431915749999992	6.700523125	-11.6817974192393	5.12369450172425e-19	1.98529156216451e-18	32.3603995000625
TCP11L1	-0.431721500000004	7.40073475	-14.756277904004	1.29913375858679e-24	8.39664200508177e-24	45.2846474950366
APOBEC2	-0.431528999999998	6.575916	-11.8138851349635	2.88053900490893e-19	1.13745066150543e-18	32.9375758233063
NTN1	-0.431397749999994	5.839863375	-14.376233635311	6.00147633000024e-24	3.6186830783176e-23	43.7489015980376
KIF13A	-0.431261249999997	5.601205375	-16.326458160823	2.83421286308605e-27	2.44966844187152e-26	51.4347937717131
NOLC1	-0.43093799999999	8.64968575	-6.2837833258453	1.58962795042011e-08	2.96349849226824e-08	8.27116540139102
PAOX	-0.430920000000004	6.7237015	-12.4193974571611	2.10490720292581e-20	9.18619424274765e-20	35.5604028202303
SENP6	-0.430904250000003	7.562967625	-6.86111371691933	1.2755339742019e-09	2.53208192734094e-09	10.7664084975959
MON1B	-0.430827249999998	6.648996125	-9.46927060406768	9.88658601569805e-15	2.71470724712648e-14	22.4838997509126
SCAMP1	-0.430759999999992	8.64849175	-7.41070253849463	1.10430961308083e-10	2.35056669487583e-10	13.19380585583
NT5M	-0.430631250000002	6.719200625	-10.4978137492691	9.62373392145004e-17	3.07716349130562e-16	27.1166203491337
DHRS7	-0.430554250000004	9.760123625	-7.64100126523979	3.92430096109442e-11	8.57071752429198e-11	14.2220129844295
MRPS18A	-0.430459749999981	7.764162375	-10.2149832166889	3.4184803195678e-16	1.05183357488463e-15	25.8481734764796
HIST3H2A	-0.430451000000003	7.68824925	-15.7019599694743	3.12271574347023e-26	2.36742318864677e-25	49.0264117032033
FAM189B	-0.430339	8.61214675	-12.6632886792693	7.42270928559933e-21	3.36613759668331e-20	36.605613718547
GUSBP11	-0.43028475	8.676881125	-3.33789902446577	0.0012796815729954	0.00173292832731323	-2.69540090811334
HABP4	-0.430214749999997	6.965980375	-19.1021423124252	1.18999610587426e-31	1.83804753439084e-30	61.5484673621838
ASPN	-0.429894500000003	5.16926825	-21.9832557266829	8.78750974697333e-36	2.50555134233817e-34	71.0882701915706
FSTL4	-0.429801749999995	6.018542375	-16.0431440396614	8.36629293141417e-27	6.77773554724558e-26	50.3483505704137
GALR3	-0.429705499999995	8.31064075	-12.0605191788197	9.87613130965893e-20	4.05205612417135e-19	34.0105537078584
LARP1	-0.429364249999987	8.894886125	-7.43596604818535	9.86048950981083e-11	2.10534776020285e-10	13.3063267401915
MRPL11	-0.429203250000008	8.089616375	-11.6337597669751	6.32025510309731e-19	2.4352321852661e-18	32.1500657724022
CYP2J2	-0.429176999999997	5.67989825	-18.1494090612743	3.40374120618974e-30	4.21323375053606e-29	58.1836872329099
LPIN2	-0.429068499999993	7.133627	-11.7538920472434	3.74088939739431e-19	1.46459126249626e-18	32.6756421214832
AGFG2	-0.429045750000001	6.476310625	-12.9420118470832	2.27455212448551e-21	1.07553450247784e-20	37.7918388704325
PSORS1C1	-0.42901775000001	5.481722875	-17.4214964962323	4.74991208262743e-29	4.99264064074814e-28	55.538533129048
KLK5	-0.428965250000005	5.930691375	-13.9243160367199	3.79188333625714e-23	2.12616315640132e-22	41.8990861575219
GZMK	-0.428909250000004	7.230120625	-9.81157581271908	2.10277391419249e-15	6.05280995414949e-15	24.0311634411898
HNRNPDL	-0.42873249999999	10.360738	-10.1688195400424	4.20634764667738e-16	1.28374335289714e-15	25.6406762352986
PDCD6IP	-0.428641249999986	10.514134875	-12.8144696064983	3.90353065683517e-21	1.80452816760069e-20	37.250136836462
ADAMTSL2	-0.428630999999998	5.379943	-13.9756236309366	3.07185791874502e-23	1.73656580520486e-22	42.1103828488468
TFDP3	-0.4286275	6.184171	-15.5708246376484	5.20109454502019e-26	3.84899616001703e-25	48.5143664690374
CCT8	-0.428546999999986	10.0217025	-7.03811528355874	5.82389388425233e-10	1.18396583914738e-09	11.543498279753
RHPN1-AS1	-0.428499749999999	7.154686875	-11.5096209711093	1.08830970349119e-18	4.09909057163718e-18	31.6054903139851
PHF20	-0.428342249999993	8.622519125	-5.3722036323095	7.3609347193909e-07	1.23425271494667e-06	4.49820853728818
AQR	-0.427978250000004	8.946510875	-11.9993626508657	1.28706660495896e-19	5.23221471691445e-19	33.7450776182431
GABRG2	-0.427974750000007	6.089477875	-18.2206990377204	2.63845251268885e-30	3.30643318028964e-29	58.4392513512923
DSTN	-0.427868000000004	9.1841315	-5.21145347213326	1.41272554130114e-06	2.32974802403378e-06	3.8601760790604
PEX16	-0.427817999999991	9.3224075	-14.6441622184016	2.03652352632568e-24	1.29004092426034e-23	44.8334918070486
MUC1	-0.427745499999989	6.514064	-16.4271004864778	1.93419313139765e-27	1.70140407154078e-26	51.8182766572095
MANF	-0.427743749999999	8.953990375	-6.5727128233122	4.53039157329998e-09	8.69148440582206e-09	9.51168266984181
CGGBP1	-0.427598500000006	9.12909075	-9.4730029436622	9.72087364346782e-15	2.67097908285182e-14	22.5007907226649
STRN3	-0.427573999999999	5.92436775	-16.3932336375569	2.1992534048712e-27	1.92093943525475e-26	51.6893755541027
ATP6V0A2	-0.427533749999989	5.971607375	-13.8381262513587	5.40512566471285e-23	2.97689936143133e-22	41.5434027098472
RBP1	-0.42749350000001	6.48060825	-14.8330793851667	9.55683482526724e-25	6.25176278152899e-24	45.5927776712817
LAPTM4A	-0.427374499999999	11.11368525	-9.99116547403581	9.35543359869762e-16	2.77663180006333e-15	24.8410683529227
AKR1C2	-0.427365750000003	7.168497125	-13.1014684030088	1.16095714428532e-21	5.62474666428546e-21	38.4664225706386
ABHD10	-0.427304999999997	7.8898805	-8.4441728211914	1.03664266040359e-12	2.5063311729017e-12	17.8399566454598
NGDN	-0.426982500000001	8.863586875	-11.3989726831349	1.76879029565944e-18	6.53509265328092e-18	31.1188670795255
BHMT	-0.426835499999992	6.891344	-9.73609773098168	2.95686197444402e-15	8.39605290041876e-15	23.6903563641888
B4GALT2	-0.426644750000007	6.883999625	-13.6655666217553	1.10213044647819e-22	5.90229875978801e-22	40.8285412106512
MAP1A	-0.426583499999994	7.5429765	-9.78001247026716	2.42484838015464e-15	6.93300932666158e-15	23.8886732784783
F11R	-0.426387500000004	8.57962775	-8.55084216910292	6.38722203958268e-13	1.56284701039542e-12	18.322791562813
EGOT	-0.425789000000004	5.74673125	-17.2343647287302	9.4523526944924e-29	9.50831552877447e-28	54.8479139557658
SCGN	-0.425530000000009	6.565278625	-12.2924837759575	3.63031477737189e-20	1.54944233254451e-19	35.0139018639588
SCG5	-0.425323999999996	5.2792225	-16.1648382539148	5.24886696522109e-27	4.3869068038839e-26	50.8162710501424
CFAP74	-0.425041749999989	7.598006625	-13.0224772668421	1.61935366308475e-21	7.76976537069251e-21	38.1326217072242
SAP30	-0.424798500000006	7.79626575	-5.99974087062329	5.37039157520322e-08	9.65627235535598e-08	7.0704474426328
ZBTB11	-0.424736000000003	8.560223	-7.22917958767875	2.48736515793914e-10	5.17804465490419e-10	12.3875284514591
ATP5MPL	-0.42472849999999	11.46340125	-12.4746602429615	1.66113826522131e-20	7.30088515362862e-20	35.7978160581652
CNNM2	-0.424672499999994	7.065462	-13.8834819905103	4.48478898365158e-23	2.49886962103462e-22	41.7306888901418
FGFR1	-0.424579749999992	8.465915875	-11.6176476947533	6.78156400724152e-19	2.60327262091664e-18	32.0794685154375
[truncated: 8,521 more rows]
