# Supplementary material for: Comprehensive analysis of the m6A-related molecular patterns and diagnostic biomarkers in osteoporosis
Source: Front Endocrinol (Lausanne). 2022 Aug 10;13:957742. doi: 10.3389/fendo.2022.957742 (PMC9399504; doi:10.3389/fendo.2022.957742)
Supplement: Supplementary file 3 [file DataSheet_1.zip › Supplementary Tables/Table S3_OP m6A_clsutering.csv]

sample	Cluster
1	GSM1369796	Cluster1
2	GSM1369797	Cluster1
3	GSM1369798	Cluster1
5	GSM1369800	Cluster1
7	GSM1369802	Cluster1
8	GSM1369803	Cluster1
9	GSM1369804	Cluster1
12	GSM1369807	Cluster1
15	GSM1369810	Cluster1
16	GSM1369811	Cluster1
17	GSM1369812	Cluster1
18	GSM1369813	Cluster1
19	GSM1369814	Cluster1
21	GSM1369816	Cluster1
22	GSM1369817	Cluster1
23	GSM1369818	Cluster1
24	GSM1369819	Cluster1
25	GSM1369820	Cluster1
30	GSM1369825	Cluster1
33	GSM1369828	Cluster1
34	GSM1369829	Cluster1
38	GSM1369833	Cluster1
39	GSM1369834	Cluster1
4	GSM1369799	Cluster2
6	GSM1369801	Cluster2
10	GSM1369805	Cluster2
11	GSM1369806	Cluster2
13	GSM1369808	Cluster2
14	GSM1369809	Cluster2
20	GSM1369815	Cluster2
26	GSM1369821	Cluster2
27	GSM1369822	Cluster2
28	GSM1369823	Cluster2
29	GSM1369824	Cluster2
31	GSM1369826	Cluster2
32	GSM1369827	Cluster2
35	GSM1369830	Cluster2
36	GSM1369831	Cluster2
37	GSM1369832	Cluster2
40	GSM1369835	Cluster2
