# Supplementary material for: Comprehensive analysis of the m6A-related molecular patterns and diagnostic biomarkers in osteoporosis
Source: Front Endocrinol (Lausanne). 2022 Aug 10;13:957742. doi: 10.3389/fendo.2022.957742 (PMC9399504; doi:10.3389/fendo.2022.957742)
Supplement: Supplementary file 3 [file DataSheet_1.zip › Supplementary Tables/Table S4_cluster DEGs_sig .csv]

	logFC	AveExpr	t	PValue	adj.P.Val	B
ALDH1A1	-0.680185287958118	9.2611665	-4.76419836530881	2.38029369158067e-05	0.000480827079098942	2.51406502903467
KIAA1551	-0.629857068062826	9.500437	-8.95776256694902	3.30452613662838e-11	3.57944085261779e-07	15.3624945361467
RPAP3	-0.573284659685863	6.76219275	-7.27295826004068	6.74895141387023e-09	3.80311313728312e-06	10.3097208266906
HSPA13	-0.572178691099478	7.7575115	-5.73639230410785	1.02074708037215e-06	6.11609953519602e-05	5.5155772465523
JMJD1C	-0.570681256544505	8.59811125	-6.96204849470354	1.85043984443391e-08	6.22432888542913e-06	9.34716515879783
ATF1	-0.562623246073302	8.7899075	-6.28660909038979	1.68220065273941e-07	2.00618602845451e-05	7.23841989018557
TLR1	-0.559837539267019	9.21434925	-6.2109117392235	2.15593731091557e-07	2.30518021269706e-05	7.00128778608464
GBP1	-0.558901727748694	8.886268	-2.68828042413927	0.0103283660877437	0.0366531400819127	-3.14475399613037
SPTSSA	-0.558410418848169	8.47629225	-6.08769085322506	3.22906500544065e-07	2.98881293003585e-05	6.61522297840094
MARCH1	-0.556130785340313	9.728564	-6.12417531684273	2.86503236110148e-07	2.73346125959551e-05	6.72953290731817
C3AR1	-0.553634397905762	10.882845	-3.18193605829251	0.00278631369598243	0.0139800359107079	-1.95405859068985
RAD23B	-0.547465445026182	9.4460385	-3.86078742379215	0.000392722982726988	0.00332714696363581	-0.13369643587419
KPNA2	-0.545331727748692	9.19288075	-6.8208695952517	2.93082858969318e-08	8.24108044577955e-06	8.90802862174105
ATG12	-0.544053455497384	8.33643	-6.27700720307265	1.73598122403187e-07	2.0506071544445e-05	7.20834395379566
PSMC6	-0.537204607329846	8.3664935	-6.02863977495209	3.91877819111177e-07	3.30643577580675e-05	6.43022485511106
RUFY3	-0.535879214659688	7.43767575	-6.41901818773949	1.09011484199408e-07	1.52735101761764e-05	7.65301292703649
RBM8A	-0.529441308900526	8.03018875	-6.82488531272961	2.89270163326812e-08	8.24108044577955e-06	8.92053476644523
MTO1	-0.527426649214661	7.8605755	-5.72248820867264	1.06825680514098e-06	6.31492577304928e-05	5.4721256733243
NDUFA5	-0.524831570680631	8.25220275	-4.99814415659909	1.12480677253708e-05	0.000292715730020562	3.22687737437265
USP1	-0.518892303664924	9.3790975	-7.28772708716116	6.43424686957629e-09	3.80018875825499e-06	10.3552679413102
COX11	-0.516065654450266	6.82804125	-6.50591325552211	8.20193706985102e-08	1.41289757607448e-05	7.9248826257488
TMEM50B	-0.508902460732987	8.591701	-7.19778925437554	8.60780135604429e-09	3.95416889700064e-06	10.0776373978066
DNAJB14	-0.507625759162305	6.93052175	-6.51355243987262	7.99941897513687e-08	1.39741962744539e-05	7.94877325918226
RCHY1	-0.5074809947644	8.09703125	-7.49725529324608	3.27366171197158e-09	2.87922797670603e-06	10.9995149863442
FMR1	-0.507279738219896	8.486718	-7.04371078577908	1.41895467506288e-08	5.67719188219513e-06	9.60062990865102
MS4A4A	-0.506876910994766	7.3055375	-3.1377387329132	0.00314684130358856	0.0153300364055023	-2.06576463902158
RCBTB1	-0.506639790575917	6.7619355	-4.76205566812427	2.39661035613111e-05	0.000483335906456815	2.50757560301303
AGA	-0.505516963350789	8.143647	-4.58889096646949	4.15296522633263e-05	0.00070367797407382	1.98579557698779
PPIP5K2	-0.501481623036649	8.23830025	-4.92901328847219	1.40473551354884e-05	0.000338967598726581	3.01540661428792
RANBP6	-0.499569738219895	6.8105815	-6.79199127478436	3.22029480104247e-08	8.38199773278884e-06	8.81806829112399
CLIC4	-0.496793979057593	8.62417025	-6.29629941805578	1.62961570818989e-07	1.96234209987177e-05	7.26877166087986
PIK3CB	-0.494630157068064	8.619521	-6.01969979511224	4.03532153008089e-07	3.37357624018528e-05	6.40221990559892
APAF1	-0.493715863874348	8.804871	-7.67644133785977	1.8419370623618e-09	2.87922797670603e-06	11.5473740637437
TDG	-0.493393141361257	8.23818175	-6.83557373626935	2.79363127431803e-08	8.24108044577955e-06	8.9538175670549
NPL	-0.489595602094242	8.78528825	-5.39701919855444	3.09085552883121e-06	0.000128382954108773	4.45792366160704
CSGALNACT2	-0.487902722513089	9.14154775	-4.92363512407005	1.42919911815192e-05	0.000340638319928403	2.99898264885029
NAA15	-0.48557434554974	6.89997425	-5.60899116712001	1.54822310483321e-06	8.13669964798574e-05	5.11776149598959
TRIP4	-0.484735026178011	8.55234875	-6.41738016033282	1.09597871940635e-07	1.52735101761764e-05	7.64788614559942
RANBP9	-0.481563612565449	8.585154	-5.65031420552797	1.35264623074581e-06	7.62585054542741e-05	5.24671001352759
MARCH7	-0.481534764397907	8.79652875	-5.58296801891985	1.68558469750519e-06	8.63896983601525e-05	5.03660291110567
ECHDC1	-0.481259685863876	8.41522975	-4.3959730244945	7.61613929152158e-05	0.00105900196897693	1.41141123223607
IER3	-0.478780261780104	9.3684505	-3.89123862367758	0.000358426765480688	0.00310878823234754	-0.048018568228712
U2SURP	-0.477703141361257	9.16379575	-6.45720803343031	9.61966787486612e-08	1.45882361091416e-05	7.7725228546267
DHX40	-0.475394712041886	7.62744075	-6.70165113757414	4.3247846247204e-08	9.678382456228e-06	8.5363807440856
EXOSC8	-0.473569162303665	6.71961575	-4.65287560277854	3.39137955022268e-05	0.000612281090581508	2.17795892804889
ENTPD4	-0.47355376963351	8.4678625	-6.35610215279263	1.33961203141255e-07	1.68734435080775e-05	7.45605314494791
LPGAT1	-0.472146544502619	9.4254225	-7.2090694484922	8.29900997597548e-09	3.95416889700064e-06	10.1124922971449
KAT2B	-0.470189371727751	7.2618385	-6.21786127234857	2.10737699305806e-07	2.30518021269706e-05	7.02306018424677
HS2ST1	-0.469384083769635	6.8780455	-6.05143337365788	3.63663142550028e-07	3.10143439994875e-05	6.50163055671603
ZFYVE16	-0.4693067539267	7.599039	-6.81426241431156	2.99466174264899e-08	8.24108044577955e-06	8.88745004993088
EMC2	-0.469151413612568	7.575783	-6.66370641990244	4.89553520748433e-08	1.01592863828668e-05	8.41795529100794
ACTR6	-0.469002827225133	6.68898075	-6.9756002385639	1.77063300845003e-08	6.22432888542913e-06	9.38925640101079
CRYZL1	-0.4665464921466	6.9995035	-5.44341322909264	2.65743567185383e-06	0.000117113051479332	4.60207867105776
EXOC5	-0.466000418848167	6.89194475	-6.96099221321045	1.85681019721743e-08	6.22432888542913e-06	9.34388391136174
RBM15	-0.464221465968585	7.8744055	-7.86263241736186	1.0163397352176e-09	2.10094362265065e-06	12.1133475165491
FAM35A	-0.463509633507854	8.906673	-6.69847905089224	4.36982518381656e-08	9.678382456228e-06	8.52648305728708
DHX9	-0.462400052356022	8.232648	-4.52766430931271	5.03808375537964e-05	0.000798047137344712	1.8026607298534
TTC37	-0.462145445026177	6.75148425	-4.48312172142642	5.79596982098219e-05	0.000875607962115007	1.66990976054394
AMD1	-0.461990314136127	9.011346	-6.27058523647993	1.77290822238292e-07	2.07446987568069e-05	7.18822784861347
SYNJ1	-0.461757382198951	7.26200525	-8.77657229031206	5.77189527149527e-11	3.57944085261779e-07	14.8351785586231
CEP192	-0.46045272251309	7.309986	-5.06051229180241	9.20021813997702e-06	0.000261121980755458	3.41820292634115
DERA	-0.459854659685864	7.8403115	-5.47695128272847	2.38227701558755e-06	0.000110251424717658	4.70638648070068
NRIP1	-0.458656335078537	7.9081215	-4.16356003959078	0.000156577669583777	0.00172522909688109	0.730791608724583
CCNT2	-0.458032827225134	6.66065725	-6.10586333201772	3.04230371369303e-07	2.88043457717059e-05	6.67215887603713
DHX29	-0.456710052356024	6.810906	-5.99719584068006	4.34424896455837e-07	3.49881298100113e-05	6.33172920565917
YTHDF3	-0.456205759162307	9.3320805	-7.34011990635477	5.43227918723851e-09	3.54613467154312e-06	10.5167069586534
CASP4	-0.455616230366495	9.133606	-6.77693909096855	3.38238640721519e-08	8.38199773278884e-06	8.77116168129263
KMT5B	-0.454290890052357	8.9975915	-6.14006919455613	2.71956516231101e-07	2.63521614907371e-05	6.7793310904731
TDP2	-0.454152774869108	9.221855	-7.66989169054373	1.88097578619635e-09	2.87922797670603e-06	11.5274020178135
LY75	-0.454096020942409	7.53444675	-3.6304280371401	0.000777029240003644	0.00549771458286663	-0.771592094379658
MAP3K1	-0.45390994764398	7.21073225	-4.92325018182619	1.43096615510542e-05	0.000340638319928403	2.99780726105299
TM2D3	-0.453659895287961	8.938746	-5.64099497928197	1.39448459783256e-06	7.79089750762037e-05	5.21762176162353
CD46	-0.452320261780105	10.165126	-8.26480828490615	2.84546746596755e-10	8.82308324509888e-07	13.3232318883146
WDFY3	-0.452062984293196	7.568023	-5.32451251224114	3.91288426414468e-06	0.000152136374696509	4.23297607568904
AIDA	-0.449978638743457	7.02924975	-6.43529598619908	1.03352444364124e-07	1.52735101761764e-05	7.70395652684682
NMD3	-0.449930890052357	7.541016	-6.95017571722016	1.92332608954926e-08	6.27763512859987e-06	9.31027948586769
ATP2B1	-0.449564764397905	8.55313575	-4.53678140708446	4.8954101219252e-05	0.000780434084090467	1.82988313389731
TM2D1	-0.449056753926703	7.93709325	-5.46898831968536	2.44492708696389e-06	0.000111668476364685	4.68161339916806
PARP8	-0.448900314136127	9.32395125	-5.00042842064043	1.11656650698745e-05	0.000292715730020562	3.23387593251477
PSMD12	-0.446771727748692	7.7117965	-6.66251728513349	4.91459471879391e-08	1.01592863828668e-05	8.41424301078456
PRNP	-0.44629879581152	9.803532	-5.05136287989381	9.47575244544786e-06	0.000263515151526659	3.39010468620009
TWF1	-0.445104502617802	6.0980125	-7.93410241757414	8.09622884091651e-10	2.00835052627775e-06	12.3296510682524
TLR7	-0.445014188481677	7.56418775	-4.39912100907091	7.54156738151011e-05	0.00105086871719209	1.42071935580511
PHACTR2	-0.443943036649216	8.62141075	-5.91165921107756	5.74989876254044e-07	4.12231181224215e-05	6.06386777176649
PANK3	-0.442690680628274	8.11108375	-6.05999585246848	3.53596920343185e-07	3.08849479085671e-05	6.52845546442978
ANGEL2	-0.44257492146597	7.14186125	-5.92602015422179	5.48558990197742e-07	4.00185341653832e-05	6.10883025630084
TM9SF3	-0.441399685863876	8.9479775	-6.80800172603427	3.05643554386729e-08	8.24108044577955e-06	8.86794856440968
AGL	-0.441076858638745	6.3109225	-5.70216452984538	1.14169477941322e-06	6.55850552560521e-05	5.40862674441938
KIAA1109	-0.438634240837699	8.072518	-7.41647828861598	4.24616762824374e-09	2.92584539406151e-06	10.7515869512432
DMXL1	-0.437803089005237	6.48250925	-5.77449707140474	9.01068207601564e-07	5.50539358565626e-05	5.63469668743816
F2RL1	-0.436858691099479	7.454949	-2.93715436660523	0.0054096564242805	0.0227593946861108	-2.5605856741933
NUP107	-0.43680659685864	7.83832225	-4.94594318594514	1.33039619588884e-05	0.000325634418495167	3.06713420957328
GTF3C3	-0.436549895287958	7.45119375	-6.756319435798	3.6178171931781e-08	8.62918973980538e-06	8.70688720308359
UBE4A	-0.435526910994767	9.20160625	-7.13011354684788	1.07190768609045e-08	4.74816822520709e-06	9.86832825317846
NXT2	-0.435149109947646	7.8593055	-4.94006821922227	1.35574195362875e-05	0.000330358889014879	3.04917927976117
TMEM30A	-0.43503827225131	9.25790475	-5.38041288082845	3.26249688812062e-06	0.000133107726655789	4.40636528462658
PTBP3	-0.432687434554974	7.9122915	-3.66038324145356	0.00071171280641518	0.00516825172012148	-0.689713251437153
MTF2	-0.432686910994768	8.849351	-5.3144197025956	4.04333853317536e-06	0.00015478249329313	4.20169927761941
ICE1	-0.432233874345549	8.2785035	-6.21128248740888	2.15331863516923e-07	2.30518021269706e-05	7.00244932189989
LARP7	-0.431682931937172	8.0785575	-5.06103166304505	9.18481735041147e-06	0.000261121980755458	3.41979824776412
BTN3A2	-0.431498586387433	7.88242975	-2.1919068807351	0.0341125896867746	0.0893178066044047	-4.19786953717213
FAM208B	-0.431379581151837	6.788967	-8.46655647556048	1.5119154088949e-10	6.25076227217446e-07	13.9231375878289
RABGAP1L	-0.430545340314135	8.95428875	-3.95232677168146	0.000298159798122226	0.00270303213127808	0.124753021583709
FBXO38	-0.430365287958118	7.900696	-4.22869736324543	0.000128093144523577	0.00151887119648751	0.92017855039018
NCOA2	-0.427723769633507	8.24393075	-5.44702216131776	2.62637083753961e-06	0.000116755833326178	4.61329906071172
CEP350	-0.42767816753927	8.51798725	-6.39696054018958	1.17178611857651e-07	1.59764851267356e-05	7.58397063159852
PTGER4	-0.427468743455496	10.5209115	-5.14527498145107	6.99666954516483e-06	0.000225002897737986	3.67898846616792
PRKACB	-0.426186858638745	8.86136975	-4.01400660803223	0.000247332132332032	0.00238914364276806	0.300369488528466
PRPF18	-0.426007434554971	7.9783865	-6.34385967152496	1.39443882312101e-07	1.72952247231698e-05	7.41771872368362
TCERG1	-0.425835287958116	7.72659525	-7.00373216111273	1.61583536440761e-08	6.07309273477201e-06	9.47659663817072
GIMAP6	-0.425814345549739	9.32562425	-6.42097009291986	1.08316837019502e-07	1.52735101761764e-05	7.65912201675798
MTREX	-0.425808638743456	8.8838025	-6.96752429817839	1.81776615390622e-08	6.22432888542913e-06	9.36417417437466
MCTP1	-0.425477853403146	8.67910725	-3.01871472180114	0.0043492432230829	0.0195763058531255	-2.36184586230998
KHDC4	-0.425043612565448	8.33360475	-5.71227962252048	1.10453647337535e-06	6.46205937701623e-05	5.4402279672298
MTERF3	-0.423861151832464	7.335461	-5.53123421001022	1.99571309813045e-06	9.81935786004683e-05	4.87537641900339
TBC1D15	-0.423436335078536	7.709528	-7.4189166062635	4.21292768387308e-09	2.92584539406151e-06	10.7590791561139
AIM2	-0.423396020942411	7.48125875	-3.10191707282152	0.00347093817657655	0.0165513441768854	-2.15561066886273
PIKFYVE	-0.42236376963351	8.03480425	-5.70203649539858	1.14217301743991e-06	6.55850552560521e-05	5.40822677188809
IFIT1	-0.422284712041884	8.04448225	-2.37619783830215	0.0222384502677076	0.0647473001573656	-3.8255338667371
DSTN	-0.422087905759161	9.21087325	-4.104354178674	0.000187766656986393	0.0019636339347405	0.559639590630662
VBP1	-0.421705549738222	9.17490975	-6.24376939395015	1.93579296018388e-07	2.18269455319642e-05	7.10422536864229
NMI	-0.421461989528797	9.8407675	-6.06320502248486	3.49896325440806e-07	3.0778468967676e-05	6.53850943491722
AASDHPPT	-0.420998691099477	8.656155	-5.05604703250887	9.33368418737973e-06	0.00026310382949107	3.40448862871778
ZNF24	-0.42095439790576	9.11413975	-5.3522353867821	3.57566611070355e-06	0.000143061247648568	4.31893267670479
CD59	-0.420075549738221	7.5812145	-3.36039714747342	0.0016912529152416	0.00968896531535409	-1.49381471096204
PEX2	-0.419259005235602	8.33273675	-4.61522478637883	3.82105844341656e-05	0.000661067787397076	2.06478918295876
SEC24A	-0.418951099476439	7.74930725	-5.04425764367195	9.69534574264451e-06	0.000267225273880044	3.36829136948662
ELK3	-0.418918219895291	9.25539025	-5.31256807952527	4.06773609869086e-06	0.000155237325637116	4.19596222979452
PRPF4B	-0.418917277486914	9.26294125	-6.38267791666127	1.22791173155081e-07	1.6347233092893e-05	7.53925912188378
CHD1	-0.417750366492145	9.20630875	-7.51420944409813	3.09993586974588e-09	2.87922797670603e-06	11.0514789611052
FXR1	-0.417688534031415	9.52281875	-5.88590148787112	6.25621445367971e-07	4.34953204332368e-05	5.98323464826169
ZNF146	-0.4166877486911	8.52384525	-6.07168964597041	3.40297848500687e-07	3.0778468967676e-05	6.56509115363227
ARMT1	-0.41658816753927	8.14799325	-4.60339191371991	3.96683998471659e-05	0.000680507833062793	2.02927758687861
TFB2M	-0.415020418848168	6.4067795	-5.31595462043401	4.0232241349996e-06	0.000154489315623529	4.2064552812588
CDK17	-0.414885654450263	7.902602	-5.13418930951837	7.25204350268152e-06	0.00023004372266946	3.64483443044811
RTP4	-0.414693507853405	7.4648075	-4.05137492812497	0.000220747540167946	0.00218859451694887	0.407318899818318
STK38L	-0.414688429319376	9.03629425	-5.81998646818908	7.76383608650642e-07	5.0611170462961e-05	5.77696866203259
RFK	-0.413749790575919	7.94626225	-6.67853904758066	4.66393849332158e-08	9.97359122977027e-06	8.46425528167494
RB1	-0.413620575916232	8.92791275	-5.16384194186709	6.58876253228244e-06	0.000216765044264984	3.73622228718054
HTATIP2	-0.412501570680631	8.74113275	-4.56228455610093	4.51705550692019e-05	0.000739837262691317	1.90612136820623
ABCE1	-0.412062513089007	7.38199575	-5.49134588258076	2.2730490297907e-06	0.000106530380263654	4.75117971092292
CLK4	-0.411938900523561	7.9438885	-4.37595416751096	8.1075497694013e-05	0.00110260898892417	1.35227136508728
KARS	-0.411757329842935	11.09174325	-5.40229970740842	3.0381800372885e-06	0.000127305902035437	4.47432287419019
FBXO21	-0.411565392670158	7.2324335	-5.42371964464849	2.83350015079853e-06	0.000122149806834893	4.54086705262615
TCF12	-0.411081361256545	6.904112	-6.49197922908326	8.58466704534802e-08	1.43430948064125e-05	7.88130111078284
GOLGA5	-0.410668900523563	7.7988645	-6.46107198303548	9.49873483095442e-08	1.45882361091416e-05	7.7846124804358
UPF3A	-0.410238219895289	7.9153035	-4.13427571378403	0.000171314906970825	0.00184126411712231	0.646016318509841
AP5M1	-0.410015287958117	8.87979925	-6.46007449330407	9.52980735398277e-08	1.45882361091416e-05	7.78149154678015
CCNG2	-0.409335235602093	8.558748	-4.75569920823234	2.4456662726458e-05	0.000486895646542951	2.48832878719866
CPD	-0.408178952879583	8.3758865	-4.78990940828112	2.19284184988222e-05	0.000457875714883656	2.5919933764809
MTRR	-0.408089738219897	7.256088	-3.64292877622666	0.000749099273194011	0.00537056548290481	-0.737463444788138
PCNA	-0.407592879581154	8.1438885	-5.52918498960547	2.00910306645019e-06	9.81935786004683e-05	4.8689934500974
SACM1L	-0.407583089005238	9.608997	-6.25459419417682	1.86831150755001e-07	2.12965262548925e-05	7.13813568024692
DMTF1	-0.407439738219896	8.562122	-4.98782483211193	1.16278855653562e-05	0.00029797657989073	3.19526948963211
TOP2B	-0.407386387434556	8.96908025	-6.78056197962047	3.34263921195821e-08	8.38199773278884e-06	8.78245259895172
CDC73	-0.407267382198955	6.95669325	-6.74957107823798	3.69838880719125e-08	8.65492761803644e-06	8.68584711711408
PPIG	-0.407004345549741	8.43711025	-3.58990613308497	0.000874619439847298	0.00595577636866631	-0.881817347609831
PIGF	-0.406414869109947	7.4488045	-4.80559264063371	2.08572849863753e-05	0.000443489532539335	2.63958111929454
RMDN1	-0.406050628272252	7.90336275	-6.48479986924347	8.78880275165163e-08	1.43430948064125e-05	7.85884397317386
ASF1A	-0.405730732984295	7.8094125	-4.00266071563147	0.000256002358760643	0.00243123832749484	0.2679788881945
SNX2	-0.405512670157066	10.682882	-5.78825353789605	8.61390429195195e-07	5.45093137413674e-05	5.67771386925141
DEK	-0.405076910994769	10.6655255	-7.00627784932107	1.60251734535914e-08	6.07309273477201e-06	9.48449768387379
UHRF1BP1L	-0.404904764397908	7.21277325	-5.45616967027225	2.54923898157987e-06	0.000115228841599288	4.64174345135971
SLC35A1	-0.404818638743459	9.7924505	-7.55759411747379	2.69650009160771e-09	2.87922797670603e-06	11.1843332291042
MBNL2	-0.404428219895289	8.19110075	-4.51007134576922	5.32503198514523e-05	0.00083077197121706	1.75017877707572
TM6SF1	-0.404297958115185	8.60278175	-4.16789228188894	0.000154505217237155	0.00171560269417407	0.743352737798108
PPWD1	-0.403580209424085	7.788951	-4.87574209008576	1.6664597741606e-05	0.000375801828707526	2.85291035627422
TIA1	-0.402724293193721	8.977482	-5.01669022196157	1.05960420528579e-05	0.000282022981934757	3.28371878089566
RPRD1A	-0.402468115183248	6.2954145	-7.0448084816238	1.41390339994015e-08	5.67719188219513e-06	9.60403402708025
DENND1B	-0.402283979057593	7.0838095	-4.90097013974253	1.53700316228116e-05	0.000355661384734574	2.92981337496767
PMS1	-0.402254450261779	6.80450575	-7.22485353852339	7.88554599974968e-09	3.91217708139581e-06	10.1612477953468
PTPN22	-0.402224764397908	7.94890825	-5.88892951550032	6.19445698939967e-07	4.34066949375842e-05	5.99271291986944
DNAJC7	-0.402189685863874	8.56363925	-5.19767211579554	5.90519997394416e-06	0.000201214822189092	3.84060177457304
ACADM	-0.401549005235605	6.84488525	-4.20402083053499	0.000138232999004483	0.00160234008098374	0.84830038324671
SMARCA5	-0.401458481675392	8.0099745	-5.06774262710393	8.98809884478773e-06	0.000260465864420332	3.44041488803954
WAPL	-0.401452251308903	8.57591425	-5.92425840206062	5.51735011068332e-07	4.00185341653832e-05	6.1033141795741
PAPOLA	-0.401142356020944	10.262508	-5.36114547077541	3.47353910860818e-06	0.000139877615467751	4.34657287655815
RASA1	-0.401089214659688	9.268157	-5.18079359901243	6.23696863688571e-06	0.000207539706924521	3.78850961986587
RSBN1	-0.400559109947647	6.59322675	-5.7750899372473	8.99321212068749e-07	5.50539358565626e-05	5.63655047218803
WIPF1	-0.400333455497387	10.718977	-6.61203109285689	5.79635622548291e-08	1.10308856818444e-05	8.2565807336037
MDM1	-0.398991151832463	6.774094	-3.37661433764705	0.00161525845854033	0.00936608259059174	-1.4512887603864
YTHDC2	-0.398285863874346	6.89420425	-7.31400820223525	5.91030943603229e-09	3.66527839675542e-06	10.4362761157375
PDS5A	-0.398086230366491	8.457572	-5.77687555882329	8.94079907440852e-07	5.50539358565626e-05	5.64213386498572
PPP2R3C	-0.398002617801051	9.31810775	-4.55482307191224	4.62467402482056e-05	0.000752719104912289	1.88380274642657
HAT1	-0.397121465968588	8.392154	-5.00838761220854	1.08831818347935e-05	0.000287527588907353	3.25826675726823
ZCCHC8	-0.396818534031414	8.62417725	-5.87359344689926	6.51363049556813e-07	4.43893181519404e-05	5.94471058092958
ENOPH1	-0.396511570680629	7.96407475	-6.17522237712265	2.4235296669134e-07	2.50491987156057e-05	6.88947143102591
ATR	-0.396109633507855	7.1274305	-5.13494326460897	7.23438620009757e-06	0.00023004372266946	3.64715686613553
VNN2	-0.395746387434555	10.8179375	-3.06242814804167	0.00386459849155945	0.0179495498559151	-2.25392434534478
SPAG9	-0.395659738219897	8.177034	-6.01431736917206	4.10715159451728e-07	3.37357624018528e-05	6.38535960375608
LRRC40	-0.394927748691101	7.24605125	-4.65616757634047	3.35615423969681e-05	0.000610673272996321	2.18786638843041
GALNT7	-0.394801727748691	8.47952175	-4.66343356657663	3.27967495249707e-05	0.000605324530294957	2.20974101145938
CCDC59	-0.394243821989531	6.97716375	-6.4575850242246	9.60780127458775e-08	1.45882361091416e-05	7.77370241068467
FCGR2B	-0.394227801047124	8.16602525	-2.68794172800658	0.0103372490786084	0.0366741705726487	-3.14552506528052
AGPAT5	-0.394008324607329	7.26518	-4.96145990302967	1.26568383537321e-05	0.000315860696380965	3.11457907067829
IDH3A	-0.393921256544501	8.00590625	-4.76649957410099	2.36289190118782e-05	0.000479655454180564	2.52103537939359
UBE2B	-0.393450104712043	9.3123805	-4.90762551712229	1.5045405093912e-05	0.000351427795442166	2.95011663775785
HMGCR	-0.39239382198953	8.067352	-5.71347088729621	1.1002404090696e-06	6.46205937701623e-05	5.44394996290728
FKBP3	-0.392244136125655	7.101485	-5.66969651793713	1.26959216382719e-06	7.1902975378761e-05	5.30722190954899
NUDT21	-0.39219769633508	8.41564675	-5.29498140292434	4.30687250423262e-06	0.000161873150515143	4.14148726127419
FAM13A	-0.391164345549741	8.1902985	-3.40395318093524	0.00149446837678499	0.00882661489393536	-1.37934355315588
ETFA	-0.389972617801048	8.98931475	-5.06452680161432	9.08183840818658e-06	0.000260745467075783	3.43053491624248
NEK4	-0.389152984293195	6.574218	-5.62834494424808	1.45334597642934e-06	7.97186718969812e-05	5.17814399461696
IMPA1	-0.389066492146595	8.48939075	-4.36557955021484	8.37430186480332e-05	0.00112507728228458	1.32165887906995
SETD2	-0.388990104712041	8.1174525	-7.58608216786521	2.46079912357974e-09	2.87922797670603e-06	11.2714764530255
MRFAP1L1	-0.388670628272253	8.512328	-5.89141183062506	6.14428365683531e-07	4.32997444293911e-05	6.00048317688891
TNS3	-0.387596335078534	8.521555	-6.63162050553724	5.43678586598577e-08	1.08762024348099e-05	8.31776812482567
NCOA3	-0.387180104712044	8.2933945	-4.47694228408206	5.90958398761711e-05	0.000888898040226589	1.65152601602629
COMMD10	-0.387117486910993	9.2904935	-5.27673840907867	4.56968060997322e-06	0.000168439603107822	4.08500929193757
ZCCHC10	-0.38696890052356	6.4251545	-5.17495520323295	6.35597784614313e-06	0.000209662747940727	3.77049761672284
IFRD1	-0.386611413612568	7.43891075	-3.23069558277816	0.00243405103611954	0.0126219762082355	-1.8297511334816
EFR3A	-0.386488010471206	8.94930925	-4.70535439300759	2.87079089421528e-05	0.000548635122664901	2.33613203068216
FPGT	-0.386399581151835	7.7399085	-4.48609370936087	5.74209333613475e-05	0.000870434152577613	1.67875427464882
THUMPD1	-0.38627989528796	8.14841975	-4.63721145408865	3.5640383787367e-05	0.00062841390725445	2.13084385887644
LARP4	-0.3856677486911	7.17177625	-5.99359831233194	4.39577989592239e-07	3.5174747128468e-05	6.32046101425458
SUCLA2	-0.385630209424084	7.01190775	-4.40980013729897	7.29388311797818e-05	0.00102685621239822	1.45231265995105
SMNDC1	-0.385400157068062	8.98846875	-5.5224147669768	2.0539795686891e-06	9.93807976424039e-05	4.84790725678966
ZZZ3	-0.385230366492147	7.0548255	-4.61518497479007	3.82153997874468e-05	0.000661067787397076	2.06466965969665
CNIH1	-0.385188691099476	9.93161875	-5.23682539934304	5.20144928890946e-06	0.000185383837730874	3.96155386527447
CSE1L	-0.385027486910998	9.06706625	-6.77117544417395	3.44660069638177e-08	8.38199773278884e-06	8.75319764469007
NAE1	-0.384656544502619	7.16669575	-4.54897103747611	4.71083808562735e-05	0.000763771565699818	1.86630607164424
SIDT2	-0.384229581151835	10.72144925	-3.55170943800968	0.000977317160903803	0.00647961425011279	-0.985141509265708
APOBEC3G	-0.383841413612567	9.23081775	-4.41273329899607	7.22726049293708e-05	0.00101979194418542	1.46099467029841
THOC7	-0.383682827225135	8.302631	-4.30667051617731	0.000100599592233257	0.00127320075762152	1.14831583651881
SUPT4H1	-0.383172408376966	9.86253	-3.37844963699476	0.00160686626739587	0.00933487696230024	-1.44646896688253
FAS	-0.382899842931941	8.43079975	-4.20489349279518	0.000137861405954991	0.00159952761277807	0.850839585810908
OSBPL11	-0.38200052356021	9.28994725	-5.46848901643406	2.44890958406792e-06	0.000111668476364685	4.68006019512858
RNF138	-0.381235078534035	9.46456875	-5.87610244629658	6.46031215677708e-07	4.42691998234841e-05	5.95256342142355
PDGFC	-0.381218167539267	8.32247475	-2.48184886411849	0.0172528270819235	0.0536625900392061	-3.60189802225222
RANBP2	-0.380610418848169	8.34498	-5.90626228406082	5.85248202692009e-07	4.14860642525928e-05	6.04697174422288
RB1CC1	-0.380312827225131	8.95299475	-4.8969015676388	1.55718796436038e-05	0.000359661123313999	2.91740474478143
AZI2	-0.378163612565445	7.839791	-4.41636250125997	7.14565330641956e-05	0.00101461141813721	1.471739596549
PSMD10	-0.377835392670157	8.508488	-5.09738684005577	8.16787203167676e-06	0.000245362829367321	3.53154954237946
COPS4	-0.377806387434559	8.63294375	-4.12737739422142	0.000174978472304545	0.00186769190360866	0.626080439939077
MCFD2	-0.37775884816754	7.473866	-4.31980093246613	9.65762850421355e-05	0.00123999551074286	1.18688105223934
FAM8A1	-0.377707382198956	8.2708965	-6.14063589982009	2.7145171110035e-07	2.63521614907371e-05	6.78110667542453
RNF34	-0.377536335078535	8.76868925	-6.43414954055039	1.03741190248205e-07	1.52735101761764e-05	7.70036877905543
RNF146	-0.377033350785342	7.652882	-3.32821970396929	0.00185224485126395	0.0103952004028175	-1.57785478093255
HNMT	-0.37631664921466	10.35496925	-4.86935571735486	1.7009033936608e-05	0.000381488332578208	2.83345770406775
SEC24B	-0.37552104712042	8.81530325	-7.47807200921998	3.4820946263477e-09	2.87922797670603e-06	10.9406878206348
TCF7L2	-0.375157539267017	9.7401385	-2.79008612540695	0.00795598323875141	0.030241513978006	-2.90997725568857
CLDND1	-0.374513089005239	7.21920725	-4.17209563864494	0.000152520003529853	0.0017011741041194	0.755544982224437
LUC7L3	-0.374099476439794	9.61733775	-4.59328872742303	4.09562930979244e-05	0.000698735767941619	1.99897824112935
ZNHIT3	-0.373971727748694	8.26939575	-6.45641349051282	9.64472596105469e-08	1.45882361091416e-05	7.77003681897285
ZFAND1	-0.37383387434555	8.2806735	-4.90170424580565	1.53338876962991e-05	0.000355488241303174	2.9320525631597
ALG5	-0.373258534031411	8.758428	-5.62183389538689	1.48460021544731e-06	7.97186718969812e-05	5.15782775646663
CAND1	-0.373234502617803	7.9592835	-7.24620277930734	7.35908371319801e-09	3.80311313728312e-06	10.2271633168152
TIMM17A	-0.373015026178013	8.76878925	-5.61165696176073	1.53479724030075e-06	8.12776337877431e-05	5.12607742008615
RBMS1	-0.372633089005239	10.42480025	-5.44370177254323	2.65493858106688e-06	0.000117113051479332	4.60297573521998
NUP133	-0.37238769633508	7.722955	-6.1805098322749	2.38188186519308e-07	2.48256140957898e-05	6.90603760756137
SCAF11	-0.372355549738222	9.690859	-3.64209911644881	0.000750922621684604	0.00537431810545536	-0.739730331040454
ABCD3	-0.371183036649216	7.693158	-3.46359733217713	0.00126018307783931	0.00782284820542593	-1.22129093809624
LAMTOR3	-0.371086492146596	9.235462	-5.08900701184916	8.39191020258785e-06	0.0002497479883043	3.5057769328598
MRPL42	-0.36968931937173	8.64149625	-5.15679789156614	6.74066559392546e-06	0.000218859883145177	3.71450409648741
EAF2	-0.369652408376965	8.47048025	-3.97989839597554	0.000274296175895548	0.00255029645399736	0.203112918014701
ZNF277	-0.369423036649215	8.5645615	-4.5398017533177	4.84902554190297e-05	0.000774034283091667	1.83890520546358
HPF1	-0.36922596858639	8.0837005	-5.05780089918314	9.28103434718604e-06	0.00026239656604202	3.40987504381956
THAP9-AS1	-0.368528062827226	6.97752625	-4.56995503024961	4.40898822765525e-05	0.000730102549901309	1.92907666520907
TFEC	-0.367622460732985	9.06350175	-4.02130099831746	0.000241909402754392	0.00235325672342175	0.32121397482187
VPS45	-0.367383560209427	7.72978575	-5.16120228124395	6.6452845358332e-06	0.000217462335947674	3.72808305982912
RPF1	-0.366748481675392	9.791504	-5.78360797579771	8.74590843953598e-07	5.45103027012888e-05	5.66318621766117
XAF1	-0.366551832460734	9.04591475	-3.42891581518551	0.00139175075011806	0.0083802597146996	-1.31337505276565
CCT6A	-0.365963507853404	8.8110935	-4.91801342893675	1.45522040754568e-05	0.00034248764164685	2.981819393218
CELF2	-0.365961256544507	10.95548675	-6.7831009461354	3.31506374325273e-08	8.38199773278884e-06	8.79036502923998
MYCBP2	-0.365373874345551	9.554409	-5.4875522271673	2.3013428161145e-06	0.00010690470018078	4.73937321390712
CACYBP	-0.364858010471206	9.11768175	-4.99845999143425	1.12366385563181e-05	0.000292715730020562	3.22784499234797
ATRX	-0.364697748691101	7.73075575	-6.05509964167182	3.59318407290786e-07	3.09487930946362e-05	6.51311633137854
LY96	-0.364031780104716	10.17613925	-4.01195723492893	0.000248876799372054	0.00239659855792825	0.294516034088269
ADAM9	-0.363582356020945	8.209603	-3.57896199563043	0.000902933651363678	0.00611303825210901	-0.911479539096481
NEK7	-0.363263298429322	9.68876875	-6.01826773251836	4.05430935740859e-07	3.37357624018528e-05	6.39773397655833
VAV3	-0.362997120418848	8.4813995	-5.5602547478231	1.81535047909242e-06	9.2277836033538e-05	4.96579820408675
POLI	-0.362645811518326	5.63789675	-5.97032269504763	4.74425739340533e-07	3.58798929575648e-05	6.24756150845912
YIPF5	-0.362224240837696	8.161301	-4.88571575886683	1.61404154070988e-05	0.000368737980470646	2.88330197639851
UROD	-0.362067486910998	8.725084	-4.16903236728673	0.000153964286461675	0.00171266282061359	0.746659198310207
IBTK	-0.361336439790576	6.9380465	-4.52089830220551	5.14659704373126e-05	0.000811095846675969	1.78246935636299
SLC35A5	-0.361275078534032	7.954146	-4.06398126364165	0.000212422741465708	0.00213334353230702	0.443490587616719
FASTKD1	-0.360407068062828	7.77615825	-3.75264116026207	0.000542109992311498	0.00421305904844715	-0.435484024576172
CROCCP2	-0.360281884816756	7.6250195	-4.18968257352979	0.00014448027755113	0.00164704860520834	0.80660869227813
HAUS3	-0.360153717277488	6.4638735	-5.05399522531538	9.39565325763627e-06	0.000263515151526659	3.39818767164692
PLSCR1	-0.36013434554974	10.78255925	-4.65440890822171	3.37492759288802e-05	0.000611977001967692	2.18257328659173
MGEA5	-0.359867277486911	8.99735675	-4.62464348862473	3.70879701406118e-05	0.000650639453541737	2.09307468148203
CREB1	-0.359594031413614	9.1972935	-4.83596107908147	1.89278169792135e-05	0.000414041823621137	2.73183985120328
LIPT1	-0.359474764397907	7.2823725	-3.72400639044354	0.000590068362038308	0.00448170109881269	-0.514716945987648
SEC62	-0.359165392670159	9.54883875	-5.90621066602072	5.85347193759875e-07	4.14860642525928e-05	6.04681014798231
LSM5	-0.359004188481675	7.49737725	-3.48488461210192	0.00118541367751914	0.00750137032768871	-1.16452522334906
DCP2	-0.358656806282722	9.4952175	-4.79155744768909	2.18133574195622e-05	0.000457011946072349	2.59699216274428
NAA16	-0.358471151832462	7.6265915	-6.0923769741784	3.17983551096261e-07	2.96537592800521e-05	6.62990485781387
PNISR	-0.35842591623037	8.88335875	-4.84824096859824	1.81986071686576e-05	0.000402348172393691	2.76918692355725
NAMPT	-0.358353036649216	9.658263	-2.37938366392831	0.0220708516852385	0.0644560333063369	-3.81889645609332
WDR11	-0.357832251308899	8.78234375	-4.17995555465853	0.000148874368614319	0.00166951970517486	0.778356102742194
PDS5B	-0.357694502617801	7.87206675	-5.62015960790578	1.49274471433746e-06	7.97186718969812e-05	5.15260388290439
SMPDL3A	-0.357676753926705	7.817908	-3.26578464583389	0.00220715004576704	0.0117390298618959	-1.73961421127888
DNTTIP2	-0.357670628272253	8.343988	-6.37634857784946	1.25363751556783e-07	1.63672274795661e-05	7.51944387736424
GTF2B	-0.357447853403142	9.05903	-6.42026842975095	1.08566033902069e-07	1.52735101761764e-05	7.65692595564104
GBP2	-0.356757853403144	9.61696725	-2.54032983154432	0.0149524569939644	0.0480081087486773	-3.475047090101
ACSL1	-0.356620680628273	9.934956	-3.43393501386263	0.00137192859878996	0.00831396388749165	-1.30007930535716
ELP1	-0.356449947643979	7.8300305	-4.05187250586573	0.000220413021906668	0.00218859451694887	0.408745740788357
SSB	-0.356436125654453	8.48380475	-4.33120757766987	9.32092591403363e-05	0.0012067582892668	1.22041709008279
HNRNPA3	-0.356361361256544	9.00576	-6.16579785075449	2.49957876751136e-07	2.5329014500885e-05	6.85994315129761
SCFD1	-0.356359842931937	8.4480525	-5.47436119763735	2.40247779747112e-06	0.00011036271156309	4.69832814339331
EDEM3	-0.355743403141361	8.3940985	-3.75969800666869	0.000530881935925124	0.00414904136816592	-0.415913404956968
PURA	-0.355712827225132	8.1735015	-5.55813032466006	1.82798477024068e-06	9.25407963481433e-05	4.95917722618958
NOC3L	-0.355440418848171	6.36630475	-4.57409157017708	4.3517683276361e-05	0.000722650351763968	1.94146085141458
TVP23B	-0.355387591623039	6.38272425	-5.213646667502	5.60733784811115e-06	0.000195771092255801	3.88993140403398
RNF125	-0.355138115183245	6.76488175	-3.29502352153924	0.00203357072573921	0.0111191741687146	-1.66407790507784
ORC4	-0.354754712041886	7.92284825	-6.57927989708288	6.45160606097987e-08	1.19431746230348e-05	8.15425025980272
ZBED5	-0.354565026178012	9.5093665	-5.30349649339714	4.1893942037428e-06	0.000157936341364808	4.16785937370944
COPB2	-0.354162670157072	9.30338025	-5.48937989565517	2.28766826800225e-06	0.00010666898318809	4.74506110571802
PSMA2	-0.354071675392671	10.56898225	-5.55198141827759	1.86504864081145e-06	9.33785400001365e-05	4.9400150624998
NOLC1	-0.353436963350786	8.68559725	-4.46998642111471	6.04008862549309e-05	0.000901506849843452	1.63084216313261
BTN3A3	-0.353325811518324	7.52310875	-3.51223831396339	0.00109555627626662	0.00708455917337583	-1.09131275997865
STXBP3	-0.353273036649213	8.62719575	-4.79973111254164	2.12514375091743e-05	0.000450566802438101	2.62179079750008
MED23	-0.353176125654453	7.553112	-6.65099665693558	5.10314768579541e-08	1.03761214339214e-05	8.37827450142964
UBXN7	-0.352874764397909	6.57702475	-6.25406084528932	1.87158055452977e-07	2.12965262548925e-05	7.13646491131037
FBXW2	-0.352754659685866	8.244885	-4.20755628765099	0.000136733563121462	0.0015909012569672	0.858588802571004
GGPS1	-0.352412617801049	8.587961	-4.50592275498815	5.39500086878513e-05	0.000835383218171561	1.7378123597803
MOAP1	-0.352347382198956	7.992784	-4.33610339255309	9.17995900028281e-05	0.00119599822983727	1.23482053937273
ELF1	-0.352324293193721	10.62931975	-5.6304520984127	1.44337226710715e-06	7.95650943508e-05	5.18471935716038
RNF6	-0.351569319371727	9.439427	-4.75161674691348	2.47769316017977e-05	0.00049090779977172	2.47597102108958
CSNK1G3	-0.350402460732987	7.60024925	-5.34322961532997	3.68191973678653e-06	0.000145900480815857	4.29100244851806
EBAG9	-0.350401361256548	7.933148	-3.63317310216664	0.000770811479466999	0.00546307130275954	-0.764102713735985
MAP3K8	-0.349601623036649	6.055714	-4.5846277469474	4.20929995636782e-05	0.000708026336945917	1.97301980541505
ARHGEF40	-0.349466858638747	8.7508415	-4.2761354676925	0.000110600256597011	0.00135417076265817	1.05879434112047
PSMC2	-0.349184607329843	9.7040135	-5.18360759033139	6.18040000106399e-06	0.000206618601652821	3.79719234806045
GCC2	-0.348551308900524	7.5342335	-5.12473248431512	7.47717774645051e-06	0.000231848588973064	3.61570968996032
TRAK2	-0.34836094240838	7.5986715	-5.86435977183897	6.71366389129631e-07	4.4768587765456e-05	5.91581177718595
CCT2	-0.348099685863877	9.50204675	-6.06538044173734	3.47409821115131e-07	3.0778468967676e-05	6.54532482159329
OXR1	-0.347556649214659	6.225635	-4.51622161891461	5.22293970501419e-05	0.000818964869295715	1.76851852815889
PRDX4	-0.347411623036654	7.7968765	-3.12057217730311	0.00329841626655114	0.0159060097021904	-2.10889884982169
DNAJA1	-0.347331151832462	10.56903425	-5.06245143284353	9.14284734962096e-06	0.000261121980755458	3.42415943846396
NAA50	-0.347252146596857	8.9422205	-4.92986543294188	1.40089752826555e-05	0.000338700429689623	3.01800929024898
EAPP	-0.346956387434558	8.3646805	-4.06901234244694	0.000209186375758419	0.00211109732996881	0.457939185251254
DDX21	-0.346937225130894	9.176252	-4.99289758588473	1.14396166358803e-05	0.000294980384895683	3.21080546908463
CHSY1	-0.346793664921471	9.09976425	-5.62245330382031	1.48159835648905e-06	7.97186718969812e-05	5.15976038373433
WASHC3	-0.346723507853404	8.1425535	-2.94939328582172	0.00523640268105639	0.0222041375908179	-2.53098405263223
DYNLT3	-0.34618989528796	8.34724525	-4.64558204482447	3.47072428508433e-05	0.00062069426121616	2.1560154966481
SPCS2	-0.346117958115187	10.61937025	-5.36426817561333	3.43843673725957e-06	0.00013891508420922	4.35626146781426
IPO7	-0.345767382198954	9.253994	-4.62279418571637	3.73057983806022e-05	0.000651909779547411	2.08751967618386
COPS5	-0.34571146596859	9.62302675	-4.52271805217329	5.11718830096503e-05	0.000807487105558133	1.78789899828907
RAE1	-0.345589109947646	8.880731	-4.56537580489393	4.4731941607037e-05	0.000736799829684036	1.91537109128824
SLC25A46	-0.345373246073301	8.3199475	-5.39167893033753	3.14504997574827e-06	0.000129165744533794	4.44134109446999
GABPA	-0.344938534031415	6.35590625	-6.16430196315533	2.51186711570495e-07	2.5329014500885e-05	6.85525631853757
BTAF1	-0.344559581151838	8.0720435	-5.20346219988596	5.79546779233027e-06	0.000199116861574162	3.85847858468117
SMCHD1	-0.344275445026179	9.10733825	-3.5649900818205	0.000940362460794053	0.00630108892556923	-0.949280813708984
PSME4	-0.344147329842931	7.389331	-5.04268254912459	9.74470311249076e-06	0.000267990139033754	3.36345663035289
GOLT1B	-0.344104450261783	6.94607275	-5.84043327528762	7.26098060656827e-07	4.8022759252334e-05	5.84093925362879
IRAK3	-0.344072408376964	8.0574095	-2.96615498053246	0.00500754393085905	0.0215471149120279	-2.49031571568282
ADNP	-0.344003664921466	9.22079975	-4.5662027782166	4.46153146701591e-05	0.000736799829684036	1.91784590633211
EIF1AX	-0.343998010471207	9.1112415	-4.39906052584006	7.54299339218207e-05	0.00105086871719209	1.42054049467564
FAM198B	-0.343777434554974	8.449846	-2.12131514391318	0.0399781541373807	0.0998487808630554	-4.33426327908497
OSBPL9	-0.343775916230369	8.654897	-4.79171416220454	2.18024471384745e-05	0.000457011946072349	2.59746752773834
PTER	-0.343422774869111	7.09713875	-3.99284910387405	0.000263737669510046	0.00247813508707053	0.239999487579713
MYOF	-0.343324554973826	9.0766475	-2.45579376576004	0.0183777895995411	0.0562581353621973	-3.65771823318917
TJP2	-0.343198010471206	7.5119995	-2.31471960758292	0.0257052993960718	0.0722626537646144	-3.95230046348651
TOB1	-0.343140628272254	8.182427	-2.66416977959572	0.0109786106987406	0.0383895428521228	-3.19947524846657
PSMA4	-0.343121256544503	10.44430325	-4.39490546190064	7.64159220860831e-05	0.00105988229534343	1.40825511904634
CCDC91	-0.342989214659686	6.01819125	-6.05024676053751	3.65080563083542e-07	3.10143439994875e-05	6.49791312924339
SNX10	-0.342820785340317	10.40222825	-4.67499361607618	3.16151908842002e-05	0.000590547006832432	2.24456295098429
SLTM	-0.342797225130891	9.1290025	-5.22834451229557	5.34646356661816e-06	0.000188386896638537	3.93534159305454
SLC25A32	-0.342700314136128	7.081497	-6.73045973192306	3.93647935920597e-08	9.04150990596883e-06	8.62624989833724
TMEM168	-0.342556596858639	7.6347285	-6.62084270092841	5.63175435533244e-08	1.10308856818444e-05	8.2841055682127
SMURF2	-0.342411204188484	6.031323	-4.91855114315474	1.45271136740218e-05	0.00034248764164685	2.98346086016175
TMBIM4	-0.34237989528796	9.57428725	-3.89893423840187	0.000350229820571129	0.00305049189925822	-0.0263186820911994
C2CD5	-0.342106858638743	8.56804775	-5.293736965379	4.32431301797632e-06	0.000162037626471179	4.13763366443764
ACOX1	-0.341924712041887	6.74726825	-5.73055081966082	1.04044508515092e-06	6.20415403419561e-05	5.49732111896617
NRBF2	-0.341848376963351	8.0523695	-3.8953868388024	0.000353985489406427	0.00307456724447333	-0.0363239031266565
TOPBP1	-0.341148010471205	8.15847375	-5.22954097658687	5.32576490019607e-06	0.000188192199592968	3.9390391258678
ZNF83	-0.341045078534032	5.78416825	-3.48878483545983	0.00117218308731668	0.00744017762288453	-1.15410469671611
COPS2	-0.341014502617801	10.00860875	-5.18570781558645	6.13851164423321e-06	0.000205772864657904	3.80367325909826
UBR2	-0.340755497382199	8.94237675	-6.48616923937765	8.74949441877901e-08	1.43430948064125e-05	7.86312749669724
TNPO1	-0.340725654450264	9.9976725	-4.09634635055599	0.0001924244576642	0.00199052589525361	0.536565135309908
RAD21	-0.340598062827226	9.411047	-5.98084651024206	4.58340434780358e-07	3.53028720011351e-05	6.28052122713013
DDX58	-0.340383455497383	6.97878825	-3.49492840362579	0.00115162887859847	0.00734000667073836	-1.1376779617255
SCAF8	-0.340200575916231	8.3963625	-4.98829450086155	1.16103264651934e-05	0.00029797657989073	3.19670776850511
NOL11	-0.34014445026178	8.28723075	-4.65214142316079	3.39928501678305e-05	0.000612313633488649	2.17574962727291
RSL24D1	-0.340063664921466	9.77093675	-4.5428190867313	4.80311833556874e-05	0.000772672849754333	1.84792012426289
IL15	-0.339950261780105	8.04726675	-3.68954020120163	0.000653233738951537	0.00484572850730617	-0.609698620211505
ADSS	-0.339676230366492	8.18121025	-4.20932397893137	0.00013598982606317	0.00158373879123146	0.86373412740036
GLOD4	-0.339306282722514	8.073506	-5.09984999718147	8.10315204680135e-06	0.000245362829367321	3.53912669160032
FAM13B	-0.338981780104713	8.016247	-4.66408280582182	3.27292535670317e-05	0.000604979034265118	2.21169604826816
IFIH1	-0.338980261780107	7.882475	-3.86659573745324	0.000385944942928802	0.00328092880544615	-0.11737736368852
FAR2	-0.338741413612565	8.508771	-5.2038064050859	5.78900854280813e-06	0.000199116861574162	3.85954142336823
TAX1BP1	-0.338398062827229	9.652675	-5.05017090594578	9.51224473791302e-06	0.000263938191240123	3.38644484629635
FBXO11	-0.337525235602095	8.294729	-4.15343590647692	0.0001615271014352	0.00176198359262702	0.701456887127902
PPP2R5C	-0.337467225130894	8.65492725	-5.94490708364708	5.15636190121244e-07	3.82960219525377e-05	6.16796939756342
MED17	-0.337301256544502	8.04330125	-5.25762371107581	4.8621259412667e-06	0.000175305081539334	4.02586619882627
ZCCHC6	-0.337078952879583	9.37849125	-5.72221715607861	1.06920455723643e-06	6.31492577304928e-05	5.47127868743471
BCL2A1	-0.336928010471208	9.8897455	-3.6266181759853	0.000785738843297777	0.00552952559654176	-0.781981884119356
INTS6	-0.336884659685863	7.74592725	-4.04175733831547	0.000227311257902716	0.00223225774486728	0.379753895861641
TFAM	-0.336693193717278	7.6682685	-3.78283572032166	0.000495621378930541	0.00394050766850994	-0.351624823755214
PHTF2	-0.336623455497386	7.882754	-3.39137926562297	0.00154891155019762	0.00906613966828744	-1.41247278959819
CRNKL1	-0.335954345549739	7.2839155	-5.52132075376873	2.06132425882675e-06	9.93807976424039e-05	4.8445001718144
UBE2V2	-0.335948219895286	8.47673725	-4.74944090471886	2.49493112027901e-05	0.00049118461404477	2.4693858111498
AKR7A2	-0.335798952879582	8.435802	-4.78579490570883	2.22182992015654e-05	0.000462371753350698	2.57951531454372
PCMTD2	-0.335593455497385	8.8258435	-4.56838132602367	4.43095054779776e-05	0.000732761061924474	1.92436611635081
ERCC5	-0.335583717277488	7.360545	-4.77159412977964	2.32481166716674e-05	0.000478186386531825	2.53646989438016
ERGIC2	-0.335484083769632	6.8149165	-3.36791930754405	0.00165558926720218	0.00955526927925019	-1.47410363443975
ATXN7	-0.33539486910995	7.92644875	-4.19319118622318	0.000142926559221614	0.00163257167727551	0.816805769431761
UBE2D1	-0.335343560209425	9.862511	-3.87665754041322	0.000374470476812946	0.00321422652173769	-0.0890816251072435
SUCLG2	-0.33458921465969	7.9435585	-4.176205534319	0.00015060299654732	0.001684336308545	0.76747070356372
RBM39	-0.334335340314141	9.9111215	-5.78885867406568	8.59685620157232e-07	5.45093137413674e-05	5.67960631222863
SHTN1	-0.334117958115186	8.8384105	-2.39596185580418	0.0212169619506875	0.0626258874522555	-3.78424949608732
CBR4	-0.332976282722512	6.52798375	-4.75653967253843	2.43912365820319e-05	0.000486382840015646	2.4908732525718
ZBTB11	-0.332718481675395	8.613315	-6.38952743044871	1.2006671929825e-07	1.61868208636543e-05	7.56070194676137
SMC3	-0.332444083769635	7.378483	-4.68857694517478	3.02802972494688e-05	0.000570769797545838	2.28551038438533
MTHFD2	-0.332205026178013	9.20799875	-2.73930081902167	0.00906791702424072	0.0332258123638575	-3.02783885498338
CHORDC1	-0.332128743455499	7.90646	-4.16533915719106	0.000155723317600684	0.00172338425713181	0.735949464735937
DR1	-0.331914397905761	8.8350535	-3.65443472404328	0.000724247744082798	0.00522562232103487	-0.705999284591928
VPS13C	-0.33141434554974	9.1389195	-4.78863023989016	2.20181384791231e-05	0.00045897642278414	2.58811374385827
MRPL3	-0.331249476439792	9.74264175	-4.70284933073743	2.89374724080365e-05	0.000549634717116197	2.32857048549326
CLEC2B	-0.331114345549736	10.73257675	-4.82121878691898	1.98414112944146e-05	0.000427244833827473	2.6870348574229
LYST	-0.331109947643977	10.00871675	-5.24907771988392	4.99881077616358e-06	0.000178675072209674	3.99943525428359
USP16	-0.330687696335078	8.06630625	-4.77043186881146	2.33344558775997e-05	0.000478375630165073	2.53294831837284
UCHL5	-0.330603874345551	7.0096235	-4.82823617320912	1.94012362872394e-05	0.000422164094159	2.7083579520979
OSTM1	-0.330504293193719	8.2624955	-4.58810991699146	4.1632303658294e-05	0.000704454928067968	1.98345470769031
RMI1	-0.330117277486911	7.691507	-4.92131013970144	1.43990461767028e-05	0.000340638319928403	2.99188383239833
BRCC3	-0.329987225130891	6.552765	-5.43776775278137	2.70676472598224e-06	0.000118628985499497	4.58452845497136
RABGGTB	-0.329980942408379	8.11554675	-5.67248420513952	1.25807226592751e-06	7.15773867628388e-05	5.31592658621905
HMGN1	-0.329748010471206	9.98343025	-4.39879851745125	7.54917380487098e-05	0.00105086871719209	1.41976569253063
TXN	-0.329701623036653	9.590308	-4.99658685436186	1.13045903958598e-05	0.000292715730020562	3.22210648553778
MBD4	-0.32965544502618	9.08219	-3.59270683004356	0.000867511840695134	0.00592177891850643	-0.874219151923406
CPPED1	-0.329534816753929	9.0399715	-4.43731726157167	6.69182430057608e-05	0.000966224642608209	1.53383741641602
HIRA	-0.329375968586387	6.20864625	-4.13395776976771	0.000171482105293248	0.00184146541294559	0.645097184842221
PNO1	-0.328827696335079	7.64705125	-4.24596519950972	0.000121433405843173	0.00146085211704449	0.970569823227224
SENP6	-0.328449214659687	7.5937465	-3.8330547928829	0.000426706666296819	0.00353772913240605	-0.211461168581295
TSPYL1	-0.328409528795813	8.54943675	-3.19016535362427	0.00272365579579981	0.0137323182257338	-1.93315697274895
MED4	-0.32816005235602	7.904792	-6.37995195679772	1.23892599430133e-07	1.6347233092893e-05	7.53072506639205
ANKRD12	-0.328063612565445	7.818487	-4.97315120803608	1.21898992145337e-05	0.000307299430808661	3.15034895265517
PLA2G4A	-0.327999005235602	5.83263375	-5.08882837842928	8.39675168289069e-06	0.0002497479883043	3.50522762693637
KTN1	-0.327703350785342	9.52120475	-4.44770920750083	6.47736531194393e-05	0.0009477678361677	1.5646690966024
PSIP1	-0.327650575916231	7.71353675	-5.2342593516117	5.24490948875265e-06	0.000186397170169052	3.95362210610524
SRP54	-0.327517748691102	8.69834725	-4.33917575560986	9.09256308555649e-05	0.0011906039298943	1.24386231928972
NT5C2	-0.326847172774869	9.4769075	-6.00035033734552	4.29956086002319e-07	3.48545446711553e-05	6.34160987349753
XPOT	-0.326526020942411	7.01606275	-4.75396925429868	2.45918762953263e-05	0.000488537134248904	2.48309180822987
N4BP2L2	-0.324972722513092	10.01668475	-5.97987644982063	4.59800060427187e-07	3.53028720011351e-05	6.27748300746182
WTAP	-0.324881727748693	9.34227925	-4.74517621537541	2.52906137728507e-05	0.000496328295292195	2.45648100455668
COX7A2	-0.324782041884818	10.55854375	-4.04862449000503	0.000222605570727611	0.0021983192443869	0.399433112166696
RNF114	-0.324781047120421	9.15013725	-4.8567086553387	1.77119975471839e-05	0.00039299088654333	2.79495339648555
DPM1	-0.324739162303667	9.73598625	-3.80902022263168	0.00045844590574565	0.0037115565071562	-0.27864912096456
CKS2	-0.324640837696338	6.1793615	-3.44037662753173	0.00134688412917652	0.00819293960479469	-1.28300022549659
PRKAA1	-0.324344136125656	6.90094675	-4.3004318621894	0.000102568190031676	0.00128575021936525	1.13000700467094
ATP6V1C1	-0.324027434554974	9.06394425	-4.26725459252725	0.000113686993898136	0.00138376818971401	1.03280099147419
IFI44	-0.323953612565449	9.1237205	-2.02517861138755	0.0493835059185058	0.116762286410252	-4.51425404428733
FNDC3B	-0.3238777486911	8.652577	-4.2963315696569	0.000103882495596857	0.00129884535573368	1.11797888093606
TMEM135	-0.323865706806284	5.5799145	-6.26456704227172	1.80822691764957e-07	2.09602228594464e-05	7.16937609104179
TMED5	-0.32340141361257	10.420285	-5.51089346373837	2.13265269777866e-06	0.000101345944101719	4.81203032478205
ADI1	-0.323150314136127	9.31598725	-3.56082964117093	0.000951792549778635	0.00634223132506319	-0.96052232806836
TMEM123	-0.322996701570682	10.4288655	-4.68548461942332	3.05792285134513e-05	0.000575529850155291	2.27618554706602
N4BP2L1	-0.322833089005238	9.60220025	-4.79344521444974	2.16822907303174e-05	0.000455805850725639	2.60271862528812
USP8	-0.322799581151834	7.999181	-4.57327259438941	4.36303880493407e-05	0.000723459495957183	1.93900869145088
EEF1E1	-0.322386020942407	7.02799775	-5.40593220797684	3.00246300597558e-06	0.000126235758180051	4.48560527845331
BMP2K	-0.32231832460733	6.9724965	-6.87053947426381	2.4927310407574e-08	7.72933577462849e-06	9.06265480892834
FCHSD2	-0.322116701570682	8.2257165	-4.09673734771897	0.000192194441861599	0.00199052589525361	0.537691370021155
TRIM5	-0.322074921465969	6.0449665	-5.44774578991678	2.62018559942749e-06	0.000116755833326178	4.61554898017252
BAZ1A	-0.321973403141362	8.787468	-5.3088323157394	4.11740541220693e-06	0.000156650856833137	4.18438831538733
USP33	-0.321944712041887	9.33474325	-6.60817713255805	5.86985773604555e-08	1.10308856818444e-05	8.2445411797403
PELI1	-0.321827068062827	9.0187315	-4.15028290644508	0.000163099438939923	0.00177293807289383	0.692326717897815
HACD2	-0.321734031413616	7.16250725	-2.69123573651614	0.0102511553093193	0.0364835234724497	-3.13802313533534
SHOC2	-0.32166832460733	9.38648125	-4.88341375897981	1.62599365283087e-05	0.000370040353689197	2.87628604134033
CD55	-0.321637486910998	9.67224375	-2.63124285596605	0.0119276045871456	0.0408217659200793	-3.27364930940851
USPL1	-0.32158418848168	8.0772775	-4.76671416378699	2.36127557610463e-05	0.000479655454180564	2.5216854154406
RAB1A	-0.321355602094243	11.30146725	-6.88293069541985	2.39409928895988e-08	7.61384961050498e-06	9.10120859278676
C6orf62	-0.321241256544509	9.04339025	-3.96883419678618	0.000283640852113882	0.00260399518043559	0.171639931644797
CUL4A	-0.320791361256546	7.798212	-5.95663884831155	4.96187175471262e-07	3.70735514299401e-05	6.2047074826419
DENND4A	-0.320612827225132	5.54115175	-6.06759212667071	3.44899971164181e-07	3.0778468967676e-05	6.55225385862662
RCBTB2	-0.320473979057592	10.2865855	-5.18922210494279	6.06904871464021e-06	0.000203995694329763	3.81451875747741
ATP10D	-0.319708324607332	8.2981145	-3.22823980141937	0.00245073326078882	0.0126793775394295	-1.8360383750699
CFAP20	-0.319648691099477	7.239165	-6.14165450405695	2.70546721944548e-07	2.63521614907371e-05	6.78429813747943
TIPARP	-0.319249895287959	8.54953925	-4.4254373294307	6.94552643024096e-05	0.000995900165482989	1.49862018564087
PPM1D	-0.319088167539268	7.69352325	-4.16130023353304	0.000157669446048679	0.00173366501714695	0.724241412555767
ANKRD27	-0.318607591623039	7.6361425	-3.93304508957519	0.000316033140615599	0.00282200075093972	0.0700930694819268
OGFOD3	-0.318606649214659	6.46001075	-5.11653623662885	7.67789295788813e-06	0.000235509480114354	3.59047547673218
MRPS30	-0.318591413612562	8.08911525	-5.92172852520556	5.56327917593566e-07	4.0117064894843e-05	6.0953932019749
KLHDC10	-0.318565235602096	7.12121775	-3.60708908040692	0.000831878322522474	0.00574807065974721	-0.835153391999387
PUDP	-0.318460157068063	9.06124275	-5.1309437551951	7.32854170248038e-06	0.000230700260750924	3.63483776281245
MAVS	-0.318141308900522	6.673613	-4.6898348880174	3.01595184193781e-05	0.000569358458075413	2.28930417091656
EIF2S1	-0.317770209424086	9.1637735	-4.64537116355049	3.47304537034601e-05	0.00062069426121616	2.15538118470625
QPCT	-0.317555078534033	9.41421675	-3.49557236616213	0.00114949450760752	0.0073339405235885	-1.13595524497989
DNAJC10	-0.317398481675394	7.53832425	-4.53016712514761	4.99851549157459e-05	0.000793810341126756	1.81013210520365
BUB3	-0.316887696335082	9.57082675	-5.1450206064784	7.00242832595845e-06	0.000225002897737986	3.67820460389213
SLK	-0.316842460732985	7.80768825	-5.05348770015717	9.41104433618282e-06	0.000263515151526659	3.39662917764378
OGT	-0.316696858638744	10.18128875	-5.00448407155991	1.10208296823846e-05	0.00028960031896317	3.24630337841066
CACNA2D3	-0.316674240837701	8.587337	-3.48129325873798	0.00119772286120867	0.00757539859641566	-1.17411505843353
RNF111	-0.316533350785344	7.944373	-5.11854536818664	7.62820370585389e-06	0.000234770745815647	3.59666038092116
SLC5A3	-0.316495183246074	7.9258655	-3.07959115753499	0.00368859661446288	0.0173294181095391	-2.21128937977606
TMX4	-0.316128376963354	9.4555075	-4.44420122702295	6.54899511359512e-05	0.00095113801398033	1.55425868586373
SPATA5L1	-0.316022460732984	6.31371775	-3.63561094434681	0.000765329755248735	0.00543976215149001	-0.757449166628727
ZDHHC17	-0.315905759162304	8.3031255	-4.11885462610484	0.000179610285062506	0.00190728284728619	0.601468100943556
TRIM13	-0.315765759162304	7.13651775	-3.97293997794267	0.000280137645063947	0.00258715354559057	0.183314789774142
TRIM24	-0.31575664921466	7.50702825	-3.35634791658925	0.00171075294983088	0.00977809623813473	-1.50441518119978
STX7	-0.315219738219893	9.6500845	-5.30612866723721	4.15372716735298e-06	0.000157360230453212	4.17601281901011
USP25	-0.315126387434557	9.211056	-5.60680607609335	1.55931514065959e-06	8.16041590278518e-05	5.1109454077775
RBPJ	-0.315115863874345	10.231933	-5.22700718253895	5.36969361918315e-06	0.000188669433310846	3.93120890188133
BBX	-0.314717120418853	8.05688825	-3.26233734314876	0.00222851912675697	0.0118121037304131	-1.74849457307674
CCNG1	-0.314334607329844	9.2154705	-4.3184309400357	9.69885992438673e-05	0.00124400165090143	1.18285531537085
GOLGA4	-0.314225235602095	7.0151535	-6.21381177209728	2.13553846562717e-07	2.30518021269706e-05	7.01037342316852
PDP1	-0.314130942408379	8.6159665	-4.94930831333148	1.31608990072137e-05	0.000323878234893794	3.07742079805475
BET1	-0.313765078534033	7.79622875	-4.03334836986317	0.000233205352798457	0.00227931126143361	0.355675057102938
CHMP5	-0.313554607329841	9.80225575	-5.64352691255879	1.38299168531261e-06	7.76164971625894e-05	5.2255242984633
BIRC2	-0.313468376963355	9.627376	-7.63039122246129	2.13476266572953e-09	2.87922797670603e-06	11.4068643520758
MED1	-0.313052565445028	7.807163	-4.92771913403438	1.41058415147914e-05	0.00033971796564652	3.01145411926174
CLEC4E	-0.313042408376965	7.10363975	-4.12635769569008	0.000175526450946773	0.00187192998374275	0.62313466242757
SCARB2	-0.312969685863878	8.62779825	-4.79734863755948	2.14137362551157e-05	0.000452460938283134	2.61456132976385
SEC24D	-0.312813874345549	5.884749	-4.75674606609313	2.43751962273411e-05	0.000486382840015646	2.49149811729578
STAT1	-0.31270308900524	10.70463525	-2.36183149348123	0.0230085673891111	0.0664745542341358	-3.85538182079989
BAG5	-0.312548115183247	8.45710775	-5.38701435419399	3.19315912901343e-06	0.000130708754710078	4.42685853560981
HNRNPH3	-0.312048481675399	9.774777	-5.10406166328606	7.99366399059136e-06	0.000244200528264297	3.55208424474802
UFL1	-0.311504136125657	7.29109175	-3.33012360666941	0.00184232633407629	0.0103757478452912	-1.57289483734988
TMEM126B	-0.311275549738218	9.34879325	-5.98040635127571	4.59002156468808e-07	3.53028720011351e-05	6.27914265184987
NFE2L2	-0.311232303664923	10.1747845	-4.2184258122735	0.000132222405871803	0.00155801804180593	0.890240248829373
TIPRL	-0.311155287958115	6.7387525	-4.5904640739584	4.13236572757922e-05	0.000703069027697738	1.99051066937272
ANKRA2	-0.311015654450263	6.74698075	-5.54760741868075	1.89186815907377e-06	9.416486873951e-05	4.92638552147902
PHF20	-0.310848115183244	8.653115	-3.50309274711134	0.00112484757075459	0.00722126522777906	-1.11582448551588
ARMC1	-0.310829005235605	7.218942	-4.37272395618266	8.1897001655922e-05	0.00110891758901572	1.34273727676283
ALG13	-0.310135706806284	7.1447755	-5.02993707691416	1.01533504002304e-05	0.000274264748585364	3.32434601456197
CYCS	-0.309546963350787	9.749115	-3.90305065238795	0.000345920129431979	0.00302144180658087	-0.0147035448217521
CDC23	-0.309441675392672	7.0052915	-4.26541220159031	0.000114337821385987	0.00138760469535264	1.02741098102481
FBXW11	-0.308951884816756	7.93323025	-5.07688382400085	8.72683645211402e-06	0.000255280548385779	3.46850623656573
RBL2	-0.308795863874346	8.69673625	-5.61062720008205	1.53996967992579e-06	8.12776337877431e-05	5.12286504196413
BZW1	-0.308609057591623	10.33768075	-4.37379292893961	8.16242432201018e-05	0.00110764276658526	1.34589212251795
FNDC3A	-0.308592513089007	8.27605225	-5.26174990115778	4.79746528606271e-06	0.000173554996105045	4.03863015876347
PSMD14	-0.308406492146597	8.503846	-4.38987475912177	7.76266062176583e-05	0.00106978088546402	1.39338597763859
RTCA	-0.308346335078538	8.04799875	-4.57800095078015	4.2983617656338e-05	0.0007184983959455	1.95316805585777
RCOR3	-0.308270575916232	6.35465575	-4.98879278954378	1.15917260397886e-05	0.00029797657989073	3.19823372307385
RRN3	-0.307798534031416	6.6357675	-3.80323907614546	0.000466414324438338	0.00376133736411489	-0.294781126350283
KRIT1	-0.307425549738221	6.7013625	-3.30788146485866	0.00196141969178475	0.0108278552021806	-1.6307389963102
RBM22	-0.30741863874346	8.643141	-5.76773273135373	9.21241846694361e-07	5.60106011007361e-05	5.61354670798518
CTBS	-0.306794502617802	8.76658325	-5.0865678957717	8.45825670941202e-06	0.000250975497528319	3.4982768680396
ACAT1	-0.306487486910996	8.08395525	-3.71471330733588	0.000606494193719426	0.00457563715614479	-0.540368677731617
STK4	-0.306471623036648	6.07163	-4.20318175880262	0.000138591210467189	0.00160487257582505	0.845859107568588
DENR	-0.306443717277487	8.255709	-3.62670276591584	0.000785544449551985	0.00552952559654176	-0.781751259902161
DNAJC24	-0.306378324607332	6.61594225	-4.36991948357542	8.2616838776785e-05	0.00111622728905061	1.33446172921394
GALNT3	-0.306207696335081	7.106093	-6.0158218471093	4.08694621569511e-07	3.37357624018528e-05	6.39007230626913
ZMYM2	-0.306167643979058	7.0498255	-5.59413150178417	1.62523255728519e-06	8.43420895732561e-05	5.0714139581155
SGMS1	-0.306163874345553	6.5658455	-5.17608279469651	6.33281910324358e-06	0.00020945588090008	3.77397605877373
FAM111A	-0.306128795811521	9.8163045	-5.61917046602086	1.49757724356983e-06	7.97186718969812e-05	5.14951777230309
JAK2	-0.305788534031413	9.15335225	-2.75371638720393	0.00873848441226948	0.0323593606439506	-2.99453274653415
SEC63	-0.30545345549738	8.380171	-3.34764628152429	0.00175338532191499	0.00997579731546402	-1.52717107602623
SPTLC1	-0.305445445026178	9.7823825	-4.44820214241247	6.4673617866823e-05	0.0009477678361677	1.56613216366508
FASTKD2	-0.305191675392672	7.141022	-4.84240240523277	1.85417911158813e-05	0.000407033336655355	2.75142707503566
PFKFB3	-0.305022460732988	8.099368	-4.10628642937623	0.000186659303001683	0.00195535078980564	0.565210040823843
NKTR	-0.304801937172774	9.00730175	-3.84035405921049	0.000417495835766273	0.0034877038867895	-0.191018053147101
TPRKB	-0.304784397905758	8.30353325	-3.57620144245679	0.00091021350066412	0.00615560417052185	-0.918954255072006
BLNK	-0.304424397905762	6.4501385	-2.21654177633407	0.0322528049947236	0.0855316528436085	-4.14944512292355
SMC4	-0.304160314136126	7.39544725	-3.71899083023694	0.000598879479911598	0.00453197204962999	-0.5285652381707
XRCC4	-0.304049842931938	6.98877725	-4.60554463061062	3.93991747942059e-05	0.000676825436250049	2.03573610334251
DDX46	-0.304039790575919	9.91724725	-6.20733092098144	2.18139401393549e-07	2.31246409870443e-05	6.99006921544662
GLIPR1	-0.303758272251308	11.66499075	-3.97057666090255	0.000282148951449154	0.00259840124492483	0.17659402814397
RBM12	-0.303709371727749	8.627244	-4.75092271872778	2.48317876322402e-05	0.00049118461404477	2.47387045049633
INTS8	-0.30363664921466	9.163286	-4.16394819099123	0.000156390886005713	0.00172522909688109	0.731916829375426
GMFB	-0.303409162303666	9.140582	-5.32537135139033	3.90197822597045e-06	0.000152136374696509	4.23563796351609
RAB8B	-0.303398115183246	8.94514075	-3.90581925236385	0.000343050496892524	0.00300272075720394	-0.0068884432790588
GGCT	-0.30327560209424	8.30217725	-4.56424417353032	4.48920196297752e-05	0.00073845586136353	1.91198477118763
SCYL2	-0.302856544502619	6.94728075	-3.28870525607211	0.00206994317421549	0.0112307546762007	-1.68043323372563
EDRF1	-0.302772094240839	7.43104975	-3.7936759875063	0.000479890377251636	0.00384005183809809	-0.32144155232509
AGGF1	-0.302555811518324	7.891103	-5.03919485401494	9.85488050123219e-06	0.000269823582465304	3.35275228909406
PPP1R2	-0.302397591623039	8.874033	-4.44736246868327	6.48441105097636e-05	0.0009477678361677	1.56363998207647
ILF2	-0.30219366492147	9.38673825	-4.06142980078182	0.000214082600908195	0.00214434727072946	0.436165904103391
TMEM230	-0.30207267015707	9.84251	-4.4802025291751	5.84937199689393e-05	0.000882600497292888	1.6612241895293
ODR4	-0.302071832460736	7.5051975	-5.49093365767747	2.27610664918715e-06	0.000106530380263654	4.74989675023457
PRDX3	-0.301957958115185	10.206406	-5.70397127006808	1.1349674281916e-06	6.55850552560521e-05	5.41427097681208
PLXDC2	-0.301787382198953	7.090155	-3.76375551747087	0.00052452811261014	0.00410974237568134	-0.404652934032476
KIDINS220	-0.301683193717277	8.842547	-3.8063536613216	0.000462104856918448	0.00373630152565809	-0.286091435297418
FRMD4B	-0.301618743455498	6.1705105	-3.31092612853912	0.00194469505721813	0.0107726899484933	-1.62283381328554
FUBP3	-0.301587539267017	6.9835265	-5.06192869580837	9.15827792375256e-06	0.000261121980755458	3.42255368745942
ITGAV	-0.30155340314136	6.346289	-4.05775545264235	0.000216495147911788	0.00216198817999188	0.425620964779123
CSF2RA	-0.301169005235602	9.23135025	-4.18551254948492	0.000146348329877423	0.0016546566412668	0.7944935872877
NSL1	-0.30098565445026	8.843118	-4.33713304060873	9.15057861176358e-05	0.00119425730976337	1.23785048195934
RACGAP1	-0.300906125654452	5.6240455	-4.9239618597426	1.42770096390367e-05	0.000340638319928403	2.99998032450489
PIK3C3	-0.300744712041888	8.369371	-5.40817339985897	2.98063464762317e-06	0.000125788114247421	4.49256684437236
ZBTB1	-0.300480523560213	7.97657425	-3.23617411672034	0.00239722248135971	0.0125137838536635	-1.81571506919941
CKAP2	-0.300370628272252	6.41826425	-3.23339567847126	0.00241583351121828	0.0125762039274807	-1.8228351886792
ZFC3H1	-0.300277382198956	9.00632225	-4.62214374700055	3.73827118800932e-05	0.00065212064057496	2.08556601770028
GPR65	-0.299779476439795	10.3512985	-4.1112360044857	0.000183851685584066	0.001937393760662	0.5794838425181
GTF2H1	-0.299558743455499	7.2759895	-4.75780069588036	2.42933953737935e-05	0.000486382840015646	2.49469116263042
ATM	-0.299473664921466	8.540394	-4.25683337078283	0.000117416567836374	0.00141941295406876	1.00232437752809
RAB27A	-0.29934884816754	10.44164525	-5.06833701026461	8.97087806147711e-06	0.000260465864420332	3.44224114806495
SEH1L	-0.299340261780104	6.79083825	-3.76476828277142	0.000522953671498681	0.00410518632126465	-0.401841399058032
REV1	-0.299292513089007	6.765366	-4.70299879109531	2.89237253191517e-05	0.000549634717116197	2.32902160145723
DICER1	-0.298891361256548	10.177317	-3.4735969996121	0.00122451481616001	0.00768217362915153	-1.19464836870945
SS18L1	-0.298615026178012	6.2645415	-5.75969314477268	9.45805221347599e-07	5.69457386425935e-05	5.58841160115031
RAP2C	-0.298237329842935	8.53847925	-4.18137722231932	0.000148224102444041	0.00166523871613536	0.782483837579567
RIOX2	-0.298031151832463	7.5046645	-3.54739550989131	0.000989618130184666	0.00655324808792334	-0.996775240555287
HPRT1	-0.297986649214664	8.96295075	-4.07717792704445	0.000204035541405857	0.00207941891541236	0.481405117670182
KRCC1	-0.297868219895289	9.185344	-3.86091852773276	0.000392568726593261	0.00332714696363581	-0.133328207229911
NUCKS1	-0.297671099476439	8.3085105	-3.49460590962606	0.00115269918955523	0.00734305498102388	-1.13854062883722
PPP1CB	-0.297004031413612	9.0729235	-3.6395334223704	0.000756588330092522	0.00539880399812428	-0.746738975437522
ME2	-0.296711832460732	10.06318675	-4.44541211933891	6.52418243326791e-05	0.000950608789498271	1.55785186995239
FCGR2C	-0.296144136125656	10.66408	-2.87445898579474	0.00638441242892105	0.025701150803156	-2.71097271859427
CUTC	-0.296038952879581	6.8901435	-4.18164331218988	0.000148102702024108	0.00166523871613536	0.783256474762663
TAF7	-0.296033246073298	8.7095805	-3.41133806036362	0.00146334979041668	0.00871373823090271	-1.35985493948734
TMF1	-0.295984188481678	7.19492425	-4.43415883663219	6.75837344331937e-05	0.000973566850377354	1.52447144248524
PKN2	-0.295886492146598	8.17698475	-4.44434041078437	6.54613836620881e-05	0.00095113801398033	1.55467168139323
MAN1A1	-0.295468324607329	8.30288525	-3.23532002023353	0.00240292901331416	0.0125330229403429	-1.81790418438701
DCK	-0.295407120418852	8.04663775	-4.07956856566404	0.000202551037691401	0.00206768767118226	0.488278844696103
STAMBP	-0.295167120418851	8.256403	-4.34802709562642	8.84530666885205e-05	0.00116835291388469	1.26992378157791
CCDC90B	-0.2946267539267	7.7121225	-3.8209204213443	0.00044245560715064	0.00362778215397426	-0.245406685098692
CYTIP	-0.294622722513092	9.4821965	-2.85571878657368	0.00670617153290777	0.0266677286061735	-2.75551286720021
TMEM131	-0.294597539267016	9.30295625	-4.67743997402444	3.13705722438796e-05	0.000587748047644771	2.25193513495332
G3BP2	-0.294342356020945	9.51155825	-6.36356572798564	1.3072520082668e-07	1.68079487780322e-05	7.479422210544
TBCE	-0.294302094240838	7.70097475	-4.79345772894705	2.16814244515326e-05	0.000455805850725639	2.60275658942837
DNAJB9	-0.293884083769635	8.3090615	-3.62669214508223	0.000785568854451852	0.00552952559654176	-0.781780216468304
NRAS	-0.293806753926703	7.64387325	-3.81166857452368	0.000454839676328794	0.00368958568051408	-0.271255249933344
MED13	-0.29374172774869	8.740173	-5.78658110350944	8.66119621148177e-07	5.45103027012888e-05	5.67248372877233
AKAP9	-0.293695968586388	7.7333295	-3.5797023873251	0.000900990696657606	0.00610655060690945	-0.909474289461027
SNX4	-0.293568324607332	6.827187	-4.61263545883993	3.85250188060781e-05	0.000664569969752137	2.05701607331641
RIT1	-0.293422251308902	8.30924125	-5.86842447632032	6.62486385952678e-07	4.44940350084845e-05	5.92853288529549
WASHC4	-0.293010994764401	10.42598225	-4.91043373659206	1.49104700056311e-05	0.000348933131094042	2.95868547639119
RBM7	-0.292855968586391	8.488842	-5.81880752518875	7.79386725665206e-07	5.0611170462961e-05	5.77328056618383
GNPTAB	-0.292490994764398	8.39497975	-4.50145502471041	5.47136162909679e-05	0.000845097114392124	1.72449864061586
TUBGCP3	-0.292303246073299	6.9231095	-4.64127265098462	3.51846053290813e-05	0.000624312818163941	2.14305486635814
PSMA3	-0.291773036649216	9.514564	-5.08095507301756	8.61291029304725e-06	0.00025254356114578	3.48102063858035
MARCH8	-0.291610994764398	6.83064825	-4.0134925533615	0.000247718711223043	0.0023906492171193	0.298901119369137
CNDP2	-0.291565602094243	10.1179835	-3.47532754313425	0.00121844096955043	0.00765956581111707	-1.19003345232997
RAPGEF2	-0.291483141361258	8.36998275	-4.55442194782315	4.63053033175907e-05	0.000752719104912289	1.88260322834728
SUPT7L	-0.291390994764398	7.916405	-5.19202162244797	6.01427191323126e-06	0.000203299756952888	3.82315932033844
EIF4E	-0.291154921465969	8.75426	-3.15481344894361	0.00300262263945521	0.0147666647887244	-2.02272005663554
NFU1	-0.29115277486911	6.5630855	-4.35577456863587	8.63429640739242e-05	0.00115028118518677	1.29275022748558
RAN	-0.290868167539267	10.0798885	-5.1911152397622	6.03195279840866e-06	0.000203299756952888	3.82036172779349
CLPX	-0.290839057591625	6.84342375	-4.64023456337664	3.53005589286639e-05	0.000625475474846027	2.13993330303586
BCCIP	-0.290564293193719	6.72801125	-4.59768856145016	4.03904528067456e-05	0.000690031385898163	2.01217087243842
PTPN11	-0.290205759162305	9.59995025	-5.54661183823347	1.89802605699246e-06	9.416486873951e-05	4.92328341898417
MAP3K5	-0.290155968586388	8.82808925	-4.73276957086996	2.63098929079788e-05	0.000511475864792572	2.41895650097443
HIBCH	-0.290075863874347	5.92218025	-5.372187244515	3.35099013094184e-06	0.000135824609784548	4.38083500613968
THAP1	-0.289768952879585	6.66165675	-4.54435433402275	4.77992446034933e-05	0.000770941522519022	1.85250770583092
UBXN4	-0.289474136125659	8.616618	-3.24905860036227	0.00231268141308381	0.0121472893405959	-1.78265045522744
EIF3J	-0.289457958115184	7.944181	-5.00803381634824	1.08955870988032e-05	0.000287527588907353	3.25718237918196
PMAIP1	-0.289180890052355	9.3393415	-2.2010268164967	0.0334132880962584	0.0879198839529136	-4.17999203205287
SRSF10	-0.289089633507857	8.810888	-3.00778230169651	0.00447908448774801	0.0199118583876482	-2.38868470803893
UBE3A	-0.28906057591623	8.032724	-4.82668928960979	1.94974312488763e-05	0.000423514255306153	2.70365691187314
RNF14	-0.288709005235602	6.88472225	-3.85792382402849	0.000396106955546689	0.00334895335354164	-0.141737957810108
TIGAR	-0.288342565445025	7.997093	-4.09084488022569	0.000195689421851388	0.00201255049686796	0.520723179895629
KLF10	-0.288254659685867	9.627582	-2.28938126161616	0.027270006068571	0.0755145981845246	-4.00381043274423
ZEB2	-0.287940261780105	7.64889075	-2.27884874126879	0.0279451104946546	0.0768820221081897	-4.02509384945406
UTP18	-0.287924293193717	8.66502425	-3.84508287428259	0.000411631638245543	0.00345430798995905	-0.177764584403547
SLC39A6	-0.287699842931936	8.68981125	-4.21890487146628	0.000132026962625011	0.00155801804180593	0.89163594800604
SCP2	-0.287586806282722	10.05517625	-3.7855817344816	0.000491589975936313	0.00391598617311374	-0.343982720471057
ADAM10	-0.287533036649215	10.732851	-4.97870592088612	1.19740577974343e-05	0.000303710099921426	3.1673502553078
TMCO1	-0.287532931937175	9.67486225	-6.06878983408785	3.43548370289821e-07	3.0778468967676e-05	6.55600619657412
MAPK1IP1L	-0.28745403141361	10.28279425	-4.42427745117935	6.97079565519912e-05	0.000997217745229927	1.49518348268934
TNFAIP8	-0.287418167539268	10.31417925	-4.64275069259943	3.5020155541281e-05	0.000623177889782652	2.14749973175846
HSPBAP1	-0.286537068062829	8.1865265	-3.20332825299841	0.00262619962658426	0.013344020470514	-1.89965822206293
KIF2A	-0.286367329842934	8.258304	-2.44232074715934	0.0189852491228564	0.0575590429896817	-3.68641244465224
HEATR1	-0.2861432460733	8.1922955	-3.94086443969564	0.000308663021182569	0.00278020875216224	0.0922455036181073
NUP160	-0.285949685863876	6.0947935	-4.74438826598219	2.53541749350361e-05	0.00049678962356912	2.45409703346997
CHD9	-0.285907591623037	8.121608	-3.90936809106797	0.000339405885270037	0.00298516554538182	0.00313265806676988
CHCHD7	-0.285871937172778	7.7426295	-4.38639596331862	7.84747786889952e-05	0.00107787672212581	1.38310715278817
FASTKD3	-0.285833979057593	7.02877875	-5.09879912760133	8.13070152896671e-06	0.000245362829367321	3.53589392553767
ZCCHC2	-0.285817643979059	6.433718	-4.81681866846183	2.01224250731276e-05	0.000432544953521667	2.67366858015241
ARL6IP1	-0.285793612565447	9.44262125	-3.40901149349771	0.00147308614438189	0.00874938730330232	-1.3659972097179
COG5	-0.285751780104713	8.58191275	-4.35644739249888	8.61620567748507e-05	0.00115014576656706	1.29473323903283
ATG5	-0.285573455497382	7.97229275	-3.56678159677731	0.000935481279029761	0.00627176989394926	-0.944438065364783
YWHAQ	-0.285553560209422	10.5012175	-5.0215097466388	1.04328132674485e-05	0.000279477716967955	3.29849734045545
NARS	-0.285405235602099	11.04399925	-6.55717890244639	6.93528175193027e-08	1.26497499366458e-05	8.08517434898101
MANEA	-0.284885392670158	5.36188675	-4.09929822386279	0.000190694535666248	0.00197923374549663	0.545068824011276
ZC3HAV1	-0.28466670157068	8.89227225	-3.61253484874897	0.000818756615893443	0.00568272988636059	-0.820340795630788
PIGK	-0.284529895287957	6.44344975	-4.45839945653307	6.26378532437595e-05	0.000924877730693273	1.59641040649441
INTS12	-0.284339528795813	7.59800725	-3.97629416565401	0.000277306939507413	0.00256866166595253	0.192856300661132
GLO1	-0.284266858638746	9.427443	-4.49608862155167	5.56448549558276e-05	0.000856281806472865	1.70851242073217
UBA2	-0.284222827225131	9.239865	-5.2750813844035	4.59432573139919e-06	0.000168590006054864	4.07988089343451
MFF	-0.283912617801048	7.81951325	-3.86872526170886	0.00038348837833831	0.0032690078051753	-0.111391479010523
VPS41	-0.283900575916231	8.9083045	-4.82362236484789	1.96895453849633e-05	0.000426939565401574	2.69433751853997
ATXN1	-0.283874450261781	7.825974	-3.91370377418164	0.000335004119981816	0.0029537169806466	0.0153810590404886
TXNDC15	-0.283856806282722	8.45762725	-4.09653431522034	0.000192313848377374	0.00199052589525361	0.537106546471416
VRK1	-0.283849424083769	6.3869705	-2.89626411084928	0.00602817215166182	0.0246269496696514	-2.65890812283326
SUCO	-0.283741413612565	6.90974075	-4.76946947358519	2.34061871157911e-05	0.000478504524759952	2.53003249210924
HNRNPA2B1	-0.283566596858641	11.0999075	-5.975940610014	4.65770011571957e-07	3.54413831504723e-05	6.26515614151367
NLRP3	-0.283410209424087	8.83732575	-5.0093362324092	1.08499889443666e-05	0.000287527588907353	3.26117434200062
TMEM251	-0.283379685863878	6.955291	-3.02586384663376	0.00426625660892965	0.0192977318455706	-2.34426194551753
DNM1L	-0.283279005235607	8.06312925	-4.23447296453077	0.000125826891762043	0.0014977264285265	0.937024515942778
SARAF	-0.283247277486915	11.2168435	-4.95100457259427	1.30893627068601e-05	0.000323179567776681	3.08260655361333
TAF2	-0.283219633507858	7.95278325	-4.80759865157652	2.07240558493691e-05	0.000441650282989219	2.64567082882635
KMO	-0.282646701570684	8.24658775	-3.76915756321902	0.000516182711405995	0.00405974265666998	-0.389652218426693
CREBL2	-0.282636492146599	9.64907075	-4.60090651303985	3.99814815726007e-05	0.000684931375614594	2.02182207075746
RAB21	-0.282500785340313	8.13269075	-4.0763114768817	0.00020457618725758	0.00208321711868289	0.478914243597745
C21orf91	-0.28228387434555	6.76018225	-4.72675196785355	2.68187462631234e-05	0.000519738921721125	2.40076545806007
RPS6KA5	-0.282007591623036	7.79181	-4.71038110188699	2.82526592475948e-05	0.000542442310600493	2.35130850775844
OTULINL	-0.281974083769634	7.722131	-4.05913147349688	0.000215588581587983	0.00215466976425121	0.429569523404351
IQGAP2	-0.281605183246073	9.722436	-3.99922646841063	0.000258684448899019	0.00244734036589972	0.258182285424326
DDX60	-0.281278167539268	7.168619	-3.716577110714	0.000603164898481051	0.00455788616738736	-0.535226482751196
TNFSF10	-0.28095104712042	11.289042	-3.14198495801578	0.00311037686756412	0.0151762408687639	-2.05507320426995
ZNF217	-0.280720628272253	9.28723875	-3.76381183409037	0.000524440442935088	0.00410974237568134	-0.404496602968651
ATP8A1	-0.280708481675393	6.902299	-3.96358825413275	0.000288178823040795	0.00263008237098968	0.156730517620855
NOL7	-0.280682879581153	9.17560175	-3.75275198737177	0.000541931897547111	0.00421305904844715	-0.435176804165401
DESI2	-0.280417748691102	7.195549	-3.90816245592796	0.000340639826724594	0.00298794608972075	-0.000272226752667137
ING2	-0.280322041884819	6.9583845	-3.67359816408129	0.00068460900079721	0.00503033497445959	-0.653486423735218
LRPPRC	-0.280207277486914	8.5567525	-3.22535478036235	0.00247046985451602	0.012751243281549	-1.84342098481986
P2RY14	-0.280146335078538	6.8315655	-2.32023859155454	0.0253753535364453	0.071497162633469	-3.94102357153646
TMOD3	-0.280132303664923	5.98655275	-4.38417902792773	7.90200231178272e-05	0.00108416520656019	1.37655820149759
ABHD3	-0.28005685863875	9.495813	-5.8704135680365	6.58183707191735e-07	4.44940350084845e-05	5.93475820594943
CCDC88A	-0.279748010471206	7.4807515	-3.80951011271692	0.000457776750694017	0.00370855979024029	-0.277281587006364
E2F3	-0.279691413612566	7.88586675	-3.52102991196477	0.00106808876889574	0.00695407086646399	-1.06771819233691
TMEM33	-0.279373193717279	8.1268495	-4.75653384503852	2.43916896307129e-05	0.000486382840015646	2.49085560968703
PIN4	-0.279198376963351	7.8346125	-3.66753426671501	0.00069692028992009	0.00509849923100436	-0.670117695383578
ZNF271P	-0.279122198952878	5.96741475	-3.11122007568255	0.00338386675591314	0.0162420398543525	-2.13233749371493
PIK3R4	-0.279119109947646	7.6594135	-5.27626915898275	4.57664647644408e-06	0.000168439603107822	4.08355696297974
COMMD8	-0.278827015706808	10.15815625	-3.99017936523478	0.000265881444118152	0.00248885098218675	0.232391311218231
CETN3	-0.278641884816754	5.9618905	-4.08303619426992	0.000200416430037917	0.00205171584446584	0.498252099425264
LYPLA1	-0.278597801047123	10.03105925	-4.41281668523469	7.22537523662064e-05	0.00101979194418542	1.46124151758554
ARFGAP3	-0.278484869109947	8.31742825	-4.87351915904635	1.67836985720714e-05	0.000377208696264235	2.84613869685476
CDV3	-0.278311047120418	10.33450375	-5.12806181617462	7.39713913695255e-06	0.000231184885836549	3.62596207077207
PRELID3B	-0.278178115183247	6.5028065	-3.05169819230436	0.00397861684225896	0.0183452675758412	-2.28050410055494
DIMT1	-0.278159842931938	8.55826325	-3.68313307513762	0.000665673298738526	0.00490573138696016	-0.627308117721554
CDYL	-0.278121413612567	8.37673275	-5.41921115413156	2.87541054805432e-06	0.00012340386514712	4.52685784541817
YY1AP1	-0.278105968586388	9.2261105	-4.77659264119415	2.28803751839324e-05	0.000473340802222292	2.55161760809396
PPID	-0.277722198952883	8.8538845	-3.53985392097006	0.00101148032501124	0.0066766314375276	-1.01709571980057
POP4	-0.277353403141364	9.131235	-5.28485675923111	4.45081835777908e-06	0.000165279940393814	4.11013884789045
MIS12	-0.277289214659688	6.852959	-4.05422500297421	0.000218838119247056	0.00217662325021751	0.415492672509773
TXNRD1	-0.276777539267018	9.20283275	-4.76042360397548	2.40911246532334e-05	0.00048506853745788	2.50263320723174
SNAPC5	-0.276554240837698	8.1399145	-5.41709257313924	2.89531682691933e-06	0.000123404173897871	4.52027532405457
ABI1	-0.276539895287957	9.509262	-4.6827245368422	3.08484949868217e-05	0.000578840973254992	2.26786402715776
MFAP3	-0.276198900523561	8.255148	-5.20427808695553	5.78016869558562e-06	0.000199116861574162	3.86099790512169
OAT	-0.276188743455499	9.45680925	-3.7757941221032	0.000506105620965887	0.0040033341944132	-0.371209611976167
CUL5	-0.276131675392673	8.04545425	-5.20177565611486	5.82722038220913e-06	0.000199654735913093	3.85327104306684
POLR2K	-0.276129476439793	8.37511925	-3.771025911173	0.000513326337742487	0.00404754390783221	-0.384461728554093
TRAPPC11	-0.276080785340315	7.103458	-5.10171179463778	8.05457012609299e-06	0.000244854983514538	3.5448544151521
TXNDC9	-0.275933403141362	8.779883	-4.88674184461826	1.6087420376818e-05	0.000368737980470646	2.8864294890615
LYRM1	-0.275920890052355	8.12973625	-3.12959944797901	0.00321786926002806	0.0155903251688	-2.08623393535432
DCTN6	-0.275891465968586	9.12127125	-4.77635062712625	2.28980473541381e-05	0.000473340802222292	2.55088410280393
NR3C1	-0.275879685863877	9.80252325	-3.6211969594302	0.000798294159435985	0.00557816476590677	-0.796756563374981
SLC35A3	-0.275857277486912	7.105616	-4.70934085399877	2.83462832639729e-05	0.000543069879674281	2.3481674612548
RNF219	-0.275847120418849	6.31838525	-4.17469208777094	0.000151306174181698	0.00169067610664469	0.763078597302204
TBC1D9	-0.275674554973826	9.84339475	-2.81313879045123	0.00749422158611197	0.0288756850986477	-2.8559963353833
PRPS2	-0.275647382198955	7.00886375	-4.83885228885327	1.87535768470808e-05	0.000410955147763857	2.74063084253
RBBP7	-0.275501256544501	8.86576375	-4.12217214250568	0.000177793308167261	0.00189285012978416	0.611046148307166
RFX5	-0.27542319371728	8.94647525	-4.24437336161937	0.000122032903183013	0.00146522177945683	0.965921314101898
PRRC2C	-0.275341099476442	9.917128	-4.99668739994378	1.13009326022707e-05	0.000292715730020562	3.22241450329608
IFI16	-0.275075287958121	11.04962925	-5.03405121467072	1.00196226566934e-05	0.000273666956188213	3.3369683662812
PPP2R5E	-0.275065235602095	7.450125	-3.59270290908203	0.000867521752392662	0.00592177891850643	-0.87422979145897
ERBIN	-0.275056858638743	9.437671	-3.75828753114513	0.00053310801694295	0.00416381532376789	-0.419826438462618
CASP7	-0.274890942408377	6.556246	-2.71259101982513	0.00970886220545041	0.0349141832224417	-3.08923383112634
PCNP	-0.274873717277492	9.190767	-5.02771736027518	1.02262328349791e-05	0.000275132246967995	3.31753672261305
ICE2	-0.274819057591625	6.36344725	-4.99442329376447	1.13835838184381e-05	0.000294147062708515	3.2154788194411
LAP3	-0.274306806282725	10.7177785	-2.27165058481785	0.0284150444462977	0.0778854798381062	-4.03959595735301
INSIG2	-0.27419780104712	6.94837175	-4.27962452154253	0.000109410107726633	0.00134624361719586	1.06901178899194
FAM49A	-0.274196335078532	9.27873225	-3.40548615922718	0.00148795715036516	0.00880373653852958	-1.37529993722537
SMARCA2	-0.274146439790579	8.64604625	-3.68886727337037	0.000654529638144064	0.00485243939145297	-0.611548811420118
TRA2B	-0.274140314136126	10.6268835	-4.7729124756472	2.31505637793527e-05	0.00047715393069371	2.54046466823139
PHF3	-0.274073246073298	8.27593925	-3.87981914554176	0.000370933718909617	0.00318828199281773	-0.0801837885654884
UBE2W	-0.273952408376964	6.04448625	-5.14088438729929	7.09672965462821e-06	0.000227364230559151	3.66545976309014
CD86	-0.273937696335082	10.724172	-4.31771235057861	9.72055546044209e-05	0.00124549637784983	1.18074391359903
FPR2	-0.273798743455499	9.168714	-2.77103338418128	0.00835741312614361	0.0313352463735064	-2.95436623840395
CLP1	-0.273759162303667	8.34496725	-4.0034099369504	0.000255420830009487	0.00242943600813472	0.270116601838252
TSN	-0.273494816753928	9.0372645	-4.65772214757988	3.33964516439852e-05	0.000610673272996321	2.19254568857757
EIF4E2	-0.273267382198952	9.1035245	-4.45925187084174	6.24705543677606e-05	0.000924608932963407	1.59894244868283
EPM2AIP1	-0.273258376963353	8.855585	-4.56295719619689	4.50747567099987e-05	0.000739837262691317	1.90813389942963
SP3	-0.272851047120417	9.63197225	-3.80024415197087	0.000470594852862723	0.00378520619977714	-0.30313386037388
WRB	-0.272807434554976	7.72372375	-3.62345032906266	0.00079305218923731	0.00555405211920404	-0.790616699270353
ASNSD1	-0.272576806282723	7.22379475	-3.99436021930186	0.000262531710113069	0.00247165296328582	0.244306791662788
C5orf15	-0.272541518324608	9.468366	-6.1309922839804	2.80171121803936e-07	2.6937693207242e-05	6.75089158344478
CLMN	-0.272329842931937	6.84172125	-3.5265545966544	0.00105116715698458	0.00686228949564055	-1.05287549363391
AMZ2	-0.272221884816754	7.99643975	-4.4012125062421	7.49241839795587e-05	0.00104885401117208	1.4269048452809
PTRH2	-0.272208900523562	8.71159175	-3.5412074618684	0.00100752274800535	0.00665404933094268	-1.01345031114502
RTN1	-0.271870157068062	8.80203975	-2.22983374951526	0.0312872181869226	0.0836686863243643	-4.12314183603586
CASP3	-0.27176162303665	6.864695	-3.46969772641874	0.00123830684568631	0.00774910181990276	-1.20504224820192
COPS8	-0.271708743455498	8.4852965	-4.82908731410646	1.93485068493621e-05	0.000421756644029241	2.71094476293028
BCLAF1	-0.271591623036649	9.86866125	-4.16346374891887	0.000156624039594301	0.00172522909688109	0.730512475848802
ASCC3	-0.271553874345551	7.303835	-4.70904555391533	2.83729163935285e-05	0.000543069879674281	2.3472758320909
TMEM59	-0.271498481675396	10.705181	-5.78440118402487	8.72322736591853e-07	5.45103027012888e-05	5.6656666941254
CAB39	-0.271490628272254	9.80844275	-5.98535709257994	4.51614037953984e-07	3.53028720011351e-05	6.2946485090327
ANXA4	-0.271432722513092	9.3757015	-3.5138823673065	0.00109036883487244	0.00706205987411119	-1.08690285579566
EIF2AK3	-0.271273246073299	6.7513845	-3.23856181354388	0.00238133753949179	0.0124518252539278	-1.80959343579804
C11orf58	-0.270972408376965	10.265816	-3.896637507927	0.000352656959781532	0.00306527986728481	-0.032796928350499
RBM26	-0.270955602094245	7.1759735	-3.92947735170516	0.000319452355297642	0.00284843103001916	0.0599919265773776
BTK	-0.270898010471205	9.2061525	-4.04354219148337	0.000226078971674622	0.00222191559879583	0.384867432452851
AGFG1	-0.270628848167538	9.28585825	-3.92305210171345	0.000325700838238599	0.00289997666667146	0.0418105484096376
VPS26A	-0.27053434554974	9.8954155	-5.25240721348031	4.94511132740407e-06	0.000177780335634182	4.00973183168085
SELENOF	-0.270486230366492	10.407891	-4.48899383090355	5.68999352764854e-05	0.000869740288413892	1.68738672060176
ALG8	-0.270364712041887	7.9979475	-4.31599462293415	9.77260937882091e-05	0.00124937521322508	1.17569728976508
NPAT	-0.270256230366492	7.11587775	-4.74150537303753	2.55880723739345e-05	0.000500581800715945	2.44537562912766
CASP8	-0.270128481675394	9.73664925	-4.00678302320374	0.000252818576095094	0.00241570664948272	0.279742931696139
DSE	-0.270012094240839	9.3149595	-3.63099393341008	0.000775743510822502	0.00549175043649058	-0.770048386518297
NDUFA8	-0.269798376963351	8.64911975	-3.27357186265185	0.00215959299051512	0.0115653850869426	-1.71953424707484
VPS4B	-0.269754397905762	8.96579125	-5.59984478811881	1.59518254768688e-06	8.31304585670602e-05	5.08923236203446
UBL3	-0.269735287958117	9.501493	-4.62358611915933	3.72123634108761e-05	0.000651899637549571	2.08989843639038
SMC5	-0.269573926701572	7.027848	-6.14521837310985	2.67404049630579e-07	2.63521614907371e-05	6.79546435003627
CDK7	-0.269562879581151	7.078514	-3.98496463707415	0.000270117749780375	0.00252469513980858	0.217536679037687
AZIN1	-0.26950832460733	9.5283515	-4.28201585256939	0.000108601642518569	0.00134161969338428	1.07601637617668
PSMD11	-0.269455392670158	9.06563575	-5.97901286352566	4.61103383389816e-07	3.53028720011351e-05	6.27477827556038
ZBTB24	-0.269437486910993	6.89785025	-4.67260183151131	3.18561675246438e-05	0.00059237188277085	2.23735627125722
SERTAD2	-0.269184869109948	9.21090425	-4.47677935727981	5.91260891064207e-05	0.000888898040226589	1.65104142098466
OSER1	-0.269071256544505	7.9037635	-3.50674797689179	0.00111305173320382	0.00716407921480383	-1.10603185182934
CASP1	-0.269047329842934	11.9947135	-5.11604128951709	7.69018297559569e-06	0.000235509480114354	3.58895190449703
CREBBP	-0.268910837696335	9.2094005	-4.1280162526058	0.000174636004169231	0.0018656419980284	0.627926165545803
IDE	-0.268712984293194	7.72734975	-3.62447246703091	0.000790685338818289	0.0055429887672246	-0.787831000878397
APC	-0.268524764397907	6.66306475	-5.338600639958	3.73774819066785e-06	0.000147172351774137	4.2766489759599
C5orf22	-0.268423560209424	8.39136175	-4.5567330994088	4.59688779033614e-05	0.000749214182175284	1.88951491828848
IFIT2	-0.268229947643979	7.67178925	-2.13575648887472	0.0387106314542083	0.0975722110951534	-4.30664847194812
CPSF6	-0.268005602094241	7.777855	-4.15150898645937	0.000162486252444313	0.00176937400269255	0.695876767849078
ADSL	-0.267712617801049	9.33166475	-4.28331713559472	0.000108164159241014	0.00133754742479192	1.07982863478682
DIAPH2	-0.267554188481675	7.35934225	-3.15225465683428	0.00302382965742572	0.0148591756105591	-2.02917957704359
SNAP23	-0.267540471204191	10.85509425	-4.07504647944869	0.000205368022596757	0.00208785211825211	0.47527800929205
MDH1	-0.267464397905758	10.05702175	-4.58256957917965	4.23676503493984e-05	0.000710116172004849	1.96685327627716
CCNC	-0.267256753926706	9.657249	-4.72120766702208	2.72961517552435e-05	0.000527342944268356	2.38401072238143
TRPS1	-0.26722277486911	6.709049	-2.68606114100371	0.0103866996076349	0.0368074957809986	-3.14980514974114
STAM2	-0.267067068062827	6.95766375	-5.21299646679469	5.61916543119125e-06	0.000195771092255801	3.88792306278756
XIST	-0.266403821989529	9.33841425	-3.16393576719168	0.00292815653662416	0.0144985231529791	-1.99966580947377
NCK1	-0.266343979057596	7.9885605	-3.85997317003147	0.000393682343980558	0.00333299802893574	-0.135983285726887
LAMP2	-0.266309476439796	9.72492375	-3.84079700807365	0.000416943121528908	0.0034877038867895	-0.189776913107601
ALG6	-0.266106963350785	8.0279465	-4.24152805815917	0.000123111674645719	0.00147247261391596	0.957614021126208
PSPC1	-0.266052670157071	6.4772045	-5.76560193015651	9.27689448483987e-07	5.61274742904727e-05	5.60688470155776
VPS13B	-0.265893350785341	7.231088	-4.7372189872619	2.59397751844317e-05	0.000505866401906457	2.43241095715614
PPM1B	-0.265885968586387	8.87578825	-4.31005252701236	9.95479001786285e-05	0.00126246687721424	1.15824511747209
UGP2	-0.265733089005236	10.3208555	-4.40032034030124	7.5133452831562e-05	0.00105015281542132	1.42426619170151
CBX1	-0.265625340314139	7.94282025	-4.92165483147366	1.43831248074142e-05	0.000340638319928403	2.99293622239628
PYROXD1	-0.2655164921466	7.79442375	-3.77808149015211	0.00050267667815155	0.00398479578173149	-0.364849629202358
ST3GAL6	-0.26549382198953	7.01318025	-3.71046722454397	0.0006141452431293	0.0046193107644225	-0.552078895499871
HMGN3	-0.265317434554975	10.25790725	-4.69062323719307	3.00840685787521e-05	0.000569358458075413	2.29168186992953
USP9X	-0.265151518324606	9.287116	-4.22381013233495	0.000130041909145817	0.00153903606787745	0.905930433275047
DHX15	-0.26492659685864	10.75462775	-6.30452068486046	1.5862951766105e-07	1.92890383093137e-05	7.29452108908526
STX6	-0.264717434554978	8.30577725	-3.55306194178684	0.00097349086499314	0.00646024997245046	-0.981492597867844
CLEC4A	-0.264596910994765	10.784703	-3.5746070309096	0.000914443766148388	0.0061774760520362	-0.923270082690086
RWDD3	-0.264322617801048	6.07899875	-3.95037014193792	0.000299927820688759	0.00271223176326273	0.119201075143312
PGGT1B	-0.264263821989531	6.12443575	-2.93863634735808	0.00538839565134416	0.0226934707176983	-2.55700549172011
MINPP1	-0.264146492146597	5.744311	-4.71391753420112	2.79366464874839e-05	0.000538040724199165	2.361988242122
IFIT5	-0.26387209424084	8.016942	-3.51251945925746	0.00109466751195054	0.00708250451263566	-1.09055871032032
PAXBP1	-0.263818638743454	7.76064375	-4.80522378495021	2.08818743048433e-05	0.000443489532539335	2.63846144284512
POLD3	-0.263771937172778	7.80064975	-5.0575870587959	9.28743791763662e-06	0.00026239656604202	3.40921828423464
SIRT1	-0.263708638743458	7.645962	-3.80373006238461	0.000465732405359405	0.00375828173303364	-0.293411493286512
PANK2	-0.263619057591624	9.6716305	-4.57405051722659	4.35233260314186e-05	0.000722650351763968	1.94133792839192
SEPT7	-0.263613979057595	10.634208	-4.95569359780626	1.28936059150057e-05	0.000320479747823277	3.09694378099075
SUB1	-0.263606335078535	11.1545915	-3.81289239484522	0.000453182496331402	0.00368578524721205	-0.267837695100392
FEM1C	-0.26348104712042	6.26584425	-5.43051318798838	2.77149212611132e-06	0.000120191667273282	4.56197948786911
C1GALT1C1	-0.263322146596859	6.967876	-4.49791309370568	5.53265197932745e-05	0.000852440776392527	1.71394674545141
CSNK1A1	-0.263082984293197	10.4492225	-6.19747640348109	2.25301519418615e-07	2.36814808927888e-05	6.95919499888013
NSMAF	-0.262865916230373	9.20938475	-3.17251013728821	0.00285975881046885	0.0142619977990531	-1.9779601740987
G3BP1	-0.262839424083771	7.8523245	-3.44115235054744	0.00134389783664161	0.00818681967969837	-1.28094233499376
WDR61	-0.262729633507854	9.214757	-4.9130092111526	1.47877695508216e-05	0.000346715889865482	2.96654513287845
TRIM33	-0.262580261780106	8.0674485	-3.81675373739766	0.000447992023229557	0.00365555596323434	-0.257051471665167
WDR44	-0.262461623036647	6.83171325	-4.06447487533058	0.000212103070201185	0.00213334353230702	0.444907853622985
GTF2A2	-0.262397643979062	9.70417125	-4.21878477023801	0.00013207593418267	0.00155801804180593	0.891286037469789
LTN1	-0.262138429319371	7.89013575	-3.87249251303776	0.000379179615444524	0.00324043397228979	-0.100798483955904
MRE11	-0.262134502617803	6.43313325	-4.50854989225965	5.35058830274021e-05	0.000832559485736533	1.74564310341868
TOMM20	-0.261471361256545	9.7350455	-4.17871945533082	0.000149442017570518	0.00167437158439669	0.774767592472593
BZW2	-0.261221361256544	8.90990325	-4.28077366371029	0.000109020872193056	0.00134505427149747	1.07237763159256
KDM3A	-0.261045078534032	8.1491575	-3.75741882234947	0.000534483537672181	0.00416583678362055	-0.422236122452683
EIF3M	-0.260797801047124	10.556844	-4.03879303518566	0.000229372300102873	0.00224893647286635	0.371263336378759
CCNL1	-0.260797643979059	10.103197	-3.86198635258463	0.000391314513108218	0.00331974959376281	-0.130328822325018
ACVR1	-0.260535968586388	7.573002	-5.12233790648592	7.53527423677533e-06	0.000233067347527991	3.60833658276079
RPA1	-0.260470732984292	8.9858105	-3.20234811167971	0.00263334107329732	0.013369352980805	-1.90215542044757
SREK1	-0.260088010471206	7.880234	-3.20895974625907	0.00258552208048123	0.0131859499852832	-1.88530163023503
SERBP1	-0.260012303664926	10.6577235	-4.8631173819414	1.7352268676629e-05	0.000387784123236449	2.81446190012764
USP14	-0.259982408376965	8.56537875	-4.7649702963184	2.37444229823452e-05	0.000480827079098942	2.51640310606943
NUP153	-0.259893612565446	7.95247275	-3.60286504087265	0.000842195225804716	0.00579997078603881	-0.846635107512529
PSMA7	-0.259436858638745	10.181382	-4.58744067599904	4.17204587245227e-05	0.000704965497681869	1.98144903210132
MLH1	-0.259128848167542	8.92984675	-6.06531526063411	3.47484065812753e-07	3.0778468967676e-05	6.54512061476703
STAM	-0.25906984293194	6.97394925	-4.15650014159909	0.000160013194372574	0.00175167135904946	0.71033260020365
PAPSS2	-0.259039371727749	6.88223875	-2.67499150555099	0.0106822274142062	0.0376396780165908	-3.17495674916529
QTRT2	-0.258665497382198	6.3100115	-6.35446245993031	1.34682811198877e-07	1.68734435080775e-05	7.4509189933886
SSBP2	-0.258504397905761	7.57536175	-4.48707565285502	5.72440081331144e-05	0.000870434152577613	1.68167690951278
GNAI3	-0.258310942408377	10.1629765	-4.58494602902028	4.20506831666713e-05	0.000708026336945917	1.97397349239053
DUT	-0.258038691099477	9.93194175	-3.40100404470823	0.00150707123453014	0.00888377332017183	-1.38711984246467
RALGAPA1	-0.257919842931937	6.2903255	-4.5401429220482	4.84381329902645e-05	0.000774034283091667	1.83992442639803
CLK1	-0.257750785340316	7.931411	-2.72689861565922	0.00936049797419613	0.03406638978109	-3.05639772081456
ENTPD1	-0.2572487434555	9.4645945	-4.69932740605316	2.9263281242206e-05	0.000554973206799818	2.31794140650012
MAGT1	-0.257022617801048	6.73836725	-3.17553702034861	0.00283597647734972	0.0141775962307814	-1.97028940864793
CRBN	-0.256674764397909	9.5514305	-4.03502061473993	0.000232021510430557	0.00227235482159076	0.360461831424478
ING3	-0.256609895287959	8.52088575	-3.54338658201814	0.00100118247625351	0.00662275533491853	-1.00757990506999
HSP90AA1	-0.256609842931937	11.312116	-4.61555539370333	3.81706193479031e-05	0.000661067787397076	2.06578175148125
SYPL1	-0.256201780104712	9.2391595	-4.26633452897774	0.000114011553948665	0.00138635814080911	1.03010919155684
SEC23A	-0.255947015706807	7.74152675	-3.28713655306009	0.00207906913213354	0.0112507392870211	-1.68449117049867
HERC1	-0.255865863874345	8.0339235	-3.43265871951739	0.00137694328484743	0.00832678086882625	-1.30346117806876
HSP90B1	-0.255808010471206	8.73603775	-2.71351724912145	0.00968595243511995	0.0348470727221457	-3.08711171472373
DCUN1D1	-0.254757696335082	7.937421	-3.47744279599179	0.00121105603688825	0.00763166571513536	-1.18439095549385
DCAF6	-0.254754607329843	7.25340775	-4.93726771152505	1.36799125363843e-05	0.000332039051250048	3.04062213790735
SOAT1	-0.254746596858639	6.82524825	-3.29986806864834	0.00200609458520602	0.0110095536019072	-1.65152530993228
HNRNPA0	-0.25465821989529	9.21584225	-3.61311836732187	0.000817362476639254	0.00568259349650037	-0.818752947036448
SRSF5	-0.254494973821991	10.889199	-4.84338551413589	1.84835612386787e-05	0.000406474485892433	2.75441714521736
LAMTOR5	-0.254413036649217	9.98749275	-4.30044755171481	0.000102563192284462	0.00128575021936525	1.1300530374609
UCHL3	-0.254351884816755	8.521646	-3.77189508849596	0.000512002728603732	0.00403967547256494	-0.382046640559377
LARP1	-0.25397219895288	8.925555	-3.88655013232291	0.000363511498335268	0.00313706427541368	-0.0612297217615208
SERINC1	-0.253950942408379	10.31515075	-5.14576509851505	6.98558703910151e-06	0.000225002897737986	3.68049879338175
VCPKMT	-0.253677696335082	6.1568655	-3.40432578999578	0.00149288324564757	0.00882145349965068	-1.37836079452961
CKS1B	-0.253528952879583	7.00248875	-3.57558739882296	0.000911840440698873	0.00616324631388998	-0.92061649337968
NDUFAF1	-0.253404764397906	7.75630725	-4.41322447023251	7.21616267795243e-05	0.00101979194418542	1.46244870111219
BDH2	-0.253210994764399	6.81836025	-4.74729362362075	2.51205866357077e-05	0.000493772798799813	2.46288782587781
AKAP13	-0.253109267015706	10.098749	-5.32209162084091	3.94378929738211e-06	0.00015285880829822	4.22547310893511
GNPAT	-0.252930366492148	9.03580775	-4.76774658102661	2.35351446105663e-05	0.000479387055887865	2.52481292541617
LPAR6	-0.252776492146598	10.89653225	-3.2348687173344	0.00240594953518839	0.0125406942853229	-1.81906077280576
DNAJC3	-0.252634293193719	6.03117225	-4.40815026404637	7.33162174253424e-05	0.00102983130773106	1.44742996834394
PIK3CA	-0.252515706806282	7.04577775	-3.99106446807146	0.000265168846054961	0.00248656413768422	0.234913424059175
MRPL22	-0.252396020942409	7.30027325	-3.82089713175437	0.000442486368121091	0.00362778215397426	-0.245471789587108
MED28	-0.25176115183246	8.708454	-4.33186170532157	9.30196950094568e-05	0.00120556246311629	1.22234119794166
TMEM184C	-0.251382774869111	7.1193955	-5.98139675603354	4.57514551975551e-07	3.53028720011351e-05	6.28224459774961
DYNC1I2	-0.25128104712042	9.600941	-4.42006711140112	7.06328207248739e-05	0.00100580812336465	1.48271082078404
KIF5B	-0.251077801047124	10.18377525	-3.16392702180392	0.00292822708201344	0.0144985231529791	-1.99968793015961
SUN1	-0.250647905759164	8.478496	-2.98128867537614	0.00480899818428781	0.0209652036835577	-2.45347133241798
CDK13	-0.250511518324609	8.2004935	-3.32733765605044	0.00185685715801152	0.010406958576962	-1.58015210343388
USO1	-0.250478638743457	9.1902115	-4.3549014495696	8.65782807322283e-05	0.00115128869273311	1.29017704467831
HIGD1A	-0.250475078534032	10.02965025	-3.75169018269686	0.000543640499892203	0.00421686874306629	-0.438120023660552
SIK3	-0.250291518324609	8.272488	-3.63897534112712	0.000757826151796692	0.00539880399812428	-0.748263147487027
SON	-0.250235287958116	10.59436675	-4.4979528933954	5.53195954749588e-05	0.000852440776392527	1.71406529954544
KIAA0232	-0.250166439790577	8.6434435	-3.62707385450031	0.000784692207779694	0.00552952559654176	-0.780739499988414
PCM1	-0.250157382198955	8.64481	-4.05737582860574	0.000216745908387716	0.00216275100702562	0.424531711474217
ZMPSTE24	-0.250127905759165	9.2373675	-4.7342546965915	2.61857801897416e-05	0.000509862216159128	2.42344695095033
ISCA1	-0.25009722513089	8.265782	-3.16474141878275	0.00292166457287395	0.0144833755784794	-1.99762782851877
AGTPBP1	-0.250087277486914	9.48529	-3.70740377342772	0.000619723010698966	0.00465279933516905	-0.560523539085223
RNF13	-0.250070785340316	10.82023125	-4.8828335244251	1.62902002698053e-05	0.000370050098802921	2.87451775186707
PBRM1	-0.249953926701572	8.5619165	-4.11353331901856	0.000182562566057021	0.00193036957101895	0.586111261670765
POT1	-0.249940942408378	6.47258425	-4.37740111828683	8.07101330117048e-05	0.00110195057001665	1.35654287503084
TRIP12	-0.249925863874346	9.63017175	-5.2665639936756	4.72310230601616e-06	0.000171790726983925	4.05352413968823
NDUFB6	-0.249683036649218	8.57724125	-3.74461857860384	0.000555153138687665	0.00428025803242083	-0.457711755703911
RPS6KC1	-0.249307068062827	7.2488355	-3.97830521186682	0.000275623093598292	0.00255688349281945	0.198578680255278
MIS18BP1	-0.249223926701571	5.64694775	-5.42341189370056	2.83634155998139e-06	0.000122149806834893	4.53991073088633
GTF2E1	-0.249222617801047	7.4605825	-4.64209544526432	3.50929661129844e-05	0.000623578880658088	2.14552917810072
USP10	-0.248949581151836	8.79436225	-5.02937135279742	1.01718765096563e-05	0.000274264748585364	3.32261051691266
ATP11B	-0.248695706806283	7.026978	-5.23326798933076	5.26179610323427e-06	0.00018646302019547	3.95055793977964
HCFC2	-0.248660209424083	6.50153425	-5.55164152787174	1.86711907764523e-06	9.33785400001365e-05	4.93895591022515
PPP1R12A	-0.248602879581153	8.70252975	-3.96552457056233	0.000286495677077654	0.00262437657518031	0.162232710256448
TAOK3	-0.248315654450266	9.00872675	-2.4697102559981	0.0177689018105202	0.0548774126384169	-3.62795749664755
ATP8B4	-0.248124083769634	6.54835825	-2.30065253595735	0.0265637442423347	0.0740382291770063	-3.98095080058966
XPO1	-0.24800047120419	10.17625025	-4.52726047407263	5.04449694169358e-05	0.000798047137344712	1.80145532592827
TBK1	-0.247760209424083	8.496823	-3.97400233666654	0.000279238064368928	0.00258076729684636	0.186336463680925
RDH11	-0.2475777486911	9.22470775	-3.79857330925762	0.000472942851839198	0.00379916463171086	-0.307792455554376
FNBP4	-0.247178324607333	9.09541025	-3.5133767429441	0.00109196170708353	0.0070686853094765	-1.08825922550961
SH3YL1	-0.24714544502618	6.3721235	-3.74455137966097	0.0005552636599343	0.00428025803242083	-0.457897844868743
NASP	-0.247094607329846	7.91125975	-3.595385762491	0.000860765211705489	0.0058983817241896	-0.866948489266797
ADD3	-0.246727277486915	10.91121625	-5.08255980300174	8.56841062426607e-06	0.00025254356114578	3.48595388290213
DPP8	-0.24663408376963	9.10882425	-2.82755093310249	0.0072183225781969	0.0281537279677283	-2.82209771456013
MAPK9	-0.246491308900524	7.48409425	-3.51065466458682	0.00110057548634548	0.00710960299851198	-1.0955596181184
ALCAM	-0.246404397905759	7.6828285	-2.8833422840773	0.00623697441259409	0.0252474092744284	-2.68979290098196
INTS13	-0.246307434554974	6.1120195	-4.07214494182806	0.000207195548278195	0.00209783378391384	0.466939269011784
AIMP1	-0.246259790575918	9.53416825	-5.05148189935541	9.47211627985592e-06	0.000263515151526659	3.39047013356392
PLEKHB2	-0.246258219895292	9.7172415	-4.07328444095158	0.000206475958164929	0.00209555410975918	0.470213792843963
POLE3	-0.246160104712042	7.90386425	-3.50098143816806	0.0011317154768609	0.00724568204442278	-1.12147839367675
NUP37	-0.246135968586387	8.17864075	-4.12043488386815	0.000178742545592319	0.00190018700570728	0.606030104521771
PNRC2	-0.246135706806285	10.84613225	-4.18647782906647	0.000145913827067656	0.0016546566412668	0.797297589388799
TRIM52	-0.245915916230367	6.36500525	-4.89011902557376	1.59142070319067e-05	0.000365779231064129	2.89672424744812
GBE1	-0.245897225130893	8.10109375	-3.36238295317927	0.00168176741199939	0.00964353269118283	-1.48861348004874
RSRC2	-0.245694607329845	9.4249645	-4.27811056673795	0.00010992498637029	0.0013499005999512	1.06457790821926
IGF2R	-0.245588481675393	8.82211425	-2.25290341390189	0.0296722469962498	0.0804601835361797	-4.077199577175
PPP1CC	-0.245142774869112	10.8485365	-4.21095038288086	0.000135309023121064	0.00157877498943608	0.868468918124606
RAB5A	-0.24473942408377	10.03328225	-5.28974033987646	4.38080023600637e-06	0.000163168364345907	4.12525844656387
CCDC47	-0.24458602094241	6.9159375	-3.31963547879833	0.00189759980330118	0.0105637030342659	-1.60019810157853
COPB1	-0.244506387434555	10.4457705	-4.31037759510454	9.94473832222781e-05	0.00126246687721424	1.15919963444172
YBX3	-0.244352460732983	10.150004	-3.9969141505656	0.000260505689830777	0.00245894373742095	0.251588115562805
RPS6KA3	-0.244302565445027	8.404402	-3.21936622053819	0.00251192012709946	0.0129007641144574	-1.85873306995172
ARMCX5	-0.244129214659688	6.49779925	-4.54005243972733	4.84519511621519e-05	0.000774034283091667	1.83965411364144
MS4A6A	-0.244034869109949	11.97273775	-3.33321052061281	0.00182635223517756	0.0103090706793381	-1.56484959089325
NOL8	-0.244033821989529	7.6471745	-4.8899027811285	1.59252426650512e-05	0.000365779231064129	2.8960650127601
RFC4	-0.243939162303666	6.06251075	-2.99117621126236	0.00468329277899355	0.0205690086182213	-2.42933502227014
H2AFZ	-0.243891308900523	10.70143775	-4.45153691922747	6.40008329475362e-05	0.000942052036706808	1.57603141823444
MAEA	-0.243727958115187	9.245437	-4.47037744669111	6.03267785598567e-05	0.000901506849843452	1.63200463630466
SCAMP1	-0.243724502617802	8.67541425	-3.97890673770359	0.000275121368986742	0.00255413947570551	0.200290545567473
PLEKHF2	-0.243562670157067	8.7403365	-3.78784582294225	0.000488289935388464	0.00389470100876085	-0.337679862720609
NFIL3	-0.243537853403145	8.18706175	-2.78311261014902	0.00810078802913139	0.0306510292633669	-2.9262479010292
ARGLU1	-0.243469057591625	10.08667775	-3.44119722349846	0.00134372528355701	0.00818681967969837	-1.28082328534488
SMAD4	-0.243401465968589	7.16758025	-3.27587558941087	0.00214571164702749	0.0115266784191285	-1.71358864099849
ARMCX3	-0.243022094240838	8.04933525	-3.36682032537827	0.00166075459674174	0.00957616888116585	-1.47698493326512
GPR18	-0.242901047120417	6.019817	-3.32183547432676	0.00188587635445749	0.0105173221332447	-1.59447497510457
PAPOLG	-0.24271664921466	6.28436625	-3.93617864384109	0.000313059339275702	0.00280757410342482	0.0789682207537563
KRR1	-0.242404869109949	5.8091245	-3.74479148994583	0.000554868851206729	0.00428025803242083	-0.457232917560581
ZFR	-0.242378429319372	9.22412025	-4.50672860266435	5.3813394272032e-05	0.000834309411445016	1.74021420805064
SOS2	-0.242260261780107	9.03937475	-4.76931256628895	2.34179026468831e-05	0.000478504524759952	2.52955711526776
GIN1	-0.242174554973824	6.71158125	-4.28611385673402	0.000107229741302784	0.00132731584967907	1.08802336770773
POLR2B	-0.241794240837697	9.85847125	-4.81539430436103	2.02142305800795e-05	0.000433766612257311	2.66934243438121
DHRS7	-0.241639842931939	9.7908775	-3.54606057235357	0.000993454648052179	0.00657514300949369	-1.00037379946279
TMPO	-0.241077329842931	7.51799525	-2.59021894582763	0.0132153015512278	0.0436161216444595	-3.3651528315747
R3HDM1	-0.240981151832464	8.35057625	-4.85383736922243	1.78755442693009e-05	0.000395911384950249	2.78621507926663
TMEM243	-0.240946858638745	8.6898035	-4.98054476845035	1.19034409146449e-05	0.000302537659148239	3.17297932997549
PRKRA	-0.240828743455498	7.414616	-3.45648415342936	0.00128615822378206	0.00791280776268297	-1.24021793325784
CAPN7	-0.240784764397905	6.83257925	-3.64769145825106	0.000738714450102778	0.00531454485187051	-0.724445375767078
TRAF3IP3	-0.24075989528796	10.0750795	-3.589794769127	0.000874903212425222	0.00595577636866631	-0.882119412102846
HBS1L	-0.240673507853404	8.025461	-3.95051980126069	0.000299792229040125	0.00271223176326273	0.119625692329322
DUSP12	-0.240624659685863	7.0958755	-3.72442072119084	0.000589346102126176	0.00448147955525521	-0.513572551377963
SFPQ	-0.240454031413615	9.90346075	-5.12896521172007	7.37556787993768e-06	0.000231184885836549	3.62874421441
STK17A	-0.240280680628271	6.94613	-4.12846441966783	0.000174396148439027	0.00186496941817104	0.629221032062206
PER2	-0.240269738219896	7.00066575	-4.87627777141451	1.66360218522301e-05	0.000375801828707526	2.85454229962272
ISOC1	-0.240173298429321	6.68566325	-3.31271363582129	0.00193493941811198	0.0107234377135133	-1.61819080091483
CYB5R4	-0.240135968586392	9.14838225	-3.17687184187484	0.00282554831125745	0.0141425648525126	-1.96690530608287
DUSP11	-0.239765654450262	7.90741875	-4.11428976819235	0.000182140020922967	0.00192754494838529	0.588293829511574
LMBRD1	-0.23960879581152	10.19074175	-4.6727670632961	3.18394621444945e-05	0.00059237188277085	2.23785409742568
DDX42	-0.239443455497383	8.5327825	-4.50789256955402	5.36166676320595e-05	0.000832559485736533	1.74368367796131
ALOX5	-0.239431989528796	11.60043025	-3.97209606254115	0.000280854257979195	0.00259184178699104	0.180914681284058
RIOK2	-0.239422879581152	6.6193125	-5.16074329331827	6.6551615824345e-06	0.000217462335947674	3.72666787703022
TMEM106B	-0.239163455497384	5.81936125	-4.37315306830932	8.17874025988772e-05	0.00110864388462718	1.34400367820184
HSD17B12	-0.239091308900523	8.827136	-2.70788449766294	0.00982605089562859	0.0352334516503271	-3.10000940772944
KLHL2	-0.239043141361258	6.73243425	-3.55891138179286	0.000957107445648036	0.00636514940931506	-0.965703196085498
MAN2A1	-0.238817958115183	9.15266675	-2.34404048576839	0.0239955005120367	0.0683952101732631	-3.89215549189114
TGFBR1	-0.238496335078535	6.5425355	-4.72728349004294	2.67734126791331e-05	0.000519672359091217	2.40237198352547
TRMT13	-0.238366439790576	6.370597	-4.14942842285206	0.000163528116222001	0.00177604135332879	0.689852847131362
PCGF3	-0.238311570680628	7.09359875	-3.01493163106591	0.00439376848168099	0.0196594193644623	-2.37114017591249
CGRRF1	-0.238295392670157	7.05963075	-4.35930283766229	8.5398411848601e-05	0.00114260679844466	1.30315026209949
MCTS1	-0.238241465968587	8.83215175	-3.74313109930998	0.000557604551059452	0.00429563307254061	-0.46183055333998
EPS15	-0.237787225130891	9.301178	-3.01182402468081	0.00443066359365701	0.0197390519224598	-2.37876948843841
HIKESHI	-0.237615654450263	6.200569	-3.26045719330566	0.00224025642760464	0.0118536686453803	-1.7533356221299
RPP30	-0.237488115183249	8.6059255	-5.02349394677411	1.0366337009507e-05	0.000278298004175141	3.30458254724229
MRS2	-0.237402565445029	6.625976	-4.65287237668506	3.39141424840358e-05	0.000612281090581508	2.17794921983831
TRMT61B	-0.237152879581153	6.2034625	-4.65734018363529	3.34369408482368e-05	0.000610673272996321	2.19139592599156
THOC1	-0.237143403141364	7.90857025	-5.5047024976368	2.17615842545469e-06	0.00010301867538517	4.7927554325847
DECR1	-0.236747801047125	9.4872145	-4.01807370389986	0.000244294201669642	0.0023741317151835	0.311989694945539
ZBTB38	-0.236651308900524	7.39188925	-2.62626052738483	0.0120775991617238	0.0412257176432698	-3.28481651420368
FASTKD5	-0.236559057591624	7.415117	-3.09727978393356	0.00351512610318539	0.0167042563439879	-2.16719584482601
KANSL2	-0.236428743455496	8.17196825	-4.87837102972591	1.65248202598881e-05	0.0003740097548967	2.86091978415903
SNRPD3	-0.235959005235602	9.9593125	-4.38299705267613	7.93122389624329e-05	0.00108697204403432	1.37306704091116
CASP8AP2	-0.235873874345549	6.64552275	-3.95026541956857	0.000300022734757435	0.00271223176326273	0.11890395833571
PTPRC	-0.235777172774871	11.71838375	-4.18823241981335	0.000145127251369603	0.00165138834746531	0.802395061787075
TRIB1	-0.235589790575917	9.740419	-2.74169767614028	0.00901235773015345	0.033090666941117	-3.022309349092
MAP4K5	-0.235463979057593	5.99896375	-3.73483599013212	0.000571467906160259	0.00437160236075424	-0.484785250975815
METAP1	-0.235353717277487	8.44435875	-3.5933110646214	0.000865985711466594	0.00592177891850643	-0.872579490071935
SNRK	-0.235208534031413	9.34411925	-4.16680934266186	0.000155020750389551	0.00171978744819463	0.740212334772817
RANBP1	-0.235096492146596	8.706742	-2.76531279523194	0.0084815602581243	0.0317010080799923	-2.96765392635892
NDUFA6	-0.234531256544505	9.6157825	-3.054926695035	0.00394398143909166	0.0182526872347216	-2.2725126717365
DENND4C	-0.234506910994765	6.134953	-3.23183345734382	0.00242635797526845	0.0126075064797883	-1.82683702564557
ACTR2	-0.234371256544506	12.23158025	-5.51759008628125	2.08656722411962e-06	9.99215956785933e-05	4.83288233108051
MIOS	-0.234328219895289	7.9987685	-4.13734283006812	0.000169710129403318	0.00182718292967826	0.654884366188591
STK17B	-0.234314240837699	8.4372265	-2.41903965174553	0.0200779551381315	0.0600498860810816	-3.7357198058309
AK6	-0.234281308900527	7.62337475	-4.63750994661228	3.56066878361112e-05	0.00062841390725445	2.13174124679585
ZNF587	-0.234251308900522	6.860026	-3.88627849083045	0.000363808229474313	0.00313706427541368	-0.0619949316590604
EIF3E	-0.234216335078537	11.70247775	-5.98910317615251	4.46102717961397e-07	3.53028720011351e-05	6.30638158119801
SLC30A1	-0.234139633507855	10.018142	-4.4919877123846	5.6366960241719e-05	0.000864177265609445	1.69630011468687
ITSN2	-0.234124083769636	9.19346675	-4.45970053061083	6.23826744007872e-05	0.000924411362715608	1.60027522698338
CPOX	-0.233943089005238	6.92857825	-4.35210062915618	8.73373824168378e-05	0.00115731362619235	1.28192390999819
CBX3	-0.233942408376963	10.13555775	-4.14105280313411	0.00016778856838503	0.00181753852723103	0.665614569167202
KIN	-0.233856649214659	6.5446595	-3.69372345813912	0.00064523307184173	0.00480939049882991	-0.598193223875617
DMXL2	-0.233689790575918	10.310886	-3.95324282103537	0.000297335530640366	0.0026997456709608	0.127352723312423
MEF2A	-0.233548534031413	7.59428525	-3.07489350260868	0.00373600403335866	0.0174761492586363	-2.22297348670374
COPS6	-0.233518115183246	8.72587325	-3.60592447662943	0.000834710586167107	0.00576122170296641	-0.838319676308485
RNGTT	-0.233479162303665	7.044341	-3.32700289826839	0.00185861049720332	0.0104120803960311	-1.58102390129701
GPR137B	-0.23323706806283	6.90618825	-2.37954859399252	0.0220622062013714	0.0644459593772043	-3.81855265571896
BCL10	-0.23309534031414	8.890714	-2.96587110316457	0.00501134063312786	0.0215502332949288	-2.49100570168157
MAN1A2	-0.233092931937176	8.49911625	-3.58565400617117	0.0008855175354244	0.00601812273527059	-0.893347472573723
ZNF468	-0.232980942408379	5.58493	-5.17974637930349	6.25815128515446e-06	0.000207539706924521	3.78527857993491
KLHDC2	-0.232962565445027	8.08012875	-3.40452678976147	0.00149202883120546	0.00882060705121134	-1.37783063203712
GRK3	-0.232807382198957	7.4673375	-2.75725965121298	0.00865922671858156	0.0321750715969344	-2.98632809764212
PPA1	-0.232502146596861	10.47503175	-2.53191420826947	0.0152652650319564	0.0488228680225259	-3.4934332656656
RRN3P1	-0.232419528795814	8.232959	-3.73959170988581	0.000563479655391957	0.00431943026318074	-0.471627917567402
METTL18	-0.232317853403141	6.1733665	-3.53859665076006	0.00101516977507936	0.00668976154060555	-1.02048120175374
ACTL6A	-0.232247539267017	6.0303795	-3.82063452639694	0.000442833361373622	0.00362778215397426	-0.24620587267293
SLFN12	-0.23223994764398	6.91670375	-2.44835115633005	0.0187111396691502	0.056950739954962	-3.67358356537007
EED	-0.232124764397907	8.025961	-3.99481581793611	0.000262169167737321	0.00247165296328582	0.245605571226172
CNIH4	-0.232093560209426	8.29377	-2.8074216406544	0.00760635893762485	0.0292335619231576	-2.86941154084407
SUMO1	-0.232082146596861	9.3941345	-3.4760073956822	0.00121606272801787	0.00765237240771466	-1.18822012537806
POLR2G	-0.23204507853403	10.1084325	-4.8449228282572	1.83928671387938e-05	0.000405432000751351	2.75909309862337
RNASEH1	-0.231823455497382	8.3685315	-4.74982710570133	2.49186286590976e-05	0.00049118461404477	2.47055459425904
ARFIP1	-0.231635759162305	8.115437	-4.39007661908749	7.75776669346856e-05	0.00106978088546402	1.393982499727
SPAST	-0.231582879581151	6.177224	-3.93209459612949	0.000316940580560762	0.00282806764078786	0.0674015989366987
SAMD9	-0.23156162303665	7.115919	-2.79126815496879	0.00793167789199331	0.0301861309893811	-2.90721662326302
SAP18	-0.231525497382201	10.79417725	-3.07087930285919	0.00377696847165305	0.0176244318863479	-2.23294899877931
TRAPPC10	-0.231400366492146	5.85541475	-4.16205314792387	0.000157304869631569	0.00173119103641557	0.726423631553406
ERLIN1	-0.231333560209423	8.27146825	-3.92017941494401	0.0003285326870705	0.00291591589168	0.0336859806878236
SLC33A1	-0.231303089005237	6.2879595	-3.29015814590862	0.00206152494277274	0.0111970590235826	-1.67667389829697
SOCS5	-0.231261361256546	6.16580375	-3.85441181557146	0.000400295722354546	0.00337516508794251	-0.151596658004506
CNOT6	-0.231033141361257	7.87188825	-3.79692929196624	0.000475264205035135	0.0038128731792049	-0.31237533011542
TLR6	-0.23102167539267	7.3084965	-3.50283116825097	0.00112569629196951	0.00722297522467552	-1.11652506903667
PMPCB	-0.230591204188483	9.90383975	-3.84028694768822	0.000417579639755092	0.0034877038867895	-0.191206093550941
LNPEP	-0.230562722513091	6.05792175	-4.00161769743282	0.000256814068648624	0.00243708102023633	0.265003179482115
ELK4	-0.230501308900525	6.6020565	-4.67354797339176	3.17606266313217e-05	0.000592371506929748	2.24020696513111
ZNF451	-0.230464764397908	7.058517	-3.89662609479124	0.000352669061566994	0.00306527986728481	-0.032829116461528
VRK2	-0.230442094240837	8.29118025	-2.71381762700145	0.00967853348678264	0.0348354181185621	-3.08642340148778
ATG3	-0.230398062827227	10.75349525	-4.13902971086109	0.000168833773929947	0.00181987293199271	0.659762795419298
RPL36AL	-0.230313036649218	11.311436	-4.21674435183917	0.000132910634649688	0.00155959375738891	0.885341923999863
SMYD2	-0.230279842931937	7.089625	-3.75050708809647	0.000545550401547101	0.0042263970208549	-0.441398982676357
MFN1	-0.230158272251311	6.81227475	-4.31588823765525	9.77584222388151e-05	0.00124937521322508	1.17538475693844
SLC38A2	-0.229968795811521	10.600087	-3.4054872308895	0.00148795260803807	0.00880373653852958	-1.37529711009847
VPS54	-0.229790628272251	7.81455	-4.4093812883567	7.3034456544422e-05	0.00102703669446765	1.45107304599727
TMEM50A	-0.229669528795812	9.9496025	-3.82004231023147	0.000443616851763284	0.00363180185638285	-0.247861259914178
SF3B1	-0.229632879581153	11.7087545	-5.52891131055526	2.01089808631129e-06	9.81935786004683e-05	4.86814100694408
TGDS	-0.229491780104713	6.84462	-4.36708478137019	8.33507302800252e-05	0.00112207943797888	1.32609883174735
FAM46A	-0.229451989528803	10.09704675	-3.10952519849171	0.00339957483406488	0.0162610592622085	-2.13658069807695
CDC40	-0.229417277486913	9.5662565	-4.58401730044207	4.21742771103328e-05	0.000708026336945917	1.97119074463533
ECPAS	-0.229123560209425	7.44410625	-2.74779146561712	0.00887251911637994	0.0327137039352777	-3.00823624704047
MICU2	-0.229068429319375	9.0400115	-2.94313394955695	0.00532435003144455	0.0224555113623889	-2.54613304271412
ETF1	-0.229003717277491	8.9302705	-4.03071331558644	0.000235082731441975	0.00229404493947665	0.348133923285833
CUL2	-0.228990628272252	7.841655	-4.65294325825523	3.39065196363376e-05	0.000612281090581508	2.17816252259607
SRP72	-0.2289345026178	9.68781775	-3.97183089576395	0.000281079792299221	0.00259199454564107	0.180160587782968
CAPRIN2	-0.228608743455498	7.032337	-3.9175756474702	0.000331120057584887	0.00292930247804947	0.0263242248930835
MANBA	-0.22850534031414	9.226234	-4.05615975326655	0.000217551090313529	0.00216904033212114	0.421042713271203
PDCD10	-0.228501727748691	10.07008925	-3.34275524599032	0.00177779070871894	0.0100915048788288	-1.53994728459492
ZC3H15	-0.228269057591627	9.741765	-3.64822345682618	0.00073756309086723	0.00530934127453642	-0.722990715067358
UBA3	-0.228105497382202	9.55399875	-4.36887479239126	8.28865653321006e-05	0.0011186529595365	1.33137947943359
CEBPZ	-0.228082356020943	6.4710845	-4.26229395808261	0.000115447651338588	0.00139970402693305	1.01829033492619
NAT1	-0.227926806282722	7.595006	-3.2876436070755	0.00207611516077197	0.0112445660869235	-1.68317963893237
NSMCE4A	-0.227789581151834	8.04020525	-4.79064413396285	2.18770484509445e-05	0.000457573409674646	2.59422187097751
EVI5	-0.227513246073302	8.4649	-3.77778529980156	0.000503119422251997	0.00398479578173149	-0.365673282339576
EDEM1	-0.22746146596859	8.458318	-5.13767124905727	7.17085308081894e-06	0.000228637765453463	3.65556051230886
RAB14	-0.227352513089009	9.1587775	-5.00561750804097	1.09806856658525e-05	0.00028915805586745	3.24977687349797
CDKN1B	-0.227087643979058	9.62594525	-2.8387509936902	0.00701047092069114	0.0275859361768186	-2.79567469701922
TMED2	-0.226995340314136	10.469709	-4.15581203608093	0.000160351948554862	0.00175383176183947	0.708339246286023
RP2	-0.226971727748692	8.1493865	-2.82603682686728	0.00724685737119742	0.0282119225101008	-2.82566444645344
CYLD	-0.226697068062828	8.75167775	-4.07249805018987	0.000206972300872043	0.00209728549649996	0.467953939796313
WLS	-0.226636910994764	7.09794675	-2.30444558104334	0.0263297803845339	0.073634332831877	-3.97323867152057
HBP1	-0.226494450261782	10.18934375	-3.36542006868479	0.00166735821362198	0.00960567931444914	-1.48065535491735
CAMLG	-0.22633387434555	7.949077	-2.83455931301443	0.00708759943897272	0.0277836586098542	-2.80557176484746
NR1D2	-0.226325340314137	5.80041875	-2.91055110738198	0.00580491790066457	0.0239435971805596	-2.62465585246626
TGS1	-0.226188324607331	6.37025625	-4.68343108512079	3.07793445039704e-05	0.000578418499822341	2.26999410711623
MRPL13	-0.226093298429322	6.9482965	-4.19314456594562	0.000142947096792808	0.00163257167727551	0.816670255681223
DLG1	-0.226069581151833	8.2160105	-3.657526558274	0.000717706221367991	0.00519352990876732	-0.697535996626897
CD164	-0.225955811518327	11.16220825	-4.01070408183312	0.000249825949326528	0.0023984282756718	0.290937372991598
HSD17B4	-0.225939581151833	9.3034565	-3.39719704031072	0.00152349020199091	0.00895113641652926	-1.39715270551568
TMX1	-0.22538392670157	10.3557955	-5.01935198295424	1.05055830867714e-05	0.000280820575485401	3.29188041779326
RIPOR2	-0.22518267015707	9.792483	-2.74778068791949	0.00887276465679868	0.0327137039352777	-3.00826115602325
LEMD3	-0.225163141361255	8.63547275	-5.86788336508351	6.63661733175008e-07	4.44940350084845e-05	5.92683937081586
GALC	-0.22492219895288	8.484307	-2.74059928008335	0.00903777939224861	0.0331643721307868	-3.02484373834065
CRY1	-0.224673926701572	5.38904925	-3.60840081321457	0.000828699310747296	0.00573569059776714	-0.831586481576155
VPS35	-0.224272356020943	10.676616	-3.80588374066554	0.000462752583377678	0.00373910116718785	-0.287402724202455
HSPH1	-0.224223193717275	8.40263325	-3.12189430126626	0.0032865016117761	0.0158608869614237	-2.10558184676829
METAP2	-0.224122774869111	9.29418325	-3.46440286992987	0.00125727334174551	0.00781260584051583	-1.21914622436324
LIN7C	-0.224085811518326	7.95823875	-4.0028237572966	0.00025587570006658	0.00243123832749484	0.268444072057249
GGNBP2	-0.224009685863875	8.547738	-4.21720051649245	0.000132723579615345	0.00155887363444046	0.886670721768954
EIF2S2	-0.224001780104713	10.2980265	-3.98049255269199	0.000273802909637095	0.00255029645399736	0.204804098985415
AHR	-0.223763507853404	9.40063825	-2.83170045438689	0.00714065571231515	0.0279651256077817	-2.81231631183333
UBR5	-0.223683821989532	8.470554	-2.84127696615164	0.00696437008273772	0.0274567966103611	-2.78970588951414
CNOT8	-0.2236022513089	9.6437465	-4.33769446159635	9.13459758863247e-05	0.00119385051519292	1.23950268012627
UBE2G1	-0.223539109947646	8.76905525	-3.71408993311664	0.000607611671394497	0.00458128119167534	-0.542088277392506
ZFYVE26	-0.223489947643979	7.3805205	-3.39241680469685	0.00154434845223481	0.00904907914672461	-1.40974166906604
PUM3	-0.223485706806286	7.9852555	-3.56070852471291	0.000952127285920153	0.00634223132506319	-0.960849483903933
CDK8	-0.22347277486911	5.67366425	-4.43947726483719	6.64668263966687e-05	0.000960825230533662	1.54024394140733
HEATR3	-0.223249162303666	6.8068965	-3.0089939763324	0.00446451639532435	0.0198613331604046	-2.38571308627498
TRAPPC3	-0.222978167539267	9.0800395	-2.96130278440911	0.00507281159141159	0.0217559066971916	-2.5021035658375
XBP1	-0.222924502617804	9.1466785	-2.58792373262302	0.0132909795548198	0.0438309012013904	-3.37024215252311
IPO5	-0.222849633507855	8.092147	-3.96922686563075	0.000283303981329442	0.00260282909661412	0.172756269135591
AFF1	-0.222806230366492	8.897745	-3.13057131353229	0.00320930929003017	0.01555492892702	-2.08379149904626
PUM2	-0.222793717277488	9.49106775	-4.67656051849384	3.14582963686299e-05	0.00058850263930636	2.24928474105506
MSH6	-0.222717696335079	7.70430225	-2.9308617072399	0.00550080940139994	0.0230339429458351	-2.57577459672235
NUP43	-0.22261397905759	8.609873	-2.99033131607013	0.00469391270331272	0.0206010613089836	-2.43139945792983
CLNS1A	-0.222438219895288	9.64879025	-3.3218719705487	0.00188568245412801	0.0105173221332447	-1.59438001484232
RBX1	-0.221916858638741	9.99296075	-4.15696980616686	0.000159782379399403	0.00175068979831342	0.711693232069768
DKFZP586I1420	-0.221790732984294	8.48894575	-3.00113480867534	0.0045598054900133	0.0201896236442253	-2.40497423217763
SKP2	-0.221742303664924	6.761246	-3.67300663764358	0.000685800671002159	0.00503610759173463	-0.655109378631739
MAPK6	-0.221686335078536	8.6529355	-3.73470144878842	0.000571695479250454	0.00437160236075424	-0.485157361488078
DDX1	-0.221593769633509	8.794463	-3.51796316290952	0.00107759434561459	0.00699393127611604	-1.07595212291382
SGPP1	-0.221580314136125	6.803066	-2.38252973208137	0.0219064632234863	0.0640966886909414	-3.81233532267301
PRPS1	-0.221547382198955	8.07667325	-3.86537758608505	0.000387357015930062	0.00328842509827553	-0.120800802787906
NAA35	-0.221336178010471	6.0576405	-3.26310289334725	0.00222375674176826	0.0118093676957313	-1.74652295781944
TTC13	-0.22131319371728	7.426903	-4.01597577452267	0.000245856699531521	0.00238231300335113	0.305995032273363
ATP6V1D	-0.221291413612564	8.605002	-3.44625558324144	0.00132440921987927	0.00809593275217476	-1.26739790799683
RAB9A	-0.221261099476441	8.5851035	-3.873139967963	0.000378443831391591	0.00323788593242824	-0.0989774642355687
PEX3	-0.221169109947644	6.253435	-4.48782722494034	5.71089524316592e-05	0.000870174861191485	1.68391400987554
ZNF200	-0.221147958115184	6.6864345	-3.96455246337359	0.00028733948628552	0.00262628713957207	0.159470248731453
PRPF39	-0.220959685863877	5.80293975	-4.74989109037621	2.49135488549896e-05	0.00049118461404477	2.47074823733658
ARHGAP45	-0.220728691099479	10.11006025	-3.74110794287475	0.000560955551191284	0.00430776631666025	-0.467431381065593
TMEM41B	-0.220473821989532	7.36855375	-3.16569946264222	0.00291396234894545	0.0144567500055882	-1.99520395248052
IL6ST	-0.220399476439793	9.9284315	-2.09340813497572	0.0425313155899354	0.10464509170045	-4.38720306931399
SRSF1	-0.220396387434558	10.148717	-4.19877228025556	0.000140488620365586	0.00161006493716091	0.833032779798103
SAR1A	-0.220370157068066	8.47415825	-2.42594751807961	0.0197479379133312	0.0593347078340715	-3.7211261023142
MSANTD2	-0.220275759162305	5.95468925	-2.88067895572171	0.00628084137488268	0.0253840011275206	-2.69614737482125
MPC2	-0.220006335078535	8.8485055	-3.79491865875837	0.000478118194385131	0.0038283408424524	-0.317978934942555
BAZ2B	-0.219991675392672	7.862734	-3.33004150019604	0.00184275302808661	0.0103757478452912	-1.57310876955773
FMO5	-0.21998937172775	6.3555295	-2.67254371830667	0.010748614213054	0.0378198757686551	-3.18050868791815
HECA	-0.219819581151832	9.82189975	-4.44230480402803	6.5880412205848e-05	0.000954573309099454	1.54863191323152
PTP4A1	-0.219735340314136	9.025069	-3.68503696912808	0.000661953210705415	0.00488993786323958	-0.622076967531799
RSL1D1	-0.219722408376963	9.438498	-3.36492669205372	0.00166969093938369	0.00960947367394797	-1.48194841625113
EVI2A	-0.219680104712044	11.55385075	-3.97027926984964	0.000282403037826225	0.00259840124492483	0.175748433375873
SLC9A6	-0.219646387434556	8.258165	-3.69194089770962	0.000648630683497564	0.00482601461752867	-0.603096653262151
CEP57	-0.219643507853405	8.13803725	-2.76218805850787	0.0085500924420862	0.0318650230045658	-2.97490415943817
MFAP1	-0.219598115183246	8.522177	-3.89167008995291	0.000357962312813101	0.00310693251631973	-0.046802434270111
BTN2A1	-0.219552617801046	8.8681625	-4.29400855696003	0.000104634406061486	0.00130038130098257	1.11116619698485
TOR1AIP1	-0.219501518324607	9.7940265	-3.11070597804379	0.00338862414802734	0.0162462718623823	-2.13362470962327
C1orf174	-0.219447329842935	8.1413365	-2.58916257297602	0.0132500831986373	0.0437192822326945	-3.36749559247795
NUP54	-0.219407329842936	8.37547825	-3.93439652089036	0.000314747261590227	0.00281457122242508	0.0739203453314099
UPF3B	-0.219331727748692	6.552539	-4.48578389725155	5.74768661582734e-05	0.000870434152577613	1.67783219911833
CLIC2	-0.219179424083769	6.102774	-2.65924720792794	0.011115919771354	0.0387495089724857	-3.21060526763505
DLD	-0.219122408376965	9.24765325	-3.18592806681028	0.00275574999826722	0.0138547090508749	-1.94392326437412
CHUK	-0.218941937172777	6.3826675	-3.92605816302853	0.000322762861163866	0.00287588201653407	0.0503151125284536
PIK3R1	-0.218855445026179	8.197781	-2.21670245590898	0.0322409761903142	0.0855189664965269	-4.1491278889475
RAP1A	-0.218590052356021	10.85700625	-4.25980512616471	0.000116341011998191	0.00140778299689128	1.01101242504437
ESF1	-0.218546230366492	6.203224	-3.20481654606527	0.002615390791232	0.0132999967132638	-1.89586549802984
TTC19	-0.218449162303665	8.3700655	-3.25563744955319	0.00227061359691208	0.0119738182153489	-1.76573824600944
SEC11A	-0.218107225130893	11.18680175	-5.37647598422749	3.3045574271805e-06	0.000134381723833835	4.39414547422824
CRYBG1	-0.218058429319374	8.84353575	-3.00733381164094	0.00448448804258931	0.0199287370807005	-2.38978443535299
BORA	-0.217950052356023	6.2281365	-3.99711009873761	0.000260350874158709	0.00245894373742095	0.252146849917983
FAM162A	-0.217938429319371	8.45004875	-3.07364406000627	0.00374870936793784	0.0175189307801556	-2.2260792810526
RIPK2	-0.217882722513091	9.25128675	-3.86599571684035	0.000386639858739173	0.00328458504653559	-0.119063695816678
SNCA	-0.217720575916232	8.50084125	-2.09095988401352	0.0427619803689885	0.105051149036867	-4.39182062398733
GLRX3	-0.217682251308901	8.74553275	-3.82431336793308	0.000437996224323661	0.00360721591652481	-0.235919986606272
SNX13	-0.217560418848168	7.50346775	-2.83494093709288	0.00708054486902402	0.0277735604081293	-2.80467110530866
SLC16A7	-0.217506387434556	6.524856	-3.2563080685967	0.00226636643051662	0.0119606434382335	-1.76401317938844
ENC1	-0.217019476439795	8.4518815	-2.98811773964479	0.00472184354106667	0.0207016703569635	-2.4368064112086
ACSL4	-0.216995235602095	8.37423225	-3.44308189152737	0.00133649713640809	0.00814974138784145	-1.27582243427749
KLHL9	-0.216966910994767	8.516762	-3.36461228033264	0.00167117912720356	0.00960947367394797	-1.48277238428379
ZNF432	-0.216789738219895	6.2803145	-4.18710291403164	0.000145633128293544	0.0016546566412668	0.799113505386312
SDHD	-0.216515235602095	9.381163	-3.50219877681421	0.00112775069058258	0.00722867794072134	-1.11821868178291
ATXN3	-0.216465183246075	5.827699	-4.52854235435025	5.02416740203134e-05	0.000796863788841365	1.80528171327139
CPNE3	-0.216447225130889	9.4640435	-4.09437552154326	0.000193587943837109	0.00199922670059256	0.530888982562462
PTCD3	-0.21623869109948	8.0219135	-4.03487099700955	0.00023212719172422	0.00227235482159076	0.360033519624094
KDM5A	-0.216225497382199	8.370543	-3.94604705305669	0.000303870338086607	0.00274501369503873	0.106938496780907
ZNF45	-0.216139685863876	6.39189675	-4.75779749335863	2.4293643362797e-05	0.000486382840015646	2.49468146624693
FGL2	-0.21610827225131	11.791752	-3.6580659445635	0.000716570862296253	0.00519137173192782	-0.696059171042657
SAMD4A	-0.215868691099478	6.53683725	-2.62080613499634	0.012243791040729	0.0415072637517542	-3.29702468384318
RUFY2	-0.215702251308902	6.759345	-2.09351180297987	0.0425215725090648	0.104641877744034	-4.38700744930899
USP32P2	-0.214822827225135	8.029643	-2.45664738925734	0.0183399027843011	0.0561931359272942	-3.65589630360957
NUP205	-0.214604397905759	5.77417675	-4.20719732308339	0.000136885077858145	0.0015909012569672	0.857544042488285
PPP1R7	-0.214572984293195	8.3651985	-3.25010036435041	0.00230597100775439	0.0121190501733804	-1.77997371716398
PIK3CG	-0.214541675392672	7.7233515	-2.82635265626484	0.00724089661468236	0.0282062941934376	-2.82492056205834
CD2AP	-0.214496649214661	5.45628775	-3.33341005679949	0.0018253242310452	0.0103090706793381	-1.56432940717568
ZNF354A	-0.214490837696335	6.71944125	-4.17658600531301	0.000150426724116786	0.00168388326644449	0.768574947728649
NDUFA4	-0.214379842931942	9.98226775	-4.05959912873058	0.00021528131722305	0.002153334014127	0.430911607303299
EID1	-0.213891151832463	10.314379	-4.41153612566693	7.25438025423084e-05	0.00102245543515029	1.45745086439195
SEC31A	-0.213863926701572	9.7200185	-3.60223593881643	0.000843742244683257	0.00580740014473165	-0.84834454173603
AGO4	-0.213847591623039	7.04682425	-3.42479361974097	0.00140823481457621	0.00845087026208612	-1.32428678341663
NCBP2	-0.213557643979057	8.27274325	-3.10747504874065	0.00341866752323316	0.0163460806825987	-2.14171146585155
TTF1	-0.213496387434555	6.77439525	-3.65764913324215	0.000717448060234839	0.00519352990876732	-0.697200398992849
ZNF638	-0.212826230366492	8.94841475	-3.26916095740888	0.00218640978922262	0.01165865890616	-1.73091149504312
MORC3	-0.212749476439791	7.61182575	-3.93585950404618	0.000313360962908983	0.00280776849105883	0.0780641820987062
AMIGO2	-0.212587382198953	5.9681455	-2.68685525765588	0.010365791545776	0.036764916368962	-3.14799804887688
IP6K2	-0.212520575916232	8.25099925	-4.65600450935654	3.35789060859059e-05	0.000610673272996321	2.18737557825506
DGUOK	-0.212458481675394	8.7601175	-3.73126913346416	0.000577530810222352	0.00441078343093783	-0.494648195518685
ARL6IP5	-0.212265654450267	11.749843	-3.99698023559692	0.00026045346705905	0.00245894373742095	0.251776551740286
LRMP	-0.212181256544504	9.78032575	-3.32289915597956	0.00188023291068689	0.0105094766972733	-1.59170711900655
LEPROTL1	-0.212065811518325	9.10778375	-2.78917370469366	0.00797479204640419	0.0302666296669373	-2.91210767846937
ARHGEF6	-0.212052041884817	10.28719675	-4.58393025364839	4.21858794648902e-05	0.000708026336945917	1.97092993512326
YY1	-0.212016439790577	10.72993825	-3.69224678606205	0.000648046428430987	0.00482456173579203	-0.602255303804655
ZNF143	-0.211940785340314	7.86878275	-4.48580034838702	5.74738947628204e-05	0.000870434152577613	1.67788116115259
ZNF124	-0.211901518324608	6.7652355	-2.5755170792489	0.0137069711951451	0.0449161330867596	-3.39769653006006
IPO9	-0.211842513089005	8.4582865	-3.75781346025906	0.000533858240463244	0.00416583678362055	-0.421141481367191
NUP58	-0.21174884816754	5.9699365	-4.54994100779158	4.69644820975658e-05	0.00076243517206297	1.86920565680665
MSH2	-0.211722617801048	5.51815575	-4.300537219642	0.00010253463399931	0.00128575021936525	1.13031612272579
HCCS	-0.211616335078537	8.79466	-4.51091328113516	5.31094128426094e-05	0.000829617188270635	1.75268891526455
HSPD1	-0.211616178010472	10.3329915	-4.10031269510355	0.000190103517044479	0.00197640731089913	0.547991855255273
SLC35D1	-0.21146602094241	6.551418	-3.45342768155524	0.00129747615162596	0.00797848126356806	-1.24834430163815
ERP44	-0.211364973821993	10.1203305	-4.48581837292186	5.74706393538496e-05	0.000870434152577613	1.6779348060197
ZKSCAN1	-0.211211465968588	7.0292185	-2.54752293455498	0.014689741830077	0.0473607662902118	-3.4592969823784
LGALS8	-0.21113094240838	9.34136325	-3.2853914330319	0.00208926634020721	0.0112911417941569	-1.68900416556624
MTHFD1	-0.211129633507855	7.4388345	-3.18166944442888	0.00278836634025319	0.0139846776054024	-1.95473522943695
SEMA4D	-0.210970471204192	8.39582125	-2.61900720266829	0.0122990622962522	0.0416108209657434	-3.30104717713538
ELF2	-0.21089947643979	7.778701	-3.53812863204377	0.0010165464668549	0.00669226424012809	-1.02174128790194
PHKB	-0.210859005235604	8.06853075	-2.80720328657822	0.0076106725348606	0.0292335619231576	-2.86992354362751
CDC123	-0.210687853403146	8.8383645	-3.3224259198124	0.00188274171303252	0.0105173221332447	-1.59293861078372
MOSPD2	-0.210612513089007	9.21131325	-2.40508433626765	0.0207599220786337	0.0616140975212476	-3.76510755715586
SLC35B1	-0.210596806282727	8.605398	-3.45871372619633	0.00127796189083511	0.0078819300507349	-1.23428764742702
SELENOT	-0.210304502617802	10.901095	-3.21172989468906	0.00256573245696823	0.0131186703516786	-1.87823414597416
PSMB9	-0.210186020942407	10.06859	-2.39339416389319	0.021347232845017	0.0629355191292478	-3.78962753993366
UQCRC2	-0.209740471204189	10.52095675	-4.23915201759434	0.000124019661734466	0.00148047725167717	0.950678392040786
ALOX5AP	-0.209675340314137	10.778582	-2.16478149305691	0.0362697481168061	0.0930988588354193	-4.25069732706636
RRP15	-0.209630994764399	5.8309265	-3.52308907722748	0.00106175142441855	0.0069200751009266	-1.0621874273456
RREB1	-0.209614502617803	7.798354	-2.96523354501779	0.00501987745515195	0.0215736452100657	-2.49255518294362
PSTPIP2	-0.209520314136128	7.57398875	-2.32044390990423	0.0253631524488814	0.0714790229092196	-3.94060365141241
ZNF33B	-0.209207015706808	6.955439	-4.10666295608429	0.000186444260952836	0.00195474908588168	0.566295644443755
ATP6V1G1	-0.209202827225132	10.2062525	-4.71407156921081	2.79229614534059e-05	0.000538040724199165	2.36245346482147
TRIAP1	-0.209151623036652	8.16279225	-3.4753571322527	0.0012183373691038	0.00765956581111707	-1.18995453510256
RPIA	-0.209105287958119	8.55372825	-3.09852226757444	0.00350323493875571	0.0166605149330472	-2.16409282821105
ARIH1	-0.209073560209426	8.0114865	-2.95002502208722	0.00522760239186992	0.0221895798995081	-2.52945396443658
PON2	-0.209057486910996	6.6319465	-2.87343592083811	0.0064015996642867	0.0257235967246937	-2.71340919054941
MORF4L2	-0.208857748691102	10.045659	-3.32390784159877	0.00187489610706404	0.0104891007739808	-1.58908190942729
ACTR10	-0.208778010471205	9.78013475	-4.00495671663575	0.000254224312090125	0.00242363116283922	0.27453047835511
DBR1	-0.208750680628273	5.7167025	-4.14769983187844	0.000164398676893032	0.00178393419904136	0.684848898233937
SRPRB	-0.208576544502618	8.1401425	-2.52456542659599	0.015543291112223	0.0494570137672915	-3.50945257447439
TIMM10B	-0.208539528795812	7.15568375	-4.04822627945438	0.000222875835383169	0.00219914796042756	0.398291583944235
HIF1A	-0.208519005235607	10.7017455	-2.19088436752826	0.0341917973067245	0.0894034382287902	-4.1998703045228
KBTBD2	-0.208388272251312	8.64350075	-4.34274266701897	8.9921204810885e-05	0.00117895634595075	1.25436233386735
OPA1	-0.208335863874347	7.00789025	-3.46661431275837	0.00124931825653806	0.00779138646233294	-1.21325697321714
SETX	-0.208238586387433	8.615212	-2.86253251629351	0.00658747402341725	0.0263477717873087	-2.73934072506007
C12orf4	-0.208200157068064	6.69350075	-3.61922630504795	0.000802905755178467	0.00560722977560728	-0.802124531469512
IVNS1ABP	-0.207810890052361	9.27080525	-2.87878381065162	0.00631223091118764	0.0254686402054197	-2.70066668941343
DARS	-0.207784554973822	8.0148905	-2.93118206703217	0.00549613429292729	0.0230299167686409	-2.57500183409367
SLC20A1	-0.207634188481677	9.38330175	-2.10371065707452	0.0415725652242842	0.102795958229027	-4.36772441876091
MOB1A	-0.207582513089005	10.8827715	-3.20576828009812	0.00260850086518496	0.0132810951282077	-1.89343958284057
ADPRM	-0.207031151832457	6.805165	-3.8137704514388	0.000451997115404337	0.00368097191225213	-0.265385384618863
NGLY1	-0.206980942408379	8.644583	-2.85511459408486	0.00671679240360087	0.0267014026223915	-2.75694567055166
SNRPG	-0.206719057591624	9.4955455	-2.79874461679849	0.00777953399566454	0.0297355178435644	-2.88973714341966
INPP5F	-0.206676020942409	6.22427	-4.04126540517903	0.000227652041818148	0.00223383566034058	0.378344689618221
NEMF	-0.206632460732983	7.624727	-3.76502500015035	0.000522555305304745	0.00410465703083898	-0.401128670093479
INTS7	-0.206519109947643	6.3170475	-4.33380050643761	9.24600499747894e-05	0.0011995627613361	1.22804475519433
S100PBP	-0.206341675392669	6.761906	-3.79623745307802	0.000476244371095387	0.00381826692611253	-0.314303630195938
CRYBG3	-0.206315340314138	8.4135945	-3.37001675838255	0.00164577352296245	0.00951189608821215	-1.46860311611969
SLC16A5	-0.20628329842932	7.587014	-3.43891376685548	0.00135253295997045	0.00821923875674353	-1.2868803208268
ATF2	-0.205714973821991	7.20042375	-3.26578287376971	0.00220716098024198	0.0117390298618959	-1.73961877755955
FAM20B	-0.205658062827225	7.0170335	-3.99929950999903	0.000258627121495649	0.00244734036589972	0.25839060849699
USP47	-0.205643089005235	8.15361275	-3.36408024543226	0.00167370026006911	0.009615055268938	-1.48416657263225
PREPL	-0.205464083769637	7.36117175	-3.4673843188301	0.00124655968433566	0.00778503512830571	-1.21120591420493
CCT8	-0.20543821989529	10.052313	-2.35431817782445	0.0234208138275434	0.0673361970104359	-3.87093733752161
ERCC8	-0.205177696335078	7.44562175	-4.20694981626611	0.000136989643025153	0.0015909012569672	0.85682369782432
DROSHA	-0.2048754973822	6.45621975	-4.23476762228266	0.000125712328712095	0.0014977264285265	0.937884187218324
HERPUD1	-0.204869476439791	10.86260425	-3.84839861423484	0.000407567424916054	0.00342483656587657	-0.168467134899958
MBNL1	-0.204859895287964	11.4948905	-3.61203094780145	0.000819962372616411	0.00568791572011261	-0.821711888028056
UBXN2B	-0.204796596858642	9.11705625	-4.45139734697331	6.40288532567798e-05	0.000942052036706808	1.57561705069221
GTF2I	-0.204381780104713	7.189118	-2.9051152038861	0.00588893509078509	0.0242096327248948	-2.63770102715325
CNTRL	-0.204333089005234	7.471645	-2.72206064093149	0.00947697947547174	0.0343291403137488	-3.06751419279074
CLEC7A	-0.204257853403144	10.963969	-3.56746079101335	0.000933637105829111	0.00626508707012835	-0.942601770001906
GNL2	-0.204237853403143	7.2711025	-3.29190533145039	0.00205144463133535	0.0111596725757007	-1.67215182223763
C1orf50	-0.204148952879581	6.4681725	-3.4381176947859	0.00135561649845636	0.0082258862183729	-1.28899145052503
TMEM70	-0.203966701570682	9.41742375	-3.08744220977132	0.00361062918011716	0.0170600509413307	-2.19173765491468
MEF2C	-0.203861308900525	10.2500515	-3.37712424879594	0.00161292262561677	0.00936129121456471	-1.4499497961399
GPD1L	-0.203782879581153	7.61204675	-3.97040518800679	0.000282295428167102	0.00259840124492483	0.176106462818195
ZNF302	-0.20377879581152	5.41511525	-4.9868296437679	1.16651786255448e-05	0.000298315897922953	3.19222199556361
PCMT1	-0.203707120418848	10.31209375	-3.6749854375857	0.00068182206327112	0.00501282694176153	-0.64967969733522
DYNC1LI2	-0.203628376963353	9.00138475	-3.70650338166665	0.000621371662533396	0.00465953611269753	-0.563004899650509
CHST15	-0.203470732984297	10.37213075	-2.90213590002415	0.00593546374662338	0.0243283400030964	-2.64484409444154
TBL1XR1	-0.203462513089006	6.30078475	-2.95377907774784	0.00517559222703768	0.0220291250487125	-2.52035717956055
DERL2	-0.20327366492147	8.27119225	-4.08175104517022	0.000201204977461719	0.00205563866182677	0.494555480104607
CDC37L1	-0.203229267015706	5.92082175	-4.21829974417353	0.000132273885190812	0.00155801804180593	0.889872969765872
FRY	-0.202866335078536	7.626174	-2.98403025312779	0.00477382957375283	0.0208632164211615	-2.44678397909498
USP4	-0.202756544502616	9.3526825	-3.20632542468722	0.00260447549087102	0.0132662462066831	-1.89201925690701
USP24	-0.202676910994766	6.34158925	-4.97052113767751	1.2293434144879e-05	0.000308654784815656	3.14230055550323
TRIM8	-0.202389214659684	8.85777325	-3.66148496897768	0.000709414247307391	0.00515759959516622	-0.686695475254062
EIF4G3	-0.202346178010472	6.61143225	-2.48175035074704	0.0172569599660185	0.0536625900392061	-3.60210989004146
ZNHIT1	-0.202307853403141	8.65964225	-2.81169042393324	0.00752248390198664	0.0289755800733976	-2.85939663015501
ACTR3	-0.202208429319372	12.3688395	-4.65999830491756	3.31561713863366e-05	0.000610142423894263	2.19939778143894
SECISBP2	-0.202179319371729	6.85535725	-3.53844116475237	0.00101562694355884	0.00668976154060555	-1.0208998393905
PIBF1	-0.20202492146597	5.36994925	-4.62269037295967	3.73180636522343e-05	0.000651909779547411	2.08720785870051
SKP1	-0.20197026178011	11.5966475	-4.00946846294776	0.000250765262758404	0.00240544590409318	0.287409243078154
NBPF1	-0.201775078534032	10.51885225	-3.55166126808043	0.000977453701681934	0.00647961425011279	-0.985271453407915
ACP1	-0.201715287958118	9.54845275	-3.46099395023982	0.00126963105241106	0.00785754752535117	-1.22822052176925
PLAC8	-0.20149319371728	11.13546075	-2.28552234878982	0.0275156393781166	0.0760469866922843	-4.01161702051852
MAK16	-0.201490890052354	7.4747795	-3.57166159483915	0.000922308254240683	0.00621364356048475	-0.931240340690762
RARS	-0.201490366492148	8.07901425	-4.46538093969722	6.12804719724299e-05	0.000911344956683511	1.61715307793085
VAMP4	-0.201484345549741	8.47319425	-4.35241613673589	8.72515463596055e-05	0.00115731362619235	1.28285351931819
SEPHS2	-0.201467748691098	8.284777	-3.6637033935451	0.00070480756682685	0.00513615055896205	-0.680617563109748
PPP2CB	-0.201154764397907	9.17071075	-3.61818917812484	0.000805343050234208	0.00561476663971607	-0.804949027232692
BCAP29	-0.200367225130891	5.42399025	-4.00654215523472	0.000253003542504076	0.00241570664948272	0.279055414429543
ZNF195	-0.200201308900525	5.81829525	-4.63556897868573	3.58263600384024e-05	0.000630289849016035	2.12590621866116
PDK3	-0.200101727748695	7.717606	-3.46622433165453	0.00125071760432999	0.00779138646233294	-1.21429567007044
FAM208A	-0.200086910994766	8.19178975	-2.96307720462474	0.00504885167962195	0.0216756342618037	-2.49779424381652
GOLGA7	-0.200077643979059	10.06463175	-4.01729362511646	0.000244874058936689	0.00237464656215149	0.309760530656853
ABCA1	-0.200051361256545	6.40355375	-2.92341741916949	0.00561049939276548	0.0233278658962354	-2.59371615674052
DCLRE1C	-0.199862408376966	8.42695525	-3.80120024893124	0.000469256343925233	0.00377934184006796	-0.300467671813009
NDUFS6	-0.199781518324608	9.1117495	-3.03051124765007	0.0042131105649066	0.0191130981479651	-2.33281730612611
GDE1	-0.19969214659686	8.945431	-3.03463758664355	0.00416644547507243	0.0189904326026849	-2.3226466463733
ACAP2	-0.199690052356022	9.54928925	-2.37712440197622	0.022189588061449	0.0646809543422214	-3.82360413527037
SNRNP27	-0.199112356020946	8.9365915	-2.62376421683535	0.0121534012794028	0.0413691410347903	-3.29040604496225
SNAPC1	-0.199027382198954	5.62114075	-4.26845471343859	0.000113264998058522	0.00137998602251459	1.03631246422321
XRCC5	-0.198944659685868	10.31394825	-5.03024995902483	1.01431186013455e-05	0.000274264748585364	3.32530587476769
CLCN3	-0.198903926701571	7.9962315	-2.26764803624658	0.0286793942411187	0.0784021438775834	-4.04764458315188
C1GALT1	-0.198838534031414	6.09635375	-4.00356874742695	0.000255297729866406	0.00242943600813472	0.270569748984101
SMARCE1	-0.198729947643979	9.41780125	-3.45759516844058	0.001282067655589	0.00789547424641033	-1.23726307742482
VDAC2	-0.198691937172777	10.512977	-4.04882431100918	0.000222470072782725	0.0021983192443869	0.400005945392207
YLPM1	-0.198486387434556	7.76623075	-2.43199789479978	0.0194629287455536	0.0586719713073157	-3.7083185723093
ZDHHC6	-0.198442251308904	8.2908675	-3.89939532579204	0.00034974450776984	0.00304840557264183	-0.0250179177678937
ATAD2B	-0.198284921465969	6.77007125	-3.85806480401181	0.000395939697986436	0.00334895335354164	-0.141342122674557
SMAP1	-0.198248743455498	8.84404875	-2.89674233402024	0.00602057130181828	0.0246121113567739	-2.65776338261946
PSMD6	-0.19801382198953	9.558196	-2.96627425532298	0.0050059495011553	0.0215471149120279	-2.49002579648719
CRTAM	-0.197983507853403	5.87207775	-2.93313710202432	0.00546768433332118	0.0229417079790875	-2.57028477657556
BACH1	-0.197667591623038	10.05948425	-3.06234877696851	0.00386543049248575	0.0179495498559151	-2.25412117138233
CAAP1	-0.197607068062827	7.677876	-3.77785659796653	0.000503012811635357	0.00398479578173149	-0.365475017475378
NNT	-0.197263874345551	7.02611025	-4.27892902129043	0.000109646345972357	0.00134781330931134	1.06697482458469
CD163	-0.19706335078534	10.8960095	-2.5927931879636	0.0131308933639276	0.04346519398641	-3.35944098426945
CCR2	-0.196979842931936	11.52578875	-3.08823322411528	0.00360286048611493	0.017042821742671	-2.18976607571212
KDM6A	-0.196972513089007	7.351361	-3.30200530576619	0.00199408569207238	0.0109630517902366	-1.64598423163841
HPS5	-0.196888324607331	6.627577	-3.10597435585226	0.00343270730142041	0.0164005657394134	-2.14546584148792
VAMP7	-0.196747329842934	9.80093425	-3.55101032354904	0.00097930064217145	0.00648838988507078	-0.987027364988094
CYP20A1	-0.19672596858639	5.934583	-3.88594039520474	0.000364177880499135	0.00313706427541368	-0.062947308586085
ATG7	-0.196671727748691	8.04970775	-2.22030688784625	0.0319766384054795	0.0850018425174897	-4.14200684681887
NGDN	-0.196667068062828	8.89916875	-4.27243298301818	0.000111877047531989	0.00136710445373326	1.04795518440296
MCMBP	-0.196425654450266	8.011206	-5.12580522102676	7.45129545643338e-06	0.000231625106631938	3.6190129491838
NSUN3	-0.196325078534033	7.67813225	-4.35211855564061	8.73325031764661e-05	0.00115731362619235	1.28197672783959
USP12	-0.196297539267016	6.65181625	-2.79197806410352	0.00791711361676592	0.0301629955377699	-2.90555825133164
MARF1	-0.196290209424083	8.3788115	-3.11804196860308	0.0033213316649735	0.015997855006084	-2.11524437694106
PPA2	-0.196276282722513	8.41259525	-3.52038358873822	0.00107008537770252	0.0069561157964593	-1.06945382055013
LACTB2	-0.196117015706807	5.56980575	-3.40876171903589	0.00147413508508905	0.00874938730330232	-1.36665649280356
MED6	-0.195929057591625	8.14913025	-3.46066190291769	0.00127084095266101	0.00785754752535117	-1.22910415253895
EMC3	-0.195877591623038	9.399832	-2.91152675448573	0.00578995739725876	0.0238977842256906	-2.62231280402864
TRIM44	-0.195684973821988	9.648901	-3.19835777120429	0.00266260561792048	0.0134848090972102	-1.91231734141882
ABCC5	-0.195391518324609	8.13245275	-3.32767714064443	0.00185508066996579	0.0104017771368456	-1.57926794530765
CFDP1	-0.195258010471206	7.5198855	-3.82674723206617	0.000434824185010596	0.00358347133999098	-0.22911251306714
THAP12	-0.19508434554974	8.36789325	-3.8723404835955	0.000379352586290799	0.00324043397228979	-0.101226059384086
PJA2	-0.194736387434556	9.32527525	-3.36269741797925	0.00168026998274197	0.00963940268082729	-1.48778967597922
STK26	-0.194633664921467	8.76881125	-2.82064559067805	0.00734931454998917	0.0284410447312061	-2.83835408575007
VDAC3	-0.194633403141365	10.47174225	-3.90890096614041	0.000339883462424959	0.00298516554538182	0.00181337609427512
MRPS17	-0.194613193717279	7.2702285	-2.97358860853357	0.00490907768808122	0.0212818212391721	-2.47223274836501
MNT	-0.194505235602097	8.8317125	-3.07234974633428	0.00376191390478814	0.017573670970631	-2.22929579463344
CPVL	-0.194496439790578	11.66855	-2.57318106018652	0.0137866183843908	0.0451273238817275	-3.40285531391115
GIMAP4	-0.194496073298431	11.0153675	-2.66709788700234	0.0108976775010802	0.0382358964769158	-3.19284794153685
NDEL1	-0.194399371727748	8.90330625	-3.81310980309602	0.00045288871435121	0.00368578524721205	-0.267230523219994
RHOT1	-0.194214502617802	9.54938625	-2.90747573362006	0.00585231219485563	0.0240992929597241	-2.63203813084144
MON2	-0.194186387434559	9.20553425	-3.60662867710455	0.00083299689655321	0.00575259493761106	-0.836405182095693
EIF5B	-0.194017696335081	8.6536265	-3.56888061935796	0.000929793204663031	0.0062539181764835	-0.938762489729648
RECQL	-0.193820261780109	8.7086435	-2.7761283260669	0.00824826440934217	0.0310385993534803	-2.94251616633213
MRPL57	-0.19361089005236	9.96687075	-3.19629632715146	0.00267784435703394	0.013545392969124	-1.91756415156331
SECISBP2L	-0.193534240837697	7.07061	-3.3923737260715	0.00154453765650375	0.00904907914672461	-1.40985507432493
UNC50	-0.193490261780106	8.89776125	-3.25349445967102	0.00228423630251492	0.0120252049491055	-1.771249389296
GAPVD1	-0.193481989528799	8.305643	-3.50880216042585	0.00110647477191484	0.00713434508930505	-1.10052618746767
PARK7	-0.193381151832464	11.4230805	-4.31378082625189	9.84009846902952e-05	0.00125562491061083	1.16919428280557
SMIM7	-0.193279319371731	8.81237925	-3.59293266182849	0.000866941149936572	0.00592177891850643	-0.873606347072514
EXOC1	-0.192853298429322	9.51649225	-4.33455988872973	9.22417494783787e-05	0.00119923943268378	1.23027894701384
CHCHD3	-0.192787015706807	8.06772675	-2.71682723740327	0.00960448929433843	0.0346796159294555	-3.07952401612508
UFSP2	-0.192589685863878	6.73127025	-2.70945605261509	0.00978677589401953	0.0351129249099	-3.09641276662152
IDH1	-0.19255267015707	9.65646525	-2.43262232055271	0.0194337276126186	0.058632090386599	-3.70699543144162
ZNF264	-0.192263874345551	7.36336475	-2.9221967601837	0.00562867957201835	0.0233879467359672	-2.59665527030955
SDHB	-0.192104136125655	8.47750375	-3.01635378503248	0.00437698037622544	0.0196267851071309	-2.36764707875306
UEVLD	-0.192087905759163	6.75540125	-3.93674560808778	0.000312524187671985	0.0028050289216727	0.0805743590721546
CCT4	-0.192042774869112	10.51230675	-4.05472697176749	0.000218503491197842	0.0021758658166052	0.416932520240142
TAF11	-0.191852408376966	6.68055275	-3.20177626558344	0.00263751611848152	0.0133850705472693	-1.90361215887277
SP2	-0.19181879581152	7.62051075	-2.78445390320102	0.00807274755870476	0.0305635799666102	-2.92312051756724
CDC5L	-0.191667905759161	8.548771	-3.76449933696228	0.00052337132798163	0.00410586627511459	-0.402588053499001
PIGB	-0.191661413612567	6.5888445	-3.42720763228288	0.00139855902868273	0.00840728932045486	-1.31789759139415
DNAJC13	-0.191501884816756	8.525394	-2.92880834767529	0.00553086315668533	0.0230974059704943	-2.58072635908303
UPF2	-0.191492408376964	6.7415195	-3.94019138848893	0.000309290788726201	0.00278384154758423	0.0903379801291031
SNRPA1	-0.191354607329844	7.74066525	-2.8833842177238	0.00623628602646965	0.0252474092744284	-2.68969282018342
TBC1D12	-0.191254659685865	6.83778075	-2.77734697292933	0.00822235406275744	0.0309692895093754	-2.93967959787125
PRKD3	-0.190887748691099	7.454836	-2.8524042783117	0.00676462912935879	0.0268743417973854	-2.76337054843275
RBM25	-0.190829057591623	8.98476075	-3.46070236399218	0.00127069346327932	0.00785754752535117	-1.22899648160536
PAXIP1	-0.190739005235603	6.15670625	-3.30000978851722	0.00200529615257202	0.0110095536019072	-1.65115794497136
ZNF330	-0.190559528795811	8.93841275	-3.41120003221445	0.00146392569958835	0.00871373823090271	-1.36021940547755
FAM98A	-0.190475549738221	6.7778515	-3.33928623067796	0.00179529627827272	0.0101769011606109	-1.54900260283006
MOSPD1	-0.190425759162306	6.71090075	-3.27197692242932	0.00216925340949322	0.0115970905335967	-1.72364916535729
ABHD5	-0.190211989528798	7.34396025	-2.29849138467191	0.0266978800604419	0.0742785568393137	-3.98534056660825
SNW1	-0.190126544502617	9.00013875	-3.16064270079128	0.00295483429467793	0.0145894943299723	-2.00799274995184
FECH	-0.189966753926701	7.12257775	-3.41970042395602	0.00142885950366531	0.00854079249347511	-1.33775898495362
RBBP8	-0.189933298429318	7.1990815	-2.39997432000196	0.0210148279959692	0.0621308639892404	-3.77583673426876
P4HA1	-0.189909790575918	8.4297065	-2.96976231484725	0.00495953203806718	0.021418201903951	-2.48154414768513
SLC25A24	-0.189739267015707	9.16170775	-2.98649638940673	0.00474240054207604	0.0207697718655964	-2.44076516674811
UBE2L6	-0.189692460732983	10.087623	-2.160750530666	0.036600396483425	0.0938084539347478	-4.25850350317519
RPS6KB1	-0.189519633507854	7.19156025	-4.27469815357395	0.000111094209817209	0.00135887720351365	1.05458614747372
FRYL	-0.189372041884818	8.20693875	-3.82072170970433	0.00044271813264716	0.00362778215397426	-0.245962164326775
LPIN2	-0.189304188481676	7.16427475	-5.03151982382921	1.01016963871802e-05	0.000274160482035441	3.32920169574574
ZNF267	-0.189242303664924	7.46646525	-2.21032165009862	0.0327136872654763	0.0865318539461937	-4.1617118774055
HADHB	-0.189220523560211	10.24142475	-4.36684978564256	8.34118553427823e-05	0.00112207943797888	1.32540563448166
ELP4	-0.189205811518327	6.88125425	-3.51934511038935	0.00107330091944641	0.00696971272455177	-1.07224218875066
MRPL35	-0.189189738219895	8.00379675	-2.59338177639131	0.0131116633705878	0.0434455164664091	-3.35813443048318
ECI2	-0.18909272251309	7.20834325	-2.68909757233743	0.0103069637053219	0.0366039733031489	-3.14289341525297
QKI	-0.189003193717278	10.13007775	-2.97550016625416	0.00488405210515452	0.021202974539808	-2.4675780618775
TNFSF8	-0.188865602094241	8.4861725	-3.0840060039789	0.00364456042713417	0.0171941738218886	-2.2002987025619
ZC3H7A	-0.188777225130892	7.678832	-3.94305144539298	0.000306631683221987	0.0027659784947398	0.0984447653565947
PHIP	-0.188693664921464	9.243851	-4.03209753354254	0.000234094702586119	0.00228620204423278	0.352095094932373
ACSL3	-0.188682094240838	7.36162825	-3.48861854945283	0.00117274427579934	0.00744017762288453	-1.15454910166327
POLR1D	-0.18867256544503	9.78401575	-2.11170331679	0.0408418895252959	0.10151542200045	-4.35256024758966
ATP5IF1	-0.188614659685864	8.6873255	-2.37628203447849	0.0222340061909361	0.0647473001573656	-3.82535853678174
ANKMY2	-0.188323193717279	6.908136	-2.82902031425507	0.00719073064004369	0.0280902573874071	-2.81863512578666
MGAT5	-0.188287905759164	8.02768475	-2.85609503554284	0.00669956550333322	0.0266671087733767	-2.75462051615962
SLC15A2	-0.18820387434555	5.7649185	-2.62322080254872	0.0121699602290654	0.0413722041642919	-3.29162231643668
CSDE1	-0.1881954973822	10.62328275	-4.39110584413365	7.73286093524958e-05	0.00106804759665813	1.39702413633468
ACBD3	-0.188125445026179	8.071978	-2.82446427884263	0.00727660460993518	0.0282654954516211	-2.82936750242311
RIN2	-0.187858900523565	9.239745	-2.39978737752507	0.0210242067373089	0.0621308639892404	-3.7762289222687
HSPB11	-0.187832827225133	8.626821	-2.53082263179741	0.0153062735379201	0.0489148802420377	-3.49581487751837
KRAS	-0.187295130890055	9.69922675	-2.27056378833924	0.0284866062666523	0.0779782338391719	-4.04178245184944
PRUNE2	-0.187192984293194	6.11632025	-2.12382011880972	0.0397557083748628	0.0994133167285129	-4.32948395094138
SLC26A2	-0.187136125654452	6.4224485	-3.51458229738149	0.00108816751477679	0.00705148468431375	-1.08502507996813
APPL1	-0.187092094240839	6.31948225	-2.35294837907117	0.0234966853745335	0.0675073867733006	-3.87376932361346
ARID4B	-0.187063821989529	8.436968	-2.91932974077233	0.00567159707687672	0.0235188293361758	-2.60355538644498
MRPS35	-0.186914188481676	8.606593	-3.71711598976651	0.000602205593164962	0.00455436339757623	-0.533739495470951
SMC2	-0.186848691099478	6.0258495	-3.61270017094187	0.000818361397098885	0.00568272988636059	-0.819890940241137
REV3L	-0.186485183246076	7.40550025	-2.77770661406352	0.00821472196730479	0.0309659332846674	-2.9388423230304
RBM47	-0.186434031413615	9.60171275	-2.62042520769341	0.0122554757598074	0.0415313294669102	-3.29787661700987
MILR1	-0.186340575916232	6.228259	-3.07775569033896	0.00370705176413946	0.0173779728944982	-2.21585589685851
URI1	-0.186314136125654	7.63691125	-3.48988456344983	0.00116847815198445	0.00742070379880345	-1.15116535475296
PUS7	-0.186268429319372	5.8075435	-4.95059852510203	1.31064518738749e-05	0.000323179567776681	3.08136516043714
PELI2	-0.186259267015705	8.84760175	-2.92735671533383	0.00555220240057186	0.0231675902024041	-2.58422568144955
TMEM165	-0.186109371727749	8.9803625	-3.60545130770338	0.000835863957776786	0.00576428938144601	-0.839605964319843
ATP5F1E	-0.18598277486911	11.587295	-3.7970815308316	0.000475048781798274	0.0038128731792049	-0.311950986592202
SAR1B	-0.185978481675393	7.8766325	-3.07221838658007	0.0037632564781098	0.017573670970631	-2.22962219165724
NOTCH2	-0.185977277486911	11.40139	-3.81920742479705	0.000444723666677834	0.00363606304403769	-0.250194766345997
TROVE2	-0.185760471204189	9.38498825	-2.87096976052519	0.00644320808523265	0.0258374102428518	-2.71928011609299
API5	-0.185725863874344	8.22974325	-2.89741340813288	0.00600992038084345	0.0245766707825919	-2.65615680062956
ANAPC10	-0.185625654450262	6.13984275	-4.09209544748281	0.000194942541936871	0.00200866526859634	0.524323545155343
DCTN4	-0.185582198952882	7.62780375	-3.52070492198255	0.00106909227462714	0.0069561157964593	-1.06859093711312
TOR1B	-0.185319476439794	8.345856	-3.46239796343951	0.00126452733859394	0.00784588923490778	-1.22448371833116
DDX52	-0.185286649214662	6.18414925	-5.47481493696849	2.39892669516969e-06	0.00011036271156309	4.6997397949204
EIF3H	-0.185199685863875	11.06593975	-4.37502094340905	8.1312001705041e-05	0.00110461419183748	1.34951667202416
CENPC	-0.185159895287959	5.689219	-4.18605274960671	0.000146105013437976	0.0016546566412668	0.796062762627907
TBPL1	-0.185019267015709	7.74365175	-2.60780395764772	0.0126484637879987	0.0423942596505481	-3.32605420147374
DYNLT1	-0.184808743455497	10.6265745	-3.01586413681625	0.00438275371368541	0.0196375563068363	-2.36884987016141
METTL7A	-0.18473994764398	10.583191	-2.73960794224399	0.00906078022526973	0.0332235544757769	-3.0271305115691
TAF1D	-0.184489528795813	6.00069475	-3.0473483782744	0.00402573448909996	0.018486184697633	-2.29126280063131
GALNT1	-0.184443350785338	8.784189	-2.45948636073872	0.0182144085330558	0.0559606908683407	-3.64983359579916
NIF3L1	-0.184337801047125	8.63110475	-2.84490893914175	0.00689857841445804	0.0272841416053964	-2.78111747273714
TIMM13	-0.184265183246075	7.3748585	-2.4755187654232	0.0175202271721064	0.0542715728310778	-3.6154993282553
NUDT9	-0.184221832460734	7.02696325	-3.50316160949257	0.00112462424119557	0.00722126522777906	-1.11564004765365
RRM1	-0.184186020942407	6.71862875	-2.87983291767791	0.00629483637559691	0.025414992046396	-2.69816514533728
SHQ1	-0.184181465968588	7.000809	-3.04110283436017	0.00409430572431329	0.0187455422291095	-2.3066936830637
PCTP	-0.184145706806284	8.32230775	-2.55289291585834	0.0144963699722002	0.0469325180801878	-3.44751791644013
UFM1	-0.184129371727751	9.0299815	-3.97440415125976	0.000278898548735743	0.00258057060391049	0.187479437359166
CKLF	-0.184035916230366	9.02377525	-3.60812308086741	0.00082937142472147	0.00573714098205265	-0.83234175574468
KCMF1	-0.183723979057595	10.03399375	-3.68985202810475	0.000652634073095941	0.00484417738396706	-0.608841207536072
NGRN	-0.183669581151833	8.13991075	-2.62365473425353	0.0121567357728113	0.0413691410347903	-3.29065110348904
WDR3	-0.18354382198953	7.039802	-3.52807580693985	0.00104655314928748	0.00685343120940478	-1.04878645913311
LSM6	-0.183318586387438	9.4151865	-2.76719809958717	0.00844045812403051	0.0315797894758221	-2.96327682604566
CLTC	-0.183290575916235	11.501276	-4.64634404917566	3.46234992457895e-05	0.000620571186626485	2.15830760604972
CUL4B	-0.183212984293197	8.790174	-2.7252121001619	0.00940095221685054	0.0341659072073991	-3.06027445292718
HSBP1	-0.183177591623036	10.13835075	-3.08474644888492	0.00363722350425182	0.0171675707184539	-2.19845443360997
GTF2E2	-0.183173664921469	8.16175525	-2.86541530170836	0.00653784684550002	0.0261830527687235	-2.73249090379048
ASAH1	-0.183168062827225	12.01130525	-4.83529567977787	1.89681431585507e-05	0.000414193449992086	2.7298168270117
PPP3CA	-0.183093141361258	8.9373325	-2.91455969624934	0.00574368028140357	0.0237700589023185	-2.61502584655168
ABHD10	-0.18301832460733	7.92548925	-2.30182838889368	0.0264910165496762	0.0739185777875443	-3.9785610621367
KPNA1	-0.182997748691102	7.83790775	-4.19969656757714	0.000140088808668269	0.00160732793146396	0.835720932041121
SNX16	-0.182969214659688	4.98634125	-5.04666272221295	9.62045674452983e-06	0.000265751726063259	3.37567433677685
ZNF586	-0.182790837696335	7.774185	-3.13167699286173	0.00319959687256729	0.0155199843607556	-2.08101221333346
PSMC1	-0.182790575916233	9.99689675	-3.42714579444518	0.0013988060907911	0.00840728932045486	-1.31806128868173
NFYB	-0.182690994764398	7.15899	-4.09167970288227	0.000195190529785439	0.00200908559413178	0.523126573351929
MBD2	-0.18264848167539	10.371066	-3.45768080257897	0.00128175288240981	0.00789547424641033	-1.23703530374395
PRPSAP2	-0.182440628272256	8.04328375	-2.89480555331772	0.00605140975334082	0.0246893536745678	-2.6623987649605
COA3	-0.18241952879581	9.223968	-3.05464952826818	0.00394694371384262	0.0182527751240828	-2.27319894070109
PAIP1	-0.182415392670158	8.3555155	-2.96672267568977	0.00499995940778772	0.0215328112968025	-2.48893576233048
VEZF1	-0.182390732984295	8.7283515	-2.25279732270297	0.029679500509013	0.0804622611613745	-4.07741169231799
RBM6	-0.182239633507855	7.91437925	-4.24697909553794	0.000121053066276785	0.00145769046702035	0.973530953262925
GYG1	-0.182193141361259	9.938081	-3.47212778974788	0.001229694172882	0.00770297819507852	-1.19856541541044
STX3	-0.182067329842933	8.40041775	-2.73266044207085	0.00922350113556503	0.0336467895836509	-3.04314083653755
PSMB7	-0.18197659685864	9.77144425	-3.55976827080198	0.000954729763452984	0.00635615311653642	-0.963389072730886
NDC1	-0.181943141361257	5.4429755	-3.63204055490508	0.00077337095420068	0.00547808106507769	-0.767192992596939
TRAM1	-0.181781308900524	10.7647245	-3.2822385761838	0.00210780998816966	0.0113517877912585	-1.69715418802238
TAF5	-0.181709528795809	7.0672505	-3.59581071088888	0.000859699664850424	0.00589433661865108	-0.865794920765528
HSPA14	-0.181665706806284	7.6035545	-4.10922239969769	0.000184988892388555	0.00194607059567026	0.573676095124338
LSM3	-0.181627801047121	9.2628245	-3.0186957827312	0.00434946506764663	0.0195763058531255	-2.36189241008448
FAM149B1	-0.181618848167539	6.32348675	-4.32308131052503	9.55959756570804e-05	0.00123123248813579	1.19652231172656
BST2	-0.181489057591623	9.49629275	-2.47001258756947	0.0177558796648783	0.0548645180576694	-3.62730958181082
PSMB4	-0.181262198952881	10.75976325	-3.99073154895143	0.000265436661960324	0.00248656413768422	0.233964738643534
PTEN	-0.181224607329844	9.8764285	-2.66642230208409	0.0109163018118611	0.0382471444555124	-3.19437747101413
WDR7	-0.181177434554974	7.138576	-2.95577650184157	0.00514811705253805	0.0219423009631029	-2.51551402887064
GMFG	-0.181010575916234	11.34811625	-2.6384153250864	0.0117146800367087	0.0402963761419909	-3.25754707514197
ITGAE	-0.180768795811517	9.73987225	-2.34446049045757	0.0239717693225296	0.0683655679253472	-3.89128977533445
GSPT1	-0.180634345549739	9.02675075	-3.80438050089687	0.000464830510971335	0.00375344585128741	-0.291596933491896
UTP11	-0.180532460732989	8.78994275	-2.84241078271375	0.00694376901521579	0.0274104287382945	-2.78702556730873
CREB3L2	-0.180385811518326	8.106354	-2.52652450817269	0.0154687251833135	0.0492703129041185	-3.50518534547499
CTSS	-0.179772251308904	13.39609575	-5.18033664850603	6.24620285485795e-06	0.000207539706924521	3.78709975297886
SNAPC3	-0.179694554973823	6.50101575	-3.62945465285517	0.000779245588475655	0.00551025258487089	-0.774247107525345
EXT1	-0.179610785340316	6.692792	-2.63839008984242	0.0117154230137971	0.0402963761419909	-3.25760378238442
PJA1	-0.17960109947644	7.11327175	-3.32830168970843	0.00185181669511128	0.0103952004028175	-1.5776412290121
HSPA5	-0.179082931937174	10.26165725	-2.75001281537653	0.00882204579865145	0.0326042413708802	-3.00310093357365
STX8	-0.179014083769637	8.5054185	-2.64992651702779	0.011380249369288	0.0394602272651046	-3.23164011738121
COPS3	-0.178875916230366	8.797906	-2.4557606636218	0.0183792602183039	0.0562581353621973	-3.65778887527324
PRMT3	-0.178753403141363	5.92557475	-2.99686768521303	0.00461233910213603	0.0203583067202111	-2.41541875323812
CTCF	-0.178524240837696	8.84111875	-3.4659381433738	0.00125174547212114	0.0077938750455414	-1.21505787982005
TSG101	-0.178471308900523	9.30715425	-3.44064752949409	0.00134584052059196	0.00819121764163286	-1.28228158684904
IRS2	-0.178439109947647	10.1825195	-2.23363846957452	0.0310156011721845	0.0831163189742225	-4.11559019361111
SYNCRIP	-0.178268062827227	8.86792525	-3.02750855409041	0.004247376674366	0.0192403991571079	-2.34021296063198
TLE4	-0.178216387434558	9.49471225	-3.85248109378875	0.000402616725763112	0.00339012576350297	-0.157014737511724
ANXA1	-0.178141361256548	11.95204225	-3.36540669698381	0.00166742139514706	0.00960567931444914	-1.48069040139577
PSMB1	-0.178128795811523	11.1388135	-4.07585585020437	0.000204861047439181	0.0020844065392848	0.477604492348306
SLC2A3	-0.178057382198954	9.21436575	-2.28187131366553	0.0277498600797452	0.0765528279735496	-4.01899375478008
MRPL20	-0.178046963350786	8.82873775	-3.13486249485558	0.0031717700316361	0.0153970503727525	-2.07300168296598
EMC7	-0.177975340314138	8.775365	-3.08471474586636	0.00363753735774385	0.0171675707184539	-2.19853340371171
PSENEN	-0.177880575916232	8.547123	-2.58614813124494	0.0133497970770287	0.043978852426602	-3.3741771020226
ZWILCH	-0.177689267015707	5.911083	-3.83973450503117	0.000418270108810265	0.00348877213152234	-0.192753931046624
MDFIC	-0.177582094240837	8.98392475	-3.28818167732752	0.00207298486035262	0.011232516916974	-1.6817877553632
IARS	-0.177483769633506	8.53541825	-2.3402595041893	0.0242100869322791	0.0688710339956555	-3.89994358443292
FN3KRP	-0.177470890052358	7.903837	-2.78817104975528	0.00799550855265618	0.0303266949781635	-2.91444824985837
SYF2	-0.177302356020947	9.356552	-2.71026355306272	0.00976665195585405	0.0350708290435133	-3.09456417259868
ZNHIT6	-0.177057696335078	5.88023625	-3.6332636610301	0.000770607175242984	0.00546307130275954	-0.76385559325627
ZNF654	-0.177028900523562	6.333361	-2.42021615303006	0.0200213986240474	0.0599308128469799	-3.73323649011029
FOXO1	-0.177007853403146	7.9178955	-3.98275337231835	0.000271933850740612	0.00253975568579504	0.211240174845656
MRPL18	-0.176887277486912	8.8787015	-3.36438389760403	0.00167226091158279	0.00961123822352238	-1.48337087229914
ORC2	-0.176854083769634	6.34549725	-3.01694226093849	0.0043700512365738	0.019611012088357	-2.36620136114054
OTUD4	-0.17674476439791	8.36264475	-3.32409530425264	0.00187390586083973	0.0104882916931386	-1.58859396884971
CLN5	-0.176620575916232	6.761172	-2.27220512046359	0.0283785920703747	0.0778199596393672	-4.03847999234786
SMG8	-0.176547172774871	7.8561225	-2.15761487250826	0.0368594437553046	0.094261377504545	-4.26456792118108
CELF1	-0.176521832460732	9.36574425	-2.80964606038097	0.00756254466986464	0.0290937473760332	-2.8641941414586
DDX17	-0.176516701570682	11.94827	-4.30058928329476	0.000102518055845894	0.00128575021936525	1.1304688781319
ELOVL5	-0.176477329842934	10.899721	-3.53951274410565	0.00101248023237081	0.0066796767670719	-1.01801447661066
MTMR6	-0.176476439790576	7.98677925	-3.56821936108171	0.000931581534834166	0.00625915805880182	-0.940550659435897
CRTAP	-0.176459633507855	7.53420625	-3.49013774702526	0.00116762677718964	0.00742070379880345	-1.15048857888658
UFD1	-0.176454031413616	8.66099275	-3.69610125298031	0.00064072761863601	0.00477867988811932	-0.591650647714548
BCAS2	-0.176277853403141	7.56518525	-2.63210361941872	0.0119018651307677	0.0407674214904479	-3.27171851769402
HTATSF1	-0.176198429319372	6.48443925	-2.56749314249347	0.0139823240996687	0.0456113105992829	-3.41540231741716
FBXL5	-0.176188743455501	11.07534225	-3.09925009690454	0.00349628689492119	0.0166454202375808	-2.16227477241716
GNE	-0.176177905759163	6.20921675	-2.73426155903667	0.00918576261556812	0.0335444033488065	-3.0394535687288
EPS8	-0.176134345549739	5.88822975	-2.12637805571936	0.0395296838580352	0.0990478118972144	-4.32459893726258
NARS2	-0.17601047120419	7.03182125	-2.59257488751719	0.0131380321095744	0.04346519398641	-3.35992551593091
DTWD1	-0.175896753926701	5.3730355	-3.73086550515133	0.000578220789541069	0.00441078343093783	-0.495764010707281
KYAT3	-0.175678638743456	8.71568125	-2.37354671159364	0.0223787933082324	0.0650033192978937	-3.83105217857127
CRLF3	-0.175639476439793	10.714866	-4.54750606592508	4.7326536358108e-05	0.000766306828263203	1.86192711123762
NIPBL	-0.175235130890051	8.27602575	-2.98912836909997	0.00470907216068268	0.0206602836961257	-2.43433812912938
HNRNPR	-0.175124502617804	9.76114575	-2.5354661905295	0.0151325167071221	0.0484732966731495	-3.48567838321659
LYRM2	-0.175072041884817	6.01017675	-4.30781303994002	0.000100243095853584	0.00126998479864351	1.15166987343763
SRSF3	-0.174914397905759	10.730501	-4.29297137031091	0.00010497183759622	0.00130326897067659	1.10812487383198
SNRPE	-0.174855706806282	10.05519725	-2.56366876962014	0.0141153360203394	0.0459628544658098	-3.42382734498188
MRPL16	-0.174827486910996	8.2078995	-3.21289283631692	0.00255746739340563	0.0130859191750866	-1.87526606484943
UTP3	-0.174471413612567	8.728108	-2.87577336623466	0.00636239433123496	0.025647807776814	-2.70784163234401
SEM1	-0.174378534031412	8.58456975	-3.21604950976989	0.0025351598450585	0.0129985893171809	-1.8672063695304
MED7	-0.174328429319372	7.425113	-2.97143024372654	0.00493747888790107	0.0213750613077267	-2.47748613052685
FOXJ3	-0.174139738219898	8.58682725	-3.7199933549859	0.000597108200721896	0.00452132662610115	-0.525797917413437
EVI2B	-0.173979214659688	12.007267	-3.44356076961877	0.00133466645767587	0.00814258144345982	-1.2745515257398
ERI2	-0.173956178010471	6.4683065	-3.16530441073076	0.00291713605126862	0.0144667086940762	-1.99620349715262
STAG2	-0.173698952879581	10.2542175	-3.91786831382485	0.000330828251520655	0.00292880999543946	0.0271515875229484
AHSA1	-0.173642251308902	8.82940525	-3.09695575741542	0.00351823344465967	0.0167126194615526	-2.16800495371188
UBR7	-0.17354884816754	7.1533115	-2.6308005202868	0.0119408516662091	0.0408558298526872	-3.27464134655482
METTL3	-0.173529633507858	8.730059	-3.01865528779051	0.0043499394445871	0.0195763058531255	-2.36199193650007
HRH4	-0.173519057591625	5.89676625	-3.09913582995415	0.00349737685552976	0.0166454202375808	-2.162560218778
USP3	-0.173505706806289	10.57742525	-3.11072869944524	0.00338841375391348	0.0162462718623823	-2.13356782170126
GABARAPL2	-0.17348434554974	10.51396225	-3.65924148272191	0.000714102449600417	0.00517953958034735	-0.692840206265518
TRAPPC8	-0.173403664921466	9.6247235	-3.96374823289204	0.000288039398255584	0.00263008237098968	0.157185065984128
KCTD9	-0.173327591623037	5.43106375	-5.07405801366711	8.80678715083785e-06	0.000256409814628737	3.45982130001795
ORC3	-0.173310104712042	6.72133575	-3.39666252661841	0.00152580909519498	0.00896051619682923	-1.3985608537761
FBXO9	-0.173228062827226	9.6165645	-3.82111454930001	0.00044219928274367	0.00362778215397426	-0.244864006321746
NUP85	-0.173117434554974	7.72483	-2.53232911770683	0.0152497039714499	0.0487856792256623	-3.49252781770169
JAK1	-0.172991989528796	10.21259725	-3.00959022336727	0.00445736400206423	0.0198437493602307	-2.38425051942186
THYN1	-0.172740942408379	7.805356	-2.30356516537557	0.026383921368158	0.0737358667709021	-3.97502962438346
MALT1	-0.1727022513089	8.16315525	-2.81319210757587	0.00749318308244597	0.0288756850986477	-2.85587114175322
NPM1	-0.172689267015707	11.7974535	-3.25414618455663	0.0022800851834674	0.0120084486329283	-1.76957356533001
MFSD1	-0.172661099476443	11.2323865	-3.72426823582986	0.000589611814840808	0.00448147955525521	-0.513993727854673
SAT1	-0.172598743455501	12.22342125	-3.47222498553146	0.00122935088512344	0.00770297819507852	-1.19830630987872
FBXO3	-0.172171884816755	5.948745	-3.41993860723124	0.00142788859134566	0.00853910424226629	-1.33712920015013
RNF141	-0.17168931937173	7.9821385	-2.11446211959981	0.0405923164375127	0.101077394253056	-4.34731540790988
DYRK1A	-0.171675968586387	9.708047	-4.06426116065101	0.000212241417932655	0.00213334353230702	0.444294223909886
DERL1	-0.171649895287963	9.419218	-3.87609781117682	0.000375100017162458	0.00321518003653488	-0.0906565566628936
MMADHC	-0.171349581151832	10.2937305	-3.68661901346593	0.000658877243112656	0.00487592747394169	-0.617729131051554
SLIRP	-0.171138010471205	8.34595925	-2.47500244899474	0.0175422030248519	0.0543260784312703	-3.61660759994115
FBXW12	-0.170985130890051	8.583353	-2.84271159826433	0.00693831282856306	0.0273976103192192	-2.7863143258806
MRPL24	-0.170921047120419	8.38671925	-3.54262963025634	0.00100338051843611	0.00663022299955414	-1.00961929505146
MICB	-0.170724083769636	8.48781325	-2.2194425600295	0.0320398493710175	0.0851124976973078	-4.14371526589264
SLC31A1	-0.170556125654453	6.617069	-3.69118708310085	0.000650072657753924	0.00483094737814375	-0.605169884471607
MUT	-0.170518691099476	7.00303725	-2.52336803683698	0.0155890270620446	0.0495643944246446	-3.51205952295404
TARDBP	-0.170461937172774	9.82560575	-3.16925620682987	0.00288553548380517	0.0143616760054717	-1.98620147264508
PPP2CA	-0.170327486910995	9.55342	-3.87306216289864	0.000378532177861884	0.00323788593242824	-0.0991963045227386
PRCP	-0.170259319371732	10.20897525	-3.5626648388494	0.00094673431760383	0.00633135780652652	-0.955564452655646
WBP1L	-0.170008586387434	8.95615375	-3.13506322628063	0.00317002422834907	0.0153969610949936	-2.07249674251686
STRAP	-0.169976544502623	10.2859175	-4.08921496874166	0.000196667041719851	0.00202092901280142	0.516031351773207
ZBTB18	-0.169966439790576	9.493588	-2.21394665352746	0.0324443856923177	0.0859478248060266	-4.15456625630604
UTP14A	-0.169852356020945	6.613629	-2.6297254379555	0.011973104643487	0.0409435944012048	-3.27705197100917
TLR4	-0.16983162303665	9.9895605	-2.40055176011678	0.0209858821884209	0.0621134268381802	-3.77462517422715
UFC1	-0.169701465968588	10.002119	-3.48999364393459	0.00116811127658923	0.00742070379880345	-1.15087377883225
SRBD1	-0.169593612565447	6.87590025	-3.05877034787645	0.00390311677748676	0.0180905670370584	-2.26299176066018
ATRAID	-0.169499005235606	9.43767075	-3.19673416817114	0.00267460082711624	0.0135345059399114	-1.91644992060639
TFRC	-0.169492565445028	8.604707	-2.15776110891511	0.0368473267791902	0.0942498234774791	-4.2642852522318
MTIF2	-0.169394554973823	8.00502675	-2.67978045198809	0.0105534374406821	0.0372918189677436	-3.16408450871724
NBR1	-0.169301884816752	9.144363	-3.76921596634048	0.000516093191365959	0.00405974265666998	-0.389489985987479
IRAK4	-0.169111937172775	7.53611325	-4.53203055730667	4.96925391319132e-05	0.000790175080580922	1.81569563168628
GVINP1	-0.168745916230367	7.055534	-2.58882947794155	0.013261067917263	0.0437438897281418	-3.36823416982661
HEBP2	-0.168745811518328	9.128489	-3.0668397554475	0.00381861842579843	0.0177920854337442	-2.24297940058425
RDX	-0.168714293193718	7.0462945	-2.69457644030679	0.0101645172281551	0.0362479894136883	-3.13040836883429
POLR3B	-0.168457905759161	6.58456925	-2.95862429285106	0.00510918100047517	0.0218808182070218	-2.50860537783713
ANKRD46	-0.168379005235604	5.962739	-2.8722496469848	0.00642158279306046	0.0257840373526477	-2.71623363924487
HMCES	-0.168346596858639	6.96348	-2.96001126022345	0.00509031792866463	0.0218083638235673	-2.50523910048104
INPP1	-0.16831047120419	7.41802275	-3.32876913378706	0.00184937735015208	0.0103915159680769	-1.57642360000783
LPIN1	-0.168264031413611	7.2509895	-2.92154016453609	0.00563848150815479	0.0234049819764538	-2.59823589924575
HEXB	-0.168216125654453	10.64250825	-3.9658108068766	0.0002862476768097	0.00262404282000791	0.163046170480476
CDK19	-0.168179476439793	8.79709775	-2.56239283979264	0.0141599697990197	0.0460356763872191	-3.42663619482558
TUBA1A	-0.168131256544509	11.63910525	-2.48147969071912	0.0172683194703255	0.0536625900392061	-3.60269195335562
DAP3	-0.168103874345551	9.49273075	-3.29714578243716	0.00202149043180405	0.0110744460360714	-1.65858025460056
MKKS	-0.167720261780106	7.67213075	-2.28204025591535	0.0277389829157371	0.0765398454068716	-4.01865261544498
LSM8	-0.167715078534036	8.72457375	-2.4806283468582	0.0173040944041331	0.053722824253933	-3.60452249336872
NECAP1	-0.167681413612569	7.74793575	-2.19708518258716	0.0337139510598789	0.0884607859098114	-4.18772582687532
SMIM8	-0.167287486910995	6.10799625	-3.02677270491048	0.00425581390871917	0.0192645474123518	-2.34202466375621
NIPSNAP2	-0.167106649214661	9.643929	-4.086495696165	0.000198308653688818	0.00203442699065543	0.508205386331213
MTMR1	-0.166861884816754	8.53146025	-2.10518491203002	0.0414369343797332	0.102562821215692	-4.36493082995564
ARMCX6	-0.166810785340315	9.3236575	-2.38879334200078	0.0215824611101333	0.0633879387044716	-3.79925318424606
ADH5	-0.166656596858639	9.1686415	-2.65411518336338	0.0112607534651013	0.0391553476948842	-3.22219356053805
GSAP	-0.166561361256544	9.847201	-2.1720717159907	0.0356784504347454	0.0920956963042969	-4.23655025203445
ROCK1	-0.166490942408377	10.260087	-2.89359348780031	0.00607078387167387	0.0247440107578568	-2.66529862723457
BUD31	-0.166453979057591	8.6693885	-2.52195949556178	0.0156429853380736	0.0497104655772807	-3.51512504246129
SERINC5	-0.16623544502618	8.83568675	-2.05225749306943	0.046556696326874	0.11199431818119	-4.46423746890915
NDUFB2	-0.166178638743457	10.27605175	-2.50329628875879	0.0163741902982941	0.0514989020364886	-3.55562593077037
PSMB3	-0.166158376963354	11.1107315	-3.2927425145165	0.00204663116520109	0.0111444541452665	-1.6699845351112
SS18L2	-0.166136492146601	8.603616	-3.25321195593386	0.00228603791992309	0.0120295835047968	-1.77197574985867
DCTN5	-0.166119476439789	8.14044775	-2.30623336682331	0.0262201469889906	0.0734104928001016	-3.9696003243464
RFC1	-0.166024083769634	7.02935075	-3.83581994698074	0.000423194458207228	0.00352037616709876	-0.20371886281669
ARFGEF1	-0.166022879581151	8.35788625	-2.95148145727612	0.00520736652469673	0.0221339845804707	-2.52592562618695
PFDN2	-0.165787958115184	8.5564835	-2.45776584626276	0.0182903689991665	0.056138442637135	-3.65350842116625
HLA-DMA	-0.165491989528796	11.18105925	-2.51160676917685	0.0160448322106854	0.050701669785766	-3.53761840273361
GOSR1	-0.16530214659686	8.52312875	-2.64487583689966	0.0115258885346498	0.0398315952898472	-3.24301685366029
NEMP1	-0.165168062827226	6.11651075	-2.46675720641985	0.0178965536786877	0.0552166555414833	-3.63428299684544
KIF1BP	-0.165161675392669	6.50236175	-2.94750201789065	0.00526283165302019	0.0222781232056005	-2.53556351751537
IPCEF1	-0.165132565445028	6.4783335	-2.95692082191786	0.00513243819907677	0.0219055853348759	-2.51273845528893
FBXO28	-0.165107277486912	8.20433525	-2.93458116362436	0.00544675867120988	0.0228693797559296	-2.56679928253381
DDX24	-0.164977329842932	9.07232375	-2.73553060723679	0.00915595253643808	0.0334692836161042	-3.03652998516654
SH3BGRL	-0.164784240837699	11.85023475	-3.66711132164581	0.000697786887482971	0.00509849923100436	-0.671277191249541
TMEM267	-0.164551413612564	5.508664	-4.4761947610018	5.92347512093514e-05	0.000889453534200466	1.64930269624697
EML4	-0.164458324607329	6.615059	-2.13738204879108	0.0385701955933405	0.0973304367767955	-4.30353073858264
BBIP1	-0.164402303664921	8.004711	-2.27083762291075	0.0284685600489729	0.0779460375910399	-4.04123160798328
ATP5MPL	-0.16397544502618	11.493739	-3.74947616738869	0.000547219924845828	0.00423404162686389	-0.44425579082439
ARPC5	-0.163586753926706	12.3547035	-4.46319016430132	6.17032790807074e-05	0.000915437524447385	1.61064293675415
JAG1	-0.163574816753927	5.7518435	-3.06210225940044	0.00386801566868545	0.017951854357912	-2.25473247069127
AP1G1	-0.163367748691098	7.24599975	-2.96577008565147	0.00501269233700472	0.0215502332949288	-2.49125122244729
NCBP3	-0.163107696335079	6.62533375	-2.56780227662363	0.0139716226520494	0.0455906434499786	-3.41472090749841
MAP2K6	-0.162817696335078	7.58147575	-2.16358281687997	0.0363677953019192	0.0933119083842996	-4.25301982891487
SMIM10L1	-0.16262884816754	7.77933425	-2.28607514862224	0.0274803307479544	0.0759782751375119	-4.01049932613766
BTBD3	-0.162521099476439	6.06165225	-3.90397116166329	0.00034496345615952	0.00301733550546299	-0.0121054365620772
SAP130	-0.162307225130891	7.826396	-3.22030368961617	0.00250538811669155	0.0128832209002178	-1.8563371634616
FCGR2A	-0.162274607329847	10.135746	-2.4934889061005	0.0167707869360482	0.0525007749540145	-3.57682108835294
MYO5A	-0.162166701570682	6.813358	-2.9751125260125	0.00488911729438366	0.0212175373695733	-2.46852212826565
RAP1B	-0.162124764397911	11.64941725	-3.25661932591934	0.00226439773879036	0.0119562899762524	-1.76321244704061
MCUB	-0.162048115183248	9.5265925	-2.96835690855327	0.00497818578810342	0.0214539396559578	-2.4849623304169
SP100	-0.161921675392671	8.564603	-2.16813997458468	0.0359962799250804	0.0926077286684861	-4.24418467305453
COG2	-0.161803403141363	8.2871515	-3.66459918811419	0.00070295557640507	0.00512868118479534	-0.678162803335149
UVRAG	-0.161788691099478	8.1176325	-2.45692231228158	0.0183277158305062	0.0561696712245536	-3.65530942289043
CCNH	-0.161764450261783	8.5411415	-3.20740545485185	0.00259668902303944	0.0132374574405089	-1.88926552825738
FH	-0.161582513089005	8.414739	-2.93105210785825	0.00549803037863791	0.023030081319232	-2.57531532441367
ATP6V0E1	-0.161575654450264	11.43592575	-3.3725785028266	0.0016338602357447	0.009451850981316	-1.46188242671206
SRGN	-0.1614709947644	13.1253135	-4.30473290945144	0.000101207011243672	0.00127697920697382	1.14262844859006
TUBD1	-0.161424188481678	6.5620375	-3.36466857259949	0.00167091258917923	0.00960947367394797	-1.48262486420641
FIG4	-0.161162879581155	9.59752875	-3.43240557845875	0.0013779399808721	0.00832874736001788	-1.30413186017449
CCDC28A	-0.161117434554974	9.01618075	-2.84028082910142	0.00698251650258369	0.0275076909311257	-2.79206015547217
POMP	-0.160906910994765	10.318191	-3.26121210413643	0.00223553667329688	0.0118391807681047	-1.75139205521538
DYNC1LI1	-0.160732617801049	8.1752405	-2.82510172438886	0.00726453265480662	0.028245140601118	-2.82786660286648
HSPE1	-0.160598900523564	7.2699495	-2.24646019937986	0.0301156503342351	0.0813778673410716	-4.09006788540751
MAP3K7	-0.160527277486914	7.90098625	-2.80318243294591	0.00769051214145354	0.029503687624636	-2.87934699016221
TRIM37	-0.160479685863875	7.62678075	-2.51348599219789	0.0159711974009647	0.0505204696159564	-3.53354040443666
PSMA5	-0.160310942408378	8.94003625	-3.07888952925224	0.00369564106046501	0.0173428059299839	-2.21303518041455
SEPT10	-0.160301099476441	6.204912	-2.02220917485629	0.0497023947098315	0.11730900125329	-4.51970595045901
ATP13A3	-0.160251780104713	7.882972	-3.19296583384283	0.00270263891435089	0.0136429916380521	-1.92603674281502
WDR41	-0.160247905759162	8.536323	-2.07511355441754	0.0442816434148838	0.107945208976966	-4.42160277520102
ITFG1	-0.160039267015712	8.8783135	-2.62529451817645	0.0121068809997598	0.0412786296087517	-3.2869799658681
NFYA	-0.160011308900524	7.2505135	-3.42890497993465	0.00139179383602253	0.0083802597146996	-1.31340374372644
EFCAB14	-0.159972303664928	10.09466925	-2.84882882591872	0.0068282209850316	0.0270727738439411	-2.77184009498249
UQCRQ	-0.159969319371731	10.31798	-3.0641513061958	0.00384657713929691	0.0178953849432481	-2.24965044574315
HLTF	-0.15986115183246	5.97187625	-2.62584152684204	0.0120902919789112	0.0412533401415228	-3.2857549668965
KRBOX4	-0.15970554973822	5.654272	-2.96203710512053	0.00506288320059972	0.0217208371971769	-2.50032040869332
MEFV	-0.159612303664922	6.568287	-3.22067341369423	0.0025028164182794	0.0128786536995581	-1.85539214084456
ANKRD10	-0.159585602094245	7.99855125	-2.6003573660959	0.0128857190806887	0.0429512426116049	-3.342633915939
VNN3	-0.159526492146599	6.4557145	-2.34670101840253	0.0238455307007484	0.0681151813176836	-3.88666959889437
COQ10B	-0.159506282722512	8.1381845	-2.15627598015382	0.0369705464554671	0.0944870570136325	-4.26715524034997
DAAM1	-0.159222565445027	5.63468575	-2.20099570243561	0.0334156520965923	0.0879198839529136	-4.18005312281123
GTPBP4	-0.159200314136124	7.234486	-3.146359357078	0.0030732295098454	0.0150482690922276	-2.04404995971041
ARPC2	-0.15910586387435	12.4185725	-3.44421698307467	0.00133216174620154	0.00813350247083465	-1.27280982721219
MTPAP	-0.159008429319372	6.07073075	-3.562411121959	0.000947432080054278	0.00633135780652652	-0.956249959237789
PTGES3	-0.15853979057592	11.116308	-3.28415376343493	0.00209652717571685	0.011312711744669	-1.69220403059298
MTRF1	-0.158424607329843	5.98959725	-2.82859802828232	0.00719865023270875	0.0281035123815822	-2.81963036284573
ZNF207	-0.158322879581151	10.757989	-3.2049978003451	0.00261407730205023	0.0132987698020218	-1.89540352396701
APTX	-0.158306753926702	6.57240075	-3.26068424575107	0.00223883588598053	0.0118515926136647	-1.75275108815039
AIMP2	-0.158145549738222	9.32150575	-2.85824452349597	0.00666194177206485	0.0265435257306718	-2.74952108229984
ERLIN2	-0.158119528795813	6.58011375	-2.07798390966464	0.0440029209270752	0.107392410125642	-4.41622164202439
SLC25A36	-0.158112251308902	8.902729	-2.43681947602197	0.0192384761572836	0.0581703607456822	-3.69809524413421
PICALM	-0.158044136125655	10.6499335	-3.71547129369815	0.000605138076772795	0.00456818476336761	-0.538277558699214
PDHX	-0.157796282722515	7.100894	-2.68124582953953	0.0105143157710472	0.037174760122092	-3.16075499687379
MXI1	-0.157747905759162	9.30759225	-2.14525408814834	0.0378964437460405	0.0962140319451503	-4.28840596379143
ADO	-0.157692251308903	8.8349455	-2.20078399298606	0.0334317414063517	0.0879249127784096	-4.18046878478158
UMPS	-0.157530000000001	7.666909	-3.16983959722132	0.00288089792347544	0.0143501112228377	-1.9847242777603
MRPL19	-0.157459371727751	5.55423875	-2.36303372658149	0.0229432120484043	0.0663278764592253	-3.85288925450524
RTCB	-0.15738722513089	9.19663725	-2.42736634356675	0.0196807656385627	0.0592045928244222	-3.71812483571196
WDR37	-0.156842408376967	8.20250625	-2.84620720462785	0.00687520162479655	0.027224806405676	-2.77804574287369
DPF2	-0.156768115183249	8.7912995	-2.52210852120461	0.0156372684302156	0.0497050334033737	-3.51480076484584
SLC25A12	-0.15676376963351	7.45819575	-4.2658602957495	0.000114179197128557	0.00138703680899656	1.02872182559488
LBR	-0.156597329842933	10.19195	-2.62243428054447	0.0121939638773703	0.0414247422544573	-3.29338239772864
AMMECR1	-0.156478848167541	6.22532875	-3.13216126415148	0.00319535172512722	0.0155054567475559	-2.07979474064177
AP3S1	-0.156398429319374	10.0729145	-3.24393313801087	0.00234596731330651	0.0122772289396374	-1.795812724929
SLC30A9	-0.156135916230368	6.87556775	-3.2959555392288	0.00202825708156045	0.0111034365109526	-1.66166379048373
CBLB	-0.156103141361259	6.1093285	-2.67030978148376	0.0108095327731626	0.0379695935954505	-3.18557249738019
STK38	-0.15606979057592	10.391595	-3.11007850564343	0.00339443924841385	0.0162490274018051	-2.13519562217129
TANK	-0.15605544502618	10.27024975	-2.975586239827	0.00488292807303241	0.021202974539808	-2.46736842606935
MEGF9	-0.156043979057594	10.60961125	-2.27463306456346	0.0282194825478028	0.0774521447312232	-4.03359145012259
MAT2B	-0.156036806282724	10.89284925	-3.02305661628063	0.00429866372255225	0.0194230696359984	-2.3511696837713
CD47	-0.15550267015707	9.92275875	-3.42090582993214	0.00142395235068466	0.00851967245805203	-1.33457150392238
PIGC	-0.15536329842932	8.63717875	-2.60152543737881	0.0128482353219905	0.042872387059093	-3.34003544697851
SNRNP35	-0.155356544502617	6.98109525	-2.76311119290793	0.00852979289938024	0.0318263402886088	-2.97276281638879
APIP	-0.155288429319374	7.8133235	-2.96761355840731	0.00498807873490134	0.0214891075196184	-2.48676986564498
LSM1	-0.155087801047122	9.19584125	-2.66206513334916	0.0110371249224612	0.0385165307507786	-3.20423564683069
AGPS	-0.155085078534032	7.289219	-2.25261377028039	0.0296920538208797	0.0804787026967594	-4.07777866253944
NAPG	-0.15505497382199	6.5398415	-2.80147426697953	0.00772466505299999	0.0295806894577207	-2.883347584304
RGS2	-0.155008010471207	12.75559875	-2.61109950773585	0.0125447495605509	0.0421819395363191	-3.31870599696218
FANCL	-0.154784240837698	5.175903	-3.56080829310266	0.000951851542393711	0.00634223132506319	-0.960579993190656
H2AFV	-0.154560732984296	9.88458525	-2.26901212813141	0.0285890566817885	0.0782143033104168	-4.04490279411294
CMAS	-0.154529057591625	5.6133325	-4.35480528407207	8.66042369039742e-05	0.00115128869273311	1.28989364476626
ZNF573	-0.154445497382199	5.53272575	-2.7468280116457	0.00889449365986194	0.0327743329956232	-3.01046268046359
SLC31A2	-0.154390628272253	9.8742325	-2.29239718959718	0.0270793992347675	0.0751209547548247	-3.99770216811502
SLC38A6	-0.154269109947643	6.34693425	-2.37167633464638	0.0224782854030911	0.065215947100477	-3.8349425743403
SRPK2	-0.154179633507855	8.37066725	-2.15551474544743	0.0370338462555638	0.0946098445124115	-4.26862570845492
KIF1B	-0.154153560209424	7.3975855	-2.96040747042521	0.00508494137349088	0.0218003898566911	-2.50427728268236
PPFIA1	-0.154150785340316	7.9885965	-2.33875938416805	0.0242957017389141	0.0690987362228278	-3.90303090069594
MOB4	-0.154139947643982	9.21178475	-3.70314545294452	0.000627557532289047	0.00469456940469303	-0.572256339037271
LARP4B	-0.154004136125653	8.4309525	-2.30591227438454	0.0262398073399532	0.073432385026498	-3.97025394288359
MEAF6	-0.153986178010472	8.83587775	-2.44059117521374	0.0190645349426006	0.0577570656797937	-3.69008755872371
RNFT1	-0.153734031413613	5.40996325	-4.11726288803503	0.000180488477035226	0.00191496884573816	0.596873655574436
MAPRE1	-0.153585706806282	10.4206	-4.31013015650523	9.95238867015752e-05	0.00126246687721424	1.15847306328829
CEPT1	-0.153462251308903	7.205642	-2.2341863717142	0.0309766600313403	0.0830530727126488	-4.11450188780963
YAF2	-0.153296806282723	6.2039365	-3.33687885445383	0.0018075409177468	0.0102369543391843	-1.55528358407138
BIRC3	-0.153240523560211	6.135417	-2.0464664368266	0.0471490795753912	0.11309031792179	-4.47497922810562
SERPINB8	-0.153230366492151	8.31930925	-2.50838108996087	0.0161719476973866	0.0510383377329991	-3.54461310455808
ANKRD17	-0.153189790575918	7.2317825	-2.49396237812667	0.0167514413297298	0.0524534528686288	-3.57579924151821
SEC23IP	-0.1531742408377	8.6370405	-3.27372944858385	0.00215864072782576	0.0115653850869426	-1.71912761562055
SAE1	-0.153153769633509	7.57256125	-2.72811597721043	0.00933139737403023	0.0339804232619193	-3.05359839530054
C12orf29	-0.152924921465971	5.20004025	-4.06525498400915	0.0002115988129379	0.00213197406731826	0.447147857446545
NDUFB3	-0.152884712041889	8.784592	-2.02458946226987	0.0494466329674178	0.116861011565336	-4.51533624388155
SMAD5	-0.152873874345549	6.32569925	-3.33335025685563	0.00182563226062424	0.0103090706793381	-1.56448530532938
DCUN1D4	-0.152807801047121	6.73670675	-3.54299216490447	0.00100232721055831	0.0066267933862232	-1.00864257727842
IGBP1	-0.152669162303669	10.08021675	-3.10600364016799	0.0034324328114527	0.0164005657394134	-2.14539258966962
DLEU2	-0.15236115183246	5.38073925	-3.03283067492226	0.00418681984761912	0.0190249385739636	-2.32710141021985
EXOSC7	-0.152306125654452	7.7993205	-2.31611902402405	0.0256212748994144	0.0720918041237379	-3.94944298614834
SUZ12	-0.152159214659687	8.71960225	-2.20756841913132	0.0329195489039328	0.0869836312431782	-4.16713294049187
GMNN	-0.152082356020942	5.96199575	-2.82911556668012	0.00718894538745592	0.0280902573874071	-2.81841062269494
PCNX4	-0.151712827225132	5.31492275	-3.44495963170381	0.00132933254064564	0.00812202537026006	-1.27083850010647
DNMT1	-0.15165109947644	8.10019825	-2.88123225539691	0.00627170450327036	0.025362879345961	-2.69482756514586
ZFAND6	-0.151575078534034	9.19185275	-2.68432503833145	0.0104325444847952	0.0369277537799414	-3.15375455553525
ZNF37BP	-0.151475706806284	5.596248	-2.83979324091325	0.00699141483129096	0.0275284184611117	-2.79321231995666
PAPSS1	-0.151418743455498	10.05921375	-2.10535063900403	0.0414217118825535	0.1025456072813	-4.36461669341215
SPART	-0.151250890052359	7.9142615	-2.77230923916112	0.00832995553982587	0.0312511913371023	-2.95140017118568
GPN1	-0.151202879581152	9.173229	-2.77074278471137	0.00836367882007461	0.0313486578817416	-2.95504168577998
WDR47	-0.151163821989528	6.1815225	-2.95104958805064	0.00521335929818154	0.0221453177650206	-2.52697198241681
ATMIN	-0.151149319371729	7.57114625	-2.50248143633532	0.0164068135040524	0.0515826889456936	-3.55738925238146
ZNF230	-0.15110387434555	5.99176925	-2.64042985773881	0.0116555076788578	0.0401787831408765	-3.25301890070752
FDX1	-0.151019214659685	8.97368775	-2.15924462159966	0.0367246033463551	0.0939940683666616	-4.26141682688767
ZNF211	-0.150703141361256	7.5932245	-2.05483085454305	0.0462955509115037	0.111539183752016	-4.45945629051134
SNRPB2	-0.150652094240842	10.06425625	-4.11193960924365	0.000183455924351005	0.00193486720214754	0.581513483921084
NCAPD3	-0.150596335078534	6.7099415	-2.42092129085804	0.0199875705159885	0.0598661765539254	-3.73174768075003
CGGBP1	-0.15040366492147	9.1596335	-2.45476379389264	0.0184235979089163	0.0563521294363227	-3.65991593035285
ARL3	-0.150320890052355	6.998351	-2.85583675574732	0.00670409962427325	0.0266677286061735	-2.75523308762441
NSA2	-0.150179057591622	10.96891475	-2.71592105708735	0.00962672840548051	0.0347102302394312	-3.08160194317747
CPQ	-0.150104450261781	8.3956265	-2.44913945110783	0.01867557456187	0.0568680145973666	-3.67190484813025
YTHDC1	-0.150041989528802	9.6707925	-3.29385410424964	0.00204025656571108	0.0111378970882546	-1.66710638285928
TMEM248	-0.149943141361257	8.8202685	-2.59122822579105	0.0131821486467782	0.0435414619616486	-3.36291387546468
APPBP2	-0.149901465968588	7.12304975	-3.07575601000364	0.00372725704740212	0.0174449694939353	-2.22082906144161
NSF	-0.14987047120419	9.1857375	-3.9171467649856	0.000331548130277294	0.00293099890223042	0.0251118306003493
RPL15	-0.149826753926702	12.374395	-3.25134970404165	0.00229794790061952	0.0120871279946497	-1.77676297343255
EPRS	-0.149787539267017	8.49536975	-3.19501318912159	0.00268737132588289	0.0135714440370218	-1.92082900116843
CCP110	-0.149712565445027	6.1968455	-4.13056313974807	0.000173277193741634	0.00185592144557641	0.635285494656313
CNOT7	-0.149599371727751	9.63919475	-2.85910378825316	0.00664695672386992	0.0265087473460317	-2.74748186006782
YTHDF2	-0.149443403141364	9.11086325	-2.25935371191768	0.0292341949304653	0.0794982941728923	-4.06428855304724
UBXN8	-0.149257068062829	6.17303575	-3.2172479633396	0.00252673903209339	0.0129607709739679	-1.86414523454126
BTN3A1	-0.149208900523563	9.50714575	-2.02967485153399	0.0489040406427733	0.115991230057342	-4.50598653010225
HIPK1	-0.14895884816754	9.4232785	-3.73085318328118	0.000578241865573241	0.00441078343093783	-0.495798073143747
UBE2K	-0.148859476439792	7.59798975	-2.54979141599182	0.0146077685587188	0.0471864158990444	-3.45432323912279
FANCF	-0.148728272251311	6.1226475	-3.2281206215875	0.00245154560707649	0.0126793775394295	-1.83634342593276
RSRC1	-0.148609633507853	5.68257	-2.75943953620718	0.00861079729079612	0.0320335089375358	-2.98127687969828
ARL1	-0.148581989528798	7.402177	-3.04580015116047	0.0040426313784608	0.0185569048804772	-2.29508984209224
PPIE	-0.14857104712042	8.2814205	-2.7677956902043	0.0084274684451255	0.0315422878934623	-2.96188898187147
MKLN1	-0.148471151832463	6.11311925	-3.27789322217558	0.00213362387801918	0.0114808403293153	-1.70837943522105
SSR1	-0.148296178010472	11.37065825	-2.59697326405913	0.0129948828326067	0.0432105983305149	-3.35015744905625
TMEM186	-0.148209738219897	6.41689275	-3.47779857457411	0.00120981813255264	0.00762855836199818	-1.18344172688415
STAG1	-0.147848219895289	8.09861875	-3.01955378207298	0.00433942547521037	0.0195644835220045	-2.35978346620541
UTP6	-0.147793717277487	8.82154825	-2.35045018875541	0.0236356267909341	0.0677791981788745	-3.8789309901496
UBE2N	-0.147755026178015	10.0370675	-2.39055682352943	0.0214920237148446	0.0631821687924195	-3.79556534265582
LAPTM4A	-0.147747382198954	11.144212	-3.21150838887077	0.00256730957344695	0.01312004146661	-1.87879940576238
PFAS	-0.147518219895288	6.18624475	-4.01295829126013	0.00024812110881351	0.00239117802067907	0.297375112103125
TTC33	-0.147451570680627	5.6926975	-3.49508738758449	0.0011511015842089	0.00734000667073836	-1.13725266632209
ARHGAP12	-0.147380209424086	5.355863	-3.26031611938353	0.00224113948024	0.0118536686453803	-1.75369879733077
PHYH	-0.147285706806283	6.18122575	-2.78104939197521	0.00814409721715204	0.0307585985944996	-2.9310565562175
SPG11	-0.147263664921468	9.56613125	-2.41586884028298	0.0202311020950163	0.0603827646833275	-3.74240816491705
TLK2	-0.147206335078537	7.726029	-2.47441939908614	0.0175670493513259	0.0543894441099587	-3.61785891103071
HNRNPDL	-0.147191832460734	10.39136175	-2.71171923228758	0.00973047111650187	0.0349716120712758	-3.09123075898945
MRPS28	-0.14715879581152	7.462613	-2.34056737825297	0.0241925495200321	0.0688369331720482	-3.8993097797218
SCARF1	-0.147069790575919	5.2182995	-3.70991828895207	0.000615141142768519	0.00462119660433552	-0.553592326938221
ISCU	-0.146796178010472	10.40817125	-2.59518015868519	0.0130530675789143	0.0433227715229526	-3.35414105987853
CAPZA2	-0.146531361256546	11.1419465	-2.57848290071043	0.0136064577109551	0.0446693740044935	-3.39114209640753
SDR39U1	-0.146482251308903	8.2749445	-2.2023541286684	0.0333125789141389	0.0877045035601921	-4.17738529724822
SUGP2	-0.146429895287957	8.49792	-2.28549408912763	0.0275174454789141	0.0760469866922843	-4.01167415255724
IQGAP1	-0.146294921465969	11.33884125	-2.68258797580014	0.010478601421501	0.0370696216288868	-3.15770437332951
TRIM38	-0.146252513089005	9.254209	-2.78218055712768	0.00812032630202406	0.0307062216841477	-2.92842049511825
ANKS1A	-0.146238638743457	6.828608	-2.5727235554499	0.0138022666533797	0.0451568222901263	-3.40386525986
FNTA	-0.146123926701572	10.10782525	-2.30929876771246	0.026033117223568	0.0729857036446459	-3.96335686618888
APOOL	-0.145996858638745	7.9203985	-2.78082208889967	0.00814888166991436	0.0307672996505169	-2.9315861748766
HNRNPC	-0.145949424083772	11.13823975	-2.79875713858406	0.00777928146976945	0.0297355178435644	-2.88970784198613
ATP2C1	-0.145888534031415	6.61392675	-2.39664420039296	0.0211824643900323	0.0625389444964462	-3.78281959628644
SUMO4	-0.145712984293194	8.9734155	-2.89639327434613	0.00602611835215518	0.0246266708144253	-2.65859895159775
GEMIN6	-0.145699005235604	7.9384855	-2.99417022253751	0.004645840742374	0.0204624867640855	-2.42201642295686
SETD4	-0.145654816753927	7.355924	-2.12050411386958	0.0400504091105356	0.100009104932147	-4.33580970769485
NDUFA2	-0.145601570680629	9.51927225	-2.52047446950457	0.0157000579920551	0.0498279987910593	-3.51835567891536
OXSR1	-0.145362356020946	8.97711	-2.60055293327898	0.0128794362888335	0.04294184093828	-3.34219891863159
ZNF184	-0.145344345549739	5.27453775	-3.44860742790698	0.00131551906168311	0.00805349601286063	-1.26115227275865
ANP32B	-0.14527329842932	11.14572775	-3.31331899988693	0.00193164610577855	0.0107147614713646	-1.6166180592286
ARHGEF7	-0.14527319371728	8.5676165	-2.08876874511837	0.0429693501103085	0.105450900161883	-4.39594957180394
SLC25A40	-0.145243455497384	6.782106	-2.51261361855166	0.0160053417949446	0.0506155671297035	-3.53543376986108
MSL3	-0.145055968586389	9.61791425	-3.34520799990105	0.00176551173024547	0.0100309857948853	-1.53354158315831
TMED10	-0.145052565445026	10.56324	-2.62077707213663	0.0122446821660527	0.0415072637517542	-3.29708968518759
ADIPOR2	-0.144833821989531	9.12938275	-2.59134108479722	0.0131784461880492	0.0435408279356352	-3.36266347389919
SF3B5	-0.14482759162304	10.24339175	-2.63889435513954	0.0117005846289202	0.0402868382731793	-3.25647055312413
AP1AR	-0.144814031413613	5.356651	-2.37399303227827	0.0223551106314515	0.064964957160706	-3.83012348779734
RPS15A	-0.144812565445028	13.2421155	-5.05280211991646	9.43187469088632e-06	0.000263515151526659	3.39452396780476
SEPT6	-0.144778062827227	7.87506875	-2.17639210921251	0.0353320674851618	0.0915491277623386	-4.22814859700375
FOXN2	-0.144768115183246	6.49862975	-2.72843895925846	0.00932369065765702	0.033962330463119	-3.05285555381469
ZNF322	-0.144651256544504	6.00163675	-3.42107538179211	0.00142326340580088	0.0085196602423496	-1.33412310534251
MPZL2	-0.144645811518324	5.90770425	-2.09634541907104	0.0422560160900224	0.104070962582317	-4.38165744949072
MRPL17	-0.144612460732986	6.87207925	-2.32350571615823	0.0251818273425769	0.0710325686900117	-3.93433824204692
TTI1	-0.144573926701571	6.6467405	-3.09055680850475	0.00358013117539673	0.0169547029280052	-2.18397282502697
SOD1	-0.144385130890054	9.96036125	-2.20404876098272	0.0331843908742926	0.0874784272080449	-4.17405538662809
PALB2	-0.144354607329846	7.141368	-2.95706632747344	0.0051304477693382	0.0219046277738732	-2.51238547916698
ZNF22	-0.144347539267015	8.37791925	-2.8288997865778	0.00719299020095179	0.0280902573874071	-2.81891919362413
PLCL2	-0.144262356020944	9.052374	-2.53093699932587	0.0153019722516802	0.0489148802420377	-3.49556538417231
LRCH3	-0.144178167539268	6.04043975	-3.4662757973092	0.00125053284707392	0.00779138646233294	-1.21415859722101
RINT1	-0.144072303664922	5.20057775	-4.29468663614628	0.000104414377797121	0.00130038130098257	1.11315465863839
NDUFB5	-0.144011780104716	10.1247565	-2.59638718065272	0.0130138745282024	0.0432273930833677	-3.35145972259528
PIAS1	-0.14383157068063	9.9350555	-2.46278260671877	0.0180696790271851	0.0555839208799061	-3.64278789843289
SMC1A	-0.143805287958113	9.44876175	-2.10213413925151	0.0417180352240357	0.103011903421006	-4.37071005397161
UXS1	-0.143759214659688	7.55552525	-2.17892254382819	0.0351305769704653	0.0911960681132472	-4.22322167946661
ZNF227	-0.143554136125655	5.36719325	-3.15722895850928	0.00298273223198762	0.0146921476859978	-2.01661936727554
SRP9	-0.143528638743456	11.60242575	-3.07771799331329	0.00370743170826946	0.0173779728944982	-2.21594966696303
TRMT1L	-0.143047696335079	5.44892625	-2.7885282036373	0.00798812344311961	0.030307951992968	-2.91361458410539
ATG4A	-0.143030209424086	7.04105325	-3.39256333084924	0.00154370506492516	0.00904907914672461	-1.40935593040734
LRRC59	-0.142909162303665	9.17156525	-2.21794631777639	0.0321495366901113	0.0853469415099793	-4.14667149199297
ARID4A	-0.142893926701572	7.52843575	-3.16110723222674	0.00295105716006202	0.014576647533353	-2.00681843626506
NAB1	-0.142891884816755	6.64314025	-2.90265593126507	0.00592731760650382	0.0243190606263536	-2.64359763006854
PARG	-0.142874188481679	7.06056025	-2.79521029290515	0.00785111554421743	0.0299622726445935	-2.89800407388073
CYB5B	-0.142824188481677	6.9007165	-3.09941740891228	0.00349469153027474	0.0166454202375808	-2.16185680443452
PCYOX1	-0.142781832460734	5.13176725	-3.93344250244458	0.000315654476568842	0.00282065019660184	0.0712184899505806
TXNIP	-0.142772146596865	12.6583385	-3.01769489674827	0.00436120417923907	0.0196038928918679	-2.36435209188066
TRIT1	-0.142751465968588	7.50846925	-2.2787034463006	0.0279545270285204	0.0768820221081897	-4.02538692413182
EIF3D	-0.142585392670156	10.550144	-2.990729590915	0.00468890376869118	0.0205863622807351	-2.43042635025799
MARCH6	-0.142408743455501	9.1140615	-2.24107106950104	0.0304910380654316	0.0821238534474588	-4.10080904023557
PRDM2	-0.142291413612567	8.69464725	-3.50946185623945	0.00110437050977014	0.00712669481408897	-1.09875769855921
GNS	-0.141977591623037	10.96025225	-2.40539661293959	0.0207444355649703	0.0615828708263109	-3.76445133722406
NUP50	-0.141937225130894	9.59579275	-2.38275158029821	0.0218949129905976	0.0640780098684244	-3.81187241198792
LDHB	-0.141700890052359	10.72760775	-2.34990603537315	0.0236659887169657	0.0678053264163839	-3.88005474924963
SCD5	-0.141666073298429	6.121538	-2.15906692630235	0.0367392841187217	0.0940122428150413	-4.26176048934419
SEL1L	-0.141647801047123	9.23296775	-2.99352796510915	0.00465385097091369	0.0204904911580555	-2.42358675475131
UQCRB	-0.141636125654452	11.1781115	-2.99850066831757	0.00459216829136242	0.02029816939336	-2.41142285177479
KLF7	-0.141627696335082	8.166062	-2.43709921735236	0.0192255259962908	0.0581453789153852	-3.69750164076399
PWP1	-0.141589476439792	8.45915775	-2.51085633744004	0.0160743232021074	0.0507682601812903	-3.53924625427742
HP1BP3	-0.141535340314135	9.38129875	-3.098790285967	0.00350067485361097	0.0166547258186946	-2.1634233713434
XPNPEP1	-0.141526544502618	9.51465675	-2.2267689503434	0.0315075490677968	0.084149037701956	-4.1292175900204
ZMYM5	-0.141384031413615	5.49033425	-3.13522587961365	0.0031686102640563	0.0153969610949936	-2.07208757332667
FDPS	-0.141321518324608	8.454332	-2.0327435213492	0.0485791375838753	0.115426636676783	-4.50033542082145
SRSF11	-0.141178115183246	10.2663265	-3.22390355461925	0.00248045466259949	0.0127921327152688	-1.84713313485899
F8	-0.141167958115185	6.4138795	-2.82326277649806	0.00729940942704567	0.0283186034168431	-2.83219589094654
BNIP2	-0.141050261780109	9.2756955	-3.01414457400307	0.00440308544106313	0.0196798085497319	-2.3730729028817
THG1L	-0.141019947643981	6.67634075	-2.54505533697155	0.014779387406478	0.0475632439030997	-3.46470367863165
PSMC5	-0.140981151832461	9.51176875	-3.0165812375173	0.004374300963727	0.019621864323004	-2.36708831376675
PITPNB	-0.14092890052356	9.347406	-3.04825030661353	0.00401592176636119	0.0184547897992508	-2.28903278005603
EIF3L	-0.140857329842932	12.136222	-3.41106083041542	0.00146450672494015	0.00871373823090271	-1.36058696237241
GLMN	-0.140741675392671	5.7260885	-3.97697714636048	0.000276733963653986	0.00256527006816172	0.194799566337056
AHNAK	-0.140627015706807	10.7043095	-2.17733926758004	0.0352565288423906	0.0914060884682631	-4.22630494721572
U2AF1	-0.140446858638741	10.02754475	-2.84319393666155	0.00692957251503253	0.0273718114343785	-2.7851737920048
TRDMT1	-0.140409738219897	5.8409915	-3.77297243265096	0.000510366692036979	0.00402933041459876	-0.379052779842757
IK	-0.140277958115185	9.589165	-2.24869483024432	0.0299612052558537	0.0810488176201427	-4.08560814272938
SEC22A	-0.140164293193719	5.6903045	-3.4313984819623	0.001381912069835	0.0083486874827879	-1.30679983732767
ARID1A	-0.140151099476441	9.4292125	-2.63686550971771	0.0117603902278524	0.0404130935559143	-3.26102902781006
TBC1D22A	-0.14010204188482	8.51499175	-2.87574671974729	0.00636284000074632	0.025647807776814	-2.70790511829609
GPATCH2L	-0.140101151832464	6.38627775	-2.34593397412296	0.0238886810179284	0.068222728681871	-3.88825169159159
PEX13	-0.139993560209425	5.908837	-3.42949848995059	0.00138943564571629	0.0083802597146996	-1.3118320998465
TRMT11	-0.139922356020943	5.51448275	-3.27585090909779	0.00214585991048679	0.0115266784191285	-1.71365235024636
ACLY	-0.139893036649216	9.4843865	-2.17905848906786	0.0351197809178259	0.0911960681132472	-4.22295685782757
VAPA	-0.13987937172775	10.97978675	-2.47249753292202	0.0176491751342247	0.05461644690364	-3.62198198794361
UBE2I	-0.139675549738222	9.7750415	-2.83751845099836	0.00703306870008223	0.0276310266351346	-2.79858588652013
RPS21	-0.139386439790579	12.47871675	-3.10239906142239	0.00346637557137996	0.016535944696856	-2.1544059276265
SCPEP1	-0.139286963350784	10.07680575	-3.03686364182359	0.0041414731036728	0.0189056646686984	-2.31715625301271
EIF5	-0.139266701570683	10.4852675	-2.77510440422833	0.00827009311995805	0.0310678670622711	-2.94489883574138
TSPAN31	-0.138970157068064	8.54433925	-3.08211267194256	0.00366338456868712	0.0172678828142864	-2.20501329977772
CETN2	-0.138936753926703	7.4096485	-2.1250676240273	0.039645334624198	0.0992373532480177	-4.32710211610707
PHF20L1	-0.138859528795813	6.624234	-3.30024568949923	0.00200396778517573	0.0110076228695902	-1.65054642470005
HMGB1	-0.138678743455499	12.0342325	-2.12779626248114	0.0394048561177924	0.0988548605236607	-4.32188850250896
RPL22	-0.138567643979059	12.8802685	-3.69158065919244	0.000649319399849731	0.0048282425157891	-0.604087450041304
LSM7	-0.138322041884823	9.086716	-2.03306853813143	0.0485448359215607	0.115388843305597	-4.49973647987794
PTBP2	-0.138128010471206	5.656299	-2.6138373446445	0.0124591813135131	0.0420264416185756	-3.31259635369654
MPHOSPH9	-0.138051151832462	5.397206	-3.29422494312555	0.00203813413065589	0.0111361134900991	-1.66614607570891
PPIH	-0.137992722513089	7.629031	-2.10034423262259	0.0418837365924236	0.103359328483054	-4.37409763602836
C6orf120	-0.137932827225129	7.93171775	-2.49112749185145	0.01686757593174	0.0526985787430715	-3.58191537540912
PECAM1	-0.137819319371731	11.01791125	-2.69422489429402	0.010173602334668	0.0362699596886714	-3.13120998672798
DDX19A	-0.137748115183246	7.771559	-3.26712466622633	0.00219889620038114	0.0117151673424945	-1.73616081923322
TAF4	-0.13741445026178	6.54047525	-2.70741222585702	0.00983788193919637	0.0352472779391309	-3.10108996236204
POP5	-0.137141780104713	8.59722575	-2.22726798554477	0.0314715792499972	0.0840891851438422	-4.12822873045539
ITPR1	-0.137056963350785	6.928534	-2.17399014626048	0.0355242733415408	0.0918506487919804	-4.23282119959555
YIPF6	-0.137018010471207	8.20605925	-2.10881156459445	0.0411049359034401	0.102005706284587	-4.35805196774425
DNAAF2	-0.136894921465971	5.177829	-4.76462345968506	2.37706963392529e-05	0.000480827079098942	2.51535257145195
STX12	-0.136848952879582	9.53428	-2.69151545491917	0.0102438750154712	0.0364680774445722	-3.13738579863975
RLF	-0.13673612565445	6.205449	-2.16902362552191	0.0359246311607882	0.0925758200330916	-4.24246980296376
SPIN1	-0.136722984293195	5.96227275	-2.82348413658076	0.00729520296816439	0.0283111396790184	-2.83167485992548
RECK	-0.136624764397907	7.71680175	-3.6859661436097	0.00066014494464371	0.00487948614327529	-0.619523483859481
RAB29	-0.136584345549743	8.75903875	-2.45484914572859	0.0184197979272069	0.0563521294363227	-3.65973383713442
WSB1	-0.136475026178012	10.59501675	-2.34541642306249	0.02391783566902	0.0682335002090859	-3.88931896245103
UIMC1	-0.136386649214663	7.72260375	-2.092260210475	0.0426393324406003	0.10484846159016	-4.38936866661164
PPP4R3A	-0.136372774869113	7.925298	-2.33337491320544	0.0246052491861467	0.0697551784356064	-3.91410001511097
PDCD6	-0.13636654450262	8.714459	-2.44207340467903	0.0189965692784514	0.0575792885534294	-3.68693813304625
BUD23	-0.136060785340314	8.07543325	-2.59323482523604	0.0131164620473596	0.0434455164664091	-3.35846065369995
BLVRA	-0.135617172774872	10.06677025	-2.1566367040564	0.0369405841462878	0.0944494053115661	-4.26645829078324
PLAA	-0.135560366492147	6.223509	-2.12795022831427	0.0393913252491819	0.0988548605236607	-4.32159416098572
ARF4	-0.135351727748692	10.28449325	-3.14337708380867	0.00309850916039589	0.0151361989430446	-2.05156612329089
CEMIP2	-0.135271151832459	8.009922	-2.30265803338192	0.0264398095485534	0.0738588057433069	-3.97687437629925
ATP5PF	-0.135200157068066	10.08880725	-2.47658215986544	0.0174750449773576	0.0541722026628757	-3.61321622122888
RALBP1	-0.135145759162306	8.38202175	-3.14857016238316	0.00305461526616277	0.0149807802080731	-2.03847535083435
ZNF281	-0.134977434554973	5.69037225	-2.46268729296236	0.0180738493032864	0.0555839208799061	-3.64299172824688
C11orf71	-0.134907539267016	6.368866	-2.8582356018682	0.00666209752475863	0.0265435257306718	-2.74954225314602
PCID2	-0.134362879581154	7.17917425	-2.61637181320777	0.0123804470361028	0.0418405135119299	-3.30693650535254
GALK2	-0.134336596858642	6.134328	-2.35036325602615	0.0236404749916803	0.0677791981788745	-3.87911053260504
TRAPPC13	-0.134288062827224	5.3287465	-3.83088432739372	0.000429483261585102	0.00355837067030061	-0.217536589098027
POGLUT1	-0.133988900523562	7.9500135	-2.10382472817653	0.0415620568379355	0.102795958229027	-4.3675083195433
MRPS31	-0.133691413612565	7.39591425	-2.82211648457487	0.00732122827939114	0.0283706693142384	-2.83489356494258
WASHC5	-0.133663821989529	8.067181	-2.56066605143479	0.0142205808119857	0.0462206142062524	-3.43043597480101
SMC6	-0.133631727748693	6.84725975	-2.35442109287189	0.0234151223964166	0.0673354424026791	-3.87072451582075
MCM9	-0.133501884816755	5.6152275	-3.04862039192341	0.00401190185965234	0.0184499884187126	-2.28811762455652
ESD	-0.133475706806282	10.7813785	-2.9316901911211	0.00548872670549352	0.0230144277647857	-2.57377604029614
RPS25	-0.133288062827228	12.218886	-3.03378982885371	0.0041759929838684	0.0190072810931816	-2.3247369160706
PRPF3	-0.133259842931939	7.06661075	-2.64790864851217	0.0114382314086703	0.03960591405967	-3.23618722107732
RPP40	-0.133176335078535	6.30790975	-2.35236996976149	0.0235287891344066	0.0675568257541025	-3.87496477995506
CD58	-0.132984188481679	10.3426655	-2.66276421516033	0.0110176569862184	0.0384935210141032	-3.20265471819275
PRPF4	-0.132894659685864	8.29918525	-2.61293753756854	0.0124872445615275	0.0420867647545177	-3.31460482527682
GTDC1	-0.132671675392674	7.3276135	-2.16731099034732	0.0360636109678248	0.0926845246771709	-4.24579295208544
PDSS2	-0.132354293193718	6.48250475	-3.38175897351246	0.00159183882835448	0.00926928497092987	-1.43777446138705
LINS1	-0.132019685863876	5.39844325	-2.96224283902321	0.00506010484011088	0.0217164291805866	-2.49982077276055
OARD1	-0.131708010471207	6.68669025	-2.16815437439212	0.0359951113388026	0.0926077286684861	-4.24415673227754
PAK1IP1	-0.131611361256544	5.43768425	-2.98096915858799	0.0048131126788412	0.0209757682908178	-2.45425045558509
EOGT	-0.131523141361259	5.0763615	-3.66180010321846	0.000708758091425628	0.00515585138296309	-0.685832198988402
GHITM	-0.131513560209426	11.12221575	-3.13710938825574	0.00315228004323903	0.0153505023071432	-2.06734850558247
MED13L	-0.131302827225136	8.2991245	-2.52793671966374	0.0154151766153186	0.0491881748288645	-3.50210781155627
CTC-338M12.4	-0.131148743455499	6.047153	-2.69504695651797	0.010152369256726	0.0362254993933177	-3.12933535430591
MRPL44	-0.131084712041885	6.20069675	-3.37614221756692	0.00161742405243071	0.00937425725341035	-1.45252839035694
TMA16	-0.13082612565445	5.02048575	-3.55376517216358	0.000971507078607598	0.00645399158862884	-0.979595074232848
WDR48	-0.130810157068067	8.829486	-2.89158381788129	0.0061030348697164	0.0248509328591899	-2.67010501093045
TOPORS	-0.130614136125655	6.55004775	-2.39484867786479	0.021273350223648	0.0627624554766666	-3.7865815828365
TXNL4A	-0.130365026178014	9.47958	-2.87100563406739	0.00644260103265459	0.0258374102428518	-2.71919473946948
RNF139	-0.130177748691098	8.80796175	-2.35350294690864	0.0234659419119033	0.0674346796879833	-3.87262293418698
KCTD12	-0.130143560209424	11.7141905	-2.73738655923689	0.00911251717016836	0.0333399853869021	-3.03225264721953
MAGOHB	-0.130128062827227	5.38682625	-2.92501263109904	0.0055868234838868	0.0232653940158195	-2.58987399687869
IMP3	-0.130052722513089	8.69163775	-2.17556727046188	0.0353979673826985	0.0916871460290554	-4.22975363612914
RFC3	-0.129982670157068	6.56794675	-2.39288816511155	0.0213729895171137	0.0629665532020811	-3.79068684788927
ATP6V1A	-0.129698691099478	11.2178305	-2.37172309399235	0.0224757932548408	0.065215947100477	-3.83484534273294
DUSP10	-0.129664659685861	7.99434425	-2.15885628538573	0.036756693494175	0.0940373905545077	-4.26216783961413
DYM	-0.129661204188482	5.27013675	-4.45884960641189	6.25494500107781e-05	0.000924673216309513	1.59774752832655
MKRN1	-0.129610366492148	9.8576785	-2.73947296850379	0.0090639160472017	0.0332235544757769	-3.0274418192226
NCOA4	-0.129607015706808	12.3362285	-2.5819976067454	0.013488216300116	0.0443751582945194	-3.38336766549567
DOPEY1	-0.129572670157069	6.453109	-2.58426460074106	0.0134124503849957	0.0441376020496423	-3.37834913311151
ITGB1	-0.129141675392672	10.7580945	-2.06062583483376	0.0457121519659684	0.110517156735396	-4.44867177158446
PLCG2	-0.128948638743458	9.52447775	-2.26271740870445	0.0290080560253304	0.07903930555408	-4.05754440204825
FBLN1	-0.128936230366495	6.90316625	-2.45783989350286	0.0182870939130438	0.056138442637135	-3.65335030359189
HSPA4	-0.128421675392675	8.45862675	-2.74387961936634	0.00896205429053531	0.0329517935466371	-3.01727277858162
MTERF1	-0.128282513089006	5.97466275	-3.81238192687942	0.000453873012027877	0.0036889822858334	-0.269263253572977
PIK3C2A	-0.128238481675393	6.9340915	-2.22770280651422	0.0314402676866256	0.0840236242441753	-4.12736697346236
MDN1	-0.128047591623038	6.81701875	-2.97414081180906	0.00490183607498458	0.0212645274405507	-2.4708883160364
PRKAR1A	-0.128028115183247	11.14445875	-2.05419559381722	0.0463598982081465	0.111650838344785	-4.46063702401606
PEX19	-0.127494554973821	7.4286455	-2.78193625166162	0.00812545481206417	0.0307162499341761	-2.92898988441119
SUPT16H	-0.127487643979057	8.7819605	-2.32376108179887	0.0251667568575428	0.0710198084522387	-3.93381540015703
BBS10	-0.127309267015709	5.056807	-3.36493360281911	0.0016696582432319	0.00960947367394797	-1.48193030496517
CASD1	-0.12692267015707	5.89791825	-2.52107020241515	0.0156771399623295	0.0497807391072125	-3.51705984272147
RPL6	-0.126763141361261	12.723541	-3.39450668043114	0.0015351960974053	0.00901137586186369	-1.40423908434272
MORF4L1	-0.126742198952885	11.75401775	-3.30784196615297	0.0019616375585987	0.0108278552021806	-1.63084152391722
EIF1B	-0.126738324607329	10.38990025	-2.54777668548491	0.014680551517284	0.0473557556486017	-3.45874078074003
TMEM127	-0.126665287958117	9.17927075	-3.26607371967779	0.00220536701195411	0.0117390298618959	-1.73886930252054
TTBK2	-0.126631884816756	5.143457	-3.12523949140957	0.00325653679964544	0.0157346419657197	-2.09718549008613
PPT1	-0.126160261780107	12.18958125	-2.68959910474089	0.0102938480616024	0.0365913971300219	-3.14175127237232
MAD2L1	-0.126077225130892	4.94695325	-2.65622358647543	0.0112010420969966	0.0390023933545899	-3.2174346043395
NADK	-0.126023350785346	10.28010425	-2.45073065992681	0.0186039714886518	0.0567067113441248	-3.66851506598407
NIP7	-0.125799581151833	5.47122725	-2.77762418124531	0.0082164707280368	0.0309659332846674	-2.93903424003399
TTF2	-0.125744083769634	5.73504975	-2.61914463434866	0.0122948317098282	0.0416078574889492	-3.30073994250857
PTPN2	-0.12506502617801	10.28308525	-2.38687132727317	0.0216814196342116	0.0635732027714247	-3.80327023188042
YARS	-0.124923664921466	8.8545815	-2.38588793122631	0.021732209780389	0.0636920127377515	-3.80532461098186
YME1L1	-0.124887801047121	10.50442575	-2.94516752491515	0.00529562657553897	0.022371136381611	-2.54121359950965
COA1	-0.124660314136126	7.57305325	-2.26740554890958	0.0286954797172014	0.0784288309679262	-4.04813184320957
UGDH	-0.124595706806283	5.997383	-2.46355279189441	0.0180360130444692	0.0554950805731955	-3.64114063367759
ARL8B	-0.124564031413614	10.245821	-2.59890455519622	0.0129324801581029	0.0430614894514271	-3.34586465587374
TEFM	-0.124547172774868	7.29702725	-2.43045861311158	0.0195350827067917	0.0588236950535688	-3.71157919184894
ZMYM1	-0.124483821989529	5.4280875	-3.06485770379257	0.00383921229599132	0.0178678236799926	-2.24789795939123
FIP1L1	-0.124455078534032	5.64906825	-2.82638923862103	0.00724020647813438	0.0282062941934376	-2.82483439473962
MPC1	-0.124445759162304	8.43083775	-2.37640074700059	0.0222277416185613	0.0647473001573656	-3.82511132212057
CYB5A	-0.124395706806284	6.7705585	-2.50753528550043	0.0162054301053677	0.0511049960836196	-3.54644610207101
[truncated: 3,261 more rows]
