# Supplementary material for: Comprehensive analysis of the m6A-related molecular patterns and diagnostic biomarkers in osteoporosis
Source: Front Endocrinol (Lausanne). 2022 Aug 10;13:957742. doi: 10.3389/fendo.2022.957742 (PMC9399504; doi:10.3389/fendo.2022.957742)
Supplement: Supplementary file 3 [file DataSheet_1.zip › Supplementary Tables/Table S5_m6A_AllenrichGO&KEGG.sig.xlsx]

## Sheet: m6A_AllenrichGO.sig
ID	Description	setSize	enrichmentScore	NES	pvalue	p.adjust	qvalues	rank	leading_edge	core_enrichment	Category	geneSymbol
GO:0061620	glycolytic process through glucose-6-phosphate	26	0.693912	2.31173	0.00277008	0.092228	0.0804906	2504	tags=58%, list=20%, signal=46%	5315/3101/7167/226/2821/2584/230/5211/3607/3098/5313/5224/2645/2023/26330	GO_BP	PKM/HK3/TPI1/ALDOA/GPI/GALK1/ALDOC/PFKL/FOXK2/HK1/PKLR/PGAM2/GCK/ENO1/GAPDHS
GO:0006735	NADH regeneration	25	0.688777	2.26143	0.00273973	0.092228	0.0804906	2504	tags=56%, list=20%, signal=45%	5315/3101/7167/226/2821/230/5211/3607/3098/5313/5224/2645/2023/26330	GO_BP	PKM/HK3/TPI1/ALDOA/GPI/ALDOC/PFKL/FOXK2/HK1/PKLR/PGAM2/GCK/ENO1/GAPDHS
GO:0061621	canonical glycolysis	25	0.688777	2.26143	0.00273973	0.092228	0.0804906	2504	tags=56%, list=20%, signal=45%	5315/3101/7167/226/2821/230/5211/3607/3098/5313/5224/2645/2023/26330	GO_BP	PKM/HK3/TPI1/ALDOA/GPI/ALDOC/PFKL/FOXK2/HK1/PKLR/PGAM2/GCK/ENO1/GAPDHS
GO:0061718	glucose catabolic process to pyruvate	25	0.688777	2.26143	0.00273973	0.092228	0.0804906	2504	tags=56%, list=20%, signal=45%	5315/3101/7167/226/2821/230/5211/3607/3098/5313/5224/2645/2023/26330	GO_BP	PKM/HK3/TPI1/ALDOA/GPI/ALDOC/PFKL/FOXK2/HK1/PKLR/PGAM2/GCK/ENO1/GAPDHS
GO:0061615	glycolytic process through fructose-6-phosphate	27	0.678264	2.25494	0.00291545	0.092228	0.0804906	2732	tags=59%, list=22%, signal=46%	5315/3101/7167/226/2821/2584/230/5211/3607/3098/5313/5224/2645/2023/26330/6521	GO_BP	PKM/HK3/TPI1/ALDOA/GPI/GALK1/ALDOC/PFKL/FOXK2/HK1/PKLR/PGAM2/GCK/ENO1/GAPDHS/SLC4A1
GO:0098576	lumenal side of membrane	23	0.723793	2.22985	0.00250627	0.0612257	0.0470681	1587	tags=57%, list=13%, signal=49%	3117/4924/5476/6892/972/3119/3107/3106/3120/3135/811/3134/3113	GO_CC	HLA-DQA1/NUCB1/CTSA/TAPBP/CD74/HLA-DQB1/HLA-C/HLA-B/HLA-DQB2/HLA-G/CALR/HLA-F/HLA-DPA1
GO:0061036	positive regulation of cartilage development	28	0.63932	2.14458	0.00283286	0.092228	0.0804906	3893	tags=79%, list=31%, signal=54%	5447/649/2658/202018/860/7704/51222/654/94/2737/5970/8817/650/27302/3491/4192/658/4017/659/4086/8200/4088	GO_BP	POR/BMP1/GDF2/TAPT1/RUNX2/ZBTB16/ZNF219/BMP6/ACVRL1/GLI3/RELA/FGF18/BMP2/BMP10/CYR61/MDK/BMPR1B/LOXL2/BMPR2/SMAD1/GDF5/SMAD3
GO:2000177	regulation of neural precursor cell proliferation	77	0.518699	2.12488	0.00404858	0.109634	0.0956814	2581	tags=44%, list=21%, signal=35%	2316/2771/7157/6604/6692/3611/1522/7832/63925/10653/4771/6496/55679/7422/51286/2889/57165/2624/6608/22933/2736/5309/5764/2737/2016/1000/3975/429/23028/6469/5080/4851/2735/6663	GO_BP	FLNA/GNAI2/TP53/SMARCD3/SPINT1/ILK/CTSZ/BTG2/ZNF335/SPINT2/NF2/SIX3/LIMS2/VEGFA/CEND1/RAPGEF1/GJC2/GATA2/SMO/SIRT2/GLI2/PITX3/PTN/GLI3/EMX1/CDH2/LHX1/ASCL1/KDM1A/SHH/PAX6/NOTCH1/GLI1/SOX10
GO:0071556	integral component of lumenal side of endoplasmic reticulum membrane	19	0.716063	2.07325	0.00241546	0.0612257	0.0470681	1587	tags=58%, list=13%, signal=51%	3117/6892/972/3119/3107/3106/3120/3135/811/3134/3113	GO_CC	HLA-DQA1/TAPBP/CD74/HLA-DQB1/HLA-C/HLA-B/HLA-DQB2/HLA-G/CALR/HLA-F/HLA-DPA1
GO:0098553	lumenal side of endoplasmic reticulum membrane	19	0.716063	2.07325	0.00241546	0.0612257	0.0470681	1587	tags=58%, list=13%, signal=51%	3117/6892/972/3119/3107/3106/3120/3135/811/3134/3113	GO_CC	HLA-DQA1/TAPBP/CD74/HLA-DQB1/HLA-C/HLA-B/HLA-DQB2/HLA-G/CALR/HLA-F/HLA-DPA1
GO:2000178	negative regulation of neural precursor cell proliferation	20	0.669222	2.06466	0.00252525	0.092228	0.0804906	1871	tags=55%, list=15%, signal=47%	7157/6692/3611/7832/10653/55679/51286/2889/2624/22933/5764	GO_BP	TP53/SPINT1/ILK/BTG2/SPINT2/LIMS2/CEND1/RAPGEF1/GATA2/SIRT2/PTN
GO:0003823	antigen binding	51	0.544471	2.03424	0.00309597	0.0991023	0.0851082	1609	tags=37%, list=13%, signal=33%	7040/3117/11027/11006/6892/5518/3119/912/140885/3107/3106/23428/7106/3135/3134/8140/3804/3113/2220	GO_MF	TGFB1/HLA-DQA1/LILRA2/LILRB4/TAPBP/PPP2R1A/HLA-DQB1/CD1D/SIRPA/HLA-C/HLA-B/SLC7A8/TSPAN4/HLA-G/HLA-F/SLC7A5/KIR2DL3/HLA-DPA1/FCN2
GO:0006007	glucose catabolic process	33	0.583712	2.03327	0.00289855	0.092228	0.0804906	2504	tags=52%, list=20%, signal=41%	5315/7157/3101/7167/226/2821/230/5211/3607/3098/572/5313/5224/2645/2023/89/26330	GO_BP	PKM/TP53/HK3/TPI1/ALDOA/GPI/ALDOC/PFKL/FOXK2/HK1/BAD/PKLR/PGAM2/GCK/ENO1/ACTN3/GAPDHS
GO:0071526	semaphorin-plexin signaling pathway	37	0.561799	2.03281	0.00296736	0.092228	0.0804906	3414	tags=57%, list=28%, signal=41%	2316/396/23654/23129/4684/64218/57556/23616/8828/5361/10501/5365/4233/8829/9037/57715/5362/54910/5364/6405/10371	GO_BP	FLNA/ARHGDIA/PLXNB2/PLXND1/NCAM1/SEMA4A/SEMA6A/SH3BP1/NRP2/PLXNA1/SEMA6B/PLXNB3/MET/NRP1/SEMA5A/SEMA4G/PLXNA2/SEMA4C/PLXNB1/SEMA3F/SEMA3A
GO:0001725	stress fiber	59	0.526643	2.02627	0.0031348	0.0612257	0.0470681	3289	tags=49%, list=27%, signal=36%	7791/10398/81/57175/3611/4627/1265/64236/7171/5829/9260/2275/29109/11155/7205/11346/11170/58/3983/4625/1535/7010/7168/4638/4486/23094/79784/79778/9124	GO_CC	ZYX/MYL9/ACTN4/CORO1B/ILK/MYH9/CNN2/PDLIM2/TPM4/PXN/PDLIM7/FHL3/FHOD1/LDB3/TRIP6/SYNPO/FAM107A/ACTA1/ABLIM1/MYH7/CYBA/TEK/TPM1/MYLK/MST1R/SIPA1L3/MYH14/MICALL2/PDLIM1
GO:0097517	contractile actin filament bundle	59	0.526643	2.02627	0.0031348	0.0612257	0.0470681	3289	tags=49%, list=27%, signal=36%	7791/10398/81/57175/3611/4627/1265/64236/7171/5829/9260/2275/29109/11155/7205/11346/11170/58/3983/4625/1535/7010/7168/4638/4486/23094/79784/79778/9124	GO_CC	ZYX/MYL9/ACTN4/CORO1B/ILK/MYH9/CNN2/PDLIM2/TPM4/PXN/PDLIM7/FHL3/FHOD1/LDB3/TRIP6/SYNPO/FAM107A/ACTA1/ABLIM1/MYH7/CYBA/TEK/TPM1/MYLK/MST1R/SIPA1L3/MYH14/MICALL2/PDLIM1
GO:0009206	purine ribonucleoside triphosphate biosynthetic process	37	0.557779	2.01826	0.00296736	0.092228	0.0804906	2001	tags=35%, list=16%, signal=30%	7040/5315/4833/226/65018/65990/1537/9605/55022/4832/56848/3948/5313	GO_BP	TGFB1/PKM/NME4/ALDOA/PINK1/FAM173A/CYC1/VPS9D1/PID1/NME3/SPHK2/LDHC/PKLR
GO:1903800	positive regulation of production of miRNAs involved in gene silencing by miRNA	10	0.820736	2.00479	0.00246914	0.092228	0.0804906	48	tags=30%, list=0%, signal=30%	7040/5605/7157	GO_BP	TGFB1/MAP2K2/TP53
GO:0032432	actin filament bundle	64	0.516885	2.00278	0.00342466	0.0612257	0.0470681	3289	tags=47%, list=27%, signal=35%	7791/10398/81/57175/3611/4627/1265/64236/7171/5829/9260/2275/29109/11155/7205/11346/11170/58/3983/4625/7429/1535/7010/7168/4638/4486/23094/79784/79778/9124	GO_CC	ZYX/MYL9/ACTN4/CORO1B/ILK/MYH9/CNN2/PDLIM2/TPM4/PXN/PDLIM7/FHL3/FHOD1/LDB3/TRIP6/SYNPO/FAM107A/ACTA1/ABLIM1/MYH7/VIL1/CYBA/TEK/TPM1/MYLK/MST1R/SIPA1L3/MYH14/MICALL2/PDLIM1
GO:0030049	muscle filament sliding	38	0.554244	1.99695	0.00301205	0.092228	0.0804906	4005	tags=63%, list=32%, signal=43%	7171/7431/88/8557/7136/4632/4607/58/7140/4625/7135/70/89/4635/7138/7139/7168/4634/7125/4626/140465/7134/7111/4633	GO_BP	TPM4/VIM/ACTN2/TCAP/TNNI2/MYL1/MYBPC3/ACTA1/TNNT3/MYH7/TNNI1/ACTC1/ACTN3/MYL4/TNNT1/TNNT2/TPM1/MYL3/TNNC2/MYH8/MYL6B/TNNC1/TMOD1/MYL2
GO:0033275	actin-myosin filament sliding	38	0.554244	1.99695	0.00301205	0.092228	0.0804906	4005	tags=63%, list=32%, signal=43%	7171/7431/88/8557/7136/4632/4607/58/7140/4625/7135/70/89/4635/7138/7139/7168/4634/7125/4626/140465/7134/7111/4633	GO_BP	TPM4/VIM/ACTN2/TCAP/TNNI2/MYL1/MYBPC3/ACTA1/TNNT3/MYH7/TNNI1/ACTC1/ACTN3/MYL4/TNNT1/TNNT2/TPM1/MYL3/TNNC2/MYH8/MYL6B/TNNC1/TMOD1/MYL2
GO:0006754	ATP biosynthetic process	29	0.582476	1.98308	0.00277778	0.092228	0.0804906	2001	tags=38%, list=16%, signal=32%	7040/5315/226/65018/65990/1537/9605/55022/56848/3948/5313	GO_BP	TGFB1/PKM/ALDOA/PINK1/FAM173A/CYC1/VPS9D1/PID1/SPHK2/LDHC/PKLR
GO:0007588	excretion	59	0.506296	1.98046	0.00362319	0.104627	0.0913119	4276	tags=61%, list=34%, signal=40%	2771/9380/3162/1201/1312/81693/4881/134/80763/4879/10686/6865/55243/525/9368/2981/5002/6338/4192/185/1813/23327/1188/50617/5660/552/1906/1811/5020/7827/1143/6340/551/3778/5455/9429	GO_BP	GNAI2/GRHPR/HMOX1/CLN3/COMT/AMN/NPR1/ADORA1/SPX/NPPB/CLDN16/TACR2/KIRREL1/ATP6V1B1/SLC9A3R1/GUCA2B/SLC22A18/SCNN1B/MDK/AGTR1/DRD2/NEDD4L/CLCNKB/ATP6V0A4/PSAP/AVPR1A/EDN1/SLC26A3/OXT/NPHS2/CHRNB4/SCNN1G/AVP/KCNMA1/POU3F3/ABCG2
GO:0005201	extracellular matrix structural constituent	141	0.436717	1.97521	0.00473934	0.0991023	0.0851082	4246	tags=51%, list=34%, signal=34%	920/7057/4586/1834/8425/7045/1302/165/4811/3915/633/3490/7148/1116/375790/1298/258/64856/1299/1893/1291/7059/4584/5118/80781/4237/79812/64129/2331/1294/4588/7007/78987/50509/6678/1278/176/7450/3339/3491/1305/5549/1285/10085/56955/1404/1288/7058/4053/1300/4146/2244/8292/1308/1277/1293/1284/10394/265/266/84034/25878/3911/7373/1296/30008/4239/3914/1292/10516/8076/1286	GO_MF	CD4/THBS1/MUC5AC/DSPP/LTBP4/TGFBI/COL11A2/AEBP1/NID1/LAMC1/BGN/IGFBP7/TNXB/CHI3L1/AGRN/COL9A2/AMBN/VWA1/COL9A3/ECM1/COL6A1/THBS3/MUC3A/PCOLCE/COL18A1/MFAP2/MMRN2/TINAGL1/FMOD/COL7A1/MUC6/TECTA/CRELD1/COL5A3/SPARC/COL1A2/ACAN/VWF/HSPG2/CYR61/COL13A1/PRELP/COL4A3/EDIL3/MEPE/HAPLN1/COL4A6/THBS2/LTBP2/COL10A1/MATN1/FGB/COLQ/COL17A1/COL1A1/COL6A3/COL4A2/PRG3/AMELX/AMELY/EMILIN2/MXRA5/LAMA5/COL14A1/COL…
GO:0045655	regulation of monocyte differentiation	16	0.685049	1.97362	0.00248139	0.092228	0.0804906	885	tags=38%, list=7%, signal=35%	2242/920/3665/972/22985/56998	GO_BP	FES/CD4/IRF7/CD74/ACIN1/CTNNBIP1
GO:0009201	ribonucleoside triphosphate biosynthetic process	41	0.535536	1.96605	0.00295858	0.092228	0.0804906	2001	tags=34%, list=16%, signal=29%	7040/5315/4833/226/65018/65990/1537/9605/55022/4832/56848/54963/3948/5313	GO_BP	TGFB1/PKM/NME4/ALDOA/PINK1/FAM173A/CYC1/VPS9D1/PID1/NME3/SPHK2/UCKL1/LDHC/PKLR
GO:0045746	negative regulation of Notch signaling pathway	31	0.569667	1.96345	0.00282486	0.092228	0.0804906	2746	tags=55%, list=22%, signal=43%	207/4792/81544/51162/55343/1746/11060/2624/79094/51341/4854/65989/1956/8788/3955/9148/655	GO_BP	AKT1/NFKBIA/GDPD5/EGFL7/SLC35C1/DLX2/WWP2/GATA2/CHAC1/ZBTB7A/NOTCH3/DLK2/EGFR/DLK1/LFNG/NEURL1/BMP7
GO:0055078	sodium ion homeostasis	49	0.521595	1.95448	0.00337838	0.0995974	0.0869222	4113	tags=59%, list=33%, signal=40%	2771/1312/7380/4881/6548/6559/134/6337/80763/4879/1579/525/6338/479/1585/185/1813/23327/496/552/482/1906/5020/7021/477/64699/6340/551/495	GO_BP	GNAI2/COMT/UPK3A/NPR1/SLC9A1/SLC12A3/ADORA1/SCNN1A/SPX/NPPB/CYP4A11/ATP6V1B1/SCNN1B/ATP12A/CYP11B2/AGTR1/DRD2/NEDD4L/ATP4B/AVPR1A/ATP1B2/EDN1/OXT/TFAP2B/ATP1A2/TMPRSS3/SCNN1G/AVP/ATP4A
GO:0098936	intrinsic component of postsynaptic membrane	97	0.456378	1.94702	0.004	0.061686	0.047422	4688	tags=61%, list=38%, signal=38%	81926/5023/53826/78999/27092/22883/134/2902/2901/6900/747/6538/9127/6536/8828/4916/152/2558/1129/1000/1144/2043/2554/1272/8829/54413/5802/5800/3359/2048/1145/3361/1813/1948/6532/1949/2563/2561/10369/22865/57053/107/9746/2903/3752/6531/3736/27091/2895/2900/2741/6529/1141/1007/1630/1140/26045/10368/3746	GO_CC	ABHD17A/P2RX1/FXYD6/LRFN4/CACNG4/CLSTN1/ADORA1/GRIN1/GRIK5/CNTN2/DAGLA/SLC6A11/P2RX6/SLC6A9/NRP2/NTRK3/ADRA2C/GABRA5/CHRM2/CDH2/CHRND/EPHA4/GABRA1/CNTN1/NRP1/NLGN3/PTPRS/PTPRO/HTR3A/EPHB2/CHRNE/HTR5A/DRD2/EFNB2/SLC6A4/EFNB3/GABRD/GABRB2/CACNG2/SLITRK3/CHRNA10/ADCY1/CLSTN3/GRIN2A/KCND3/SLC6A3/KCNA1/CACNG5/GRID2/GRIK4/GLRA1/SLC6A1/CHRNB2/CDH9/DCC/CHRNB1/LRRTM2/CACNG3/KCNC1
GO:0005261	cation channel activity	228	0.401151	1.94051	0.00662252	0.116092	0.0996992	4389	tags=51%, list=35%, signal=33%	5023/51063/9780/527/2185/26251/3785/22821/7226/9725/93129/8911/5025/8514/51393/27092/3754/54207/59341/3762/1258/773/6261/57192/5026/8913/3787/3710/3763/6337/3779/53373/784/779/2902/2901/785/29927/7881/778/3760/9127/776/3782/3739/25769/2905/8416/10242/1135/79400/6326/8912/1144/40/9033/3744/56659/6833/9132/775/1137/6336/3359/3756/102723475/309/3737/6338/6339/79054/1145/80228/10089/55515/41/30819/78…	GO_MF	P2RX1/CALHM2/PIEZO1/ATP6V0C/PTK2B/KCNG2/KCNQ2/RASA3/TRPM2/TMEM63A/ORAI3/CACNA1I/P2RX4/KCNAB2/TRPV2/CACNG4/KCNF1/KCNK10/TRPV4/KCNJ5/CNGB1/CACNA1A/RYR1/MCOLN1/P2RX5/CACNA1G/KCNS1/ITPR3/KCNJ6/SCNN1A/KCNMB1/TPCN1/CACNB3/CACNA1S/GRIN1/GRIK5/CACNB4/SEC61A1/KCNAB1/CACNA1F/KCNJ3/P2RX6/CACNA1D/KCNN3/KCNA4/SLC24A2/GRIN2C/ANXA9/KCNMB2/CHRNA2/NOX5/SCN2A/CACNA1H/CHRND/ASIC2/PKD2L1/KCNA10/KCNK13/ABCC8/KCNQ4/CA…
GO:0021515	cell differentiation in spinal cord	37	0.536081	1.93975	0.00296736	0.092228	0.0804906	3025	tags=54%, list=24%, signal=41%	81544/6886/2624/2736/8022/2737/7471/3975/429/6469/2636/2128/5080/4851/3226/3236/5081/401/10660/9580	GO_BP	GDPD5/TAL1/GATA2/GLI2/LHX3/GLI3/WNT1/LHX1/ASCL1/SHH/GBX1/EVX1/PAX6/NOTCH1/HOXC10/HOXD10/PAX7/PHOX2A/LBX1/SOX13
GO:0097440	apical dendrite	15	0.71761	1.92592	0.00245098	0.0612257	0.0470681	1667	tags=40%, list=13%, signal=35%	2316/1191/10652/2185/2931/23762	GO_CC	FLNA/CLU/YKT6/PTK2B/GSK3A/OSBP2
GO:0031424	keratinization	87	0.4635	1.92562	0.00414938	0.109634	0.0956814	4655	tags=54%, list=38%, signal=34%	3728/826/5045/823/6768/81858/57830/6698/3889/1041/7051/11187/2810/3875/3887/3881/3866/5317/5493/11005/3868/9119/2125/43847/5318/3846/3856/9333/5046/3883/23254/3851/3857/25818/3854/3860/8689/3713/54474/7053/81851/3882/3861/3886/4014/5266/6699	GO_BP	JUP/CAPNS1/FURIN/CAPN1/ST14/SHARPIN/KRTAP5-8/SPRR1A/KRT83/CDSN/TGM1/PKP3/SFN/KRT18/KRT81/KRT31/KRT15/PKP1/PPL/SPINK5/KRT16/KRT75/EVPL/KLK14/PKP2/KRTAP5-9/KRT8/TGM5/PCSK6/KRT33A/KAZN/KRT4/KRT9/KLK5/KRT6B/KRT13/KRT36/IVL/KRT20/TGM3/KRTAP1-1/KRT32/KRT14/KRT35/LOR/PI3/SPRR1B
GO:0010715	regulation of extracellular matrix disassembly	14	0.696591	1.92064	0.00490196	0.111607	0.0974037	397	tags=21%, list=3%, signal=21%	7040/1471/4035	GO_BP	TGFB1/CST3/LRP1
GO:1903729	regulation of plasma membrane organization	14	0.696041	1.91913	0.00490196	0.111607	0.0974037	1161	tags=43%, list=9%, signal=39%	5580/4627/1785/23207/2934/5864	GO_BP	PRKCD/MYH9/DNM2/PLEKHM2/GSN/RAB3A
GO:0099240	intrinsic component of synaptic membrane	137	0.419804	1.91435	0.00485437	0.061686	0.047422	4721	tags=61%, list=38%, signal=38%	81926/5023/2319/53826/78999/27092/22883/134/2902/2901/6900/747/6538/3760/9127/776/6536/8828/4916/152/493/23385/57863/2558/1129/1000/6326/5818/1144/2043/2554/1272/2693/8829/8745/54413/1137/6336/5802/5800/3359/3756/6511/2048/3737/1145/3361/1813/594855/1948/6532/1949/3351/2563/6804/2561/3765/5786/10369/22865/9378/57053/107/9746/2903/3752/6531/3736/51107/27091/2895/2900/2741/6529/1141/5030/1007/1630/…	GO_CC	ABHD17A/P2RX1/FLOT2/FXYD6/LRFN4/CACNG4/CLSTN1/ADORA1/GRIN1/GRIK5/CNTN2/DAGLA/SLC6A11/KCNJ3/P2RX6/CACNA1D/SLC6A9/NRP2/NTRK3/ADRA2C/ATP2B4/NCSTN/CADM3/GABRA5/CHRM2/CDH2/SCN2A/NECTIN1/CHRND/EPHA4/GABRA1/CNTN1/GHSR/NRP1/ADAM23/NLGN3/CHRNA4/SCN10A/PTPRS/PTPRO/HTR3A/KCNH1/SLC1A6/EPHB2/KCNA2/CHRNE/HTR5A/DRD2/CPLX3/EFNB2/SLC6A4/EFNB3/HTR1B/GABRD/STX1A/GABRB2/KCNJ9/PTPRA/CACNG2/SLITRK3/NRXN1/CHRNA10/ADCY1…
GO:0042605	peptide antigen binding	20	0.654435	1.91345	0.00268096	0.0991023	0.0851082	1587	tags=50%, list=13%, signal=44%	3117/6892/3119/3107/3106/23428/3135/3134/8140/3113	GO_MF	HLA-DQA1/TAPBP/HLA-DQB1/HLA-C/HLA-B/SLC7A8/HLA-G/HLA-F/SLC7A5/HLA-DPA1
GO:0006734	NADH metabolic process	35	0.53907	1.91308	0.00298507	0.092228	0.0804906	2531	tags=49%, list=20%, signal=39%	5315/7157/3101/7167/226/2821/230/5211/3607/3098/5313/5224/2645/2023/89/26330/2819	GO_BP	PKM/TP53/HK3/TPI1/ALDOA/GPI/ALDOC/PFKL/FOXK2/HK1/PKLR/PGAM2/GCK/ENO1/ACTN3/GAPDHS/GPD1
GO:0043304	regulation of mast cell degranulation	31	0.554353	1.91067	0.00282486	0.092228	0.0804906	1800	tags=39%, list=15%, signal=33%	6813/2242/2268/3162/3596/5880/2207/3566/4878/2624/56848/30817	GO_BP	STXBP2/FES/FGR/HMOX1/IL13/RAC2/FCER1G/IL4R/NPPA/GATA2/SPHK2/ADGRE2
GO:2000179	positive regulation of neural precursor cell proliferation	47	0.511026	1.90743	0.00330033	0.099374	0.0867272	2901	tags=45%, list=23%, signal=34%	2316/2771/6604/1522/63925/7422/57165/6608/2736/5309/2737/3975/429/23028/6469/5080/4851/2735/6663/4192/1813	GO_BP	FLNA/GNAI2/SMARCD3/CTSZ/ZNF335/VEGFA/GJC2/SMO/GLI2/PITX3/GLI3/LHX1/ASCL1/KDM1A/SHH/PAX6/NOTCH1/GLI1/SOX10/MDK/DRD2
GO:0035590	purinergic nucleotide receptor signaling pathway	25	0.580106	1.90463	0.00273973	0.092228	0.0804906	1631	tags=32%, list=13%, signal=28%	2771/5023/5031/5025/5026/134/6900/9127	GO_BP	GNAI2/P2RX1/P2RY6/P2RX4/P2RX5/ADORA1/CNTN2/P2RX6
GO:0022617	extracellular matrix disassembly	67	0.471758	1.89529	0.00364964	0.104676	0.0913548	1277	tags=27%, list=10%, signal=24%	7040/1471/826/8751/5045/649/823/4035/682/7076/7077/10211/7177/7093/5650/3915/1991/440387	GO_BP	TGFB1/CST3/CAPNS1/ADAM15/FURIN/BMP1/CAPN1/LRP1/BSG/TIMP1/TIMP2/FLOT1/TPSAB1/TLL2/KLK7/LAMC1/ELANE/CTRB2
GO:0035767	endothelial cell chemotaxis	26	0.568837	1.89505	0.00554017	0.114807	0.100196	2829	tags=54%, list=23%, signal=42%	57175/7057/25865/5025/7422/8817/4233/3164/8829/9037/3273/4851/3315/2247	GO_BP	CORO1B/THBS1/PRKD2/P2RX4/VEGFA/FGF18/MET/NR4A1/NRP1/SEMA5A/HRG/NOTCH1/HSPB1/FGF2
GO:0009145	purine nucleoside triphosphate biosynthetic process	38	0.524068	1.88823	0.00301205	0.092228	0.0804906	2001	tags=34%, list=16%, signal=29%	7040/5315/4833/226/65018/65990/1537/9605/55022/4832/56848/3948/5313	GO_BP	TGFB1/PKM/NME4/ALDOA/PINK1/FAM173A/CYC1/VPS9D1/PID1/NME3/SPHK2/LDHC/PKLR
GO:0032332	positive regulation of chondrocyte differentiation	17	0.648538	1.88333	0.00505051	0.111607	0.0974037	3893	tags=76%, list=31%, signal=53%	5447/860/7704/51222/654/94/2737/5970/8817/658/4017/8200/4088	GO_BP	POR/RUNX2/ZBTB16/ZNF219/BMP6/ACVRL1/GLI3/RELA/FGF18/BMPR1B/LOXL2/GDF5/SMAD3
GO:0015079	potassium ion transmembrane transporter activity	114	0.430251	1.88242	0.00403226	0.0991023	0.0851082	4389	tags=54%, list=35%, signal=35%	56996/26251/3785/6548/8514/3754/54207/3762/10723/6559/3787/3763/3779/2901/7881/6560/3760/3782/3739/25769/486/10242/9033/3744/56659/6833/9132/3756/102723475/3737/479/10089/6553/6549/30819/9992/2897/3786/6550/3749/496/6616/150160/610/23630/482/3780/3765/2899/57468/477/3764/495/3752/3778/3736/30820/27094/169522/3783/81033/2900	GO_MF	SLC12A9/KCNG2/KCNQ2/SLC9A1/KCNAB2/KCNF1/KCNK10/KCNJ5/SLC12A7/SLC12A3/KCNS1/KCNJ6/KCNMB1/GRIK5/KCNAB1/SLC12A4/KCNJ3/KCNN3/KCNA4/SLC24A2/FXYD2/KCNMB2/PKD2L1/KCNA10/KCNK13/ABCC8/KCNQ4/KCNH1/KCNE1/KCNA2/ATP12A/KCNK7/SLC9A5/SLC9A2/KCNIP2/KCNE2/GRIK1/KCNQ3/SLC9A3/KCNC4/ATP4B/SNAP25/CCT8L2/HCN2/KCNE5/ATP1B2/KCNN1/KCNJ9/GRIK3/SLC12A5/ATP1A2/KCNJ8/ATP4A/KCND3/KCNMA1/KCNA1/KCNIP1/KCNMB3/KCNV2/KCNN4/KCNH6/G…
GO:0033006	regulation of mast cell activation involved in immune response	32	0.54458	1.88171	0.00286533	0.092228	0.0804906	1800	tags=38%, list=15%, signal=32%	6813/2242/2268/3162/3596/5880/2207/3566/4878/2624/56848/30817	GO_BP	STXBP2/FES/FGR/HMOX1/IL13/RAC2/FCER1G/IL4R/NPPA/GATA2/SPHK2/ADGRE2
GO:0062023	collagen-containing extracellular matrix	352	0.374792	1.88076	0.00934579	0.0818346	0.0629115	4263	tags=50%, list=34%, signal=34%	7040/1471/5199/1509/5315/1191/1512/1522/7057/3068/3383/5196/4684/6277/8425/311/5919/7076/7045/1302/1476/7077/2267/165/7177/51162/4878/439921/4811/977/5265/348/64499/3915/2155/811/633/3490/7148/3698/375790/1991/4185/1298/10319/3700/4485/64856/1299/2817/259/8985/1893/64175/8722/6649/79748/1291/2220/8785/7059/3897/5118/337/4059/80781/4237/6590/79812/5764/710/8455/64129/2331/1294/1000/3898/325/2219/4…	GO_CC	TGFB1/CST3/CFP/CTSD/PKM/CLU/CTSH/CTSZ/THBS1/HDGF/ICAM1/PF4/NCAM1/S100A6/LTBP4/ANXA11/RARRES2/TIMP1/TGFBI/COL11A2/CSTB/TIMP2/FGL1/AEBP1/TPSAB1/EGFL7/NPPA/MXRA7/NID1/CD151/SERPINA1/APOE/TPSB2/LAMC1/F7/CALR/BGN/IGFBP7/TNXB/ITIH2/AGRN/ELANE/ADAM11/COL9A2/LAMC3/ITIH4/MST1/VWA1/COL9A3/GPC1/AMBP/PLOD3/ECM1/P3H1/CTSF/SOD3/LMAN1L/COL6A1/FCN2/MATN4/THBS3/L1CAM/PCOLCE/APOA4/BCAM/COL18A1/MFAP2/SLPI/MMRN2/PTN…
GO:0005179	hormone activity	92	0.442341	1.87998	0.00364964	0.0991023	0.0851082	4496	tags=55%, list=36%, signal=36%	23615/5697/4878/2520/7038/2797/2056/3625/80763/3640/55908/6343/3624/4879/3630/5617/1392/57817/79924/7349/4295/10022/27302/1325/3623/51052/2691/181/7425/2689/3479/1444/4852/5539/3641/7276/79006/1906/885/1908/5020/8620/6370/4828/797/551/7200/7066/2922/1114/116	GO_MF	PYY2/PYY/NPPA/GAST/TG/GNRH2/EPO/INHBB/SPX/INSL3/ANGPTL8/SCT/INHBA/NPPB/INS/PRL/CRH/HAMP/ADM2/UCN/MLN/INSL5/BMP10/CORT/INHA/PRLH/GHRH/AGRP/VGF/GH2/IGF1/CSHL1/NPY/PPY/INSL4/TTR/METRN/EDN1/CCK/EDN3/OXT/NPFF/CCL25/NMB/CALCB/AVP/TRH/THPO/GRP/CHGB/ADCYAP1
GO:0099055	integral component of postsynaptic membrane	93	0.442915	1.87926	0.00390625	0.061686	0.047422	4688	tags=60%, list=38%, signal=38%	5023/53826/78999/27092/22883/134/2902/2901/747/6538/9127/6536/8828/4916/152/2558/1129/1000/1144/2043/2554/8829/54413/5802/5800/3359/2048/1145/3361/1813/1948/6532/1949/2563/2561/10369/22865/57053/107/9746/2903/3752/6531/3736/27091/2895/2900/2741/6529/1141/1007/1630/1140/26045/10368/3746	GO_CC	P2RX1/FXYD6/LRFN4/CACNG4/CLSTN1/ADORA1/GRIN1/GRIK5/DAGLA/SLC6A11/P2RX6/SLC6A9/NRP2/NTRK3/ADRA2C/GABRA5/CHRM2/CDH2/CHRND/EPHA4/GABRA1/NRP1/NLGN3/PTPRS/PTPRO/HTR3A/EPHB2/CHRNE/HTR5A/DRD2/EFNB2/SLC6A4/EFNB3/GABRD/GABRB2/CACNG2/SLITRK3/CHRNA10/ADCY1/CLSTN3/GRIN2A/KCND3/SLC6A3/KCNA1/CACNG5/GRID2/GRIK4/GLRA1/SLC6A1/CHRNB2/CDH9/DCC/CHRNB1/LRRTM2/CACNG3/KCNC1
GO:2001026	regulation of endothelial cell chemotaxis	20	0.608385	1.87697	0.00505051	0.111607	0.0974037	2829	tags=55%, list=23%, signal=43%	7057/25865/5025/7422/8817/4233/9037/3273/4851/3315/2247	GO_BP	THBS1/PRKD2/P2RX4/VEGFA/FGF18/MET/SEMA5A/HRG/NOTCH1/HSPB1/FGF2
GO:0051931	regulation of sensory perception	34	0.531653	1.87595	0.00293255	0.092228	0.0804906	3812	tags=50%, list=31%, signal=35%	1312/6548/4987/134/80763/784/85446/11343/152/2911/26952/4856/1906/885/2475/5020/8620	GO_BP	COMT/SLC9A1/OPRL1/ADORA1/SPX/CACNB3/ZFHX2/MGLL/ADRA2C/GRM1/SMR3A/NOV/EDN1/CCK/MTOR/OXT/NPFF
GO:0023023	MHC protein complex binding	21	0.628445	1.87268	0.00268817	0.0991023	0.0851082	660	tags=33%, list=5%, signal=32%	7531/5315/10859/975/972/10288/311	GO_MF	YWHAE/PKM/LILRB1/CD81/CD74/LILRB2/ANXA11
GO:0031012	extracellular matrix	445	0.362844	1.87257	0.0117647	0.092717	0.0712775	4378	tags=49%, list=35%, signal=33%	7040/1471/5199/1509/5315/64386/1191/1512/1522/7057/4586/3068/3383/4326/5196/4684/22932/11173/6277/1834/8425/311/5919/7076/7045/2811/1302/1476/7077/2267/165/7422/7177/51162/4878/439921/4811/977/5265/348/64499/3915/2155/811/633/3490/7148/1116/3698/375790/4064/1991/57124/4185/1298/10319/3483/3700/4485/64856/1299/2817/259/8985/1893/64175/8722/6649/79748/1291/2220/8785/7059/3897/11093/5118/337/4059/80…	GO_CC	TGFB1/CST3/CFP/CTSD/PKM/MMP25/CLU/CTSH/CTSZ/THBS1/MUC5AC/HDGF/ICAM1/MMP17/PF4/NCAM1/POMZP3/ADAMTS7/S100A6/DSPP/LTBP4/ANXA11/RARRES2/TIMP1/TGFBI/GP1BA/COL11A2/CSTB/TIMP2/FGL1/AEBP1/VEGFA/TPSAB1/EGFL7/NPPA/MXRA7/NID1/CD151/SERPINA1/APOE/TPSB2/LAMC1/F7/CALR/BGN/IGFBP7/TNXB/CHI3L1/ITIH2/AGRN/CD180/ELANE/CD248/ADAM11/COL9A2/LAMC3/IGFALS/ITIH4/MST1/VWA1/COL9A3/GPC1/AMBP/PLOD3/ECM1/P3H1/CTSF/SOD3/LMAN1L…
GO:0070527	platelet aggregation	53	0.49004	1.87224	0.0034965	0.101315	0.088421	1336	tags=32%, list=11%, signal=29%	5777/2316/7094/10398/5580/3611/4627/3674/2778/1465/60/2811/239/10019/10077/2039/2623	GO_BP	PTPN6/FLNA/TLN1/MYL9/PRKCD/ILK/MYH9/ITGA2B/GNAS/CSRP1/ACTB/GP1BA/ALOX12/SH2B3/TSPAN32/DMTN/GATA1
GO:0010155	regulation of proton transport	18	0.635467	1.87159	0.00254453	0.092228	0.0804906	1797	tags=50%, list=14%, signal=43%	10312/81/10105/3596/65990/54997/11331/51204/56848	GO_BP	TCIRG1/ACTN4/PPIF/IL13/FAM173A/TESC/PHB2/TACO1/SPHK2
GO:0034109	homotypic cell-cell adhesion	72	0.461173	1.86455	0.00401606	0.109634	0.0956814	1336	tags=28%, list=11%, signal=25%	5777/2316/7094/3728/10398/5580/3611/4627/6352/4267/3674/2778/1465/60/2811/239/10019/10077/2039/2623	GO_BP	PTPN6/FLNA/TLN1/JUP/MYL9/PRKCD/ILK/MYH9/CCL5/CD99/ITGA2B/GNAS/CSRP1/ACTB/GP1BA/ALOX12/SH2B3/TSPAN32/DMTN/GATA1
GO:1902742	apoptotic process involved in development	31	0.540359	1.86244	0.00282486	0.092228	0.0804906	3794	tags=55%, list=31%, signal=38%	6688/7133/578/6586/6496/6928/7421/55113/7132/2303/4851/3491/655/1482/4041/9464/9353	GO_BP	SPI1/TNFRSF1B/BAK1/SLIT3/SIX3/HNF1B/VDR/XKR8/TNFRSF1A/FOXC2/NOTCH1/CYR61/BMP7/NKX2-5/LRP5/HAND2/SLIT2
GO:0005267	potassium channel activity	85	0.451743	1.8605	0.003663	0.0991023	0.0851082	4389	tags=54%, list=35%, signal=35%	26251/3785/8514/3754/54207/3762/3787/3763/3779/2901/7881/3760/3782/3739/10242/9033/3744/56659/6833/9132/3756/102723475/3737/10089/30819/9992/2897/3786/3749/6616/150160/610/23630/3780/3765/2899/3764/3752/3778/3736/30820/27094/169522/3783/81033/2900	GO_MF	KCNG2/KCNQ2/KCNAB2/KCNF1/KCNK10/KCNJ5/KCNS1/KCNJ6/KCNMB1/GRIK5/KCNAB1/KCNJ3/KCNN3/KCNA4/KCNMB2/PKD2L1/KCNA10/KCNK13/ABCC8/KCNQ4/KCNH1/KCNE1/KCNA2/KCNK7/KCNIP2/KCNE2/GRIK1/KCNQ3/KCNC4/SNAP25/CCT8L2/HCN2/KCNE5/KCNN1/KCNJ9/GRIK3/KCNJ8/KCND3/KCNMA1/KCNA1/KCNIP1/KCNMB3/KCNV2/KCNN4/KCNH6/GRIK4
GO:0070268	cornification	76	0.455621	1.85943	0.00406504	0.109634	0.0956814	4655	tags=54%, list=38%, signal=34%	3728/826/5045/823/6768/6698/3889/1041/7051/11187/3875/3887/3881/3866/5317/5493/11005/3868/9119/2125/43847/5318/3856/9333/5046/3883/23254/3851/3857/25818/3854/3860/8689/3713/54474/3882/3861/3886/4014/5266/6699	GO_BP	JUP/CAPNS1/FURIN/CAPN1/ST14/SPRR1A/KRT83/CDSN/TGM1/PKP3/KRT18/KRT81/KRT31/KRT15/PKP1/PPL/SPINK5/KRT16/KRT75/EVPL/KLK14/PKP2/KRT8/TGM5/PCSK6/KRT33A/KAZN/KRT4/KRT9/KLK5/KRT6B/KRT13/KRT36/IVL/KRT20/KRT32/KRT14/KRT35/LOR/PI3/SPRR1B
GO:0042611	MHC protein complex	18	0.654303	1.85857	0.00246305	0.0612257	0.0470681	1587	tags=50%, list=13%, signal=44%	3117/972/3119/3107/3106/3120/3135/3134/3113	GO_CC	HLA-DQA1/CD74/HLA-DQB1/HLA-C/HLA-B/HLA-DQB2/HLA-G/HLA-F/HLA-DPA1
GO:0030594	neurotransmitter receptor activity	87	0.445487	1.85685	0.00364964	0.0991023	0.0851082	5459	tags=67%, list=44%, signal=38%	706/2185/1816/1133/3360/134/2550/2902/2901/2905/2558/1129/8416/1135/2911/3274/3362/1144/2554/2570/3350/3363/11255/1137/3359/1145/26539/3361/1813/2897/3351/2563/2561/2899/57053/1143/2903/3269/2568/2895/2900/2741/1141/1140/1132/1815/3357/1814/3352/2567/8001/153/55879/2898/9177/1138/2891/1134	GO_MF	TSPO/PTK2B/DRD5/CHRM5/HTR4/ADORA1/GABBR1/GRIN1/GRIK5/GRIN2C/GABRA5/CHRM2/ANXA9/CHRNA2/GRM1/HRH2/HTR6/CHRND/GABRA1/GABRR2/HTR1A/HTR7/HRH3/CHRNA4/HTR3A/CHRNE/OR10H1/HTR5A/DRD2/GRIK1/HTR1B/GABRD/GABRB2/GRIK3/CHRNA10/CHRNB4/GRIN2A/HRH1/GABRP/GRID2/GRIK4/GLRA1/CHRNB2/CHRNB1/CHRM4/DRD4/HTR2B/DRD3/HTR1D/GABRG3/GLRA3/ADRB1/GABRQ/GRIK2/HTR3B/CHRNA5/GRIA2/CHRNA1
GO:0005272	sodium channel activity	36	0.537916	1.85669	0.00294118	0.0991023	0.0851082	3673	tags=53%, list=30%, signal=37%	7226/8911/8913/6337/53373/2901/6326/8912/40/9033/6336/6338/6339/55515/41/2897/6324/610/2899	GO_MF	TRPM2/CACNA1I/CACNA1G/SCNN1A/TPCN1/GRIK5/SCN2A/CACNA1H/ASIC2/PKD2L1/SCN10A/SCNN1B/SCNN1D/ASIC4/ASIC1/GRIK1/SCN1B/HCN2/GRIK3
GO:0099094	ligand-gated cation channel activity	89	0.443929	1.85413	0.0037037	0.0991023	0.0851082	4076	tags=49%, list=33%, signal=33%	5023/2185/22821/7226/5025/3762/1258/6261/57192/5026/3710/3763/6337/53373/2902/2901/3760/9127/2905/1135/1144/40/3744/6833/1137/3359/6338/6339/79054/1145/55515/41/9992/2897/54714/610/54795/3765/2899/57053/1143/3764/6340/2903	GO_MF	P2RX1/PTK2B/RASA3/TRPM2/P2RX4/KCNJ5/CNGB1/RYR1/MCOLN1/P2RX5/ITPR3/KCNJ6/SCNN1A/TPCN1/GRIN1/GRIK5/KCNJ3/P2RX6/GRIN2C/CHRNA2/CHRND/ASIC2/KCNA10/ABCC8/CHRNA4/HTR3A/SCNN1B/SCNN1D/TRPM8/CHRNE/ASIC4/ASIC1/KCNE2/GRIK1/CNGB3/HCN2/TRPM4/KCNJ9/GRIK3/CHRNA10/CHRNB4/KCNJ8/SCNN1G/GRIN2A
GO:0030020	extracellular matrix structural constituent conferring tensile strength	33	0.542324	1.85241	0.00284091	0.0991023	0.0851082	4407	tags=67%, list=36%, signal=43%	1302/1298/1299/1291/80781/1294/50509/1278/1305/1285/1288/1300/1308/1277/1293/1284/7373/1296/1292/1286/1307/1280	GO_MF	COL11A2/COL9A2/COL9A3/COL6A1/COL18A1/COL7A1/COL5A3/COL1A2/COL13A1/COL4A3/COL4A6/COL10A1/COL17A1/COL1A1/COL6A3/COL4A2/COL14A1/COL8A2/COL6A2/COL4A4/COL16A1/COL2A1
GO:0043537	negative regulation of blood vessel endothelial cell migration	33	0.531424	1.85113	0.00289855	0.092228	0.0804906	2557	tags=52%, list=21%, signal=41%	7040/3728/22846/7057/10014/2658/7124/348/4204/1460/79812/493/94/29775/3273/4851/51378	GO_BP	TGFB1/JUP/VASH1/THBS1/HDAC5/GDF2/TNF/APOE/MECP2/CSNK2B/MMRN2/ATP2B4/ACVRL1/CARD10/HRG/NOTCH1/ANGPT4
GO:0005178	integrin binding	133	0.415207	1.84726	0.00471698	0.0991023	0.0851082	2682	tags=35%, list=22%, signal=28%	3678/7094/3695/81/3611/975/4627/5034/3689/8751/7057/3385/5829/3383/11188/846/3687/88/8425/7045/7077/7106/6714/977/3384/811/7087/7148/4185/11093/5764/8839/1956/5578/9294/3691/26548/8745/89/7450/3673/83660/3491/10518/3381/1285/10085	GO_MF	ITGA5/TLN1/ITGB7/ACTN4/ILK/CD81/MYH9/P4HB/ITGB2/ADAM15/THBS1/ICAM3/PXN/ICAM1/NISCH/CASR/ITGAX/ACTN2/LTBP4/TGFBI/TIMP2/TSPAN4/SRC/CD151/ICAM2/CALR/ICAM5/TNXB/ADAM11/ADAMTS13/PTN/WISP2/EGFR/PRKCA/S1PR2/ITGB4/ITGB1BP2/ADAM23/ACTN3/VWF/ITGA2/TLN2/CYR61/CIB2/IBSP/COL4A3/EDIL3
GO:0045657	positive regulation of monocyte differentiation	9	0.779941	1.83896	0.00728155	0.127906	0.111628	885	tags=56%, list=7%, signal=52%	2242/920/972/22985/56998	GO_BP	FES/CD4/CD74/ACIN1/CTNNBIP1
GO:1903054	negative regulation of extracellular matrix organization	10	0.751171	1.83486	0.00740741	0.127906	0.111628	328	tags=30%, list=3%, signal=29%	7040/1471/7133	GO_BP	TGFB1/CST3/TNFRSF1B
GO:0015844	monoamine transport	70	0.456039	1.83112	0.00380228	0.10832	0.0945348	3491	tags=44%, list=28%, signal=32%	5023/10859/11188/65018/2207/1133/60/156/127833/5864/4204/6623/9463/152/1392/2693/3350/11255/1137/3737/57586/1813/6850/151/6532/6861/3351/4842/1113/51760/6804	GO_BP	P2RX1/LILRB1/NISCH/PINK1/FCER1G/CHRM5/ACTB/GRK2/SYT2/RAB3A/MECP2/SNCG/PICK1/ADRA2C/CRH/GHSR/HTR1A/HRH3/CHRNA4/KCNA2/SYT13/DRD2/SYK/ADRA2B/SLC6A4/SYT5/HTR1B/NOS1/CHGA/SYT17/STX1A
GO:0002576	platelet degranulation	114	0.418215	1.82802	0.00442478	0.109634	0.0956814	1479	tags=24%, list=12%, signal=21%	6813/7040/2316/7094/5023/81/1191/226/7057/5768/8407/9948/3674/5196/51368/88/1675/2207/5919/7076/7422/5265/2039/1521/3700/1893/2621	GO_BP	STXBP2/TGFB1/FLNA/TLN1/P2RX1/ACTN4/CLU/ALDOA/THBS1/QSOX1/TAGLN2/WDR1/ITGA2B/PF4/TEX264/ACTN2/CFD/FCER1G/RARRES2/TIMP1/VEGFA/SERPINA1/DMTN/CTSW/ITIH4/ECM1/GAS6
GO:0021513	spinal cord dorsal/ventral patterning	15	0.648957	1.82479	0.00982801	0.148226	0.129362	3262	tags=73%, list=26%, signal=54%	8646/6608/2736/8022/2737/429/6469/2128/5080/7289/55764	GO_BP	CHRD/SMO/GLI2/LHX3/GLI3/ASCL1/SHH/EVX1/PAX6/TULP3/IFT122
GO:0051930	regulation of sensory perception of pain	33	0.521998	1.8183	0.00289855	0.092228	0.0804906	3812	tags=48%, list=31%, signal=34%	1312/6548/4987/134/80763/85446/11343/152/2911/26952/4856/1906/885/2475/5020/8620	GO_BP	COMT/SLC9A1/OPRL1/ADORA1/SPX/ZFHX2/MGLL/ADRA2C/GRM1/SMR3A/NOV/EDN1/CCK/MTOR/OXT/NPFF
GO:0099699	integral component of synaptic membrane	127	0.405238	1.81806	0.00485437	0.061686	0.047422	4721	tags=61%, list=38%, signal=38%	5023/53826/78999/27092/22883/134/2902/2901/747/6538/3760/9127/776/6536/8828/4916/152/493/23385/57863/2558/1129/1000/6326/5818/1144/2043/2554/2693/8829/8745/54413/1137/6336/5802/5800/3359/3756/6511/2048/3737/1145/3361/1813/1948/6532/1949/3351/2563/6804/2561/3765/5786/10369/22865/9378/57053/107/9746/2903/3752/6531/3736/51107/27091/2895/2900/2741/6529/1141/5030/1007/1630/1140/26045/10368/3746/5024	GO_CC	P2RX1/FXYD6/LRFN4/CACNG4/CLSTN1/ADORA1/GRIN1/GRIK5/DAGLA/SLC6A11/KCNJ3/P2RX6/CACNA1D/SLC6A9/NRP2/NTRK3/ADRA2C/ATP2B4/NCSTN/CADM3/GABRA5/CHRM2/CDH2/SCN2A/NECTIN1/CHRND/EPHA4/GABRA1/GHSR/NRP1/ADAM23/NLGN3/CHRNA4/SCN10A/PTPRS/PTPRO/HTR3A/KCNH1/SLC1A6/EPHB2/KCNA2/CHRNE/HTR5A/DRD2/EFNB2/SLC6A4/EFNB3/HTR1B/GABRD/STX1A/GABRB2/KCNJ9/PTPRA/CACNG2/SLITRK3/NRXN1/CHRNA10/ADCY1/CLSTN3/GRIN2A/KCND3/SLC6A3/KCNA…
GO:0008083	growth factor activity	140	0.40132	1.818	0.00465116	0.0991023	0.0851082	4060	tags=46%, list=33%, signal=31%	7040/1890/2821/2896/649/3068/79874/51816/7076/2658/4803/7422/29948/8822/23529/3625/29937/258/4838/3624/2671/2251/654/26291/9048/5764/353500/8817/5967/650/27302/3623/51293/655/1440/3589/2247/4192/1435/7425/7031/1270/7043/9135/2689/3479/1444/7423/8074/5008/4856/2661/5623/265/8190/8823/27329/2259/653/8200/2253/2662/2257/3976	GO_MF	TGFB1/TYMP/GPI/GRN/BMP1/HDGF/RABEP2/ADA2/TIMP1/GDF2/NGF/VEGFA/OSGIN1/FGF17/CLCF1/INHBB/NENF/AMBN/NODAL/INHBA/GFER/FGF6/BMP6/FGF21/ARTN/PTN/BMP8A/FGF18/REG1A/BMP2/BMP10/INHA/CD320/BMP7/CSF3/IL11/FGF2/MDK/CSF1/VGF/TFF1/CNTF/TGFB3/RABEP1/GH2/IGF1/CSHL1/VEGFB/FGF23/OSM/NOV/GDF9/PSPN/AMELX/MIA/FGF16/ANGPTL3/FGF14/BMP5/GDF5/FGF8/GDF10/FGF12/LIF
GO:0022843	voltage-gated cation channel activity	99	0.42685	1.81667	0.00378788	0.0991023	0.0851082	4364	tags=55%, list=35%, signal=36%	2185/26251/3785/8911/8514/27092/3754/3762/773/6261/8913/3787/3763/53373/784/779/2902/785/7881/778/3760/776/3739/2905/8912/3744/6833/9132/775/3756/102723475/3737/30819/782/9992/3786/3351/3749/6616/610/23630/3765/10369/786/774/3764/2903/3752/3778/3736/169522/27091/1020/81033	GO_MF	PTK2B/KCNG2/KCNQ2/CACNA1I/KCNAB2/CACNG4/KCNF1/KCNJ5/CACNA1A/RYR1/CACNA1G/KCNS1/KCNJ6/TPCN1/CACNB3/CACNA1S/GRIN1/CACNB4/KCNAB1/CACNA1F/KCNJ3/CACNA1D/KCNA4/GRIN2C/CACNA1H/KCNA10/ABCC8/KCNQ4/CACNA1C/KCNH1/KCNE1/KCNA2/KCNIP2/CACNB1/KCNE2/KCNQ3/HTR1B/KCNC4/SNAP25/HCN2/KCNE5/KCNJ9/CACNG2/CACNG1/CACNA1B/KCNJ8/GRIN2A/KCND3/KCNMA1/KCNA1/KCNV2/CACNG5/CDK5/KCNH6
GO:0035924	cellular response to vascular endothelial growth factor stimulus	49	0.484796	1.81659	0.00337838	0.0995974	0.0869222	2646	tags=41%, list=21%, signal=32%	207/8877/25865/11156/7422/9261/57556/7498/8828/493/5970/5156/3164/25960/8829/2324/3273/4851/3315/5159	GO_BP	AKT1/SPHK1/PRKD2/PTP4A3/VEGFA/MAPKAPK2/SEMA6A/XDH/NRP2/ATP2B4/RELA/PDGFRA/NR4A1/ADGRA2/NRP1/FLT4/HRG/NOTCH1/HSPB1/PDGFRB
GO:0007044	cell-substrate junction assembly	88	0.437532	1.81357	0.0042735	0.109634	0.0956814	2856	tags=41%, list=23%, signal=32%	3678/7094/5339/7057/4035/2185/8861/54828/88/6548/7422/6714/977/3915/57669/7145/2039/9344/7205/11170/9647/8394/29984/94/79834/3691/5170/347/8829/3273/89/3673/596/7010/6385/613	GO_BP	ITGA5/TLN1/PLEC/THBS1/LRP1/PTK2B/LDB1/BCAS3/ACTN2/SLC9A1/VEGFA/SRC/CD151/LAMC1/EPB41L5/TNS1/DMTN/TAOK2/TRIP6/FAM107A/PPM1F/PIP5K1A/RHOD/ACVRL1/PEAK1/ITGB4/PDPK1/APOD/NRP1/HRG/ACTN3/ITGA2/BCL2/TEK/SDC4/BCR
GO:0038083	peptidyl-tyrosine autophosphorylation	39	0.499595	1.81306	0.00298507	0.092228	0.0804906	2943	tags=36%, list=24%, signal=27%	2242/3055/2268/2185/7422/6714/10188/5595/3480/7535/1956/8711/3932/6850	GO_BP	FES/HCK/FGR/PTK2B/VEGFA/SRC/TNK2/MAPK3/IGF1R/ZAP70/EGFR/TNK1/LCK/SYK
GO:0030545	receptor regulator activity	391	0.353429	1.81062	0.010989	0.130777	0.11231	4506	tags=50%, list=36%, signal=33%	7040/1890/2821/6352/4061/2896/649/3068/23615/79874/3596/51816/5196/64218/7076/2658/970/4803/8741/7422/6398/29948/7124/3603/5697/8822/4878/2323/23529/27121/2520/7038/6375/57556/2797/2056/3625/80763/29937/6374/258/4838/3640/11009/6356/2621/6369/55908/6343/10468/3624/4879/3630/2671/57152/2251/654/26291/9048/10501/5764/5617/1392/5197/4282/353500/7471/57817/7481/79924/7349/27179/6346/8817/5967/3452/10…	GO_MF	TGFB1/TYMP/GPI/CCL5/LY6E/GRN/BMP1/HDGF/PYY2/RABEP2/IL13/ADA2/PF4/SEMA4A/TIMP1/GDF2/CD70/NGF/TNFSF13/VEGFA/SECTM1/OSGIN1/TNF/IL16/PYY/FGF17/NPPA/FLT3LG/CLCF1/DKK4/GAST/TG/XCL1/SEMA6A/GNRH2/EPO/INHBB/SPX/NENF/CXCL5/AMBN/NODAL/INSL3/IL24/CCL11/GAS6/CCL24/ANGPTL8/SCT/FST/INHBA/NPPB/INS/GFER/SLURP1/FGF6/BMP6/FGF21/ARTN/SEMA6B/PTN/PRL/CRH/PF4V1/MIF/BMP8A/WNT1/HAMP/WNT11/ADM2/UCN/IL36A/CCL1/FGF18/REG1A/…
GO:0044062	regulation of excretion	23	0.577025	1.8098	0.00862069	0.137105	0.119656	3644	tags=52%, list=29%, signal=37%	2771/1312/4881/134/80763/4879/9368/185/1813/552/1906/5020	GO_BP	GNAI2/COMT/NPR1/ADORA1/SPX/NPPB/SLC9A3R1/AGTR1/DRD2/AVPR1A/EDN1/OXT
GO:0061351	neural precursor cell proliferation	126	0.409057	1.8095	0.00454546	0.109736	0.0957707	2581	tags=37%, list=21%, signal=29%	2316/2771/7157/6604/23654/6692/3611/1522/728/7832/63925/9181/10653/4771/6496/55679/7422/51286/2889/57165/22809/2624/6608/547/1627/2637/747/22933/2736/5309/9048/5764/2737/2016/7471/1000/3400/3975/429/23028/6469/7005/5080/4851/2735/6663	GO_BP	FLNA/GNAI2/TP53/SMARCD3/PLXNB2/SPINT1/ILK/CTSZ/C5AR1/BTG2/ZNF335/ARHGEF2/SPINT2/NF2/SIX3/LIMS2/VEGFA/CEND1/RAPGEF1/GJC2/ATF5/GATA2/SMO/KIF1A/DBN1/GBX2/DAGLA/SIRT2/GLI2/PITX3/ARTN/PTN/GLI3/EMX1/WNT1/CDH2/ID4/LHX1/ASCL1/KDM1A/SHH/TEAD3/PAX6/NOTCH1/GLI1/SOX10
GO:0038084	vascular endothelial growth factor signaling pathway	33	0.519351	1.80907	0.00289855	0.092228	0.0804906	3206	tags=45%, list=26%, signal=34%	25865/11156/7422/57556/7498/8828/5156/25960/8829/2324/3273/3315/5159/7423/4641	GO_BP	PRKD2/PTP4A3/VEGFA/SEMA6A/XDH/NRP2/PDGFRA/ADGRA2/NRP1/FLT4/HRG/HSPB1/PDGFRB/VEGFB/MYO1C
GO:0043295	glutathione binding	11	0.72947	1.80469	0.00490196	0.0991023	0.0851082	715	tags=45%, list=6%, signal=43%	2944/2946/2950/80142/2937	GO_MF	GSTM1/GSTM2/GSTP1/PTGES2/GSS
GO:1900750	oligopeptide binding	11	0.72947	1.80469	0.00490196	0.0991023	0.0851082	715	tags=45%, list=6%, signal=43%	2944/2946/2950/80142/2937	GO_MF	GSTM1/GSTM2/GSTP1/PTGES2/GSS
GO:0035812	renal sodium excretion	21	0.589155	1.80378	0.00539084	0.114807	0.100196	3644	tags=57%, list=29%, signal=40%	2771/1312/4881/134/80763/4879/525/185/1813/552/1906/5020	GO_BP	GNAI2/COMT/NPR1/ADORA1/SPX/NPPB/ATP6V1B1/AGTR1/DRD2/AVPR1A/EDN1/OXT
GO:0071415	cellular response to purine-containing compound	12	0.697282	1.80264	0.00501253	0.111607	0.0974037	1443	tags=42%, list=12%, signal=37%	2946/5031/7226/6261/779	GO_BP	GSTM2/P2RY6/TRPM2/RYR1/CACNA1S
GO:0015276	ligand-gated ion channel activity	113	0.411995	1.80253	0.00398406	0.0991023	0.0851082	4497	tags=50%, list=36%, signal=32%	5023/2185/22821/7226/5025/3762/1258/6261/57192/5026/3710/3763/6337/53373/2902/2901/3760/9127/2905/2558/1135/1144/2554/40/2570/3744/6833/1137/3359/309/6338/6339/79054/1145/55515/41/9992/2897/54714/2563/610/2561/54795/3765/2899/57053/1143/3764/6340/2903/8989/2568/2895/2900/2741/1141	GO_MF	P2RX1/PTK2B/RASA3/TRPM2/P2RX4/KCNJ5/CNGB1/RYR1/MCOLN1/P2RX5/ITPR3/KCNJ6/SCNN1A/TPCN1/GRIN1/GRIK5/KCNJ3/P2RX6/GRIN2C/GABRA5/CHRNA2/CHRND/GABRA1/ASIC2/GABRR2/KCNA10/ABCC8/CHRNA4/HTR3A/ANXA6/SCNN1B/SCNN1D/TRPM8/CHRNE/ASIC4/ASIC1/KCNE2/GRIK1/CNGB3/GABRD/HCN2/GABRB2/TRPM4/KCNJ9/GRIK3/CHRNA10/CHRNB4/KCNJ8/SCNN1G/GRIN2A/TRPA1/GABRP/GRID2/GRIK4/GLRA1/CHRNB2
GO:0022834	ligand-gated channel activity	113	0.411995	1.80253	0.00398406	0.0991023	0.0851082	4497	tags=50%, list=36%, signal=32%	5023/2185/22821/7226/5025/3762/1258/6261/57192/5026/3710/3763/6337/53373/2902/2901/3760/9127/2905/2558/1135/1144/2554/40/2570/3744/6833/1137/3359/309/6338/6339/79054/1145/55515/41/9992/2897/54714/2563/610/2561/54795/3765/2899/57053/1143/3764/6340/2903/8989/2568/2895/2900/2741/1141	GO_MF	P2RX1/PTK2B/RASA3/TRPM2/P2RX4/KCNJ5/CNGB1/RYR1/MCOLN1/P2RX5/ITPR3/KCNJ6/SCNN1A/TPCN1/GRIN1/GRIK5/KCNJ3/P2RX6/GRIN2C/GABRA5/CHRNA2/CHRND/GABRA1/ASIC2/GABRR2/KCNA10/ABCC8/CHRNA4/HTR3A/ANXA6/SCNN1B/SCNN1D/TRPM8/CHRNE/ASIC4/ASIC1/KCNE2/GRIK1/CNGB3/GABRD/HCN2/GABRB2/TRPM4/KCNJ9/GRIK3/CHRNA10/CHRNB4/KCNJ8/SCNN1G/GRIN2A/TRPA1/GABRP/GRID2/GRIK4/GLRA1/CHRNB2
GO:0048018	receptor ligand activity	370	0.35235	1.80184	0.0106383	0.130746	0.112284	4506	tags=50%, list=36%, signal=33%	7040/1890/2821/6352/2896/649/3068/23615/79874/3596/51816/5196/64218/7076/2658/970/4803/8741/7422/6398/29948/7124/3603/5697/8822/4878/2323/23529/2520/7038/6375/57556/2797/2056/3625/80763/29937/6374/258/4838/3640/11009/6356/2621/6369/55908/6343/3624/4879/3630/2671/57152/2251/654/26291/9048/10501/5764/5617/1392/5197/4282/353500/7471/57817/7481/79924/7349/27179/6346/8817/5967/3452/6361/3958/6469/6367…	GO_MF	TGFB1/TYMP/GPI/CCL5/GRN/BMP1/HDGF/PYY2/RABEP2/IL13/ADA2/PF4/SEMA4A/TIMP1/GDF2/CD70/NGF/TNFSF13/VEGFA/SECTM1/OSGIN1/TNF/IL16/PYY/FGF17/NPPA/FLT3LG/CLCF1/GAST/TG/XCL1/SEMA6A/GNRH2/EPO/INHBB/SPX/NENF/CXCL5/AMBN/NODAL/INSL3/IL24/CCL11/GAS6/CCL24/ANGPTL8/SCT/INHBA/NPPB/INS/GFER/SLURP1/FGF6/BMP6/FGF21/ARTN/SEMA6B/PTN/PRL/CRH/PF4V1/MIF/BMP8A/WNT1/HAMP/WNT11/ADM2/UCN/IL36A/CCL1/FGF18/REG1A/IFNA21/CCL17/L…
GO:0004252	serine-type endopeptidase activity	118	0.411491	1.80012	0.0042735	0.0991023	0.0851082	4096	tags=56%, list=33%, signal=38%	1512/327/5045/6768/9159/23430/1675/3816/11330/7177/64063/5650/56649/64499/2155/566/1991/440387/25807/23436/4485/717/9028/80975/3083/2160/9361/4313/1200/5340/5648/101/5624/10136/5654/5653/80350/3026/339105/43847/2159/11202/5645/5046/49/5646/5327/715/10942/4057/11012/25823/3817/10747/5328/5122/25818/1511/5655/3004/64699/4318/8858/354/3002/2191	GO_MF	CTSH/APEH/FURIN/ST14/PCSK7/TPSD1/CFD/KLK1/CTRC/TPSAB1/PRSS22/KLK7/TMPRSS4/TPSB2/F7/AZU1/ELANE/CTRB2/RHBDD3/CELA3B/MST1/C2/RHBDL1/TMPRSS5/HGFAC/F11/LONP1/MMP2/TPP1/PLG/MASP1/ADAM8/PROC/CELA3A/HTRA1/KLK6/LPAL2/HABP2/PRSS53/KLK14/F10/KLK8/PRSS2/PCSK6/ACR/PRSS3/PLAT/C1R/PRSS21/LTF/KLK11/TPSG1/KLK2/MASP2/PLAU/PCSK1/KLK5/CTSG/KLK10/GZMM/TMPRSS3/MMP9/PROZ/KLK3/GZMB/FAP
GO:0044058	regulation of digestive system process	32	0.52089	1.79985	0.00286533	0.092228	0.0804906	3671	tags=53%, list=30%, signal=37%	1890/7376/4987/6343/337/1392/4762/57817/10162/7349/2693/335/336/5731/10062/5020/9026	GO_BP	TYMP/NR1H2/OPRL1/SCT/APOA4/CRH/NEUROG1/HAMP/LPCAT3/UCN/GHSR/APOA1/APOA2/PTGER1/NR1H3/OXT/HIP1R
GO:0032374	regulation of cholesterol transport	37	0.497268	1.79931	0.00296736	0.092228	0.0804906	2914	tags=51%, list=23%, signal=39%	1066/706/4792/2874/4035/10347/7376/4790/6721/348/26119/20/337/10162/5360/6469/335/5444/336	GO_BP	CES1/TSPO/NFKBIA/GPS2/LRP1/ABCA7/NR1H2/NFKB1/SREBF2/APOE/LDLRAP1/ABCA2/APOA4/LPCAT3/PLTP/SHH/APOA1/PON1/APOA2
GO:0035813	regulation of renal sodium excretion	20	0.582818	1.79809	0.00505051	0.111607	0.0974037	3644	tags=55%, list=29%, signal=39%	2771/1312/4881/134/80763/4879/185/1813/552/1906/5020	GO_BP	GNAI2/COMT/NPR1/ADORA1/SPX/NPPB/AGTR1/DRD2/AVPR1A/EDN1/OXT
GO:0050850	positive regulation of calcium-mediated signaling	36	0.501833	1.79809	0.0030303	0.092228	0.0804906	3529	tags=42%, list=28%, signal=30%	920/2946/5031/6548/5025/9001/7124/5026/5725/7535/3064/6850/3479/4761/2065	GO_BP	CD4/GSTM2/P2RY6/SLC9A1/P2RX4/HAP1/TNF/P2RX5/PTBP1/ZAP70/HTT/SYK/IGF1/NEUROD2/ERBB3
GO:0005230	extracellular ligand-gated ion channel activity	60	0.459283	1.79776	0.00316456	0.0991023	0.0851082	5459	tags=65%, list=44%, signal=37%	5023/2185/5025/5026/2902/2901/9127/2905/2558/1135/1144/2554/2570/1137/3359/1145/2897/2563/2561/2899/57053/1143/2903/2568/2895/2900/2741/1141/1140/5024/2567/8001/55879/2898/9177/1138/2891/22953/1134	GO_MF	P2RX1/PTK2B/P2RX4/P2RX5/GRIN1/GRIK5/P2RX6/GRIN2C/GABRA5/CHRNA2/CHRND/GABRA1/GABRR2/CHRNA4/HTR3A/CHRNE/GRIK1/GABRD/GABRB2/GRIK3/CHRNA10/CHRNB4/GRIN2A/GABRP/GRID2/GRIK4/GLRA1/CHRNB2/CHRNB1/P2RX3/GABRG3/GLRA3/GABRQ/GRIK2/HTR3B/CHRNA5/GRIA2/P2RX2/CHRNA1
GO:0042641	actomyosin	67	0.455915	1.79332	0.003367	0.0612257	0.0470681	384	tags=19%, list=3%, signal=19%	7791/10398/81/57175/3611/4627/1265/64236/7171/5829/9260/2275/29109	GO_CC	ZYX/MYL9/ACTN4/CORO1B/ILK/MYH9/CNN2/PDLIM2/TPM4/PXN/PDLIM7/FHL3/FHOD1
GO:0022836	gated channel activity	248	0.365117	1.79294	0.00694444	0.116528	0.100073	4424	tags=49%, list=36%, signal=32%	5023/9780/1186/11322/2185/26251/3785/22821/7226/9725/8911/5025/8514/27092/3754/54207/59341/3762/79073/1258/773/6261/57192/5026/8913/3787/3710/3763/6337/3779/53373/784/779/2902/2901/785/7881/778/3760/9127/776/3782/3739/2905/2558/10242/1135/6326/8912/1144/2554/40/9033/2570/3744/56659/6833/9132/1180/775/1137/6336/3359/3756/102723475/309/3737/6338/6339/79054/1145/1181/10089/55515/41/55248/1188/30819/…	GO_MF	P2RX1/PIEZO1/CLCN7/TMC6/PTK2B/KCNG2/KCNQ2/RASA3/TRPM2/TMEM63A/CACNA1I/P2RX4/KCNAB2/CACNG4/KCNF1/KCNK10/TRPV4/KCNJ5/TMEM109/CNGB1/CACNA1A/RYR1/MCOLN1/P2RX5/CACNA1G/KCNS1/ITPR3/KCNJ6/SCNN1A/KCNMB1/TPCN1/CACNB3/CACNA1S/GRIN1/GRIK5/CACNB4/KCNAB1/CACNA1F/KCNJ3/P2RX6/CACNA1D/KCNN3/KCNA4/GRIN2C/GABRA5/KCNMB2/CHRNA2/SCN2A/CACNA1H/CHRND/GABRA1/ASIC2/PKD2L1/GABRR2/KCNA10/KCNK13/ABCC8/KCNQ4/CLCN1/CACNA1C/CH…
GO:0030228	lipoprotein particle receptor activity	14	0.662877	1.79244	0.00717703	0.117542	0.100944	1671	tags=43%, list=13%, signal=37%	23166/26020/55911/4035/55576/949	GO_MF	STAB1/LRP10/APOBR/LRP1/STAB2/SCARB1
GO:0035994	response to muscle stretch	18	0.608547	1.79231	0.00508906	0.111607	0.0974037	1945	tags=39%, list=16%, signal=33%	4792/4790/6548/4878/8557/859/5970	GO_BP	NFKBIA/NFKB1/SLC9A1/NPPA/TCAP/CAV3/RELA
GO:0030546	signaling receptor activator activity	375	0.351172	1.7918	0.0107527	0.130746	0.112284	4506	tags=50%, list=36%, signal=33%	7040/1890/2821/6352/2896/649/3068/23615/79874/3596/51816/5196/64218/7076/2658/970/4803/8741/7422/6398/29948/7124/3603/5697/8822/4878/2323/23529/2520/7038/6375/57556/2797/2056/3625/80763/29937/6374/258/4838/3640/11009/6356/2621/6369/55908/6343/3624/4879/3630/2671/57152/2251/654/26291/9048/10501/5764/5617/1392/5197/4282/353500/7471/57817/7481/79924/7349/27179/6346/8817/5967/3452/6361/3958/6469/6367…	GO_MF	TGFB1/TYMP/GPI/CCL5/GRN/BMP1/HDGF/PYY2/RABEP2/IL13/ADA2/PF4/SEMA4A/TIMP1/GDF2/CD70/NGF/TNFSF13/VEGFA/SECTM1/OSGIN1/TNF/IL16/PYY/FGF17/NPPA/FLT3LG/CLCF1/GAST/TG/XCL1/SEMA6A/GNRH2/EPO/INHBB/SPX/NENF/CXCL5/AMBN/NODAL/INSL3/IL24/CCL11/GAS6/CCL24/ANGPTL8/SCT/INHBA/NPPB/INS/GFER/SLURP1/FGF6/BMP6/FGF21/ARTN/SEMA6B/PTN/PRL/CRH/PF4V1/MIF/BMP8A/WNT1/HAMP/WNT11/ADM2/UCN/IL36A/CCL1/FGF18/REG1A/IFNA21/CCL17/L…
GO:0014911	positive regulation of smooth muscle cell migration	36	0.498639	1.78664	0.0030303	0.092228	0.0804906	3029	tags=44%, list=24%, signal=34%	6352/5031/6282/54434/4035/7015/6714/1902/3488/8829/3673/596/4303/5159/4192/3479	GO_BP	CCL5/P2RY6/S100A11/SSH1/LRP1/TERT/SRC/LPAR1/IGFBP5/NRP1/ITGA2/BCL2/FOXO4/PDGFRB/MDK/IGF1
GO:0022612	gland morphogenesis	113	0.409147	1.78496	0.00444444	0.109634	0.0956814	3782	tags=49%, list=30%, signal=34%	7040/6195/1436/6778/823/23129/5371/55679/2267/5916/6714/5626/7124/1396/7421/11331/6356/1051/1999/2736/5361/859/4824/5764/2737/3400/3488/1956/9423/6469/8829/5080/4851/9368/2735/8626/6909/596/655/367/4192/1435/7043/4781/4040/10481/2099/4478/8945/10371/4041/54361/10913/1896/1969	GO_BP	TGFB1/RPS6KA1/CSF1R/STAT6/CAPN1/PLXND1/PML/LIMS2/FGL1/RARG/SRC/PROP1/TNF/CRIP1/VDR/PHB2/CCL11/CEBPB/ELF3/GLI2/PLXNA1/CAV3/NKX3-1/PTN/GLI3/ID4/IGFBP5/EGFR/NTN1/SHH/NRP1/PAX6/NOTCH1/SLC9A3R1/GLI1/TP63/TBX2/BCL2/BMP7/AR/MDK/CSF1/TGFB3/NFIB/LRP6/HOXB13/ESR1/MSN/BTRC/SEMA3A/LRP5/WNT4/EDAR/EDA/EPHA2
GO:0014003	oligodendrocyte development	40	0.487304	1.78365	0.00298507	0.092228	0.0804906	2581	tags=42%, list=21%, signal=34%	1191/2950/9968/2934/79885/1902/55695/6900/20/23385/56978/3400/429/745/6469/2068/6663	GO_BP	CLU/GSTP1/MED12/GSN/HDAC11/LPAR1/NSUN5/CNTN2/ABCA2/NCSTN/PRDM8/ID4/ASCL1/MYRF/SHH/ERCC2/SOX10
GO:0150115	cell-substrate junction organization	91	0.430872	1.78342	0.00434783	0.109634	0.0956814	2729	tags=40%, list=22%, signal=31%	3678/7094/5339/7057/4035/2185/8861/54828/88/6548/7422/6714/977/3915/57669/7145/2039/9344/7205/9922/11170/9647/8394/29984/94/79834/3691/5170/347/8829/3273/89/3673/596/7010/6385	GO_BP	ITGA5/TLN1/PLEC/THBS1/LRP1/PTK2B/LDB1/BCAS3/ACTN2/SLC9A1/VEGFA/SRC/CD151/LAMC1/EPB41L5/TNS1/DMTN/TAOK2/TRIP6/IQSEC1/FAM107A/PPM1F/PIP5K1A/RHOD/ACVRL1/PEAK1/ITGB4/PDPK1/APOD/NRP1/HRG/ACTN3/ITGA2/BCL2/TEK/SDC4
GO:0001931	uropod	11	0.708882	1.7775	0.00465116	0.061686	0.047422	1170	tags=64%, list=9%, signal=58%	2319/4627/23396/9051/6404/10211/3384	GO_CC	FLOT2/MYH9/PIP5K1C/PSTPIP1/SELPLG/FLOT1/ICAM2
GO:0031254	cell trailing edge	11	0.708882	1.7775	0.00465116	0.061686	0.047422	1170	tags=64%, list=9%, signal=58%	2319/4627/23396/9051/6404/10211/3384	GO_CC	FLOT2/MYH9/PIP5K1C/PSTPIP1/SELPLG/FLOT1/ICAM2
GO:0019320	hexose catabolic process	48	0.476497	1.77654	0.00677966	0.126009	0.109972	2504	tags=46%, list=20%, signal=37%	5315/7157/3101/7167/226/2821/2528/2584/230/26007/5211/3607/3098/572/5313/5224/2645/2527/2023/89/2529/26330	GO_BP	PKM/TP53/HK3/TPI1/ALDOA/GPI/FUT6/GALK1/ALDOC/TKFC/PFKL/FOXK2/HK1/BAD/PKLR/PGAM2/GCK/FUT5/ENO1/ACTN3/FUT7/GAPDHS
GO:0021534	cell proliferation in hindbrain	16	0.61661	1.77645	0.0223325	0.207476	0.181071	3163	tags=75%, list=26%, signal=56%	728/51286/22809/6608/2637/2736/3975/6469/2735/473/6532/9283	GO_BP	C5AR1/CEND1/ATF5/SMO/GBX2/GLI2/LHX1/SHH/GLI1/RERE/SLC6A4/GPR37L1
GO:0051156	glucose 6-phosphate metabolic process	24	0.552698	1.77519	0.011236	0.155848	0.136014	632	tags=33%, list=5%, signal=32%	7157/3101/5226/25796/2821/7086/9563/2539	GO_BP	TP53/HK3/PGD/PGLS/GPI/TKT/H6PD/G6PD
GO:0070920	regulation of production of small RNA involved in gene silencing by RNA	19	0.585148	1.77324	0.00744417	0.128279	0.111954	1193	tags=32%, list=10%, signal=29%	7040/5605/7157/7015/7124/9612	GO_BP	TGFB1/MAP2K2/TP53/TERT/TNF/NCOR2
GO:0032371	regulation of sterol transport	38	0.491499	1.77088	0.00301205	0.092228	0.0804906	2914	tags=50%, list=23%, signal=38%	1066/706/4792/2874/4035/10347/7376/4790/6721/348/26119/20/337/10162/5360/6469/335/5444/336	GO_BP	CES1/TSPO/NFKBIA/GPS2/LRP1/ABCA7/NR1H2/NFKB1/SREBF2/APOE/LDLRAP1/ABCA2/APOA4/LPCAT3/PLTP/SHH/APOA1/PON1/APOA2
GO:0010594	regulation of endothelial cell migration	143	0.394379	1.77018	0.00505051	0.111607	0.0974037	2829	tags=41%, list=23%, signal=32%	7040/3728/207/388/2821/22846/7057/3162/2896/10014/25865/2185/51157/51564/7264/54828/64218/4215/5335/5025/2658/7422/7124/239/348/811/4204/2624/23616/1460/6237/55466/949/8828/575/79812/493/5764/94/8817/4233/5578/29775/2303/5170/25960/8829/2324/9037/3273/6678/27302/4851/3315/51378/7010/284361/958/2247	GO_BP	TGFB1/JUP/AKT1/RHOB/GPI/VASH1/THBS1/HMOX1/GRN/HDAC5/PRKD2/PTK2B/ZNF580/HDAC7/TSTA3/BCAS3/SEMA4A/MAP3K3/PLCG1/P2RX4/GDF2/VEGFA/TNF/ALOX12/APOE/CALR/MECP2/GATA2/SH3BP1/CSNK2B/RRAS/DNAJA4/SCARB1/NRP2/ADGRB1/MMRN2/ATP2B4/PTN/ACVRL1/FGF18/MET/PRKCA/CARD10/FOXC2/PDPK1/ADGRA2/NRP1/FLT4/SEMA5A/HRG/SPARC/BMP10/NOTCH1/HSPB1/ANGPT4/TEK/EMC10/CD40/FGF2
GO:0015267	channel activity	320	0.352538	1.76466	0.00869565	0.120793	0.103736	4389	tags=48%, list=35%, signal=32%	5023/51063/9780/1186/527/5349/10452/11322/2185/26251/3785/22821/7226/9725/93129/8911/127534/5025/8514/51393/27092/3754/54207/59341/3762/57165/79073/1258/2700/773/6261/57192/5026/8913/3787/3710/3763/6337/3779/53373/784/779/2709/7439/2902/2901/785/5348/29927/7881/778/3760/57369/9127/776/343/3782/3739/25769/2905/2558/2707/8416/10242/1135/6509/79400/6326/8912/1144/2554/40/9033/2570/3744/56659/362/683…	GO_MF	P2RX1/CALHM2/PIEZO1/CLCN7/ATP6V0C/FXYD3/TOMM40/TMC6/PTK2B/KCNG2/KCNQ2/RASA3/TRPM2/TMEM63A/ORAI3/CACNA1I/GJB4/P2RX4/KCNAB2/TRPV2/CACNG4/KCNF1/KCNK10/TRPV4/KCNJ5/GJC2/TMEM109/CNGB1/GJA3/CACNA1A/RYR1/MCOLN1/P2RX5/CACNA1G/KCNS1/ITPR3/KCNJ6/SCNN1A/KCNMB1/TPCN1/CACNB3/CACNA1S/GJB5/BEST1/GRIN1/GRIK5/CACNB4/FXYD1/SEC61A1/KCNAB1/CACNA1F/KCNJ3/GJD2/P2RX6/CACNA1D/AQP8/KCNN3/KCNA4/SLC24A2/GRIN2C/GABRA5/GJB3/…
GO:0022803	passive transmembrane transporter activity	320	0.352538	1.76466	0.00869565	0.120793	0.103736	4389	tags=48%, list=35%, signal=32%	5023/51063/9780/1186/527/5349/10452/11322/2185/26251/3785/22821/7226/9725/93129/8911/127534/5025/8514/51393/27092/3754/54207/59341/3762/57165/79073/1258/2700/773/6261/57192/5026/8913/3787/3710/3763/6337/3779/53373/784/779/2709/7439/2902/2901/785/5348/29927/7881/778/3760/57369/9127/776/343/3782/3739/25769/2905/2558/2707/8416/10242/1135/6509/79400/6326/8912/1144/2554/40/9033/2570/3744/56659/362/683…	GO_MF	P2RX1/CALHM2/PIEZO1/CLCN7/ATP6V0C/FXYD3/TOMM40/TMC6/PTK2B/KCNG2/KCNQ2/RASA3/TRPM2/TMEM63A/ORAI3/CACNA1I/GJB4/P2RX4/KCNAB2/TRPV2/CACNG4/KCNF1/KCNK10/TRPV4/KCNJ5/GJC2/TMEM109/CNGB1/GJA3/CACNA1A/RYR1/MCOLN1/P2RX5/CACNA1G/KCNS1/ITPR3/KCNJ6/SCNN1A/KCNMB1/TPCN1/CACNB3/CACNA1S/GJB5/BEST1/GRIN1/GRIK5/CACNB4/FXYD1/SEC61A1/KCNAB1/CACNA1F/KCNJ3/GJD2/P2RX6/CACNA1D/AQP8/KCNN3/KCNA4/SLC24A2/GRIN2C/GABRA5/GJB3/…
GO:0060512	prostate gland morphogenesis	26	0.529247	1.76316	0.00831025	0.135948	0.118647	3209	tags=46%, list=26%, signal=34%	5916/1396/2736/4824/3400/6469/4851/8626/655/367/10481/2099	GO_BP	RARG/CRIP1/GLI2/NKX3-1/ID4/SHH/NOTCH1/TP63/BMP7/AR/HOXB13/ESR1
GO:1903053	regulation of extracellular matrix organization	36	0.489906	1.75535	0.0030303	0.092228	0.0804906	1099	tags=22%, list=9%, signal=20%	7040/1471/7133/4035/6939/165/23187/79709	GO_BP	TGFB1/CST3/TNFRSF1B/LRP1/TCF15/AEBP1/PHLDB1/COLGALT1
GO:0008211	glucocorticoid metabolic process	25	0.534504	1.75491	0.0136986	0.168928	0.147429	3907	tags=64%, list=32%, signal=44%	9563/10273/4204/1392/8912/650/335/1585/3283/5978/3291/6770/54361/653/1609/3284	GO_BP	H6PD/STUB1/MECP2/CRH/CACNA1H/BMP2/APOA1/CYP11B2/HSD3B1/REST/HSD11B2/STAR/WNT4/BMP5/DGKQ/HSD3B2
GO:0030863	cortical cytoskeleton	86	0.413506	1.74793	0.00369004	0.061686	0.047422	2791	tags=41%, list=23%, signal=32%	2316/2319/81/11151/4627/9948/3996/1072/2995/88/60/4771/6709/4926/10211/2934/22999/59341/7122/3077/2039/92154/1627/6712/10486/9699/1000/4640/1742/10518/57731/3059/6521/51332/10411	GO_CC	FLNA/FLOT2/ACTN4/CORO1A/MYH9/WDR1/LLGL1/CFL1/GYPC/ACTN2/ACTB/NF2/SPTAN1/NUMA1/FLOT1/GSN/RIMS1/TRPV4/CLDN5/HFE/DMTN/MTSS1L/DBN1/SPTBN2/CAP2/RIMS2/CDH2/MYO1A/DLG4/CIB2/SPTBN4/HCLS1/SLC4A1/SPTBN5/RAPGEF3
GO:0010761	fibroblast migration	40	0.477459	1.74761	0.00298507	0.092228	0.0804906	1776	tags=30%, list=14%, signal=26%	7040/207/393/3611/7057/1201/5371/7145/2039/5063/8394/9219	GO_BP	TGFB1/AKT1/ARHGAP4/ILK/THBS1/CLN3/PML/TNS1/DMTN/PAK3/PIP5K1A/MTA2
GO:0060078	regulation of postsynaptic membrane potential	118	0.395146	1.74522	0.00429184	0.109634	0.0956814	4547	tags=53%, list=37%, signal=34%	5023/207/409/54434/2185/5025/2931/22999/6455/5026/134/4204/2550/784/2902/2901/9127/9699/2905/2558/154/1135/2911/9294/1144/2554/2570/10458/2030/5999/1742/54413/6543/1137/1145/1813/1760/10497/2897/2563/6804/2561/2899/9162/2259/9378/8620/57053/23542/23316/1143/18/2903/3736/7476/2895/1020/2900/2741/116/1141/1855	GO_BP	P2RX1/AKT1/ARRB2/SSH1/PTK2B/P2RX4/GSK3A/RIMS1/SH3GL1/P2RX5/ADORA1/MECP2/GABBR1/CACNB3/GRIN1/GRIK5/P2RX6/RIMS2/GRIN2C/GABRA5/ADRB2/CHRNA2/GRM1/S1PR2/CHRND/GABRA1/GABRR2/BAIAP2/SLC29A1/RGS4/DLG4/NLGN3/SLC8A2/CHRNA4/CHRNE/DRD2/DMPK/UNC13B/GRIK1/GABRD/STX1A/GABRB2/GRIK3/DGKI/FGF14/NRXN1/NPFF/CHRNA10/MAPK8IP2/CUX2/CHRNB4/ABAT/GRIN2A/KCNA1/WNT7A/GRID2/CDK5/GRIK4/GLRA1/ADCYAP1/CHRNB2/DVL1
GO:0005771	multivesicular body	42	0.487315	1.74388	0.00289017	0.0612257	0.0470681	659	tags=24%, list=5%, signal=23%	1471/9146/23400/79643/1512/10013/5119/972/973/6439	GO_CC	CST3/HGS/ATP13A2/CHMP6/CTSH/HDAC6/CHMP1A/CD74/CD79A/SFTPB
GO:1902285	semaphorin-plexin signaling pathway involved in neuron projection guidance	12	0.672993	1.73985	0.0075188	0.128778	0.112389	3414	tags=83%, list=28%, signal=60%	23654/23129/8828/5361/5365/8829/5362/5364/6405/10371	GO_BP	PLXNB2/PLXND1/NRP2/PLXNA1/PLXNB3/NRP1/PLXNA2/PLXNB1/SEMA3F/SEMA3A
GO:0006026	aminoglycan catabolic process	59	0.444784	1.73985	0.00724638	0.127906	0.111628	3148	tags=49%, list=25%, signal=37%	7040/2517/4669/6448/6548/1118/3423/5016/633/1116/375790/23553/2817/55576/2331/10894/8993/63827/3373/176/3339/9672/3073/27159/5549/6385/2247/8692/3425	GO_BP	TGFB1/FUCA1/NAGLU/SGSH/SLC9A1/CHIT1/IDS/OVGP1/BGN/CHI3L1/AGRN/HYAL4/GPC1/STAB2/FMOD/LYVE1/PGLYRP1/BCAN/HYAL1/ACAN/HSPG2/SDC3/HEXA/CHIA/PRELP/SDC4/FGF2/HYAL2/IDUA
GO:0005796	Golgi lumen	81	0.418823	1.73964	0.00358423	0.0612257	0.0470681	3184	tags=43%, list=26%, signal=32%	7040/5045/4586/23759/4803/2155/633/375790/2817/2621/6649/3630/4584/1669/1672/4325/2331/7471/4588/4589/63827/727897/176/51150/5624/3339/9672/5549/181/6385/27333/2159/653808/5046/8074	GO_CC	TGFB1/FURIN/MUC5AC/PPIL2/NGF/F7/BGN/AGRN/GPC1/GAS6/SOD3/INS/MUC3A/DEFA4/DEFB1/MMP16/FMOD/WNT1/MUC6/MUC7/BCAN/MUC5B/ACAN/SDF4/PROC/HSPG2/SDC3/PRELP/AGRP/SDC4/GOLIM4/F10/ZG16/PCSK6/FGF23
GO:0001820	serotonin secretion	11	0.690981	1.73801	0.00997506	0.149368	0.130358	3222	tags=82%, list=26%, signal=61%	5023/10859/2207/1392/3350/11255/6850/6532/3351	GO_BP	P2RX1/LILRB1/FCER1G/CRH/HTR1A/HRH3/SYK/SLC6A4/HTR1B
GO:0050432	catecholamine secretion	45	0.469417	1.7378	0.00321543	0.0971635	0.084798	3644	tags=49%, list=29%, signal=35%	11188/65018/156/127833/5864/4204/6623/152/1392/2693/11255/1137/3737/57586/1813/151/6861/3351/1113/51760/6804/5020	GO_BP	NISCH/PINK1/GRK2/SYT2/RAB3A/MECP2/SNCG/ADRA2C/CRH/GHSR/HRH3/CHRNA4/KCNA2/SYT13/DRD2/ADRA2B/SYT5/HTR1B/CHGA/SYT17/STX1A/OXT
GO:0043652	engulfment of apoptotic cell	12	0.672114	1.73758	0.0075188	0.128778	0.112389	2027	tags=50%, list=16%, signal=42%	391/7057/10347/5880/575/55113	GO_BP	RHOG/THBS1/ABCA7/RAC2/ADGRB1/XKR8
GO:0021511	spinal cord patterning	17	0.597787	1.73595	0.0176768	0.191257	0.166917	3262	tags=65%, list=26%, signal=48%	8646/6608/2736/8022/2737/429/6469/2128/5080/7289/55764	GO_BP	CHRD/SMO/GLI2/LHX3/GLI3/ASCL1/SHH/EVX1/PAX6/TULP3/IFT122
GO:0005516	calmodulin binding	168	0.372361	1.73474	0.00537634	0.102467	0.0879978	3858	tags=48%, list=31%, signal=34%	4900/207/4650/29888/65108/8536/4627/7867/1265/8877/3785/3707/8398/5261/5331/6548/6709/165/59341/9261/8735/6261/55755/118/2596/779/2902/491/4643/23604/3706/6236/3782/493/28954/5533/23236/5153/1956/816/4542/4625/4640/9132/5999/775/815/4430/6543/3756/5121/4638/51168/79929/10497/1264/800/79012/5260/3786/79784/4641/10645/55503/4842/814/5116/4626/6004/5255/3780/54795/6711/6736/23025/5137/6640/492/6641/…	GO_MF	NRGN/AKT1/MYO9B/STRN4/MARCKSL1/CAMK1/MYH9/MAPKAPK3/CNN2/SPHK1/KCNQ2/ITPKB/PLA2G6/PHKG2/PLCB3/SLC9A1/SPTAN1/AEBP1/TRPV4/MAPKAPK2/MYH13/RYR1/CDK5RAP2/ADD1/GAP43/CACNA1S/GRIN1/ATP2B2/MYO1E/DAPK2/ITPKA/RRAD/KCNN3/ATP2B4/REM1/PPP3CC/PLCB1/PDE1B/EGFR/CAMK2B/MYO1F/MYH7/MYO1A/KCNQ4/RGS4/CACNA1C/CAMK2A/MYO1B/SLC8A2/KCNH1/PCP4/MYLK/MYO15A/MAP6D1/UNC13B/CNN1/CALD1/CAMKV/PHKG1/KCNQ3/MYH14/MYO1C/CAMKK2/TRPV6/…
GO:1900121	negative regulation of receptor binding	11	0.68933	1.73386	0.00997506	0.149368	0.130358	1851	tags=45%, list=15%, signal=39%	489/8751/5792/3077/4824	GO_BP	ATP2A3/ADAM15/PTPRF/HFE/NKX3-1
GO:0017154	semaphorin receptor activity	11	0.700447	1.73289	0.00980392	0.12558	0.107847	3053	tags=82%, list=25%, signal=62%	23654/23129/8828/5361/5365/4233/8829/5362/5364	GO_MF	PLXNB2/PLXND1/NRP2/PLXNA1/PLXNB3/MET/NRP1/PLXNA2/PLXNB1
GO:1905144	response to acetylcholine	25	0.526944	1.73009	0.0136986	0.168928	0.147429	2664	tags=44%, list=21%, signal=35%	2771/1133/156/375790/493/8851/23236/1129/11255/1137/2769	GO_BP	GNAI2/CHRM5/GRK2/AGRN/ATP2B4/CDK5R1/PLCB1/CHRM2/HRH3/CHRNA4/GNA15
GO:1905145	cellular response to acetylcholine	25	0.526944	1.73009	0.0136986	0.168928	0.147429	2664	tags=44%, list=21%, signal=35%	2771/1133/156/375790/493/8851/23236/1129/11255/1137/2769	GO_BP	GNAI2/CHRM5/GRK2/AGRN/ATP2B4/CDK5R1/PLCB1/CHRM2/HRH3/CHRNA4/GNA15
GO:0010595	positive regulation of endothelial cell migration	88	0.41736	1.72995	0.0042735	0.109634	0.0956814	2829	tags=44%, list=23%, signal=34%	7040/207/388/2821/7057/3162/2896/25865/2185/51157/51564/7264/54828/4215/5335/5025/7422/239/811/2624/6237/949/8828/8817/4233/5578/2303/5170/25960/8829/2324/9037/6678/3315/51378/7010/284361/958/2247	GO_BP	TGFB1/AKT1/RHOB/GPI/THBS1/HMOX1/GRN/PRKD2/PTK2B/ZNF580/HDAC7/TSTA3/BCAS3/MAP3K3/PLCG1/P2RX4/VEGFA/ALOX12/CALR/GATA2/RRAS/SCARB1/NRP2/FGF18/MET/PRKCA/FOXC2/PDPK1/ADGRA2/NRP1/FLT4/SEMA5A/SPARC/HSPB1/ANGPT4/TEK/EMC10/CD40/FGF2
GO:0043113	receptor clustering	48	0.463873	1.72947	0.00677966	0.126009	0.109972	2636	tags=35%, list=21%, signal=28%	2316/3695/975/3683/3689/54434/2934/348/375790/8636/2901/9463/5764/1000/1742/5284/9379	GO_BP	FLNA/ITGB7/CD81/ITGAL/ITGB2/SSH1/GSN/APOE/AGRN/SSNA1/GRIK5/PICK1/PTN/CDH2/DLG4/PIGR/NRXN2
GO:0060561	apoptotic process involved in morphogenesis	26	0.518824	1.72843	0.0110803	0.154878	0.135168	3729	tags=50%, list=30%, signal=35%	6688/7133/578/6928/7421/7132/2303/4851/3491/655/1482/4041/9464	GO_BP	SPI1/TNFRSF1B/BAK1/HNF1B/VDR/TNFRSF1A/FOXC2/NOTCH1/CYR61/BMP7/NKX2-5/LRP5/HAND2
GO:0090037	positive regulation of protein kinase C signaling	10	0.707302	1.7277	0.00740741	0.127906	0.111628	2778	tags=60%, list=22%, signal=47%	8398/7422/56848/7481/2324/958	GO_BP	PLA2G6/VEGFA/SPHK2/WNT11/FLT4/CD40
GO:0051924	regulation of calcium ion transport	202	0.366489	1.72757	0.00653595	0.126009	0.109972	2788	tags=36%, list=22%, signal=28%	5777/2771/7531/11027/5023/920/409/10859/706/11151/2946/6352/5031/3383/2185/846/2859/10288/8398/3596/578/80024/9454/2539/5335/5371/6548/5025/2280/51393/9001/57165/3603/4987/4878/6375/274/6271/2056/5026/5566/54923/784/7439/2902/8291/785/776/6236/23566/56848/859/28954/1392/930/7349/816/10268/5144/255057/3958/5170/3064/5999/775/815/1535/596/5159/10681/5957/5581/4638	GO_BP	PTPN6/GNAI2/YWHAE/LILRA2/P2RX1/CD4/ARRB2/LILRB1/TSPO/CORO1A/GSTM2/CCL5/P2RY6/ICAM1/PTK2B/CASR/GPR35/LILRB2/PLA2G6/IL13/BAK1/SLC8B1/HOMER3/G6PD/PLCG1/PML/SLC9A1/P2RX4/FKBP1A/TRPV2/HAP1/GJC2/IL16/OPRL1/NPPA/XCL1/BIN1/S100A1/EPO/P2RX5/PRKACA/LIME1/CACNB3/BEST1/GRIN1/DYSF/CACNB4/CACNA1D/RRAD/LPAR3/SPHK2/CAV3/REM1/CRH/CD19/UCN/CAMK2B/RAMP3/PDE4D/CBARP/LGALS3/PDPK1/HTT/RGS4/CACNA1C/CAMK2A/CYBA/BCL2/PDG…
GO:0098889	intrinsic component of presynaptic membrane	76	0.423462	1.72717	0.00348432	0.0612257	0.0470681	4721	tags=63%, list=38%, signal=39%	5023/2319/53826/134/2901/6538/3760/776/6536/493/23385/57863/2558/1129/1000/6326/5818/2043/1272/8745/1137/6336/5802/3359/3756/6511/2048/3737/1813/594855/1948/6532/1949/3351/6804/3765/9378/6531/3736/51107/2900/2741/6529/1141/5030/1007/3746/5024	GO_CC	P2RX1/FLOT2/FXYD6/ADORA1/GRIK5/SLC6A11/KCNJ3/CACNA1D/SLC6A9/ATP2B4/NCSTN/CADM3/GABRA5/CHRM2/CDH2/SCN2A/NECTIN1/EPHA4/CNTN1/ADAM23/CHRNA4/SCN10A/PTPRS/HTR3A/KCNH1/SLC1A6/EPHB2/KCNA2/DRD2/CPLX3/EFNB2/SLC6A4/EFNB3/HTR1B/STX1A/KCNJ9/NRXN1/SLC6A3/KCNA1/APH1A/GRIK4/GLRA1/SLC6A1/CHRNB2/P2RY4/CDH9/KCNC1/P2RX3
GO:1903909	regulation of receptor clustering	9	0.732333	1.7267	0.0121359	0.160692	0.140241	1871	tags=44%, list=15%, signal=38%	975/54434/2934/5764	GO_BP	CD81/SSH1/GSN/PTN
GO:0043114	regulation of vascular permeability	40	0.471604	1.72619	0.00298507	0.092228	0.0804906	3458	tags=55%, list=28%, signal=40%	7040/4881/11156/56998/7422/59341/6714/7122/348/566/4879/654/2828/29/7349/6865/7010/613/2909/27134/624/3579	GO_BP	TGFB1/NPR1/PTP4A3/CTNNBIP1/VEGFA/TRPV4/SRC/CLDN5/APOE/AZU1/NPPB/BMP6/GPR4/ABR/UCN/TACR2/TEK/BCR/ARHGAP35/TJP3/BDKRB2/CXCR2
GO:0023026	MHC class II protein complex binding	14	0.638004	1.72518	0.00956938	0.124476	0.106899	660	tags=36%, list=5%, signal=34%	7531/5315/975/972/311	GO_MF	YWHAE/PKM/CD81/CD74/ANXA11
GO:1902895	positive regulation of pri-miRNA transcription by RNA polymerase II	37	0.476568	1.72441	0.00296736	0.092228	0.0804906	1945	tags=30%, list=16%, signal=25%	7040/6688/7157/7015/6721/7124/2624/4091/688/5617/5970	GO_BP	TGFB1/SPI1/TP53/TERT/SREBF2/TNF/GATA2/SMAD6/KLF5/PRL/RELA
GO:0005884	actin filament	95	0.405885	1.72394	0.00398406	0.061686	0.047422	3450	tags=48%, list=28%, signal=35%	2316/254102/4650/11151/57175/64236/7171/3055/9260/9051/2011/9817/88/5880/60/10297/6714/11155/2039/11344/1627/23307/1809/25861/58/8522/5074/5881/70/23433/4640/89/4430/57731/3059/7010/7168/10634/54857/23384/4641/9124/7454/126353/1238/147179	GO_CC	FLNA/EHBP1L1/MYO9B/CORO1A/CORO1B/PDLIM2/TPM4/HCK/PDLIM7/PSTPIP1/MARK2/KEAP1/ACTN2/RAC2/ACTB/APC2/SRC/LDB3/DMTN/TWF2/DBN1/FKBP15/DPYSL3/WHRN/ACTA1/GAS7/PAWR/RAC3/ACTC1/RHOQ/MYO1A/ACTN3/MYO1B/SPTBN4/HCLS1/TEK/TPM1/GAS2L1/GDPD2/SPECC1L/MYO1C/PDLIM1/WAS/MISP/ACKR2/WIPF2
GO:0007405	neuroblast proliferation	47	0.461612	1.72299	0.00660066	0.126009	0.109972	2581	tags=43%, list=21%, signal=34%	7157/6604/23654/63925/9181/6496/7422/6608/747/9048/5764/2737/3400/429/23028/6469/7005/5080/4851/6663	GO_BP	TP53/SMARCD3/PLXNB2/ZNF335/ARHGEF2/SIX3/VEGFA/SMO/DAGLA/ARTN/PTN/GLI3/ID4/ASCL1/KDM1A/SHH/TEAD3/PAX6/NOTCH1/SOX10
GO:0017080	sodium channel regulator activity	28	0.524595	1.72137	0.00793651	0.119977	0.103035	4015	tags=64%, list=32%, signal=44%	53827/5349/53826/5348/493/859/486/10110/23327/5318/6324/4842/53822/6640/2259/4734/64699/2257	GO_MF	FXYD5/FXYD3/FXYD6/FXYD1/ATP2B4/CAV3/FXYD2/SGK2/NEDD4L/PKP2/SCN1B/NOS1/FXYD7/SNTA1/FGF14/NEDD4/TMPRSS3/FGF12
GO:0006027	glycosaminoglycan catabolic process	53	0.450361	1.72064	0.00699301	0.127906	0.111628	3148	tags=47%, list=25%, signal=35%	7040/2517/4669/6448/6548/3423/633/375790/23553/2817/55576/2331/10894/8993/63827/3373/176/3339/9672/3073/5549/6385/2247/8692/3425	GO_BP	TGFB1/FUCA1/NAGLU/SGSH/SLC9A1/IDS/BGN/AGRN/HYAL4/GPC1/STAB2/FMOD/LYVE1/PGLYRP1/BCAN/HYAL1/ACAN/HSPG2/SDC3/HEXA/PRELP/SDC4/FGF2/HYAL2/IDUA
GO:0099624	atrial cardiac muscle cell membrane repolarization	10	0.703287	1.7179	0.00740741	0.127906	0.111628	1648	tags=50%, list=13%, signal=43%	2316/3762/4878/3760/776	GO_BP	FLNA/KCNJ5/NPPA/KCNJ3/CACNA1D
GO:0046365	monosaccharide catabolic process	55	0.446962	1.71751	0.00706714	0.127906	0.111628	2504	tags=42%, list=20%, signal=34%	5315/7157/3101/7167/226/2821/2528/2584/230/26007/5211/3607/3098/572/5313/5224/6652/2645/2527/2023/89/2529/26330	GO_BP	PKM/TP53/HK3/TPI1/ALDOA/GPI/FUT6/GALK1/ALDOC/TKFC/PFKL/FOXK2/HK1/BAD/PKLR/PGAM2/SORD/GCK/FUT5/ENO1/ACTN3/FUT7/GAPDHS
GO:0010959	regulation of metal ion transport	304	0.350088	1.71745	0.010101	0.149368	0.130358	2663	tags=34%, list=21%, signal=27%	5777/2316/53827/2771/7531/11027/5023/207/920/409/10859/81/706/11151/2946/1785/6352/5031/5349/53826/3383/2185/846/2859/10288/8398/3596/578/88/80024/9454/2539/5335/5371/6548/5025/2280/54997/8514/51393/9001/57165/3603/4987/4878/6375/274/6271/2056/5026/3077/134/3787/11060/8811/5566/54923/3779/784/7439/2902/3792/8291/785/5348/7881/23072/776/6236/493/23566/56848/4544/859/28954/1392/486/930/154/57817/73…	GO_BP	PTPN6/FLNA/FXYD5/GNAI2/YWHAE/LILRA2/P2RX1/AKT1/CD4/ARRB2/LILRB1/ACTN4/TSPO/CORO1A/GSTM2/DNM2/CCL5/P2RY6/FXYD3/FXYD6/ICAM1/PTK2B/CASR/GPR35/LILRB2/PLA2G6/IL13/BAK1/ACTN2/SLC8B1/HOMER3/G6PD/PLCG1/PML/SLC9A1/P2RX4/FKBP1A/TESC/KCNAB2/TRPV2/HAP1/GJC2/IL16/OPRL1/NPPA/XCL1/BIN1/S100A1/EPO/P2RX5/HFE/ADORA1/KCNS1/WWP2/GALR2/PRKACA/LIME1/KCNMB1/CACNB3/BEST1/GRIN1/KEL/DYSF/CACNB4/FXYD1/KCNAB1/HECW1/CACNA1D/…
GO:0008360	regulation of cell shape	125	0.390263	1.71716	0.00465116	0.110749	0.0966545	2539	tags=34%, list=20%, signal=28%	752/391/2242/388/116985/23654/51177/11151/226/4627/3689/1436/3055/29780/2268/9948/3383/23129/2185/2011/64218/5880/7422/1902/2039/9344/6356/6369/5064/5361/29984/5764/5365/11135/7429/5881/10458/23433/755/57194/9368/10435/5362	GO_BP	FMNL1/RHOG/FES/RHOB/ARAP1/PLXNB2/PLEKHO1/CORO1A/ALDOA/MYH9/ITGB2/CSF1R/HCK/PARVB/FGR/WDR1/ICAM1/PLXND1/PTK2B/MARK2/SEMA4A/RAC2/VEGFA/LPAR1/DMTN/TAOK2/CCL11/CCL24/PALM/PLXNA1/RHOD/PTN/PLXNB3/CDC42EP1/VIL1/RAC3/BAIAP2/RHOQ/C21orf2/ATP10A/SLC9A3R1/CDC42EP2/PLXNA2
GO:0005216	ion channel activity	290	0.34633	1.71634	0.00787402	0.119977	0.103035	4389	tags=47%, list=35%, signal=31%	5023/51063/9780/1186/527/5349/11322/2185/26251/3785/22821/7226/9725/93129/8911/5025/8514/51393/27092/3754/54207/59341/3762/1258/773/6261/57192/5026/8913/3787/3710/3763/6337/3779/53373/784/779/7439/2902/2901/785/5348/29927/7881/778/3760/9127/776/3782/3739/25769/2905/2558/8416/10242/1135/6509/79400/6326/8912/1144/2554/40/9033/2570/3744/56659/6833/9132/1180/775/1137/6336/54831/3359/3756/102723475/30…	GO_MF	P2RX1/CALHM2/PIEZO1/CLCN7/ATP6V0C/FXYD3/TMC6/PTK2B/KCNG2/KCNQ2/RASA3/TRPM2/TMEM63A/ORAI3/CACNA1I/P2RX4/KCNAB2/TRPV2/CACNG4/KCNF1/KCNK10/TRPV4/KCNJ5/CNGB1/CACNA1A/RYR1/MCOLN1/P2RX5/CACNA1G/KCNS1/ITPR3/KCNJ6/SCNN1A/KCNMB1/TPCN1/CACNB3/CACNA1S/BEST1/GRIN1/GRIK5/CACNB4/FXYD1/SEC61A1/KCNAB1/CACNA1F/KCNJ3/P2RX6/CACNA1D/KCNN3/KCNA4/SLC24A2/GRIN2C/GABRA5/ANXA9/KCNMB2/CHRNA2/SLC1A4/NOX5/SCN2A/CACNA1H/CHRN…
GO:0008381	mechanosensitive ion channel activity	9	0.7344	1.71308	0.00240964	0.0991023	0.0851082	959	tags=44%, list=8%, signal=41%	9780/11322/9725/59341	GO_MF	PIEZO1/TMC6/TMEM63A/TRPV4
GO:0048265	response to pain	26	0.514164	1.71291	0.0110803	0.154878	0.135168	2070	tags=35%, list=17%, signal=29%	706/7057/1312/5025/1621/64856/5582/1392/7349	GO_BP	TSPO/THBS1/COMT/P2RX4/DBH/VWA1/PRKCG/CRH/UCN
GO:0048665	neuron fate specification	25	0.521606	1.71256	0.0136986	0.168928	0.147429	5033	tags=72%, list=41%, signal=43%	2736/4916/8022/2737/429/2128/5080/54738/3226/3236/10660/6495/54845/30012/474/3110/6656/4825	GO_BP	GLI2/NTRK3/LHX3/GLI3/ASCL1/EVX1/PAX6/FEV/HOXC10/HOXD10/LBX1/SIX1/ESRP1/TLX3/ATOH1/MNX1/SOX1/NKX6-1
GO:0005251	delayed rectifier potassium channel activity	26	0.538801	1.71239	0.0111421	0.131665	0.113073	3524	tags=50%, list=28%, signal=36%	26251/3785/3787/3739/3744/9132/3756/102723475/3737/9992/3786/3749/23630	GO_MF	KCNG2/KCNQ2/KCNS1/KCNA4/KCNA10/KCNQ4/KCNH1/KCNE1/KCNA2/KCNE2/KCNQ3/KCNC4/KCNE5
GO:0033003	regulation of mast cell activation	41	0.466264	1.71174	0.00295858	0.092228	0.0804906	1800	tags=34%, list=15%, signal=29%	6813/2242/2268/3162/3596/5880/2207/3566/5819/4878/64109/2624/56848/30817	GO_BP	STXBP2/FES/FGR/HMOX1/IL13/RAC2/FCER1G/IL4R/NECTIN2/NPPA/CRLF2/GATA2/SPHK2/ADGRE2
GO:1902396	protein localization to bicellular tight junction	5	0.869856	1.71091	0.00865801	0.13744	0.119949	123	tags=40%, list=1%, signal=40%	2316/81	GO_BP	FLNA/ACTN4
GO:0030198	extracellular matrix organization	328	0.344784	1.70895	0.0103093	0.150391	0.131252	2829	tags=31%, list=23%, signal=24%	7040/1471/3678/826/3695/64386/6692/3683/4791/3689/2022/8751/7057/3385/5768/5045/7133/649/823/3383/4326/4035/3674/3687/6939/11173/10653/1834/682/7076/7045/1302/7077/10211/90993/165/7177/7124/23187/4811/7093/5650/79709/3915/3384/633/7087/7148/375790/1991/1298/440387/10319/64856/1299/8985/2621/4643/1291/1999/8785/11093/80781/4237/4325/2331/1294/5156/7132/4313/323/3691/2303/9509/2068/63827/50509/1100…	GO_BP	TGFB1/CST3/ITGA5/CAPNS1/ITGB7/MMP25/SPINT1/ITGAL/NFKB2/ITGB2/ENG/ADAM15/THBS1/ICAM3/QSOX1/FURIN/TNFRSF1B/BMP1/CAPN1/ICAM1/MMP17/LRP1/ITGA2B/ITGAX/TCF15/ADAMTS7/SPINT2/DSPP/BSG/TIMP1/TGFBI/COL11A2/TIMP2/FLOT1/CREB3L1/AEBP1/TPSAB1/TNF/PHLDB1/NID1/TLL2/KLK7/COLGALT1/LAMC1/ICAM2/BGN/ICAM5/TNXB/AGRN/ELANE/COL9A2/CTRB2/LAMC3/VWA1/COL9A3/PLOD3/GAS6/MYO1E/COL6A1/ELF3/MATN4/ADAMTS13/COL18A1/MFAP2/MMP16/FM…
GO:0001773	myeloid dendritic cell activation	25	0.51991	1.70699	0.0136986	0.168928	0.147429	1086	tags=28%, list=9%, signal=26%	6688/5971/4055/29108/10538/2323/10077	GO_BP	SPI1/RELB/LTBR/PYCARD/BATF/FLT3LG/TSPAN32
GO:0043535	regulation of blood vessel endothelial cell migration	83	0.411579	1.70586	0.00409836	0.109634	0.0956814	2557	tags=41%, list=21%, signal=33%	7040/3728/207/22846/7057/3162/10014/25865/51564/4215/5335/5025/2658/7422/7124/239/348/4204/2624/23616/1460/79812/493/94/8817/5578/29775/2303/5170/8829/3273/4851/3315/51378	GO_BP	TGFB1/JUP/AKT1/VASH1/THBS1/HMOX1/HDAC5/PRKD2/HDAC7/MAP3K3/PLCG1/P2RX4/GDF2/VEGFA/TNF/ALOX12/APOE/MECP2/GATA2/SH3BP1/CSNK2B/MMRN2/ATP2B4/ACVRL1/FGF18/PRKCA/CARD10/FOXC2/PDPK1/NRP1/HRG/NOTCH1/HSPB1/ANGPT4
GO:0005249	voltage-gated potassium channel activity	62	0.433462	1.70532	0.00314465	0.0991023	0.0851082	4774	tags=53%, list=38%, signal=33%	26251/3785/8514/3754/3762/3787/3763/7881/3760/3739/3744/6833/9132/3756/102723475/3737/30819/9992/3786/3749/6616/610/23630/3765/3764/3752/3778/3736/169522/81033/3746/3772/9312	GO_MF	KCNG2/KCNQ2/KCNAB2/KCNF1/KCNJ5/KCNS1/KCNJ6/KCNAB1/KCNJ3/KCNA4/KCNA10/ABCC8/KCNQ4/KCNH1/KCNE1/KCNA2/KCNIP2/KCNE2/KCNQ3/KCNC4/SNAP25/HCN2/KCNE5/KCNJ9/KCNJ8/KCND3/KCNMA1/KCNA1/KCNV2/KCNH6/KCNC1/KCNJ15/KCNB2
GO:0043062	extracellular structure organization	329	0.343542	1.70283	0.0105263	0.151696	0.13239	2829	tags=31%, list=23%, signal=24%	7040/1471/3678/826/3695/64386/6692/3683/4791/3689/2022/8751/7057/3385/5768/5045/7133/649/823/3383/4326/4035/3674/3687/6939/11173/10653/1834/682/7076/7045/1302/7077/10211/90993/165/7177/7124/23187/4811/7093/5650/79709/3915/3384/633/7087/7148/375790/1991/1298/440387/10319/64856/1299/8985/2621/4643/1291/1999/8785/11093/80781/4237/4325/2331/1294/5156/7132/4313/323/3691/2303/9509/2068/63827/50509/1100…	GO_BP	TGFB1/CST3/ITGA5/CAPNS1/ITGB7/MMP25/SPINT1/ITGAL/NFKB2/ITGB2/ENG/ADAM15/THBS1/ICAM3/QSOX1/FURIN/TNFRSF1B/BMP1/CAPN1/ICAM1/MMP17/LRP1/ITGA2B/ITGAX/TCF15/ADAMTS7/SPINT2/DSPP/BSG/TIMP1/TGFBI/COL11A2/TIMP2/FLOT1/CREB3L1/AEBP1/TPSAB1/TNF/PHLDB1/NID1/TLL2/KLK7/COLGALT1/LAMC1/ICAM2/BGN/ICAM5/TNXB/AGRN/ELANE/COL9A2/CTRB2/LAMC3/VWA1/COL9A3/PLOD3/GAS6/MYO1E/COL6A1/ELF3/MATN4/ADAMTS13/COL18A1/MFAP2/MMP16/FM…
GO:0043542	endothelial cell migration	186	0.362944	1.70177	0.0060241	0.121069	0.105661	2485	tags=35%, list=20%, signal=28%	7040/3728/207/388/57175/2821/22846/4627/3689/7057/3162/2896/10014/5829/25865/23129/2185/51157/51564/7264/54828/64218/4215/5335/5025/11156/2658/7422/7124/239/348/2050/811/4204/2624/23616/1460/6237/55466/6273/949/8828/575/79812/493/5764/94/2876/10755/8817/4233/5578/3164/29775/2303/5170/25960/8829/2324/9037/3273/6678/27302/4851/3315	GO_BP	TGFB1/JUP/AKT1/RHOB/CORO1B/GPI/VASH1/MYH9/ITGB2/THBS1/HMOX1/GRN/HDAC5/PXN/PRKD2/PLXND1/PTK2B/ZNF580/HDAC7/TSTA3/BCAS3/SEMA4A/MAP3K3/PLCG1/P2RX4/PTP4A3/GDF2/VEGFA/TNF/ALOX12/APOE/EPHB4/CALR/MECP2/GATA2/SH3BP1/CSNK2B/RRAS/DNAJA4/S100A2/SCARB1/NRP2/ADGRB1/MMRN2/ATP2B4/PTN/ACVRL1/GPX1/GIPC1/FGF18/MET/PRKCA/NR4A1/CARD10/FOXC2/PDPK1/ADGRA2/NRP1/FLT4/SEMA5A/HRG/SPARC/BMP10/NOTCH1/HSPB1
GO:0007229	integrin-mediated signaling pathway	96	0.405583	1.70064	0.00416667	0.109634	0.0956814	1272	tags=24%, list=10%, signal=22%	2316/7791/3678/7094/3695/3611/3683/4627/3689/3055/8751/2268/2185/3674/3687/2207/7076/55679/6714/10077/80739/4185/2039	GO_BP	FLNA/ZYX/ITGA5/TLN1/ITGB7/ILK/ITGAL/MYH9/ITGB2/HCK/ADAM15/FGR/PTK2B/ITGA2B/ITGAX/FCER1G/TIMP1/LIMS2/SRC/TSPAN32/MPIG6B/ADAM11/DMTN
GO:0000146	microfilament motor activity	25	0.538842	1.69961	0.0109589	0.130777	0.11231	3432	tags=52%, list=28%, signal=38%	4650/4627/8735/4643/4542/4625/4640/4430/80179/51168/79784/4641/4626	GO_MF	MYO9B/MYH9/MYH13/MYO1E/MYO1F/MYH7/MYO1A/MYO1B/MYO19/MYO15A/MYH14/MYO1C/MYH8
GO:0005005	transmembrane-ephrin receptor activity	14	0.628501	1.69948	0.0143541	0.151612	0.130203	3782	tags=79%, list=30%, signal=55%	2051/1944/2050/2043/2049/2048/1949/2047/1945/2041/1969	GO_MF	EPHB6/EFNA3/EPHB4/EPHA4/EPHB3/EPHB2/EFNB3/EPHB1/EFNA4/EPHA1/EPHA2
GO:0042745	circadian sleep/wake cycle	23	0.541784	1.69927	0.0143678	0.173171	0.151132	3538	tags=52%, list=29%, signal=37%	1471/191/5730/134/4544/1392/2691/3737/1813/2692/6770/3062	GO_BP	CST3/AHCY/PTGDS/ADORA1/MTNR1B/CRH/GHRH/KCNA2/DRD2/GHRHR/STAR/HCRTR2
GO:0005581	collagen trimer	58	0.442164	1.69891	0.00308642	0.0612257	0.0470681	4965	tags=62%, list=40%, signal=37%	1302/1298/1299/1291/2220/80781/1294/2219/50509/1278/1305/1285/1288/10882/1300/8292/114897/1308/1277/1293/1284/84034/713/1896/51435/7373/1296/1292/1286/1307/129080/1280/11117/78989/4015/1634	GO_CC	COL11A2/COL9A2/COL9A3/COL6A1/FCN2/COL18A1/COL7A1/FCN1/COL5A3/COL1A2/COL13A1/COL4A3/COL4A6/C1QL1/COL10A1/COLQ/C1QTNF1/COL17A1/COL1A1/COL6A3/COL4A2/EMILIN2/C1QB/EDA/SCARA3/COL14A1/COL8A2/COL6A2/COL4A4/COL16A1/EMID1/COL2A1/EMILIN1/COLEC11/LOX/DCN
GO:0009142	nucleoside triphosphate biosynthetic process	48	0.455564	1.69849	0.00677966	0.126009	0.109972	2001	tags=31%, list=16%, signal=26%	7040/5315/4833/226/65018/65990/203/1537/9605/55022/4832/56848/54963/3948/5313	GO_BP	TGFB1/PKM/NME4/ALDOA/PINK1/FAM173A/AK1/CYC1/VPS9D1/PID1/NME3/SPHK2/UCKL1/LDHC/PKLR
GO:0032393	MHC class I receptor activity	7	0.787268	1.69813	0.00680272	0.116092	0.0996992	508	tags=43%, list=4%, signal=41%	10859/1512/10288	GO_MF	LILRB1/CTSH/LILRB2
GO:0010634	positive regulation of epithelial cell migration	129	0.382326	1.69565	0.0046729	0.110749	0.0966545	2829	tags=40%, list=23%, signal=31%	7040/207/388/5216/2821/1512/10013/7057/3162/2896/25865/2185/51157/51564/7264/54828/4215/5335/5025/7422/6714/239/57669/811/2624/3640/6237/9922/949/8828/9647/8817/4233/5578/2303/5170/7429/25960/8829/2324/9037/6678/3373/3673/3315/51378/7010/284361/5581/958/2247	GO_BP	TGFB1/AKT1/RHOB/PFN1/GPI/CTSH/HDAC6/THBS1/HMOX1/GRN/PRKD2/PTK2B/ZNF580/HDAC7/TSTA3/BCAS3/MAP3K3/PLCG1/P2RX4/VEGFA/SRC/ALOX12/EPB41L5/CALR/GATA2/INSL3/RRAS/IQSEC1/SCARB1/NRP2/PPM1F/FGF18/MET/PRKCA/FOXC2/PDPK1/VIL1/ADGRA2/NRP1/FLT4/SEMA5A/SPARC/HYAL1/ITGA2/HSPB1/ANGPT4/TEK/EMC10/PRKCE/CD40/FGF2
GO:0021516	dorsal spinal cord development	14	0.614755	1.69501	0.0196078	0.199882	0.174444	2882	tags=57%, list=23%, signal=44%	6886/23500/8022/7471/3975/429/5081/10660	GO_BP	TAL1/DAAM2/LHX3/WNT1/LHX1/ASCL1/PAX7/LBX1
GO:0048245	eosinophil chemotaxis	16	0.588227	1.69468	0.0297767	0.240311	0.209728	4741	tags=81%, list=38%, signal=50%	6352/6356/6369/23604/6346/3958/6366/6354/3269/6351/6376/6357/6347	GO_BP	CCL5/CCL11/CCL24/DAPK2/CCL1/LGALS3/CCL21/CCL7/HRH1/CCL4/CX3CL1/CCL13/CCL2
GO:0051928	positive regulation of calcium ion transport	104	0.39947	1.6943	0.00440529	0.109634	0.0956814	2448	tags=32%, list=20%, signal=26%	11027/920/409/706/2946/6352/5031/846/3596/578/2539/5335/6548/5025/51393/9001/57165/6375/6271/5026/784/2902/776/23566/56848/1392/930/7349/10268/3958/5170/3064/815	GO_BP	LILRA2/CD4/ARRB2/TSPO/GSTM2/CCL5/P2RY6/CASR/IL13/BAK1/G6PD/PLCG1/SLC9A1/P2RX4/TRPV2/HAP1/GJC2/XCL1/S100A1/P2RX5/CACNB3/GRIN1/CACNA1D/LPAR3/SPHK2/CRH/CD19/UCN/RAMP3/LGALS3/PDPK1/HTT/CAMK2A
GO:0097011	cellular response to granulocyte macrophage colony-stimulating factor stimulus	9	0.718284	1.69358	0.0145631	0.17453	0.152319	331	tags=33%, list=3%, signal=32%	207/920/7538	GO_BP	AKT1/CD4/ZFP36
GO:0097012	response to granulocyte macrophage colony-stimulating factor	9	0.718284	1.69358	0.0145631	0.17453	0.152319	331	tags=33%, list=3%, signal=32%	207/920/7538	GO_BP	AKT1/CD4/ZFP36
GO:0120033	negative regulation of plasma membrane bounded cell projection assembly	21	0.552709	1.69219	0.0161725	0.184415	0.160945	2528	tags=52%, list=20%, signal=42%	5580/51466/1785/4134/832/8558/5365/3273/6366/23329/5909	GO_BP	PRKCD/EVL/DNM2/MAP4/CAPZB/CDK10/PLXNB3/HRG/CCL21/TBC1D30/RAP1GAP
GO:0034378	chylomicron assembly	10	0.692576	1.69173	0.00740741	0.127906	0.111628	2917	tags=70%, list=24%, signal=54%	5034/348/337/10162/335/336/5326	GO_BP	P4HB/APOE/APOA4/LPCAT3/APOA1/APOA2/PLAGL2
GO:0043534	blood vessel endothelial cell migration	106	0.394784	1.69156	0.00440529	0.109634	0.0956814	2829	tags=41%, list=23%, signal=32%	7040/3728/207/22846/4627/7057/3162/10014/25865/2185/51564/4215/5335/5025/2658/7422/7124/239/348/2050/4204/2624/23616/1460/949/79812/493/94/2876/8817/5578/3164/29775/2303/5170/8829/3273/4851/3315/51378/335/958/2247	GO_BP	TGFB1/JUP/AKT1/VASH1/MYH9/THBS1/HMOX1/HDAC5/PRKD2/PTK2B/HDAC7/MAP3K3/PLCG1/P2RX4/GDF2/VEGFA/TNF/ALOX12/APOE/EPHB4/MECP2/GATA2/SH3BP1/CSNK2B/SCARB1/MMRN2/ATP2B4/ACVRL1/GPX1/FGF18/PRKCA/NR4A1/CARD10/FOXC2/PDPK1/NRP1/HRG/NOTCH1/HSPB1/ANGPT4/APOA1/CD40/FGF2
GO:0070324	thyroid hormone binding	7	0.783989	1.69106	0.0090703	0.120793	0.103736	1547	tags=57%, list=12%, signal=50%	5315/1512/7068/7067	GO_MF	PKM/CTSH/THRB/THRA
GO:0097154	GABAergic neuron differentiation	11	0.672179	1.69072	0.0124688	0.162306	0.14165	2901	tags=73%, list=23%, signal=56%	1746/2624/6900/3624/429/5881/7080/1813	GO_BP	DLX2/GATA2/CNTN2/INHBA/ASCL1/RAC3/NKX2-1/DRD2
GO:0004630	phospholipase D activity	5	0.883976	1.68856	0.00446429	0.0991023	0.0851082	672	tags=60%, list=5%, signal=57%	23646/3162/5338	GO_MF	PLD3/HMOX1/PLD2
GO:2001028	positive regulation of endothelial cell chemotaxis	14	0.612104	1.68769	0.0196078	0.199882	0.174444	2829	tags=57%, list=23%, signal=44%	25865/5025/7422/8817/4233/9037/3315/2247	GO_BP	PRKD2/P2RX4/VEGFA/FGF18/MET/SEMA5A/HSPB1/FGF2
GO:0007213	G protein-coupled acetylcholine receptor signaling pathway	17	0.580744	1.68646	0.0252525	0.220725	0.192634	3138	tags=59%, list=25%, signal=44%	2771/1133/156/375790/8851/23236/1129/11255/2769/2767	GO_BP	GNAI2/CHRM5/GRK2/AGRN/CDK5R1/PLCB1/CHRM2/HRH3/GNA15/GNA11
GO:0010632	regulation of epithelial cell migration	200	0.357524	1.68594	0.00628931	0.123466	0.107753	2485	tags=34%, list=20%, signal=27%	7040/3728/207/388/5216/51466/2821/22846/1512/10013/7057/3162/2896/10014/25865/2185/51157/51564/7264/54828/64218/4215/5335/5025/2658/7422/6714/7124/239/348/57669/811/4204/51094/2624/23616/1460/3640/6237/9922/55466/949/8828/575/9647/79812/493/5764/94/8817/4233/5578/29775/2303/5170/7429/25960/8829/2324/9037/3273/6678/27302/3373/3673/4851/3315	GO_BP	TGFB1/JUP/AKT1/RHOB/PFN1/EVL/GPI/VASH1/CTSH/HDAC6/THBS1/HMOX1/GRN/HDAC5/PRKD2/PTK2B/ZNF580/HDAC7/TSTA3/BCAS3/SEMA4A/MAP3K3/PLCG1/P2RX4/GDF2/VEGFA/SRC/TNF/ALOX12/APOE/EPB41L5/CALR/MECP2/ADIPOR1/GATA2/SH3BP1/CSNK2B/INSL3/RRAS/IQSEC1/DNAJA4/SCARB1/NRP2/ADGRB1/PPM1F/MMRN2/ATP2B4/PTN/ACVRL1/FGF18/MET/PRKCA/CARD10/FOXC2/PDPK1/VIL1/ADGRA2/NRP1/FLT4/SEMA5A/HRG/SPARC/BMP10/HYAL1/ITGA2/NOTCH1/HSPB1
GO:0051015	actin filament binding	162	0.366735	1.68541	0.00526316	0.102467	0.0879978	3432	tags=43%, list=28%, signal=31%	2316/752/7094/10093/55201/65108/81/11151/57175/822/4627/7171/64780/9948/9051/29109/1072/50853/88/832/64601/1938/2934/10083/79585/59341/2314/274/8735/2039/118/881/11344/4643/1627/6876/9463/23164/201191/8851/3983/8522/1956/4542/4625/7429/4640/4430/83660/80179/4635/3059/309/7168/51168/63876/10634/6532/79784/10095/4641/79778/7125/27/126353/4301/7287/25794/4626	GO_MF	FLNA/FMNL1/TLN1/ARPC4/MAP1S/MARCKSL1/ACTN4/CORO1A/CORO1B/CAPG/MYH9/TPM4/MICAL1/WDR1/PSTPIP1/FHOD1/CFL1/VILL/ACTN2/CAPZB/VPS16/EEF2/GSN/USH1C/CORO7/TRPV4/FLII/BIN1/MYH13/DMTN/ADD1/CCIN/TWF2/MYO1E/DBN1/TAGLN/PICK1/MPRIP/SAMD14/CDK5R1/ABLIM1/GAS7/EGFR/MYO1F/MYH7/VIL1/MYO1A/MYO1B/TLN2/MYO19/MYL4/HCLS1/ANXA6/TPM1/MYO15A/PKNOX2/GAS2L1/SLC6A4/MYH14/ARPC1B/MYO1C/MICALL2/TNNC2/ABL2/MISP/AFDN/TULP1/FSCN2/M…
GO:0030018	Z disc	107	0.386661	1.68407	0.00444444	0.061686	0.047422	2485	tags=28%, list=20%, signal=23%	2316/3728/10398/81/64236/29780/9260/2275/88/1465/2280/10273/11155/8557/274/6271/6261/58529/286/11346/776/4660/493/859/4625/26548/8789/27302/775/3315	GO_CC	FLNA/JUP/MYL9/ACTN4/PDLIM2/PARVB/PDLIM7/FHL3/ACTN2/CSRP1/FKBP1A/STUB1/LDB3/TCAP/BIN1/S100A1/RYR1/MYOZ1/ANK1/SYNPO/CACNA1D/PPP1R12B/ATP2B4/CAV3/MYH7/ITGB1BP2/FBP2/BMP10/CACNA1C/HSPB1
GO:0031674	I band	116	0.378636	1.68392	0.0045045	0.061686	0.047422	2485	tags=29%, list=20%, signal=24%	2316/3728/10398/81/226/64236/29780/9260/2275/88/1465/2280/10273/11155/8557/274/6271/6261/58529/286/779/11346/26287/776/4660/493/859/4625/26548/70/8789/27302/775/3315	GO_CC	FLNA/JUP/MYL9/ACTN4/ALDOA/PDLIM2/PARVB/PDLIM7/FHL3/ACTN2/CSRP1/FKBP1A/STUB1/LDB3/TCAP/BIN1/S100A1/RYR1/MYOZ1/ANK1/CACNA1S/SYNPO/ANKRD2/CACNA1D/PPP1R12B/ATP2B4/CAV3/MYH7/ITGB1BP2/ACTC1/FBP2/BMP10/CACNA1C/HSPB1
GO:0032395	MHC class II receptor activity	7	0.78057	1.68368	0.0090703	0.120793	0.103736	1587	tags=57%, list=13%, signal=50%	3117/3119/3120/3113	GO_MF	HLA-DQA1/HLA-DQB1/HLA-DQB2/HLA-DPA1
GO:0002024	diet induced thermogenesis	10	0.689042	1.6831	0.00740741	0.127906	0.111628	2010	tags=50%, list=16%, signal=42%	59341/6343/154/353500/6344	GO_BP	TRPV4/SCT/ADRB2/BMP8A/SCTR
GO:0004931	extracellularly ATP-gated cation channel activity	7	0.779888	1.68221	0.0113379	0.133042	0.114255	1631	tags=57%, list=13%, signal=50%	5023/5025/5026/9127	GO_MF	P2RX1/P2RX4/P2RX5/P2RX6
GO:0060079	excitatory postsynaptic potential	86	0.405831	1.68109	0.00416667	0.109634	0.0956814	2500	tags=34%, list=20%, signal=27%	5023/207/409/54434/2185/5025/2931/22999/6455/5026/134/4204/784/2902/2901/9127/9699/2905/154/1135/9294/1144/10458/2030/5999/1742/54413/6543/1137	GO_BP	P2RX1/AKT1/ARRB2/SSH1/PTK2B/P2RX4/GSK3A/RIMS1/SH3GL1/P2RX5/ADORA1/MECP2/CACNB3/GRIN1/GRIK5/P2RX6/RIMS2/GRIN2C/ADRB2/CHRNA2/S1PR2/CHRND/BAIAP2/SLC29A1/RGS4/DLG4/NLGN3/SLC8A2/CHRNA4
GO:0002116	semaphorin receptor complex	10	0.695825	1.68108	0.0162037	0.106305	0.0817234	3053	tags=80%, list=25%, signal=60%	23654/23129/8828/5361/5365/8829/5362/5364	GO_CC	PLXNB2/PLXND1/NRP2/PLXNA1/PLXNB3/NRP1/PLXNA2/PLXNB1
GO:0042289	MHC class II protein binding	5	0.879758	1.6805	0.00669643	0.116092	0.0996992	322	tags=60%, list=3%, signal=58%	920/975/972	GO_MF	CD4/CD81/CD74
GO:1902287	semaphorin-plexin signaling pathway involved in axon guidance	11	0.668058	1.68036	0.0149626	0.176076	0.153668	3414	tags=82%, list=28%, signal=59%	23654/23129/5361/5365/8829/5362/5364/6405/10371	GO_BP	PLXNB2/PLXND1/PLXNA1/PLXNB3/NRP1/PLXNA2/PLXNB1/SEMA3F/SEMA3A
GO:0034381	plasma lipoprotein particle clearance	45	0.453877	1.68027	0.00643087	0.125662	0.109669	2033	tags=33%, list=16%, signal=28%	1445/3162/55911/64788/81693/161/1175/3069/348/1173/26119/1211/949/26291/55937	GO_BP	CSK/HMOX1/APOBR/LMF1/AMN/AP2A2/AP2S1/HDLBP/APOE/AP2M1/LDLRAP1/CLTA/SCARB1/FGF21/APOM
GO:0044650	adhesion of symbiont to host cell	12	0.649714	1.67967	0.0125313	0.162619	0.141923	2151	tags=50%, list=17%, signal=41%	975/3383/5819/3625/2621/5818	GO_BP	CD81/ICAM1/NECTIN2/INHBB/GAS6/NECTIN1
GO:0005003	ephrin receptor activity	16	0.608633	1.6794	0.0174564	0.168149	0.144405	3782	tags=75%, list=30%, signal=52%	2051/1944/2050/4916/2043/2049/2048/1949/2047/1945/2041/1969	GO_MF	EPHB6/EFNA3/EPHB4/NTRK3/EPHA4/EPHB3/EPHB2/EFNB3/EPHB1/EFNA4/EPHA1/EPHA2
GO:0046813	receptor-mediated virion attachment to host cell	5	0.853158	1.67807	0.0151515	0.176095	0.153684	1479	tags=60%, list=12%, signal=53%	975/3383/2621	GO_BP	CD81/ICAM1/GAS6
GO:0034713	type I transforming growth factor beta receptor binding	8	0.743905	1.67786	0.0161663	0.162437	0.1395	1422	tags=50%, list=11%, signal=44%	7040/2022/2280/4091	GO_MF	TGFB1/ENG/FKBP1A/SMAD6
GO:0034703	cation channel complex	164	0.365721	1.67676	0.00558659	0.0643289	0.0494538	4330	tags=51%, list=35%, signal=33%	2185/26251/3785/5524/8911/2280/8514/27092/3754/3762/1258/773/6261/8913/3787/3763/6337/5566/3779/784/779/2902/2901/785/7881/778/3760/776/3739/2905/10242/6326/5144/8912/9033/3744/6833/9132/775/1742/6336/3359/3756/102723475/3737/6338/6339/30819/782/9992/6324/3786/4842/3749/64840/6616/6804/610/23630/3780/54795/2899/845/9722/10369/786/774/1804/3764/6340/7223/6844/2903/3752/3778/3736/30820/26047/27094/…	GO_CC	PTK2B/KCNG2/KCNQ2/PTPA/CACNA1I/FKBP1A/KCNAB2/CACNG4/KCNF1/KCNJ5/CNGB1/CACNA1A/RYR1/CACNA1G/KCNS1/KCNJ6/SCNN1A/PRKACA/KCNMB1/CACNB3/CACNA1S/GRIN1/GRIK5/CACNB4/KCNAB1/CACNA1F/KCNJ3/CACNA1D/KCNA4/GRIN2C/KCNMB2/SCN2A/PDE4D/CACNA1H/PKD2L1/KCNA10/ABCC8/KCNQ4/CACNA1C/DLG4/SCN10A/HTR3A/KCNH1/KCNE1/KCNA2/SCNN1B/SCNN1D/KCNIP2/CACNB1/KCNE2/SCN1B/KCNQ3/NOS1/KCNC4/PORCN/SNAP25/STX1A/HCN2/KCNE5/KCNN1/TRPM4/GRI…
GO:0010801	negative regulation of peptidyl-threonine phosphorylation	14	0.607942	1.67622	0.0196078	0.199882	0.174444	2013	tags=36%, list=16%, signal=30%	1981/5528/2039/22933/200734	GO_BP	EIF4G1/PPP2R5D/DMTN/SIRT2/SPRED2
GO:0003779	actin binding	346	0.33076	1.67592	0.010101	0.126489	0.108628	3450	tags=40%, list=28%, signal=29%	2316/4046/752/53827/7094/10093/4650/55201/5216/65108/5339/81/7408/51466/11151/57175/822/226/10163/22846/4627/1265/10013/5034/64236/7171/29780/64780/9948/9260/54961/9051/54434/2275/29109/1072/4130/50853/88/832/84951/4771/6709/64601/1938/2934/10083/79585/59341/2314/11155/2010/274/8735/23623/7145/58529/2039/7136/118/881/92154/57591/11346/11344/4643/1627/23307/6876/64423/6712/23500/3636/4607/11170/94…	GO_MF	FLNA/LSP1/FMNL1/FXYD5/TLN1/ARPC4/MYO9B/MAP1S/PFN1/MARCKSL1/PLEC/ACTN4/VASP/EVL/CORO1A/CORO1B/CAPG/ALDOA/WASF2/VASH1/MYH9/CNN2/HDAC6/P4HB/PDLIM2/TPM4/PARVB/MICAL1/WDR1/PDLIM7/SSH3/PSTPIP1/SSH1/FHL3/FHOD1/CFL1/MAP1A/VILL/ACTN2/CAPZB/TNS4/NF2/SPTAN1/VPS16/EEF2/GSN/USH1C/CORO7/TRPV4/FLII/LDB3/EMD/BIN1/MYH13/RUSC1/TNS1/MYOZ1/DMTN/TNNI2/ADD1/CCIN/MTSS1L/MKL1/SYNPO/TWF2/MYO1E/DBN1/FKBP15/TAGLN/INF2/SPTB…
GO:0010874	regulation of cholesterol efflux	23	0.534082	1.67511	0.0143678	0.173171	0.151132	2902	tags=57%, list=23%, signal=43%	1066/4792/2874/4035/10347/7376/6721/348/20/5360/6469/335/5444	GO_BP	CES1/NFKBIA/GPS2/LRP1/ABCA7/NR1H2/SREBF2/APOE/ABCA2/PLTP/SHH/APOA1/PON1
GO:0042805	actinin binding	30	0.503711	1.67484	0.00831025	0.120793	0.103736	3289	tags=40%, list=27%, signal=29%	64236/9260/1465/4790/11155/776/5970/9033/775/5914/79778/9124	GO_MF	PDLIM2/PDLIM7/CSRP1/NFKB1/LDB3/CACNA1D/RELA/PKD2L1/CACNA1C/RARA/MICALL2/PDLIM1
GO:0097028	dendritic cell differentiation	40	0.457525	1.67465	0.00298507	0.092228	0.0804906	1496	tags=35%, list=12%, signal=31%	6688/55365/28959/5971/10859/4055/7226/10288/3106/10538/3135/2623/2621/1051	GO_BP	SPI1/TMEM176A/TMEM176B/RELB/LILRB1/LTBR/TRPM2/LILRB2/HLA-B/BATF/HLA-G/GATA1/GAS6/CEBPB
GO:0120255	olefinic compound biosynthetic process	32	0.484496	1.6741	0.00286533	0.092228	0.0804906	3866	tags=59%, list=31%, signal=41%	2944/2946/2950/9563/10948/239/242/654/8912/650/1585/1181/247/5978/6770/27120/54361/653/1609	GO_BP	GSTM1/GSTM2/GSTP1/H6PD/STARD3/ALOX12/ALOX12B/BMP6/CACNA1H/BMP2/CYP11B2/CLCN2/ALOX15B/REST/STAR/DKKL1/WNT4/BMP5/DGKQ
GO:0044194	cytolytic granule	5	0.8577	1.67327	0.00854701	0.078814	0.0605894	105	tags=40%, list=1%, signal=40%	6813/127544	GO_CC	STXBP2/RNF19B
GO:0035810	positive regulation of urine volume	13	0.62608	1.67239	0.0197044	0.199885	0.174447	3931	tags=69%, list=32%, signal=47%	2771/4881/4987/4879/4883/1813/8692/1906/7021	GO_BP	GNAI2/NPR1/OPRL1/NPPB/NPR3/DRD2/HYAL2/EDN1/TFAP2B
GO:0008331	high voltage-gated calcium channel activity	10	0.692854	1.67229	0.00485437	0.0991023	0.0851082	3047	tags=80%, list=25%, signal=60%	773/784/779/785/778/776/775/782	GO_MF	CACNA1A/CACNB3/CACNA1S/CACNB4/CACNA1F/CACNA1D/CACNA1C/CACNB1
GO:0044406	adhesion of symbiont to host	15	0.594689	1.67219	0.039312	0.266735	0.232789	2663	tags=53%, list=21%, signal=42%	975/3383/5819/3625/2621/949/5818/51297	GO_BP	CD81/ICAM1/NECTIN2/INHBB/GAS6/SCARB1/NECTIN1/BPIFA1
GO:0045187	regulation of circadian sleep/wake cycle, sleep	16	0.580325	1.67191	0.0372208	0.263316	0.229805	2904	tags=50%, list=23%, signal=38%	5730/134/4544/1392/2691/3737/1813/2692	GO_BP	PTGDS/ADORA1/MTNR1B/CRH/GHRH/KCNA2/DRD2/GHRHR
GO:0048243	norepinephrine secretion	14	0.606158	1.6713	0.0196078	0.199882	0.174444	3644	tags=57%, list=29%, signal=40%	11188/152/1392/2693/11255/151/6804/5020	GO_BP	NISCH/ADRA2C/CRH/GHSR/HRH3/ADRA2B/STX1A/OXT
GO:0021510	spinal cord development	79	0.406851	1.6713	0.0041841	0.109634	0.0956814	3812	tags=48%, list=31%, signal=34%	207/4357/81544/9968/6886/8646/2624/6608/23500/2736/8022/5764/2737/7471/26227/3975/429/6469/2068/2636/2128/5080/4851/5802/57125/7289/3226/3236/5081/401/10660/9580/55764/50674/2475/27023/1639/8620	GO_BP	AKT1/MPST/GDPD5/MED12/TAL1/CHRD/GATA2/SMO/DAAM2/GLI2/LHX3/PTN/GLI3/WNT1/PHGDH/LHX1/ASCL1/SHH/ERCC2/GBX1/EVX1/PAX6/NOTCH1/PTPRS/PLXDC1/TULP3/HOXC10/HOXD10/PAX7/PHOX2A/LBX1/SOX13/IFT122/NEUROG3/MTOR/FOXB1/DCTN1/NPFF
GO:0021924	cell proliferation in external granule layer	15	0.594364	1.67128	0.039312	0.266735	0.232789	3163	tags=73%, list=26%, signal=55%	51286/22809/6608/2637/2736/3975/6469/2735/473/6532/9283	GO_BP	CEND1/ATF5/SMO/GBX2/GLI2/LHX1/SHH/GLI1/RERE/SLC6A4/GPR37L1
GO:0021930	cerebellar granule cell precursor proliferation	15	0.594364	1.67128	0.039312	0.266735	0.232789	3163	tags=73%, list=26%, signal=55%	51286/22809/6608/2637/2736/3975/6469/2735/473/6532/9283	GO_BP	CEND1/ATF5/SMO/GBX2/GLI2/LHX1/SHH/GLI1/RERE/SLC6A4/GPR37L1
GO:0021517	ventral spinal cord development	35	0.470399	1.66937	0.00597015	0.121069	0.105661	2882	tags=43%, list=23%, signal=33%	81544/2624/2736/8022/2737/3975/429/6469/2636/2128/5080/3226/3236/401/10660	GO_BP	GDPD5/GATA2/GLI2/LHX3/GLI3/LHX1/ASCL1/SHH/GBX1/EVX1/PAX6/HOXC10/HOXD10/PHOX2A/LBX1
GO:0008227	G protein-coupled amine receptor activity	37	0.478096	1.6661	0.0204082	0.178359	0.153173	3222	tags=46%, list=26%, signal=34%	1133/3360/146/51222/152/1129/154/3274/3362/3350/3363/11255/155/26539/3361/151/3351	GO_MF	CHRM5/HTR4/ADRA1D/ZNF219/ADRA2C/CHRM2/ADRB2/HRH2/HTR6/HTR1A/HTR7/HRH3/ADRB3/OR10H1/HTR5A/ADRA2B/HTR1B
GO:0005125	cytokine activity	180	0.350641	1.66549	0.00543478	0.102467	0.0879978	4420	tags=49%, list=36%, signal=32%	7040/2821/6352/2896/649/3596/5196/7076/2658/970/8741/7422/6398/7124/3603/2323/23529/6375/2056/3625/6374/4838/11009/6356/6369/3624/57152/654/5197/4282/353500/7471/7481/27179/6346/3452/6361/6367/6363/650/6362/6366/27302/3623/3451/9235/7480/655/1440/3589/2247/1435/55258/1270/7043/3448/5008/3449/9244/10850/2661/6354/7477/4049/10148/29949/1906/3444/7482/54361/3446/7472/653/6370/8200/3557/2662/9547/428…	GO_MF	TGFB1/GPI/CCL5/GRN/BMP1/IL13/PF4/TIMP1/GDF2/CD70/TNFSF13/VEGFA/SECTM1/TNF/IL16/FLT3LG/CLCF1/XCL1/EPO/INHBB/CXCL5/NODAL/IL24/CCL11/CCL24/INHBA/SLURP1/BMP6/PF4V1/MIF/BMP8A/WNT1/WNT11/IL36A/CCL1/IFNA21/CCL17/CCL22/CCL19/BMP2/CCL18/CCL21/BMP10/INHA/IFNA17/IL32/WNT10B/BMP7/CSF3/IL11/FGF2/CSF1/THNSL2/CNTF/TGFB3/IFNA14/OSM/IFNA16/CRLF1/CCL27/GDF9/CCL7/WNT7B/LTA/EBI3/IL19/EDN1/IFNA7/WNT2B/WNT4/IFNA10/WNT…
GO:0050802	circadian sleep/wake cycle, sleep	19	0.549257	1.66447	0.0198511	0.199885	0.174447	2904	tags=47%, list=23%, signal=36%	1471/5730/134/4544/1392/2691/3737/1813/2692	GO_BP	CST3/PTGDS/ADORA1/MTNR1B/CRH/GHRH/KCNA2/DRD2/GHRHR
GO:0040037	negative regulation of fibroblast growth factor receptor signaling pathway	14	0.603313	1.66346	0.0196078	0.199882	0.174444	3921	tags=71%, list=32%, signal=49%	7057/90993/2817/80199/63978/2247/81848/10252/54361/2625	GO_BP	THBS1/CREB3L1/GPC1/FUZ/PRDM14/FGF2/SPRY4/SPRY1/WNT4/GATA3
GO:0016459	myosin complex	44	0.458251	1.66269	0.00869565	0.0792034	0.0608888	4005	tags=50%, list=32%, signal=34%	10398/4650/4627/8735/4643/4632/4636/4542/4625/4640/4430/80179/4635/51168/4634/79784/4641/4626/140465/23026/4647/4633	GO_CC	MYL9/MYO9B/MYH9/MYH13/MYO1E/MYL1/MYL5/MYO1F/MYH7/MYO1A/MYO1B/MYO19/MYL4/MYO15A/MYL3/MYH14/MYO1C/MYH8/MYL6B/MYO16/MYO7A/MYL2
GO:0035374	chondroitin sulfate binding	8	0.736554	1.66128	0.0184758	0.170342	0.146289	2869	tags=88%, list=23%, signal=67%	375790/1809/30817/5764/5802/309/4192	GO_MF	AGRN/DPYSL3/ADGRE2/PTN/PTPRS/ANXA6/MDK
GO:0035809	regulation of urine volume	20	0.538246	1.66058	0.0151515	0.176095	0.153684	3931	tags=60%, list=32%, signal=41%	2771/4881/4987/4879/4883/6521/112/1813/8692/1906/5020/7021	GO_BP	GNAI2/NPR1/OPRL1/NPPB/NPR3/SLC4A1/ADCY6/DRD2/HYAL2/EDN1/OXT/TFAP2B
GO:0070234	positive regulation of T cell apoptotic process	9	0.704267	1.66053	0.0145631	0.17453	0.152319	2799	tags=67%, list=23%, signal=52%	7157/6352/5133/101/3620/3965	GO_BP	TP53/CCL5/PDCD1/ADAM8/IDO1/LGALS9
GO:0034706	sodium channel complex	25	0.52458	1.65997	0.0171149	0.106305	0.0817234	4502	tags=60%, list=36%, signal=38%	8911/8913/6337/2901/6326/8912/6336/6338/6339/6324/54795/2899/6340/2900/6331	GO_CC	CACNA1I/CACNA1G/SCNN1A/GRIK5/SCN2A/CACNA1H/SCN10A/SCNN1B/SCNN1D/SCN1B/TRPM4/GRIK3/SCNN1G/GRIK4/SCN5A
GO:0007212	dopamine receptor signaling pathway	31	0.481344	1.65903	0.00282486	0.092228	0.0804906	3138	tags=52%, list=25%, signal=39%	2316/409/2778/1816/2931/5064/23385/5999/9368/10681/2769/112/1813/5731/2774/2767	GO_BP	FLNA/ARRB2/GNAS/DRD5/GSK3A/PALM/NCSTN/RGS4/SLC9A3R1/GNB5/GNA15/ADCY6/DRD2/PTGER1/GNAL/GNA11
GO:0009925	basal plasma membrane	45	0.453707	1.65897	0.0114286	0.0921309	0.0708269	3534	tags=56%, list=28%, signal=40%	975/6510/23428/8140/26119/7439/6536/6520/10998/1956/8884/4233/7018/4640/362/9132/7010/9962/4486/4641/1364/659/6507/2065/3680	GO_CC	CD81/SLC1A5/SLC7A8/SLC7A5/LDLRAP1/BEST1/SLC6A9/SLC3A2/SLC27A5/EGFR/SLC5A6/MET/TF/MYO1A/AQP5/KCNQ4/TEK/SLC23A2/MST1R/MYO1C/CLDN4/BMPR2/SLC1A3/ERBB3/ITGA9
GO:0002763	positive regulation of myeloid leukocyte differentiation	48	0.444599	1.65761	0.00677966	0.126009	0.109972	987	tags=25%, list=8%, signal=23%	7040/2242/920/537/972/2778/22985/9398/5196/54997/56998/7124	GO_BP	TGFB1/FES/CD4/ATP6AP1/CD74/GNAS/ACIN1/CD101/PF4/TESC/CTNNBIP1/TNF
GO:0010596	negative regulation of endothelial cell migration	47	0.444091	1.6576	0.00660066	0.126009	0.109972	2557	tags=43%, list=21%, signal=34%	7040/3728/22846/7057/10014/2658/7124/348/4204/1460/55466/575/79812/493/94/29775/3273/27302/4851/51378	GO_BP	TGFB1/JUP/VASH1/THBS1/HDAC5/GDF2/TNF/APOE/MECP2/CSNK2B/DNAJA4/ADGRB1/MMRN2/ATP2B4/ACVRL1/CARD10/HRG/BMP10/NOTCH1/ANGPT4
GO:0007039	protein catabolic process in the vacuole	15	0.589142	1.65659	0.039312	0.266735	0.232789	1513	tags=47%, list=12%, signal=41%	10312/23400/975/1201/4035/4248/1358	GO_BP	TCIRG1/ATP13A2/CD81/CLN3/LRP1/MGAT3/CPA2
GO:0005184	neuropeptide hormone activity	28	0.504817	1.65647	0.0132275	0.149971	0.128794	4496	tags=71%, list=36%, signal=46%	5697/4878/80763/1392/7349/1325/51052/2691/181/7425/4852/5539/885/5020/8620/4828/797/551/2922/116	GO_MF	PYY/NPPA/SPX/CRH/UCN/CORT/PRLH/GHRH/AGRP/VGF/NPY/PPY/CCK/OXT/NPFF/NMB/CALCB/AVP/GRP/ADCYAP1
GO:0061577	calcium ion transmembrane transport via high voltage-gated calcium channel	11	0.658452	1.6562	0.0149626	0.176076	0.153668	3864	tags=82%, list=31%, signal=56%	2539/4878/274/784/775/782/4842/9722/786	GO_BP	G6PD/NPPA/BIN1/CACNB3/CACNA1C/CACNB1/NOS1/NOS1AP/CACNG1
GO:0030325	adrenal gland development	24	0.515592	1.65601	0.0140449	0.171231	0.149439	4416	tags=62%, list=36%, signal=40%	706/10370/1392/5156/7481/429/10272/5159/335/4192/54361/4088/5087/7490/64220	GO_BP	TSPO/CITED2/CRH/PDGFRA/WNT11/ASCL1/FSTL3/PDGFRB/APOA1/MDK/WNT4/SMAD3/PBX1/WT1/STRA6
GO:0022410	circadian sleep/wake cycle process	21	0.540482	1.65476	0.0161725	0.184415	0.160945	3538	tags=52%, list=29%, signal=38%	1471/5730/134/4544/1392/2691/3737/1813/2692/6770/3062	GO_BP	CST3/PTGDS/ADORA1/MTNR1B/CRH/GHRH/KCNA2/DRD2/GHRHR/STAR/HCRTR2
GO:0095500	acetylcholine receptor signaling pathway	23	0.526921	1.65265	0.0172414	0.189564	0.165439	2664	tags=43%, list=21%, signal=34%	2771/1133/156/375790/8851/23236/1129/11255/1137/2769	GO_BP	GNAI2/CHRM5/GRK2/AGRN/CDK5R1/PLCB1/CHRM2/HRH3/CHRNA4/GNA15
GO:0097006	regulation of plasma lipoprotein particle levels	75	0.407821	1.65264	0.00823045	0.135948	0.118647	2191	tags=33%, list=18%, signal=28%	1445/5034/3162/8694/55911/649/64788/81693/10347/7376/161/1175/3069/4353/348/1173/5566/26119/1211/949/337/26291/55937/10162/5360	GO_BP	CSK/P4HB/HMOX1/DGAT1/APOBR/BMP1/LMF1/AMN/ABCA7/NR1H2/AP2A2/AP2S1/HDLBP/MPO/APOE/AP2M1/PRKACA/LDLRAP1/CLTA/SCARB1/APOA4/FGF21/APOM/LPCAT3/PLTP
GO:0030224	monocyte differentiation	31	0.479173	1.65155	0.00282486	0.092228	0.0804906	923	tags=29%, list=7%, signal=27%	2242/920/3665/4627/1436/972/22985/56998/7422	GO_BP	FES/CD4/IRF7/MYH9/CSF1R/CD74/ACIN1/CTNNBIP1/VEGFA
GO:1903131	mononuclear cell differentiation	31	0.479173	1.65155	0.00282486	0.092228	0.0804906	923	tags=29%, list=7%, signal=27%	2242/920/3665/4627/1436/972/22985/56998/7422	GO_BP	FES/CD4/IRF7/MYH9/CSF1R/CD74/ACIN1/CTNNBIP1/VEGFA
GO:1903798	regulation of production of miRNAs involved in gene silencing by miRNA	18	0.560738	1.6515	0.0203562	0.201679	0.176013	1193	tags=28%, list=10%, signal=25%	7040/5605/7157/7124/9612	GO_BP	TGFB1/MAP2K2/TP53/TNF/NCOR2
GO:0048266	behavioral response to pain	10	0.676077	1.65143	0.0148148	0.175558	0.153215	1393	tags=40%, list=11%, signal=36%	706/7057/5025/64856	GO_BP	TSPO/THBS1/P2RX4/VWA1
GO:2001239	regulation of extrinsic apoptotic signaling pathway in absence of ligand	38	0.458102	1.65055	0.00301205	0.092228	0.0804906	1577	tags=24%, list=13%, signal=21%	207/5518/7015/5196/7124/5499/598/2623/3624	GO_BP	AKT1/PPP2R1A/TERT/PF4/TNF/PPP1CA/BCL2L1/GATA1/INHBA
GO:0031093	platelet alpha granule lumen	61	0.431425	1.65036	0.00331126	0.0612257	0.0470681	1085	tags=21%, list=9%, signal=20%	7040/81/1191/226/7057/5768/5196/51368/88/1675/7076/7422/5265	GO_CC	TGFB1/ACTN4/CLU/ALDOA/THBS1/QSOX1/PF4/TEX264/ACTN2/CFD/TIMP1/VEGFA/SERPINA1
GO:0031234	extrinsic component of cytoplasmic side of plasma membrane	78	0.401347	1.64867	0.00355872	0.0612257	0.0470681	2999	tags=37%, list=24%, signal=28%	2783/2771/2242/3055/2268/2185/2778/6277/8514/23344/6714/10188/2787/57664/7881/10160/2781/7535/2784/2779/8711/1742/9265/10681/2769/3932/6850/2774/2785	GO_CC	GNB2/GNAI2/FES/HCK/FGR/PTK2B/GNAS/S100A6/KCNAB2/ESYT1/SRC/TNK2/GNG5/PLEKHA4/KCNAB1/FARP1/GNAZ/ZAP70/GNB3/GNAT1/TNK1/DLG4/CYTH3/GNB5/GNA15/LCK/SYK/GNAL/GNG3
GO:0090130	tissue migration	262	0.339723	1.64821	0.00819672	0.135948	0.118647	2485	tags=32%, list=20%, signal=27%	7040/5585/3728/207/388/5216/51466/57175/2821/22846/4627/1512/10013/3689/7057/3162/2896/10014/5829/25865/23129/2185/51157/51564/72/7264/25959/54828/64218/4215/5335/5025/11156/2658/7422/6714/7124/239/348/2050/57669/811/4204/51094/2624/23616/1460/3640/6237/9922/55466/6273/59/949/8828/575/9647/79812/493/58/5764/94/2876/10755/8817/4233/5578/3164/29775/2303/5170/7429/25960/8829/70/2324/3868/9037/3273/6…	GO_BP	TGFB1/PKN1/JUP/AKT1/RHOB/PFN1/EVL/CORO1B/GPI/VASH1/MYH9/CTSH/HDAC6/ITGB2/THBS1/HMOX1/GRN/HDAC5/PXN/PRKD2/PLXND1/PTK2B/ZNF580/HDAC7/ACTG2/TSTA3/KANK2/BCAS3/SEMA4A/MAP3K3/PLCG1/P2RX4/PTP4A3/GDF2/VEGFA/SRC/TNF/ALOX12/APOE/EPHB4/EPB41L5/CALR/MECP2/ADIPOR1/GATA2/SH3BP1/CSNK2B/INSL3/RRAS/IQSEC1/DNAJA4/S100A2/ACTA2/SCARB1/NRP2/ADGRB1/PPM1F/MMRN2/ATP2B4/ACTA1/PTN/ACVRL1/GPX1/GIPC1/FGF18/MET/PRKCA/NR4A1/C…
GO:1902692	regulation of neuroblast proliferation	27	0.495362	1.64687	0.0116618	0.159661	0.139342	2901	tags=52%, list=23%, signal=40%	7157/6604/63925/6496/7422/6608/5764/2737/23028/6469/5080/4851/6663/1813	GO_BP	TP53/SMARCD3/ZNF335/SIX3/VEGFA/SMO/PTN/GLI3/KDM1A/SHH/PAX6/NOTCH1/SOX10/DRD2
GO:0001993	regulation of systemic arterial blood pressure by norepinephrine-epinephrine	9	0.698391	1.64668	0.0169903	0.187745	0.163852	2781	tags=67%, list=22%, signal=52%	1816/146/154/5144/155/7168	GO_BP	DRD5/ADRA1D/ADRB2/PDE4D/ADRB3/TPM1
GO:0016460	myosin II complex	20	0.55913	1.64592	0.0289157	0.135721	0.104338	3570	tags=50%, list=29%, signal=36%	10398/4627/8735/4632/4636/4625/4634/79784/4626/140465	GO_CC	MYL9/MYH9/MYH13/MYL1/MYL5/MYH7/MYL3/MYH14/MYH8/MYL6B
GO:0035381	ATP-gated ion channel activity	8	0.729702	1.64582	0.0184758	0.170342	0.146289	1631	tags=50%, list=13%, signal=43%	5023/5025/5026/9127	GO_MF	P2RX1/P2RX4/P2RX5/P2RX6
GO:2000463	positive regulation of excitatory postsynaptic potential	22	0.528292	1.6458	0.0167598	0.187324	0.163484	2457	tags=50%, list=20%, signal=40%	54434/2185/22999/784/2902/9699/154/10458/5999/1742/54413	GO_BP	SSH1/PTK2B/RIMS1/CACNB3/GRIN1/RIMS2/ADRB2/BAIAP2/RGS4/DLG4/NLGN3
GO:0015278	calcium-release channel activity	14	0.608211	1.64461	0.0239234	0.197751	0.169827	1433	tags=43%, list=12%, signal=38%	22821/7226/6261/57192/3710/53373	GO_MF	RASA3/TRPM2/RYR1/MCOLN1/ITPR3/TPCN1
GO:0060969	negative regulation of gene silencing	27	0.49464	1.64447	0.0116618	0.159661	0.139342	1193	tags=26%, list=10%, signal=23%	7040/8971/7157/3159/7015/7124/9612	GO_BP	TGFB1/H1FX/TP53/HMGA1/TERT/TNF/NCOR2
GO:0032277	negative regulation of gonadotropin secretion	7	0.76782	1.64445	0.0120482	0.160031	0.139665	2433	tags=71%, list=20%, signal=57%	3625/3624/1392/6865/3623	GO_BP	INHBB/INHBA/CRH/TACR2/INHA
GO:1903350	response to dopamine	65	0.411805	1.64356	0.00740741	0.127906	0.111628	3222	tags=46%, list=26%, signal=34%	2316/409/1785/2778/1816/1133/3360/2931/5595/5064/23385/1129/3274/3362/3350/3363/11255/5999/9368/3359/10681/2769/112/26539/3361/1813/5731/2774/2767/3351	GO_BP	FLNA/ARRB2/DNM2/GNAS/DRD5/CHRM5/HTR4/GSK3A/MAPK3/PALM/NCSTN/CHRM2/HRH2/HTR6/HTR1A/HTR7/HRH3/RGS4/SLC9A3R1/HTR3A/GNB5/GNA15/ADCY6/OR10H1/HTR5A/DRD2/PTGER1/GNAL/GNA11/HTR1B
GO:1903351	cellular response to dopamine	65	0.411805	1.64356	0.00740741	0.127906	0.111628	3222	tags=46%, list=26%, signal=34%	2316/409/1785/2778/1816/1133/3360/2931/5595/5064/23385/1129/3274/3362/3350/3363/11255/5999/9368/3359/10681/2769/112/26539/3361/1813/5731/2774/2767/3351	GO_BP	FLNA/ARRB2/DNM2/GNAS/DRD5/CHRM5/HTR4/GSK3A/MAPK3/PALM/NCSTN/CHRM2/HRH2/HTR6/HTR1A/HTR7/HRH3/RGS4/SLC9A3R1/HTR3A/GNB5/GNA15/ADCY6/OR10H1/HTR5A/DRD2/PTGER1/GNAL/GNA11/HTR1B
GO:0072656	maintenance of protein location in mitochondrion	5	0.835562	1.64346	0.017316	0.189564	0.165439	1402	tags=80%, list=11%, signal=71%	207/706/65018/3098	GO_BP	AKT1/TSPO/PINK1/HK1
GO:0060456	positive regulation of digestive system process	10	0.672794	1.64341	0.017284	0.189564	0.165439	2271	tags=60%, list=18%, signal=49%	7376/4987/6343/1392/10162/2693	GO_BP	NR1H2/OPRL1/SCT/CRH/LPCAT3/GHSR
GO:0031498	chromatin disassembly	18	0.557853	1.643	0.0203562	0.201679	0.176013	2047	tags=44%, list=17%, signal=37%	6604/3159/55201/4778/6598/6601/11240/6603	GO_BP	SMARCD3/HMGA1/MAP1S/NFE2/SMARCB1/SMARCC2/PADI2/SMARCD2
GO:0021782	glial cell development	104	0.387065	1.64169	0.00440529	0.109634	0.0956814	2660	tags=38%, list=21%, signal=30%	207/1191/3611/2950/728/2896/7431/4035/9968/2934/7124/79885/1902/10319/55695/6608/6900/4504/20/22933/9463/4916/177/57716/23385/56978/9639/26227/3400/1956/429/745/6469/2068/6497/6280/10397/6663/54587	GO_BP	AKT1/CLU/ILK/GSTP1/C5AR1/GRN/VIM/LRP1/MED12/GSN/TNF/HDAC11/LPAR1/LAMC3/NSUN5/SMO/CNTN2/MT3/ABCA2/SIRT2/PICK1/NTRK3/AGER/PRX/NCSTN/PRDM8/ARHGEF10/PHGDH/ID4/EGFR/ASCL1/MYRF/SHH/ERCC2/SKI/S100A9/NDRG1/SOX10/MXRA8
GO:2000317	negative regulation of T-helper 17 type immune response	9	0.695858	1.6407	0.0194175	0.199868	0.174432	2650	tags=44%, list=21%, signal=35%	51043/9466/50943/30009	GO_BP	ZBTB7B/IL27RA/FOXP3/TBX21
GO:0099056	integral component of presynaptic membrane	69	0.415562	1.64017	0.00340136	0.0612257	0.0470681	4721	tags=65%, list=38%, signal=41%	5023/53826/134/2901/6538/3760/776/6536/493/23385/57863/2558/1129/1000/6326/5818/2043/8745/1137/6336/5802/3359/3756/6511/2048/3737/1813/1948/6532/1949/3351/6804/3765/9378/6531/3736/51107/2900/2741/6529/1141/5030/1007/3746/5024	GO_CC	P2RX1/FXYD6/ADORA1/GRIK5/SLC6A11/KCNJ3/CACNA1D/SLC6A9/ATP2B4/NCSTN/CADM3/GABRA5/CHRM2/CDH2/SCN2A/NECTIN1/EPHA4/ADAM23/CHRNA4/SCN10A/PTPRS/HTR3A/KCNH1/SLC1A6/EPHB2/KCNA2/DRD2/EFNB2/SLC6A4/EFNB3/HTR1B/STX1A/KCNJ9/NRXN1/SLC6A3/KCNA1/APH1A/GRIK4/GLRA1/SLC6A1/CHRNB2/P2RY4/CDH9/KCNC1/P2RX3
GO:0055083	monovalent inorganic anion homeostasis	24	0.510471	1.63956	0.0140449	0.171231	0.149439	3931	tags=46%, list=32%, signal=31%	56996/10723/6559/6560/6569/1152/525/9368/8074/57468/7021	GO_BP	SLC12A9/SLC12A7/SLC12A3/SLC12A4/SLC34A1/CKB/ATP6V1B1/SLC9A3R1/FGF23/SLC12A5/TFAP2B
GO:0060740	prostate gland epithelium morphogenesis	24	0.510401	1.63934	0.0140449	0.171231	0.149439	3209	tags=46%, list=26%, signal=34%	5916/2736/4824/3400/6469/4851/8626/655/367/10481/2099	GO_BP	RARG/GLI2/NKX3-1/ID4/SHH/NOTCH1/TP63/BMP7/AR/HOXB13/ESR1
GO:0030048	actin filament-based movement	137	0.364067	1.63875	0.00471698	0.111171	0.0970228	4015	tags=50%, list=32%, signal=34%	2316/3728/4650/81/10163/4627/7171/7431/88/6548/3762/8557/274/57669/8913/134/7136/25777/4643/4632/3760/776/4607/58/859/7140/4542/5144/4625/7135/7429/70/4640/89/775/4430/80179/4635/7138/102723475/7139/7168/51168/2626/23327/5318/2013/55742/9992/4634/6324/79784/4641/7125/7454/4626/147179/23630/140465/7134/54795/9722/6640/477/7111/4647/4633/3764/2257	GO_BP	FLNA/JUP/MYO9B/ACTN4/WASF2/MYH9/TPM4/VIM/ACTN2/SLC9A1/KCNJ5/TCAP/BIN1/EPB41L5/CACNA1G/ADORA1/TNNI2/SUN2/MYO1E/MYL1/KCNJ3/CACNA1D/MYBPC3/ACTA1/CAV3/TNNT3/MYO1F/PDE4D/MYH7/TNNI1/VIL1/ACTC1/MYO1A/ACTN3/CACNA1C/MYO1B/MYO19/MYL4/TNNT1/KCNE1/TNNT2/TPM1/MYO15A/GATA4/NEDD4L/PKP2/EMP2/PARVA/KCNE2/MYL3/SCN1B/MYH14/MYO1C/TNNC2/WAS/MYH8/WIPF2/KCNE5/MYL6B/TNNC1/TRPM4/NOS1AP/SNTA1/ATP1A2/TMOD1/MYO7A/MYL2/KCNJ8…
GO:0005041	low-density lipoprotein particle receptor activity	12	0.631619	1.63773	0.0191847	0.174084	0.149502	397	tags=25%, list=3%, signal=24%	23166/26020/4035	GO_MF	STAB1/LRP10/LRP1
GO:0099144	anchored component of synaptic membrane	10	0.676405	1.63416	0.0208333	0.113064	0.0869198	2974	tags=50%, list=24%, signal=38%	81926/2319/6900/1272/594855	GO_CC	ABHD17A/FLOT2/CNTN2/CNTN1/CPLX3
GO:0032957	inositol trisphosphate metabolic process	11	0.64928	1.63312	0.0149626	0.176076	0.153668	1025	tags=36%, list=8%, signal=33%	5031/2185/3707/3705	GO_BP	P2RY6/PTK2B/ITPKB/ITPK1
GO:0060603	mammary gland duct morphogenesis	30	0.472599	1.63291	0.0137363	0.168928	0.147429	3782	tags=57%, list=30%, signal=39%	1436/5371/6714/7421/11331/6356/2736/859/9423/367/1435/4040/2099/8945/4041/54361/1969	GO_BP	CSF1R/PML/SRC/VDR/PHB2/CCL11/GLI2/CAV3/NTN1/AR/CSF1/LRP6/ESR1/BTRC/LRP5/WNT4/EPHA2
GO:0019226	transmission of nerve impulse	65	0.408893	1.63194	0.00740741	0.127906	0.111628	4721	tags=58%, list=38%, signal=36%	1890/5023/2859/8911/1816/1133/5025/27092/8913/4916/4544/10242/6326/8912/2693/1180/3673/6336/57731/3737/7143/6324/79784/2852/552/10369/1143/2257/551/3736/26047/27094/27091/2741/6331/4915/10368/5024	GO_BP	TYMP/P2RX1/GPR35/CACNA1I/DRD5/CHRM5/P2RX4/CACNG4/CACNA1G/NTRK3/MTNR1B/KCNMB2/SCN2A/CACNA1H/GHSR/CLCN1/ITGA2/SCN10A/SPTBN4/KCNA2/TNR/SCN1B/MYH14/GPER1/AVPR1A/CACNG2/CHRNB4/FGF12/AVP/KCNA1/CNTNAP2/KCNMB3/CACNG5/GLRA1/SCN5A/NTRK2/CACNG3/P2RX3
GO:0033634	positive regulation of cell-cell adhesion mediated by integrin	6	0.791364	1.63164	0.0138249	0.169771	0.148165	220	tags=33%, list=2%, signal=33%	9780/6352	GO_BP	PIEZO1/CCL5
GO:0006068	ethanol catabolic process	10	0.667922	1.63151	0.0197531	0.199885	0.174447	1592	tags=40%, list=13%, signal=35%	221/6817/217/6799	GO_BP	ALDH3B1/SULT1A1/ALDH2/SULT1A2
GO:0055064	chloride ion homeostasis	14	0.591724	1.6315	0.0343137	0.255346	0.222849	2326	tags=43%, list=19%, signal=35%	56996/10723/6559/6560/1152/525	GO_BP	SLC12A9/SLC12A7/SLC12A3/SLC12A4/CKB/ATP6V1B1
GO:0010762	regulation of fibroblast migration	29	0.478774	1.63002	0.00833333	0.135948	0.118647	358	tags=17%, list=3%, signal=17%	7040/207/393/7057/1201	GO_BP	TGFB1/AKT1/ARHGAP4/THBS1/CLN3
GO:0042613	MHC class II protein complex	11	0.65004	1.62996	0.0232558	0.119372	0.0917691	1587	tags=45%, list=13%, signal=40%	3117/972/3119/3120/3113	GO_CC	HLA-DQA1/CD74/HLA-DQB1/HLA-DQB2/HLA-DPA1
GO:0035637	multicellular organismal signaling	174	0.34904	1.62989	0.00581395	0.118821	0.103699	3271	tags=34%, list=26%, signal=26%	1890/2316/7531/489/5023/3728/5349/53826/2859/8911/4881/1816/1133/6548/5025/27092/3762/4878/274/6261/8913/3710/5566/784/779/785/491/5348/778/3760/776/4916/493/4544/486/10242/6326/5144/8912/2693/1180/775/3673/6543/6336/57731/102723475/3737/1760/5318/6508/30819/782/9992/7143/6324/1482/79784/4842/53822	GO_BP	TYMP/FLNA/YWHAE/ATP2A3/P2RX1/JUP/FXYD3/FXYD6/GPR35/CACNA1I/NPR1/DRD5/CHRM5/SLC9A1/P2RX4/CACNG4/KCNJ5/NPPA/BIN1/RYR1/CACNA1G/ITPR3/PRKACA/CACNB3/CACNA1S/CACNB4/ATP2B2/FXYD1/CACNA1F/KCNJ3/CACNA1D/NTRK3/ATP2B4/MTNR1B/FXYD2/KCNMB2/SCN2A/PDE4D/CACNA1H/GHSR/CLCN1/CACNA1C/ITGA2/SLC8A2/SCN10A/SPTBN4/KCNE1/KCNA2/DMPK/PKP2/SLC4A3/KCNIP2/CACNB1/KCNE2/TNR/SCN1B/NKX2-5/MYH14/NOS1/FXYD7
GO:0004888	transmembrane signaling receptor activity	695	0.303256	1.62983	0.030303	0.222579	0.191149	3832	tags=39%, list=31%, signal=29%	5777/3117/5023/1441/920/11054/23654/10859/3561/3683/1512/3689/1436/2022/728/5031/972/7133/8877/3119/3383/973/23129/23765/2185/846/976/2859/10288/9725/7433/10347/1241/2207/8425/4881/131601/1816/1133/5025/5739/7293/943/3566/2811/5995/2051/3360/55716/2057/2850/3120/1944/5792/5618/59341/4987/202018/269/4158/10267/9466/2050/1902/64109/5026/134/8794/1271/2550/9052/146/8811/887/3061/6010/10663/2835/6608…	GO_MF	PTPN6/HLA-DQA1/P2RX1/CSF3R/CD4/OGFR/PLXNB2/LILRB1/IL2RG/ITGAL/CTSH/ITGB2/CSF1R/ENG/C5AR1/P2RY6/CD74/TNFRSF1B/SPHK1/HLA-DQB1/ICAM1/CD79A/PLXND1/IL17RA/PTK2B/CASR/ADGRE5/GPR35/LILRB2/TMEM63A/VIPR1/ABCA7/LTB4R/FCER1G/LTBP4/NPR1/TPRA1/DRD5/CHRM5/P2RX4/PTGIR/TNFRSF4/TNFRSF8/IL4R/GP1BA/RGR/EPHB6/HTR4/LMBR1L/EPOR/GPR27/HLA-DQB2/EFNA3/PTPRF/PRLR/TRPV4/OPRL1/TAPT1/AMHR2/MC2R/RAMP1/IL27RA/EPHB4/LPAR1/CRLF2…
GO:0045766	positive regulation of angiogenesis	146	0.359275	1.62924	0.00485437	0.111607	0.0974037	2941	tags=39%, list=24%, signal=30%	5315/3678/3728/388/1512/3689/2022/7057/728/3162/2896/8877/25865/2185/7015/51564/3687/4215/126393/5335/2658/7422/6271/1116/51548/2624/4838/6237/1893/6356/6369/10298/94/729/79924/8817/5578/2303/5170/2693/8829/9037/3373/3315/51378/8038/7010/28996/284361/958/10411/2247/718/4192/185/2626/23328	GO_BP	PKM/ITGA5/JUP/RHOB/CTSH/ITGB2/ENG/THBS1/C5AR1/HMOX1/GRN/SPHK1/PRKD2/PTK2B/TERT/HDAC7/ITGAX/MAP3K3/HSPB6/PLCG1/GDF2/VEGFA/S100A1/CHI3L1/SIRT6/GATA2/NODAL/RRAS/ECM1/CCL11/CCL24/PAK4/ACVRL1/C6/ADM2/FGF18/PRKCA/FOXC2/PDPK1/GHSR/NRP1/SEMA5A/HYAL1/HSPB1/ANGPT4/ADAM12/TEK/HIPK2/EMC10/CD40/RAPGEF3/FGF2/C3/MDK/AGTR1/GATA4/SASH1
GO:0010875	positive regulation of cholesterol efflux	18	0.553179	1.62924	0.0229008	0.210155	0.18341	1102	tags=39%, list=9%, signal=35%	1066/4792/2874/4035/10347/7376/348	GO_BP	CES1/NFKBIA/GPS2/LRP1/ABCA7/NR1H2/APOE
GO:0045745	positive regulation of G protein-coupled receptor signaling pathway	25	0.495987	1.62845	0.0164384	0.186161	0.162469	4627	tags=68%, list=37%, signal=43%	2850/2931/11251/6900/5148/5578/5653/718/1813/43847/4842/1113/2852/25818/2253/2922/54550	GO_BP	GPR27/GSK3A/PTGDR2/CNTN2/PDE6G/PRKCA/KLK6/C3/DRD2/KLK14/NOS1/CHGA/GPER1/KLK5/FGF8/GRP/NECAB2
GO:0043269	regulation of ion transport	540	0.313203	1.62777	0.02	0.199885	0.174447	3279	tags=36%, list=26%, signal=28%	5777/2316/53827/2771/10312/7531/11027/5023/207/5580/920/409/1066/10859/81/706/11151/2946/1785/6352/50488/7057/5031/5349/9948/823/53826/3383/2185/10105/26251/3785/65018/846/2859/10288/8398/3596/578/10347/88/80024/9454/2539/8911/5335/5371/6548/5025/2280/65990/54997/8514/51393/27092/9001/3754/54207/3762/127833/57165/3603/4987/4878/79073/348/6375/773/274/5864/6271/2056/5026/8913/3077/134/3787/3763/11…	GO_BP	PTPN6/FLNA/FXYD5/GNAI2/TCIRG1/YWHAE/LILRA2/P2RX1/AKT1/PRKCD/CD4/ARRB2/CES1/LILRB1/ACTN4/TSPO/CORO1A/GSTM2/DNM2/CCL5/MINK1/THBS1/P2RY6/FXYD3/WDR1/CAPN1/FXYD6/ICAM1/PTK2B/PPIF/KCNG2/KCNQ2/PINK1/CASR/GPR35/LILRB2/PLA2G6/IL13/BAK1/ABCA7/ACTN2/SLC8B1/HOMER3/G6PD/CACNA1I/PLCG1/PML/SLC9A1/P2RX4/FKBP1A/FAM173A/TESC/KCNAB2/TRPV2/CACNG4/HAP1/KCNF1/KCNK10/KCNJ5/SYT2/GJC2/IL16/OPRL1/NPPA/TMEM109/APOE/XCL1/CA…
GO:0099565	chemical synaptic transmission, postsynaptic	93	0.389962	1.62688	0.00425532	0.109634	0.0956814	2971	tags=35%, list=24%, signal=27%	5023/207/409/54434/2185/5025/2931/22999/6455/5026/134/4204/784/2902/2901/9127/9699/2905/154/1135/9294/1144/10458/2030/5999/1742/54413/6543/1137/1145/1813/1760/10497	GO_BP	P2RX1/AKT1/ARRB2/SSH1/PTK2B/P2RX4/GSK3A/RIMS1/SH3GL1/P2RX5/ADORA1/MECP2/CACNB3/GRIN1/GRIK5/P2RX6/RIMS2/GRIN2C/ADRB2/CHRNA2/S1PR2/CHRND/BAIAP2/SLC29A1/RGS4/DLG4/NLGN3/SLC8A2/CHRNA4/CHRNE/DRD2/DMPK/UNC13B
GO:0021936	regulation of cerebellar granule cell precursor proliferation	10	0.665934	1.62666	0.0246914	0.219678	0.19172	3163	tags=80%, list=26%, signal=60%	51286/6608/2736/3975/6469/2735/6532/9283	GO_BP	CEND1/SMO/GLI2/LHX1/SHH/GLI1/SLC6A4/GPR37L1
GO:0099604	ligand-gated calcium channel activity	22	0.538668	1.62584	0.0242588	0.19954	0.171363	1876	tags=41%, list=15%, signal=35%	22821/7226/5025/6261/57192/3710/53373/2902/2905	GO_MF	RASA3/TRPM2/P2RX4/RYR1/MCOLN1/ITPR3/TPCN1/GRIN1/GRIN2C
GO:0014902	myotube differentiation	84	0.392649	1.62576	0.00423729	0.109634	0.0956814	3259	tags=49%, list=26%, signal=36%	23646/51177/975/4627/55544/10014/3566/10211/2323/6261/6608/3792/26287/575/688/58/859/4654/2876/7471/101929726/6474/8912/6469/6272/8538/4618/6497/30846/9149/4851/8038/3756/596/4656/7480/1760/3479/1482/4856/4842	GO_BP	PLD3/PLEKHO1/CD81/MYH9/RBM38/HDAC5/IL4R/FLOT1/FLT3LG/RYR1/SMO/KEL/ANKRD2/ADGRB1/KLF5/ACTA1/CAV3/MYOD1/GPX1/WNT1/MYMX/SHOX2/CACNA1H/SHH/SORT1/BARX2/MYF6/SKI/EHD2/DYRK1B/NOTCH1/ADAM12/KCNH1/BCL2/MYOG/WNT10B/DMPK/IGF1/NKX2-5/NOV/NOS1
GO:0010001	glial cell differentiation	194	0.34661	1.62575	0.00649351	0.125888	0.109867	2481	tags=31%, list=20%, signal=26%	7040/207/1191/6692/3611/1445/2950/728/2896/7431/9948/7133/4035/9968/6886/2934/7124/79885/23529/1902/274/5595/1746/10319/55695/2596/6608/2817/6900/4504/20/23500/22933/9463/4916/177/57716/23385/56978/5764/2737/9639/5970/2016/1000/26227/3400/1956/429/745/2043/6469/2068/650/6497/6280/7080/54413/5080/10397/4851	GO_BP	TGFB1/AKT1/CLU/SPINT1/ILK/CSK/GSTP1/C5AR1/GRN/VIM/WDR1/TNFRSF1B/LRP1/MED12/TAL1/GSN/TNF/HDAC11/CLCF1/LPAR1/BIN1/MAPK3/DLX2/LAMC3/NSUN5/GAP43/SMO/GPC1/CNTN2/MT3/ABCA2/DAAM2/SIRT2/PICK1/NTRK3/AGER/PRX/NCSTN/PRDM8/PTN/GLI3/ARHGEF10/RELA/EMX1/CDH2/PHGDH/ID4/EGFR/ASCL1/MYRF/EPHA4/SHH/ERCC2/BMP2/SKI/S100A9/NKX2-1/NLGN3/PAX6/NDRG1/NOTCH1
GO:0045334	clathrin-coated endocytic vesicle	47	0.440785	1.62458	0.0114943	0.0921309	0.0708269	1587	tags=32%, list=13%, signal=28%	3117/1785/972/3119/1212/6439/3120/161/1175/348/1173/8218/1211/4643/3113	GO_CC	HLA-DQA1/DNM2/CD74/HLA-DQB1/CLTB/SFTPB/HLA-DQB2/AP2A2/AP2S1/APOE/AP2M1/CLTCL1/CLTA/MYO1E/HLA-DPA1
GO:0060074	synapse maturation	22	0.521457	1.62451	0.0167598	0.187324	0.163484	3853	tags=59%, list=31%, signal=41%	5216/29882/22883/5064/816/63827/22899/9148/4776/22859/4761/9378/23544	GO_BP	PFN1/ANAPC2/CLSTN1/PALM/CAMK2B/BCAN/ARHGEF15/NEURL1/NFATC4/ADGRL1/NEUROD2/NRXN1/SEZ6L
GO:0002579	positive regulation of antigen processing and presentation	9	0.688452	1.62324	0.0218447	0.205136	0.179029	2753	tags=67%, list=22%, signal=52%	972/29108/10392/6363/6366/1236	GO_BP	CD74/PYCARD/NOD1/CCL19/CCL21/CCR7
GO:1903147	negative regulation of autophagy of mitochondrion	8	0.720855	1.62311	0.0169492	0.187745	0.163852	481	tags=50%, list=4%, signal=48%	7157/7249/706/65018	GO_BP	TP53/TSC2/TSPO/PINK1
GO:0060149	negative regulation of posttranscriptional gene silencing	15	0.57723	1.6231	0.039312	0.266735	0.232789	1193	tags=33%, list=10%, signal=30%	7040/7157/7015/7124/9612	GO_BP	TGFB1/TP53/TERT/TNF/NCOR2
GO:0060967	negative regulation of gene silencing by RNA	15	0.57723	1.6231	0.039312	0.266735	0.232789	1193	tags=33%, list=10%, signal=30%	7040/7157/7015/7124/9612	GO_BP	TGFB1/TP53/TERT/TNF/NCOR2
GO:0005925	focal adhesion	364	0.321682	1.62159	0.01	0.0863655	0.0663947	1012	tags=18%, list=8%, signal=17%	2783/2316/7791/7531/391/5605/3678/7094/3728/3159/2242/388/2319/5216/3695/5339/81/7408/51466/57175/3611/975/4627/1785/1265/5034/6522/3689/7171/3055/4267/2022/29780/527/7431/5829/9260/23396/823/2275/3383/1072/4035/2185/3674/976/9181/88/5880/9656/1465/682/84951/6548/60/55679/10211/2934/7106/5819/59341/2314/6714/23371/10174	GO_CC	GNB2/FLNA/ZYX/YWHAE/RHOG/MAP2K2/ITGA5/TLN1/JUP/HMGA1/FES/RHOB/FLOT2/PFN1/ITGB7/PLEC/ACTN4/VASP/EVL/CORO1B/ILK/CD81/MYH9/DNM2/CNN2/P4HB/SLC4A2/ITGB2/TPM4/HCK/CD99/ENG/PARVB/ATP6V0C/VIM/PXN/PDLIM7/PIP5K1C/CAPN1/FHL3/ICAM1/CFL1/LRP1/PTK2B/ITGA2B/ADGRE5/ARHGEF2/ACTN2/RAC2/MDC1/CSRP1/BSG/TNS4/SLC9A1/ACTB/LIMS2/FLOT1/GSN/TSPAN4/NECTIN2/TRPV4/FLII/SRC/TNS2/SORBS3
GO:0044304	main axon	58	0.421879	1.62096	0.00617284	0.0684266	0.0526039	4518	tags=59%, list=36%, signal=37%	7133/3785/4130/8514/322/57165/274/134/286/6900/747/7881/22933/1392/7349/6326/1742/57731/3756/3737/958/4653/6324/3786/7070/885/6711/10382/4137/3736/1759/26047/1393/23303	GO_CC	TNFRSF1B/KCNQ2/MAP1A/KCNAB2/APBB1/GJC2/BIN1/ADORA1/ANK1/CNTN2/DAGLA/KCNAB1/SIRT2/CRH/UCN/SCN2A/DLG4/SPTBN4/KCNH1/KCNA2/CD40/MYOC/SCN1B/KCNQ3/THY1/CCK/SPTBN1/TUBB4A/MAPT/KCNA1/DNM1/CNTNAP2/CRHBP/KIF13B
GO:0030017	sarcomere	165	0.352959	1.62092	0.00558659	0.0643289	0.0494538	2613	tags=30%, list=21%, signal=24%	2316/3728/10398/81/226/3611/64236/7171/29780/9260/2275/8878/88/1465/832/2280/10273/11155/8557/274/6271/6261/58529/7136/286/779/11346/26287/4632/776/4607/4660/493/58/859/7140/4313/4625/7135/26548/70/2023/8789/27302/775/3315/4635/7138/7139	GO_CC	FLNA/JUP/MYL9/ACTN4/ALDOA/ILK/PDLIM2/TPM4/PARVB/PDLIM7/FHL3/SQSTM1/ACTN2/CSRP1/CAPZB/FKBP1A/STUB1/LDB3/TCAP/BIN1/S100A1/RYR1/MYOZ1/TNNI2/ANK1/CACNA1S/SYNPO/ANKRD2/MYL1/CACNA1D/MYBPC3/PPP1R12B/ATP2B4/ACTA1/CAV3/TNNT3/MMP2/MYH7/TNNI1/ITGB1BP2/ACTC1/ENO1/FBP2/BMP10/CACNA1C/HSPB1/MYL4/TNNT1/TNNT2
GO:0045744	negative regulation of G protein-coupled receptor signaling pathway	43	0.441012	1.62046	0.00934579	0.143251	0.12502	3222	tags=47%, list=26%, signal=35%	2771/409/1785/6352/156/4987/636/407/23295/493/154/10636/4233/5999/1813/43847/7529/5341/9737/3351	GO_BP	GNAI2/ARRB2/DNM2/CCL5/GRK2/OPRL1/BICD1/ARR3/MGRN1/ATP2B4/ADRB2/RGS14/MET/RGS4/DRD2/KLK14/YWHAB/PLEK/GPRASP1/HTR1B
GO:1901164	negative regulation of trophoblast cell migration	5	0.822073	1.61693	0.0194805	0.199882	0.174444	1322	tags=60%, list=11%, signal=54%	7076/811/4838	GO_BP	TIMP1/CALR/NODAL
GO:0042612	MHC class I protein complex	7	0.730415	1.61679	0.0307018	0.139272	0.107067	3320	tags=86%, list=27%, signal=63%	3107/3106/3135/3134/3133/3105	GO_CC	HLA-C/HLA-B/HLA-G/HLA-F/HLA-E/HLA-A
GO:0031281	positive regulation of cyclase activity	19	0.53341	1.61645	0.0272953	0.230945	0.201554	3259	tags=53%, list=26%, signal=39%	1816/7077/5595/776/2979/775/2981/5599/5957/4842	GO_BP	DRD5/TIMP2/MAPK3/CACNA1D/GUCA1B/CACNA1C/GUCA2B/MAPK8/RCVRN/NOS1
GO:0032802	low-density lipoprotein particle receptor catabolic process	12	0.624837	1.61536	0.0275689	0.23118	0.201759	1610	tags=58%, list=13%, signal=51%	5045/161/1175/348/1173/1211/20	GO_BP	FURIN/AP2A2/AP2S1/APOE/AP2M1/CLTA/ABCA2
GO:0043117	positive regulation of vascular permeability	16	0.560675	1.6153	0.0421836	0.273986	0.239117	2145	tags=50%, list=17%, signal=41%	7040/11156/7422/59341/348/654/7349/6865	GO_BP	TGFB1/PTP4A3/VEGFA/TRPV4/APOE/BMP6/UCN/TACR2
GO:0050433	regulation of catecholamine secretion	43	0.43939	1.6145	0.00934579	0.143251	0.12502	3644	tags=47%, list=29%, signal=33%	65018/156/127833/5864/6623/152/1392/2693/11255/1137/3737/57586/1813/151/6861/3351/1113/51760/6804/5020	GO_BP	PINK1/GRK2/SYT2/RAB3A/SNCG/ADRA2C/CRH/GHSR/HRH3/CHRNA4/KCNA2/SYT13/DRD2/ADRA2B/SYT5/HTR1B/CHGA/SYT17/STX1A/OXT
GO:0001667	ameboidal-type cell migration	350	0.323149	1.6144	0.010989	0.154706	0.135017	2778	tags=33%, list=22%, signal=26%	7040/5585/3728/207/393/388/5216/3695/51466/57175/10163/2821/3611/22846/4627/1512/10013/3689/7057/3162/2896/10014/5829/1201/25865/1072/23129/2185/51157/51564/7264/25959/54828/64218/4215/5335/5371/5025/7076/11156/2658/7422/6714/7124/239/348/57556/2050/57669/811/4204/7145/51094/2039/2624/23616/1460/4838/6608/3640/6237/2637/9922/55466/6273/949/8828/5063/575/9647/8394/9219/79812/493/85360/10501/5764/9…	GO_BP	TGFB1/PKN1/JUP/AKT1/ARHGAP4/RHOB/PFN1/ITGB7/EVL/CORO1B/WASF2/GPI/ILK/VASH1/MYH9/CTSH/HDAC6/ITGB2/THBS1/HMOX1/GRN/HDAC5/PXN/CLN3/PRKD2/CFL1/PLXND1/PTK2B/ZNF580/HDAC7/TSTA3/KANK2/BCAS3/SEMA4A/MAP3K3/PLCG1/PML/P2RX4/TIMP1/PTP4A3/GDF2/VEGFA/SRC/TNF/ALOX12/APOE/SEMA6A/EPHB4/EPB41L5/CALR/MECP2/TNS1/ADIPOR1/DMTN/GATA2/SH3BP1/CSNK2B/NODAL/SMO/INSL3/RRAS/GBX2/IQSEC1/DNAJA4/S100A2/SCARB1/NRP2/PAK3/ADGRB1/P…
GO:0048029	monosaccharide binding	62	0.410101	1.61341	0.00314465	0.0991023	0.0851082	1566	tags=32%, list=13%, signal=28%	4125/3101/226/2821/5351/2022/2203/54681/10536/682/2539/2997/1621/2584/5211/3098/8985/79676/64175/79748	GO_MF	MAN2B1/HK3/ALDOA/GPI/PLOD1/ENG/FBP1/P4HTM/P3H3/BSG/G6PD/GYS1/DBH/GALK1/PFKL/HK1/PLOD3/OGFOD2/P3H1/LMAN1L
GO:0060443	mammary gland morphogenesis	41	0.439059	1.61187	0.00591716	0.120639	0.105286	3782	tags=56%, list=30%, signal=39%	1436/6778/823/5371/6714/7421/11331/6356/1999/2736/859/2737/3488/9423/6909/367/1435/4040/2099/8945/4041/54361/1969	GO_BP	CSF1R/STAT6/CAPN1/PML/SRC/VDR/PHB2/CCL11/ELF3/GLI2/CAV3/GLI3/IGFBP5/NTN1/TBX2/AR/CSF1/LRP6/ESR1/BTRC/LRP5/WNT4/EPHA2
GO:0032801	receptor catabolic process	28	0.480234	1.61093	0.0141643	0.17219	0.150276	1610	tags=32%, list=13%, signal=28%	7040/5045/823/161/1175/348/1173/1211/20	GO_BP	TGFB1/FURIN/CAPN1/AP2A2/AP2S1/APOE/AP2M1/CLTA/ABCA2
GO:0007186	G protein-coupled receptor signaling pathway	758	0.296874	1.61093	0.0384615	0.266735	0.232789	3890	tags=40%, list=31%, signal=29%	2783/5777/2316/2771/207/8525/388/11054/409/10163/1785/6352/728/5031/8877/1606/4035/2185/2778/846/976/2859/9181/10287/5196/7433/2870/88/9454/5331/5880/1241/4881/131601/9826/1816/1133/5739/2811/5995/6002/3360/2850/2931/7275/156/6714/4987/5697/202018/4878/4158/1258/10267/2520/348/6375/5330/2797/1902/566/134/3710/375790/636/2550/9052/407/146/8811/887/2787/6374/3061/6010/6866/10663/2835/2596/6608/2642…	GO_BP	GNB2/PTPN6/FLNA/GNAI2/AKT1/DGKZ/RHOB/OGFR/ARRB2/WASF2/DNM2/CCL5/C5AR1/P2RY6/SPHK1/DGKA/LRP1/PTK2B/GNAS/CASR/ADGRE5/GPR35/ARHGEF2/RGS19/PF4/VIPR1/GRK6/ACTN2/HOMER3/PLCB3/RAC2/LTB4R/NPR1/TPRA1/ARHGEF11/DRD5/CHRM5/PTGIR/GP1BA/RGR/RGS12/HTR4/GPR27/GSK3A/TUB/GRK2/SRC/OPRL1/PYY/TAPT1/NPPA/MC2R/CNGB1/RAMP1/GAST/APOE/XCL1/PLCB2/GNRH2/LPAR1/AZU1/ADORA1/ITPR3/AGRN/BICD1/GABBR1/GPRC5A/ARR3/ADRA1D/GALR2/CCKB…
GO:0001973	G protein-coupled adenosine receptor signaling pathway	9	0.683142	1.61072	0.0218447	0.205136	0.179029	2334	tags=44%, list=19%, signal=36%	2771/134/6900/2779	GO_BP	GNAI2/ADORA1/CNTN2/GNAT1
GO:0035588	G protein-coupled purinergic receptor signaling pathway	9	0.683142	1.61072	0.0218447	0.205136	0.179029	2334	tags=44%, list=19%, signal=36%	2771/134/6900/2779	GO_BP	GNAI2/ADORA1/CNTN2/GNAT1
GO:0097427	microtubule bundle	6	0.768916	1.61044	0.0178174	0.107316	0.0825009	1934	tags=67%, list=16%, signal=56%	2011/4926/51673/79969	GO_CC	MARK2/NUMA1/TPPP3/ATAT1
GO:0016242	negative regulation of macroautophagy	26	0.483336	1.61021	0.0193906	0.199834	0.174402	1196	tags=35%, list=10%, signal=31%	7157/207/7249/5768/11178/3162/65018/26471/9638	GO_BP	TP53/AKT1/TSC2/QSOX1/LZTS1/HMOX1/PINK1/NUPR1/FEZ1
GO:0042105	alpha-beta T cell receptor complex	5	0.825228	1.60992	0.0213675	0.114843	0.0882875	12	tags=20%, list=0%, signal=20%	5777	GO_CC	PTPN6
GO:0070230	positive regulation of lymphocyte apoptotic process	12	0.622688	1.6098	0.0275689	0.23118	0.201759	2799	tags=50%, list=23%, signal=39%	7157/6352/5133/101/3620/3965	GO_BP	TP53/CCL5/PDCD1/ADAM8/IDO1/LGALS9
GO:1902893	regulation of pri-miRNA transcription by RNA polymerase II	47	0.431095	1.60909	0.00660066	0.126009	0.109972	1945	tags=26%, list=16%, signal=22%	7040/6688/7157/11006/7015/6721/7124/2624/4091/688/5617/5970	GO_BP	TGFB1/SPI1/TP53/LILRB4/TERT/SREBF2/TNF/GATA2/SMAD6/KLF5/PRL/RELA
GO:0098960	postsynaptic neurotransmitter receptor activity	57	0.418009	1.60899	0.00324675	0.0991023	0.0851082	5094	tags=60%, list=41%, signal=35%	1816/1133/2550/2902/2901/2905/2558/1129/8416/1135/2911/1144/2554/2570/11255/1137/1145/1813/2897/2563/2561/2899/57053/1143/2895/2900/2741/1141/1140/1132/1815/1814/2567/153	GO_MF	DRD5/CHRM5/GABBR1/GRIN1/GRIK5/GRIN2C/GABRA5/CHRM2/ANXA9/CHRNA2/GRM1/CHRND/GABRA1/GABRR2/HRH3/CHRNA4/CHRNE/DRD2/GRIK1/GABRD/GABRB2/GRIK3/CHRNA10/CHRNB4/GRID2/GRIK4/GLRA1/CHRNB2/CHRNB1/CHRM4/DRD4/DRD3/GABRG3/ADRB1
GO:0006705	mineralocorticoid biosynthetic process	12	0.621694	1.60723	0.0275689	0.23118	0.201759	3907	tags=83%, list=32%, signal=57%	654/8912/650/1585/1181/3283/5978/54361/653/3284	GO_BP	BMP6/CACNA1H/BMP2/CYP11B2/CLCN2/HSD3B1/REST/WNT4/BMP5/HSD3B2
GO:0008212	mineralocorticoid metabolic process	12	0.621694	1.60723	0.0275689	0.23118	0.201759	3907	tags=83%, list=32%, signal=57%	654/8912/650/1585/1181/3283/5978/54361/653/3284	GO_BP	BMP6/CACNA1H/BMP2/CYP11B2/CLCN2/HSD3B1/REST/WNT4/BMP5/HSD3B2
GO:0010631	epithelial cell migration	255	0.332648	1.60579	0.0078125	0.133001	0.116075	2485	tags=32%, list=20%, signal=26%	7040/5585/3728/207/388/5216/51466/57175/2821/22846/4627/1512/10013/3689/7057/3162/2896/10014/5829/25865/23129/2185/51157/51564/7264/25959/54828/64218/4215/5335/5025/11156/2658/7422/6714/7124/239/348/2050/57669/811/4204/51094/2624/23616/1460/3640/6237/9922/55466/6273/949/8828/575/9647/79812/493/5764/94/2876/10755/8817/4233/5578/3164/29775/2303/5170/7429/25960/8829/2324/3868/9037/3273/6678/27302/33…	GO_BP	TGFB1/PKN1/JUP/AKT1/RHOB/PFN1/EVL/CORO1B/GPI/VASH1/MYH9/CTSH/HDAC6/ITGB2/THBS1/HMOX1/GRN/HDAC5/PXN/PRKD2/PLXND1/PTK2B/ZNF580/HDAC7/TSTA3/KANK2/BCAS3/SEMA4A/MAP3K3/PLCG1/P2RX4/PTP4A3/GDF2/VEGFA/SRC/TNF/ALOX12/APOE/EPHB4/EPB41L5/CALR/MECP2/ADIPOR1/GATA2/SH3BP1/CSNK2B/INSL3/RRAS/IQSEC1/DNAJA4/S100A2/SCARB1/NRP2/ADGRB1/PPM1F/MMRN2/ATP2B4/PTN/ACVRL1/GPX1/GIPC1/FGF18/MET/PRKCA/NR4A1/CARD10/FOXC2/PDPK1/…
GO:0034384	high-density lipoprotein particle clearance	12	0.620976	1.60537	0.0275689	0.23118	0.201759	3674	tags=67%, list=30%, signal=47%	81693/3069/348/949/55937/335/336/8029	GO_BP	AMN/HDLBP/APOE/SCARB1/APOM/APOA1/APOA2/CUBN
GO:2001198	regulation of dendritic cell differentiation	11	0.637952	1.60463	0.0249377	0.220019	0.192018	1777	tags=73%, list=14%, signal=62%	55365/28959/10859/10288/3106/3135/1051/177	GO_BP	TMEM176A/TMEM176B/LILRB1/LILRB2/HLA-B/HLA-G/CEBPB/AGER
GO:0004435	phosphatidylinositol phospholipase C activity	22	0.531111	1.60303	0.0296496	0.222579	0.191149	2373	tags=45%, list=19%, signal=37%	6352/81544/846/5331/5335/1133/5330/5333/23236/9651	GO_MF	CCL5/GDPD5/CASR/PLCB3/PLCG1/CHRM5/PLCB2/PLCD1/PLCB1/PLCH2
GO:0017171	serine hydrolase activity	136	0.354782	1.603	0.00452489	0.0991023	0.0851082	4096	tags=53%, list=33%, signal=36%	5476/1512/327/5045/6768/8398/9159/23430/1675/3816/11330/7177/64063/5650/56649/64499/2155/566/1991/440387/25807/23436/4485/717/9028/80975/3991/3083/2160/9361/4313/1200/5340/5648/101/5624/43/10136/5654/5653/80350/3026/339105/43847/2159/11202/5645/5046/49/5646/5327/715/5949/10942/4057/11012/25823/3817/10747/5328/5122/25818/1511/5655/3004/1804/64699/4318/8858/354/3002/2191	GO_MF	CTSA/CTSH/APEH/FURIN/ST14/PLA2G6/PCSK7/TPSD1/CFD/KLK1/CTRC/TPSAB1/PRSS22/KLK7/TMPRSS4/TPSB2/F7/AZU1/ELANE/CTRB2/RHBDD3/CELA3B/MST1/C2/RHBDL1/TMPRSS5/LIPE/HGFAC/F11/LONP1/MMP2/TPP1/PLG/MASP1/ADAM8/PROC/ACHE/CELA3A/HTRA1/KLK6/LPAL2/HABP2/PRSS53/KLK14/F10/KLK8/PRSS2/PCSK6/ACR/PRSS3/PLAT/C1R/RBP3/PRSS21/LTF/KLK11/TPSG1/KLK2/MASP2/PLAU/PCSK1/KLK5/CTSG/KLK10/GZMM/DPP6/TMPRSS3/MMP9/PROZ/KLK3/GZMB/FAP
GO:0045765	regulation of angiogenesis	265	0.332203	1.60285	0.00854701	0.136704	0.119306	2941	tags=36%, list=24%, signal=28%	23166/9146/5315/3678/3728/388/22846/1512/3689/10365/2022/7057/728/3162/2896/10014/8877/25865/6050/23129/2185/7015/51564/3687/5196/64218/4215/126393/4881/5335/5371/2658/1944/90993/29924/7422/3135/7124/7122/57556/6271/1116/4204/51548/2624/4838/55810/6237/1893/6356/6369/4879/10298/575/79812/493/5764/94/5617/2828/729/79924/8817/5578/29775/2303/5170/2693/25960/8829/11005/5598/9037/3273/6678/3373/4851/…	GO_BP	STAB1/HGS/PKM/ITGA5/JUP/RHOB/VASH1/CTSH/ITGB2/KLF2/ENG/THBS1/C5AR1/HMOX1/GRN/HDAC5/SPHK1/PRKD2/RNH1/PLXND1/PTK2B/TERT/HDAC7/ITGAX/PF4/SEMA4A/MAP3K3/HSPB6/NPR1/PLCG1/PML/GDF2/EFNA3/CREB3L1/EPN1/VEGFA/HLA-G/TNF/CLDN5/SEMA6A/S100A1/CHI3L1/MECP2/SIRT6/GATA2/NODAL/FOXJ2/RRAS/ECM1/CCL11/CCL24/NPPB/PAK4/ADGRB1/MMRN2/ATP2B4/PTN/ACVRL1/PRL/GPR4/C6/ADM2/FGF18/PRKCA/CARD10/FOXC2/PDPK1/GHSR/ADGRA2/NRP1/SPINK…
GO:0086019	cell-cell signaling involved in cardiac conduction	28	0.477731	1.60253	0.0141643	0.17219	0.150276	3686	tags=43%, list=30%, signal=30%	2316/3762/8913/3760/776/775/6336/5318/6324/23630/54795/845	GO_BP	FLNA/KCNJ5/CACNA1G/KCNJ3/CACNA1D/CACNA1C/SCN10A/PKP2/SCN1B/KCNE5/TRPM4/CASQ2
GO:0044327	dendritic spine head	9	0.689543	1.60237	0.0320366	0.143271	0.110142	196	tags=22%, list=2%, signal=22%	4900/1785	GO_CC	NRGN/DNM2
GO:0010712	regulation of collagen metabolic process	36	0.447179	1.60226	0.00909091	0.141134	0.123173	312	tags=14%, list=3%, signal=14%	7040/1471/409/2022/7431	GO_BP	TGFB1/CST3/ARRB2/ENG/VIM
GO:0044305	calyx of Held	20	0.544247	1.60211	0.0289157	0.135721	0.104338	4688	tags=65%, list=38%, signal=40%	60/134/5582/28964/3737/10497/3351/4842/10814/23025/3736/2741/3746	GO_CC	ACTB/ADORA1/PRKCG/GIT1/KCNA2/UNC13B/HTR1B/NOS1/CPLX2/UNC13A/KCNA1/GLRA1/KCNC1
GO:0008277	regulation of G protein-coupled receptor signaling pathway	126	0.36194	1.60107	0.00454546	0.109736	0.0957707	4496	tags=56%, list=36%, signal=36%	2771/409/1785/6352/2870/6002/2850/2931/7275/156/4987/1258/10267/636/407/6010/11251/5145/2869/6900/11343/23295/28964/493/5148/23236/154/10636/10268/4233/5578/5998/2979/6855/2779/22844/5999/815/7289/5653/718/1813/43847/7529/5341/9737/3351/4842/1113/9455/2852/6011/6004/1906/23349/5475/25818/1609/2253/10266/8786/51196/9628/3000/1759/187/8787/2922/55625/2696/116	GO_BP	GNAI2/ARRB2/DNM2/CCL5/GRK6/RGS12/GPR27/GSK3A/TUB/GRK2/OPRL1/CNGB1/RAMP1/BICD1/ARR3/RHO/PTGDR2/PDE6A/GRK5/CNTN2/MGLL/MGRN1/GIT1/ATP2B4/PDE6G/PLCB1/ADRB2/RGS14/RAMP3/MET/PRKCA/RGS3/GUCA1B/SYP/GNAT1/FRMPD1/RGS4/CAMK2A/TULP3/KLK6/C3/DRD2/KLK14/YWHAB/PLEK/GPRASP1/HTR1B/NOS1/CHGA/HOMER2/GPER1/GRK1/RGS16/EDN1/PHF24/PPEF1/KLK5/DGKQ/FGF8/RAMP2/RGS11/PLCE1/RGS6/GUCY2D/DNM1/APLNR/RGS9/GRP/ZDHHC7/GIPR/ADCYAP1
GO:0150105	protein localization to cell-cell junction	11	0.636393	1.60071	0.0249377	0.220019	0.192018	712	tags=27%, list=6%, signal=26%	2316/81/60	GO_BP	FLNA/ACTN4/ACTB
GO:0002385	mucosal immune response	25	0.487405	1.60027	0.0191781	0.199099	0.173761	4493	tags=68%, list=36%, signal=43%	6375/1669/337/1672/820/6036/5284/51297/8349/2867/5319/4057/1671/8344/8970/56957/11126	GO_BP	XCL1/DEFA4/APOA4/DEFB1/CAMP/RNASE2/PIGR/BPIFA1/HIST2H2BE/FFAR2/PLA2G1B/LTF/DEFA6/HIST1H2BE/HIST1H2BJ/OTUD7B/CD160
GO:0097381	photoreceptor disc membrane	17	0.570705	1.59948	0.0341463	0.145345	0.111736	4190	tags=59%, list=34%, signal=39%	56123/6010/5145/5148/2979/2779/51332/6011/24/3000	GO_CC	PCDHB13/RHO/PDE6A/PDE6G/GUCA1B/GNAT1/SPTBN5/GRK1/ABCA4/GUCY2D
GO:0090132	epithelium migration	257	0.330675	1.59883	0.00787402	0.133419	0.11644	2485	tags=32%, list=20%, signal=26%	7040/5585/3728/207/388/5216/51466/57175/2821/22846/4627/1512/10013/3689/7057/3162/2896/10014/5829/25865/23129/2185/51157/51564/7264/25959/54828/64218/4215/5335/5025/11156/2658/7422/6714/7124/239/348/2050/57669/811/4204/51094/2624/23616/1460/3640/6237/9922/55466/6273/949/8828/575/9647/79812/493/5764/94/2876/10755/8817/4233/5578/3164/29775/2303/5170/7429/25960/8829/2324/3868/9037/3273/6678/27302/33…	GO_BP	TGFB1/PKN1/JUP/AKT1/RHOB/PFN1/EVL/CORO1B/GPI/VASH1/MYH9/CTSH/HDAC6/ITGB2/THBS1/HMOX1/GRN/HDAC5/PXN/PRKD2/PLXND1/PTK2B/ZNF580/HDAC7/TSTA3/KANK2/BCAS3/SEMA4A/MAP3K3/PLCG1/P2RX4/PTP4A3/GDF2/VEGFA/SRC/TNF/ALOX12/APOE/EPHB4/EPB41L5/CALR/MECP2/ADIPOR1/GATA2/SH3BP1/CSNK2B/INSL3/RRAS/IQSEC1/DNAJA4/S100A2/SCARB1/NRP2/ADGRB1/PPM1F/MMRN2/ATP2B4/PTN/ACVRL1/GPX1/GIPC1/FGF18/MET/PRKCA/NR4A1/CARD10/FOXC2/PDPK1/…
GO:0035725	sodium ion transmembrane transport	133	0.357808	1.59803	0.0046083	0.110455	0.0963984	4161	tags=47%, list=34%, signal=32%	53827/81/1785/5349/53826/7226/80024/8911/6548/54997/6559/8913/6337/53373/5348/6538/23072/6536/6569/6520/493/859/25769/486/6326/8912/40/6568/9033/6543/6336/6535/9368/51297/6338/5581/479/6339/55515/6553/23327/41/6549/6532/6324/6550/4842/53822/8671/6534/496/610/482/54795/6640/2259/4734/477/2257/57835/6340/495/6531	GO_BP	FXYD5/ACTN4/DNM2/FXYD3/FXYD6/TRPM2/SLC8B1/CACNA1I/SLC9A1/TESC/SLC12A3/CACNA1G/SCNN1A/TPCN1/FXYD1/SLC6A11/HECW1/SLC6A9/SLC34A1/SLC3A2/ATP2B4/CAV3/SLC24A2/FXYD2/SCN2A/CACNA1H/ASIC2/SLC17A1/PKD2L1/SLC8A2/SCN10A/SLC6A8/SLC9A3R1/BPIFA1/SCNN1B/PRKCE/ATP12A/SCNN1D/ASIC4/SLC9A5/NEDD4L/ASIC1/SLC9A2/SLC6A4/SCN1B/SLC9A3/NOS1/FXYD7/SLC4A4/SLC6A7/ATP4B/HCN2/ATP1B2/TRPM4/SNTA1/FGF14/NEDD4/ATP1A2/FGF12/SLC4A5/S…
GO:0022824	transmitter-gated ion channel activity	50	0.42969	1.59775	0.00600601	0.109544	0.0940758	5459	tags=62%, list=44%, signal=35%	2185/2902/2901/2905/2558/1135/1144/2554/2570/1137/3359/1145/2897/2563/2561/2899/57053/1143/2903/2895/2900/2741/1141/1140/2567/8001/2898/9177/1138/2891/1134	GO_MF	PTK2B/GRIN1/GRIK5/GRIN2C/GABRA5/CHRNA2/CHRND/GABRA1/GABRR2/CHRNA4/HTR3A/CHRNE/GRIK1/GABRD/GABRB2/GRIK3/CHRNA10/CHRNB4/GRIN2A/GRID2/GRIK4/GLRA1/CHRNB2/CHRNB1/GABRG3/GLRA3/GRIK2/HTR3B/CHRNA5/GRIA2/CHRNA1
GO:0022835	transmitter-gated channel activity	50	0.42969	1.59775	0.00600601	0.109544	0.0940758	5459	tags=62%, list=44%, signal=35%	2185/2902/2901/2905/2558/1135/1144/2554/2570/1137/3359/1145/2897/2563/2561/2899/57053/1143/2903/2895/2900/2741/1141/1140/2567/8001/2898/9177/1138/2891/1134	GO_MF	PTK2B/GRIN1/GRIK5/GRIN2C/GABRA5/CHRNA2/CHRND/GABRA1/GABRR2/CHRNA4/HTR3A/CHRNE/GRIK1/GABRD/GABRB2/GRIK3/CHRNA10/CHRNB4/GRIN2A/GRID2/GRIK4/GLRA1/CHRNB2/CHRNB1/GABRG3/GLRA3/GRIK2/HTR3B/CHRNA5/GRIA2/CHRNA1
GO:0043395	heparan sulfate proteoglycan binding	16	0.579021	1.59769	0.0224439	0.192147	0.165014	2538	tags=62%, list=20%, signal=50%	4035/348/566/375790/10468/26279/9037/3273/3673/5802	GO_MF	LRP1/APOE/AZU1/AGRN/FST/PLA2G2D/SEMA5A/HRG/ITGA2/PTPRS
GO:0030055	cell-substrate junction	371	0.3168	1.59642	0.0105263	0.0863655	0.0663947	1012	tags=18%, list=8%, signal=17%	2783/2316/7791/7531/391/5605/3678/7094/3728/3159/2242/388/2319/5216/3695/5339/81/7408/51466/57175/3611/975/4627/1785/1265/5034/6522/3689/7171/3055/4267/2022/29780/527/7431/5829/9260/23396/823/2275/3383/1072/4035/2185/3674/976/9181/88/5880/9656/1465/682/84951/6548/60/55679/10211/2934/7106/5819/59341/2314/6714/23371/10174	GO_CC	GNB2/FLNA/ZYX/YWHAE/RHOG/MAP2K2/ITGA5/TLN1/JUP/HMGA1/FES/RHOB/FLOT2/PFN1/ITGB7/PLEC/ACTN4/VASP/EVL/CORO1B/ILK/CD81/MYH9/DNM2/CNN2/P4HB/SLC4A2/ITGB2/TPM4/HCK/CD99/ENG/PARVB/ATP6V0C/VIM/PXN/PDLIM7/PIP5K1C/CAPN1/FHL3/ICAM1/CFL1/LRP1/PTK2B/ITGA2B/ADGRE5/ARHGEF2/ACTN2/RAC2/MDC1/CSRP1/BSG/TNS4/SLC9A1/ACTB/LIMS2/FLOT1/GSN/TSPAN4/NECTIN2/TRPV4/FLII/SRC/TNS2/SORBS3
GO:0010763	positive regulation of fibroblast migration	14	0.578667	1.5955	0.0392157	0.266735	0.232789	275	tags=21%, list=2%, signal=21%	7040/207/7057	GO_BP	TGFB1/AKT1/THBS1
GO:0050930	induction of positive chemotaxis	12	0.617022	1.59515	0.0325815	0.249459	0.217712	1846	tags=42%, list=15%, signal=35%	7422/3603/566/177/9048	GO_BP	VEGFA/IL16/AZU1/AGER/ARTN
GO:0048368	lateral mesoderm development	11	0.63417	1.59512	0.032419	0.249012	0.217321	2228	tags=45%, list=18%, signal=37%	10370/4838/6608/8928/6469	GO_BP	CITED2/NODAL/SMO/FOXH1/SHH
GO:0070820	tertiary granule	139	0.349701	1.59481	0.00505051	0.0619133	0.0475967	906	tags=24%, list=7%, signal=22%	6813/1471/5777/5199/10312/1509/226/23218/1512/1265/3689/2548/3903/978/5768/527/11322/4069/79930/7226/10288/3687/9725/140885/2207/1118/8514/6709/81619/1476/7077/161/79792	GO_CC	STXBP2/CST3/PTPN6/CFP/TCIRG1/CTSD/ALDOA/NBEAL2/CTSH/CNN2/ITGB2/GAA/LAIR1/CDA/QSOX1/ATP6V0C/TMC6/LYZ/DOK3/TRPM2/LILRB2/ITGAX/TMEM63A/SIRPA/FCER1G/CHIT1/KCNAB2/SPTAN1/TSPAN14/CSTB/TIMP2/AP2A2/GSDMD
GO:0045647	negative regulation of erythrocyte differentiation	10	0.652762	1.59448	0.0320988	0.247573	0.216066	860	tags=40%, list=7%, signal=37%	51621/7538/8861/6886	GO_BP	KLF13/ZFP36/LDB1/TAL1
GO:0007218	neuropeptide signaling pathway	76	0.390552	1.59388	0.00813008	0.135948	0.118647	5340	tags=63%, list=43%, signal=36%	1241/4987/5697/4878/4158/8811/3061/6866/11251/4879/9427/6753/7349/6272/6447/2925/181/27297/11248/4852/5539/10316/6751/3062/8484/4935/23620/8620/56413/4828/11247/10178/2922/2741/116/57105/5443/4986/2847/7301/8001/51083/4923/6755/9607/3060/22986/4888	GO_BP	LTB4R/OPRL1/PYY/NPPA/MC2R/GALR2/HCRTR1/TAC3/PTGDR2/NPPB/ECEL1/SSTR3/UCN/SORT1/SCG5/GRPR/AGRP/CRCP/NXPH3/NPY/PPY/NMUR1/SSTR1/HCRTR2/GALR3/GPR143/NTSR2/NPFF/LTB4R2/NMB/NXPH4/TENM1/GRP/GLRA1/ADCYAP1/CYSLTR2/POMC/OPRK1/MCHR1/TYRO3/GLRA3/GAL/NTSR1/SSTR5/CARTPT/HCRT/SORCS3/NPY6R
GO:0098797	plasma membrane protein complex	463	0.308709	1.59381	0.0125	0.093705	0.0720371	3621	tags=39%, list=29%, signal=28%	2783/5777/3117/2771/3678/3728/2319/920/3695/3683/3689/537/4689/972/3119/973/4035/2185/3674/1212/26251/3785/2778/3687/9114/6442/8911/2207/127534/3107/2280/10297/3106/8514/27092/3754/10211/3120/161/1175/23547/3135/3762/58513/57165/10188/10058/269/11194/10267/10077/9466/2700/1173/773/6261/3134/8913/3077/3787/1271/3763/2550/2787/8140/54923/3779/784/779/2709/2902/2901/785/1211/3480/5348/3113/7881/778/…	GO_CC	GNB2/PTPN6/HLA-DQA1/GNAI2/ITGA5/JUP/FLOT2/CD4/ITGB7/ITGAL/ITGB2/ATP6AP1/NCF4/CD74/HLA-DQB1/CD79A/LRP1/PTK2B/ITGA2B/CLTB/KCNG2/KCNQ2/GNAS/ITGAX/ATP6V0D1/SGCA/CACNA1I/FCER1G/GJB4/HLA-C/FKBP1A/APC2/HLA-B/KCNAB2/CACNG4/KCNF1/FLOT1/HLA-DQB2/AP2A2/AP2S1/LILRA4/HLA-G/KCNJ5/EPS15L1/GJC2/TNK2/ABCB6/AMHR2/ABCB8/RAMP1/TSPAN32/IL27RA/GJA3/AP2M1/CACNA1A/RYR1/HLA-F/CACNA1G/HFE/KCNS1/CNTFR/KCNJ6/GABBR1/GNG5/SLC…
GO:0046697	decidualization	22	0.511377	1.59311	0.0223464	0.207476	0.181071	2271	tags=45%, list=18%, signal=37%	3726/4221/682/2057/51673/5595/7421/55870/5764/2693	GO_BP	JUNB/MEN1/BSG/EPOR/TPPP3/MAPK3/VDR/ASH1L/PTN/GHSR
GO:0060312	regulation of blood vessel remodeling	7	0.743586	1.59255	0.0216867	0.205136	0.179029	2856	tags=86%, list=23%, signal=66%	7040/1471/29/2324/3273/613	GO_BP	TGFB1/CST3/ABR/FLT4/HRG/BCR
GO:0043011	myeloid dendritic cell differentiation	16	0.552741	1.59244	0.044665	0.277875	0.242512	864	tags=25%, list=7%, signal=23%	6688/5971/4055/10538	GO_BP	SPI1/RELB/LTBR/BATF
GO:0044331	cell-cell adhesion mediated by cadherin	22	0.511075	1.59217	0.0223464	0.207476	0.181071	3358	tags=50%, list=27%, signal=37%	10211/4855/7422/9647/654/1000/5340/4851/54825/3170/4301	GO_BP	FLOT1/NOTCH4/VEGFA/PPM1F/BMP6/CDH2/PLG/NOTCH1/CDHR2/FOXA2/AFDN
GO:0007512	adult heart development	12	0.615115	1.59022	0.0325815	0.249459	0.217712	4240	tags=67%, list=34%, signal=44%	4209/8557/4625/27302/4331/1482/9464/187	GO_BP	MEF2D/TCAP/MYH7/BMP10/MNAT1/NKX2-5/HAND2/APLNR
GO:0046339	diacylglycerol metabolic process	20	0.515424	1.59017	0.0378788	0.26619	0.232313	4183	tags=65%, list=34%, signal=43%	8525/57104/8694/1606/747/3991/8527/336/9162/1609/1608/10677/51196	GO_BP	DGKZ/PNPLA2/DGAT1/DGKA/DAGLA/LIPE/DGKD/APOA2/DGKI/DGKQ/DGKG/AVIL/PLCE1
GO:0061469	regulation of type B pancreatic cell proliferation	8	0.705994	1.58965	0.0169492	0.187745	0.163852	2177	tags=62%, list=18%, signal=52%	4221/64743/26471/5967/3164	GO_BP	MEN1/WDR13/NUPR1/REG1A/NR4A1
GO:0002158	osteoclast proliferation	8	0.705822	1.58926	0.0169492	0.187745	0.163852	2885	tags=50%, list=23%, signal=38%	10312/2323/4883/1435	GO_BP	TCIRG1/FLT3LG/NPR3/CSF1
GO:0070696	transmembrane receptor protein serine/threonine kinase binding	19	0.552699	1.58882	0.0215633	0.186393	0.160072	3811	tags=58%, list=31%, signal=40%	29108/6714/4838/4091/3624/654/353500/650/655/2661/653	GO_MF	PYCARD/SRC/NODAL/SMAD6/INHBA/BMP6/BMP8A/BMP2/BMP7/GDF9/BMP5
GO:0055094	response to lipoprotein particle	28	0.473562	1.58855	0.0169972	0.187745	0.163852	1102	tags=32%, list=9%, signal=29%	207/1066/975/3689/846/2207/6721/4615/348	GO_BP	AKT1/CES1/CD81/ITGB2/CASR/FCER1G/SREBF2/MYD88/APOE
GO:0034705	potassium channel complex	76	0.389436	1.58839	0.00696864	0.0732204	0.0562893	4389	tags=57%, list=35%, signal=37%	26251/3785/8514/3754/3762/3787/3763/3779/2901/7881/3760/3739/10242/3744/6833/9132/1742/3756/102723475/3737/30819/9992/3786/3749/6616/6804/610/23630/3780/2899/9722/1804/3764/6844/3752/3778/3736/30820/26047/27094/169522/3783/2900	GO_CC	KCNG2/KCNQ2/KCNAB2/KCNF1/KCNJ5/KCNS1/KCNJ6/KCNMB1/GRIK5/KCNAB1/KCNJ3/KCNA4/KCNMB2/KCNA10/ABCC8/KCNQ4/DLG4/KCNH1/KCNE1/KCNA2/KCNIP2/KCNE2/KCNQ3/KCNC4/SNAP25/STX1A/HCN2/KCNE5/KCNN1/GRIK3/NOS1AP/DPP6/KCNJ8/VAMP2/KCND3/KCNMA1/KCNA1/KCNIP1/CNTNAP2/KCNMB3/KCNV2/KCNN4/GRIK4
GO:0001891	phagocytic cup	20	0.539574	1.58835	0.0289157	0.135721	0.104338	1745	tags=45%, list=14%, signal=39%	11151/1785/23396/10347/9322/7124/57192/23616/575	GO_CC	CORO1A/DNM2/PIP5K1C/ABCA7/TRIP10/TNF/MCOLN1/SH3BP1/ADGRB1
GO:0060353	regulation of cell adhesion molecule production	9	0.673347	1.58763	0.026699	0.228041	0.199019	2711	tags=56%, list=22%, signal=43%	10211/4855/2529/4851/335	GO_BP	FLOT1/NOTCH4/FUT7/NOTCH1/APOA1
GO:0034364	high-density lipoprotein particle	21	0.531476	1.58762	0.0342298	0.145345	0.111736	2914	tags=43%, list=23%, signal=33%	1191/3069/348/337/55937/5360/335/5444/336	GO_CC	CLU/HDLBP/APOE/APOA4/APOM/PLTP/APOA1/PON1/APOA2
GO:0006704	glucocorticoid biosynthetic process	18	0.538763	1.58678	0.0381679	0.266735	0.232789	3907	tags=67%, list=32%, signal=46%	9563/1392/8912/650/1585/3283/5978/3291/54361/653/1609/3284	GO_BP	H6PD/CRH/CACNA1H/BMP2/CYP11B2/HSD3B1/REST/HSD11B2/WNT4/BMP5/DGKQ/HSD3B2
GO:0043292	contractile fiber	191	0.338885	1.58634	0.00636943	0.0698626	0.0537079	2781	tags=32%, list=22%, signal=26%	1471/2316/3728/10398/5339/81/226/3611/64236/7171/29780/9260/2275/9997/8878/88/1465/832/2280/10273/11155/8557/274/6271/8735/6261/58529/7136/286/779/11346/11344/26287/4632/59/776/4607/4660/493/58/859/8851/4654/7140/4636/4313/4625/7135/26548/70/2023/8789/27302/775/3315/4635/7138/7139/3620/6385/6521/7168	GO_CC	CST3/FLNA/JUP/MYL9/PLEC/ACTN4/ALDOA/ILK/PDLIM2/TPM4/PARVB/PDLIM7/FHL3/SCO2/SQSTM1/ACTN2/CSRP1/CAPZB/FKBP1A/STUB1/LDB3/TCAP/BIN1/S100A1/MYH13/RYR1/MYOZ1/TNNI2/ANK1/CACNA1S/SYNPO/TWF2/ANKRD2/MYL1/ACTA2/CACNA1D/MYBPC3/PPP1R12B/ATP2B4/ACTA1/CAV3/CDK5R1/MYOD1/TNNT3/MYL5/MMP2/MYH7/TNNI1/ITGB1BP2/ACTC1/ENO1/FBP2/BMP10/CACNA1C/HSPB1/MYL4/TNNT1/TNNT2/IDO1/SDC4/SLC4A1/TPM1
GO:0035307	positive regulation of protein dephosphorylation	34	0.449434	1.58584	0.00879765	0.138712	0.121059	741	tags=21%, list=6%, signal=19%	7040/5580/23645/65018/5524/10288/5528	GO_BP	TGFB1/PRKCD/PPP1R15A/PINK1/PTPA/LILRB2/PPP2R5D
GO:0098914	membrane repolarization during atrial cardiac muscle cell action potential	6	0.768323	1.58413	0.0230415	0.210761	0.183938	1620	tags=50%, list=13%, signal=43%	2316/3762/3760	GO_BP	FLNA/KCNJ5/KCNJ3
GO:0016298	lipase activity	88	0.380936	1.58408	0.00373134	0.0991023	0.0851082	1897	tags=27%, list=15%, signal=23%	23646/10908/1066/58986/57104/6352/3162/81544/846/8398/2166/5331/5338/5335/1133/11313/5330/11343/5333/51365/26279/3991/63874/23236	GO_MF	PLD3/PNPLA6/CES1/TMEM8A/PNPLA2/CCL5/HMOX1/GDPD5/CASR/PLA2G6/FAAH/PLCB3/PLD2/PLCG1/CHRM5/LYPLA2/PLCB2/MGLL/PLCD1/PLA1A/PLA2G2D/LIPE/ABHD4/PLCB1
GO:0012510	trans-Golgi network transport vesicle membrane	13	0.610082	1.58345	0.0307329	0.139272	0.107067	1508	tags=38%, list=12%, signal=34%	4900/8906/1212/8218/1211	GO_CC	NRGN/AP1G2/CLTB/CLTCL1/CLTA
GO:0060579	ventral spinal cord interneuron fate commitment	9	0.671484	1.58323	0.026699	0.228041	0.199019	2458	tags=67%, list=20%, signal=53%	2736/8022/2737/429/2128/5080	GO_BP	GLI2/LHX3/GLI3/ASCL1/EVX1/PAX6
GO:0060581	cell fate commitment involved in pattern specification	9	0.671484	1.58323	0.026699	0.228041	0.199019	2458	tags=67%, list=20%, signal=53%	2736/8022/2737/429/2128/5080	GO_BP	GLI2/LHX3/GLI3/ASCL1/EVX1/PAX6
GO:0006707	cholesterol catabolic process	11	0.629186	1.58258	0.0349127	0.25709	0.224372	1838	tags=55%, list=15%, signal=47%	1593/348/4504/9784/949/10858	GO_BP	CYP27A1/APOE/MT3/SNX17/SCARB1/CYP46A1
GO:0016127	sterol catabolic process	11	0.629186	1.58258	0.0349127	0.25709	0.224372	1838	tags=55%, list=15%, signal=47%	1593/348/4504/9784/949/10858	GO_BP	CYP27A1/APOE/MT3/SNX17/SCARB1/CYP46A1
GO:0140312	cargo adaptor activity	14	0.585197	1.58238	0.0382775	0.255348	0.219291	1390	tags=43%, list=11%, signal=38%	8906/161/1175/113419/1173/26119	GO_MF	AP1G2/AP2A2/AP2S1/TEX261/AP2M1/LDLRAP1
GO:0040036	regulation of fibroblast growth factor receptor signaling pathway	20	0.512788	1.58204	0.040404	0.269597	0.235286	3921	tags=65%, list=32%, signal=45%	7057/25865/90993/860/2817/80199/63978/2247/81848/9982/10252/54361/2625	GO_BP	THBS1/PRKD2/CREB3L1/RUNX2/GPC1/FUZ/PRDM14/FGF2/SPRY4/FGFBP1/SPRY1/WNT4/GATA3
GO:0034310	primary alcohol catabolic process	13	0.591916	1.58113	0.0320197	0.247573	0.216066	1592	tags=31%, list=13%, signal=27%	221/6817/217/6799	GO_BP	ALDH3B1/SULT1A1/ALDH2/SULT1A2
GO:0106070	regulation of adenylate cyclase-activating G protein-coupled receptor signaling pathway	9	0.670494	1.5809	0.026699	0.228041	0.199019	2141	tags=56%, list=17%, signal=46%	2771/2931/4987/493/5578	GO_BP	GNAI2/GSK3A/OPRL1/ATP2B4/PRKCA
GO:0019062	virion attachment to host cell	10	0.647142	1.58075	0.0320988	0.247573	0.216066	2151	tags=50%, list=17%, signal=41%	975/3383/5819/2621/5818	GO_BP	CD81/ICAM1/NECTIN2/GAS6/NECTIN1
GO:0043394	proteoglycan binding	36	0.457733	1.57992	0.0235294	0.197751	0.169827	2538	tags=50%, list=20%, signal=40%	7057/4035/51816/5792/8646/4811/348/566/375790/10468/2220/26279/5764/50509/9037/3273/3673/5802	GO_MF	THBS1/LRP1/ADA2/PTPRF/CHRD/NID1/APOE/AZU1/AGRN/FST/FCN2/PLA2G2D/PTN/COL5A3/SEMA5A/HRG/ITGA2/PTPRS
GO:0042749	regulation of circadian sleep/wake cycle	18	0.536189	1.5792	0.0381679	0.266735	0.232789	3538	tags=50%, list=29%, signal=36%	5730/134/4544/1392/2691/3737/1813/2692/3062	GO_BP	PTGDS/ADORA1/MTNR1B/CRH/GHRH/KCNA2/DRD2/GHRHR/HCRTR2
GO:2000107	negative regulation of leukocyte apoptotic process	41	0.429928	1.57835	0.0118343	0.159853	0.139509	2753	tags=39%, list=22%, signal=30%	10859/3665/6352/972/3707/2207/26155/171558/2621/4282/2693/6363/6366/3059/3620/1236	GO_BP	LILRB1/IRF7/CCL5/CD74/ITPKB/FCER1G/NOC2L/PTCRA/GAS6/MIF/GHSR/CCL19/CCL21/HCLS1/IDO1/CCR7
GO:0030301	cholesterol transport	67	0.392844	1.57825	0.0109489	0.154398	0.134748	3005	tags=42%, list=24%, signal=32%	1066/1191/706/4792/27183/2874/4035/10347/7376/4790/10948/6721/348/26119/20/949/337/55937/10162/80765/5360/6469/1645/64137/335/5444/336/4040	GO_BP	CES1/CLU/TSPO/NFKBIA/VPS4A/GPS2/LRP1/ABCA7/NR1H2/NFKB1/STARD3/SREBF2/APOE/LDLRAP1/ABCA2/SCARB1/APOA4/APOM/LPCAT3/STARD5/PLTP/SHH/AKR1C1/ABCG4/APOA1/PON1/APOA2/LRP6
GO:0006884	cell volume homeostasis	25	0.480621	1.578	0.0246575	0.219608	0.191659	2112	tags=44%, list=17%, signal=37%	1201/56996/59341/10723/6559/118/6343/6560/1874/6344/2784	GO_BP	CLN3/SLC12A9/TRPV4/SLC12A7/SLC12A3/ADD1/SCT/SLC12A4/E2F4/SCTR/GNB3
GO:0035815	positive regulation of renal sodium excretion	13	0.590726	1.57795	0.0320197	0.247573	0.216066	3644	tags=54%, list=29%, signal=38%	2771/4881/4879/1813/552/1906/5020	GO_BP	GNAI2/NPR1/NPPB/DRD2/AVPR1A/EDN1/OXT
GO:0032930	positive regulation of superoxide anion generation	19	0.520598	1.57762	0.0397022	0.268637	0.234449	236	tags=26%, list=2%, signal=26%	7040/2771/5580/2950/3689	GO_BP	TGFB1/GNAI2/PRKCD/GSTP1/ITGB2
GO:0098948	intrinsic component of postsynaptic specialization membrane	56	0.417676	1.57704	0.0123839	0.093705	0.0720371	4678	tags=59%, list=38%, signal=37%	81926/78999/27092/22883/2902/2901/9127/152/2558/1000/1144/2554/5802/5800/1145/3361/1948/1949/2561/10369/22865/57053/107/9746/2903/3752/2895/2741/1141/1630/1140/26045/10368	GO_CC	ABHD17A/LRFN4/CACNG4/CLSTN1/GRIN1/GRIK5/P2RX6/ADRA2C/GABRA5/CDH2/CHRND/GABRA1/PTPRS/PTPRO/CHRNE/HTR5A/EFNB2/EFNB3/GABRB2/CACNG2/SLITRK3/CHRNA10/ADCY1/CLSTN3/GRIN2A/KCND3/GRID2/GLRA1/CHRNB2/DCC/CHRNB1/LRRTM2/CACNG3
GO:0006814	sodium ion transport	178	0.337542	1.57698	0.0060241	0.121069	0.105661	3357	tags=39%, list=27%, signal=29%	53827/207/81/1785/5349/53826/7226/124565/80024/8911/6548/5025/54997/6559/8913/6528/6337/53373/5348/6538/23072/6536/6569/6520/493/859/25769/486/154/8884/6326/8912/40/6568/9033/9058/1272/525/6543/6336/6535/9368/57731/51297/9962/6338/5581/479/6339/26249/26266/55515/6553/1813/23327/41/1760/5318/6549/6532/6324/1482/6550/6554/4842/53822/8671/6534/496	GO_BP	FXYD5/AKT1/ACTN4/DNM2/FXYD3/FXYD6/TRPM2/SLC38A10/SLC8B1/CACNA1I/SLC9A1/P2RX4/TESC/SLC12A3/CACNA1G/SLC5A5/SCNN1A/TPCN1/FXYD1/SLC6A11/HECW1/SLC6A9/SLC34A1/SLC3A2/ATP2B4/CAV3/SLC24A2/FXYD2/ADRB2/SLC5A6/SCN2A/CACNA1H/ASIC2/SLC17A1/PKD2L1/SLC13A2/CNTN1/ATP6V1B1/SLC8A2/SCN10A/SLC6A8/SLC9A3R1/SPTBN4/BPIFA1/SLC23A2/SCNN1B/PRKCE/ATP12A/SCNN1D/KLHL3/SLC13A4/ASIC4/SLC9A5/DRD2/NEDD4L/ASIC1/DMPK/PKP2/SLC9A2/S…
GO:0005859	muscle myosin complex	15	0.587536	1.57683	0.0343137	0.145345	0.111736	3570	tags=53%, list=29%, signal=38%	10398/8735/4632/4636/4625/4634/4626/140465	GO_CC	MYL9/MYH13/MYL1/MYL5/MYH7/MYL3/MYH8/MYL6B
GO:0005912	adherens junction	133	0.346131	1.5768	0.00480769	0.061686	0.047422	2654	tags=31%, list=21%, signal=24%	7791/7094/3728/2319/11007/4627/64236/8751/6282/9260/23396/60/4771/6904/10211/421/7422/5819/59341/10188/11155/5499/57669/23616/118/11187/4643/10298/3875/1009/1000/11135/5818/5317/2043/10458/23650/10397/4851/57731/9265	GO_CC	ZYX/TLN1/JUP/FLOT2/CCDC85B/MYH9/PDLIM2/ADAM15/S100A11/PDLIM7/PIP5K1C/ACTB/NF2/TBCD/FLOT1/ARVCF/VEGFA/NECTIN2/TRPV4/TNK2/LDB3/PPP1CA/EPB41L5/SH3BP1/ADD1/PKP3/MYO1E/PAK4/KRT18/CDH11/CDH2/CDC42EP1/NECTIN1/PKP1/EPHA4/BAIAP2/TRIM29/NDRG1/NOTCH1/SPTBN4/CYTH3
GO:1990440	positive regulation of transcription from RNA polymerase II promoter in response to endoplasmic reticulum stress	10	0.645417	1.57654	0.0320988	0.247573	0.216066	1857	tags=50%, list=15%, signal=43%	7157/90993/1388/1051/1649	GO_BP	TP53/CREB3L1/ATF6B/CEBPB/DDIT3
GO:0071805	potassium ion transmembrane transport	153	0.346574	1.57648	0.00512821	0.111974	0.0977232	4284	tags=52%, list=35%, signal=34%	2316/7531/1785/56996/26251/3785/88/6548/8514/3754/54207/3762/10723/4878/11194/274/6559/3787/3763/11060/8811/3779/3792/7881/6560/3760/776/3782/4544/859/3739/25769/486/10242/9033/3744/56659/6833/9132/5999/3756/102723475/3737/479/10089/6553/23327/6549/30819/9992/3786/6550/3749/496/6616/150160/6507/610/23630/482/3780/3765/1908/845/9722/57468/4734/477/1804/3764/6844/495/3752/3778/3736/30820/27094/1695…	GO_BP	FLNA/YWHAE/DNM2/SLC12A9/KCNG2/KCNQ2/ACTN2/SLC9A1/KCNAB2/KCNF1/KCNK10/KCNJ5/SLC12A7/NPPA/ABCB8/BIN1/SLC12A3/KCNS1/KCNJ6/WWP2/GALR2/KCNMB1/KEL/KCNAB1/SLC12A4/KCNJ3/CACNA1D/KCNN3/MTNR1B/CAV3/KCNA4/SLC24A2/FXYD2/KCNMB2/PKD2L1/KCNA10/KCNK13/ABCC8/KCNQ4/RGS4/KCNH1/KCNE1/KCNA2/ATP12A/KCNK7/SLC9A5/NEDD4L/SLC9A2/KCNIP2/KCNE2/KCNQ3/SLC9A3/KCNC4/ATP4B/SNAP25/CCT8L2/SLC1A3/HCN2/KCNE5/ATP1B2/KCNN1/KCNJ9/EDN3/…
GO:0030881	beta-2-microglobulin binding	7	0.730781	1.57629	0.0204082	0.178359	0.153173	3320	tags=86%, list=27%, signal=63%	2217/912/3134/3077/3133/3105	GO_MF	FCGRT/CD1D/HLA-F/HFE/HLA-E/HLA-A
GO:0048365	Rac GTPase binding	60	0.40261	1.57593	0.00316456	0.0991023	0.0851082	1786	tags=28%, list=14%, signal=24%	2316/752/5585/396/393/4296/9181/23647/26999/9844/398/23616/92154/3706/6792/55114/10160	GO_MF	FLNA/FMNL1/PKN1/ARHGDIA/ARHGAP4/MAP3K11/ARHGEF2/ARFIP2/CYFIP2/ELMO1/ARHGDIG/SH3BP1/MTSS1L/ITPKA/CDKL5/ARHGAP17/FARP1
GO:1900274	regulation of phospholipase C activity	44	0.423476	1.57591	0.00928793	0.143142	0.124925	3309	tags=43%, list=27%, signal=32%	728/5031/5335/3265/5330/1902/636/8698/11331/9170/4916/5156/1956/5159/2769/2247/2099/27/10316	GO_BP	C5AR1/P2RY6/PLCG1/HRAS/PLCB2/LPAR1/BICD1/S1PR4/PHB2/LPAR2/NTRK3/PDGFRA/EGFR/PDGFRB/GNA15/FGF2/ESR1/ABL2/NMUR1
GO:0048041	focal adhesion assembly	72	0.389748	1.57577	0.00803213	0.135648	0.118385	2856	tags=40%, list=23%, signal=31%	7057/4035/2185/8861/54828/88/6548/7422/6714/57669/2039/9344/7205/11170/9647/8394/29984/94/79834/5170/347/8829/3273/89/3673/596/7010/6385/613	GO_BP	THBS1/LRP1/PTK2B/LDB1/BCAS3/ACTN2/SLC9A1/VEGFA/SRC/EPB41L5/DMTN/TAOK2/TRIP6/FAM107A/PPM1F/PIP5K1A/RHOD/ACVRL1/PEAK1/PDPK1/APOD/NRP1/HRG/ACTN3/ITGA2/BCL2/TEK/SDC4/BCR
GO:0001917	photoreceptor inner segment	47	0.427502	1.57563	0.0143678	0.101169	0.0777749	3610	tags=40%, list=29%, signal=29%	1785/10083/11190/407/6010/25861/25769/2987/2979/2779/3623/10518/5957/6247/4842/6616/7287/79955/482	GO_CC	DNM2/USH1C/CEP250/ARR3/RHO/WHRN/SLC24A2/GUK1/GUCA1B/GNAT1/INHA/CIB2/RCVRN/RS1/NOS1/SNAP25/TULP1/PDZD7/ATP1B2
GO:0043533	inositol 1,3,4,5 tetrakisphosphate binding	5	0.824565	1.57507	0.0133929	0.150827	0.129529	1270	tags=60%, list=10%, signal=54%	127833/3710/11033	GO_MF	SYT2/ITPR3/ADAP1
GO:0022839	ion gated channel activity	23	0.516972	1.57493	0.0300546	0.222579	0.191149	4645	tags=65%, list=37%, signal=41%	9725/3779/3782/10242/40/9033/41/1179/150160/3780/54795/3778/27094/3783/80036	GO_MF	TMEM63A/KCNMB1/KCNN3/KCNMB2/ASIC2/PKD2L1/ASIC1/CLCA1/CCT8L2/KCNN1/TRPM4/KCNMA1/KCNMB3/KCNN4/TRPM3
GO:0090030	regulation of steroid hormone biosynthetic process	11	0.625857	1.57421	0.0349127	0.25709	0.224372	3866	tags=82%, list=31%, signal=56%	5447/9563/654/650/1181/5978/54361/653/1609	GO_BP	POR/H6PD/BMP6/BMP2/CLCN2/REST/WNT4/BMP5/DGKQ
GO:0030574	collagen catabolic process	42	0.430255	1.57317	0.00917431	0.142168	0.124075	393	tags=14%, list=3%, signal=14%	1471/1509/64386/8751/5045/4326	GO_BP	CST3/CTSD/MMP25/ADAM15/FURIN/MMP17
GO:0048743	positive regulation of skeletal muscle fiber development	6	0.762747	1.57263	0.0299539	0.240825	0.210177	2637	tags=83%, list=21%, signal=66%	4654/6474/4618/596/4656	GO_BP	MYOD1/SHOX2/MYF6/BCL2/MYOG
GO:0006837	serotonin transport	20	0.509548	1.57204	0.0454545	0.281134	0.245355	3259	tags=50%, list=26%, signal=37%	5023/10859/2207/1392/3350/11255/6850/6532/3351/4842	GO_BP	P2RX1/LILRB1/FCER1G/CRH/HTR1A/HRH3/SYK/SLC6A4/HTR1B/NOS1
GO:0044057	regulation of system process	501	0.303149	1.57148	0.0163934	0.185932	0.162269	3812	tags=41%, list=31%, signal=30%	1890/2316/2771/7531/489/5023/3728/207/10398/2946/2548/1025/5349/7133/8877/53826/54434/3383/1312/2185/26251/2778/846/2859/3687/7376/6442/2539/126393/4881/9150/6548/5025/23467/27092/4000/2931/156/9921/22999/1621/3762/6714/4987/4878/22839/348/274/6271/6455/6261/8913/134/3710/4204/3625/146/7136/80763/5566/8530/2740/784/779/2902/785/2621/7068/85446/491/6343/5348/7067/3624/11343/4879/778/3760/776/4607/…	GO_BP	TYMP/FLNA/GNAI2/YWHAE/ATP2A3/P2RX1/JUP/AKT1/MYL9/GSTM2/GAA/CDK9/FXYD3/TNFRSF1B/SPHK1/FXYD6/SSH1/ICAM1/COMT/PTK2B/KCNG2/GNAS/CASR/GPR35/ITGAX/NR1H2/SGCA/G6PD/HSPB6/NPR1/CTDP1/SLC9A1/P2RX4/NPTXR/CACNG4/LMNA/GSK3A/GRK2/RNF10/RIMS1/DBH/KCNJ5/SRC/OPRL1/NPPA/DLGAP4/APOE/BIN1/S100A1/SH3GL1/RYR1/CACNA1G/ADORA1/ITPR3/MECP2/INHBB/ADRA1D/TNNI2/SPX/PRKACA/CST7/GLP1R/CACNB3/CACNA1S/GRIN1/CACNB4/GAS6/THRB/ZFHX…
GO:0033344	cholesterol efflux	38	0.436143	1.57143	0.0120482	0.160031	0.139665	2914	tags=47%, list=23%, signal=36%	1066/4792/2874/4035/10347/7376/6721/348/20/949/337/55937/5360/6469/64137/335/5444/336	GO_BP	CES1/NFKBIA/GPS2/LRP1/ABCA7/NR1H2/SREBF2/APOE/ABCA2/SCARB1/APOA4/APOM/PLTP/SHH/ABCG4/APOA1/PON1/APOA2
GO:0019730	antimicrobial humoral response	90	0.380534	1.57134	0.00434783	0.109634	0.0956814	4637	tags=61%, list=37%, signal=39%	1191/3934/4069/8398/5196/60343/5919/5650/566/1991/6374/1669/1672/6590/1755/5197/820/4589/5967/8993/7018/6280/11005/3273/3133/51297/8349/5068/5320/5645/2244/5646/1113/3105/5319/4057/6278/1671/25818/1511/9547/4283/354/5968/8344/8970/57115/5225/26525/653423/6357/5657/2920/81623/5266	GO_BP	CLU/LCN2/LYZ/PLA2G6/PF4/FAM3A/RARRES2/KLK7/AZU1/ELANE/CXCL5/DEFA4/DEFB1/SLPI/DMBT1/PF4V1/CAMP/MUC7/REG1A/PGLYRP1/TF/S100A9/SPINK5/HRG/HLA-E/BPIFA1/HIST2H2BE/REG3A/PLA2G2A/PRSS2/FGB/PRSS3/CHGA/HLA-A/PLA2G1B/LTF/S100A7/DEFA6/KLK5/CTSG/CXCL14/CXCL9/KLK3/REG1B/HIST1H2BE/HIST1H2BJ/PGLYRP4/PGC/IL36RN/SPAG11A/CCL13/PRTN3/CXCL2/DEFB126/PI3
GO:0072562	blood microparticle	90	0.372039	1.56887	0.00390625	0.061686	0.047422	3927	tags=46%, list=32%, signal=31%	7040/5216/1191/2022/3674/72/60/2934/348/3698/3700/259/2220/337/58/710/325/7018/70/3273/5340/3263/10518/335/6521/733/718/5444/336/2244/116285/5004/4478/715/3305/51686/1370/713/197/3046/3697	GO_CC	TGFB1/PFN1/CLU/ENG/ITGA2B/ACTG2/ACTB/GSN/APOE/ITIH2/ITIH4/AMBP/FCN2/APOA4/ACTA1/SERPING1/APCS/TF/ACTC1/HRG/PLG/HPX/CIB2/APOA1/SLC4A1/C8G/C3/PON1/APOA2/FGB/ACSM1/ORM1/MSN/C1R/HSPA1L/OAZ3/CPN2/C1QB/AHSG/HBE1/ITIH1
GO:0002281	macrophage activation involved in immune response	11	0.62324	1.56763	0.0349127	0.25709	0.224372	3710	tags=64%, list=30%, signal=45%	2896/22904/8291/5581/6850/3929/7305	GO_BP	GRN/SBNO2/DYSF/PRKCE/SYK/LBP/TYROBP
GO:0071402	cellular response to lipoprotein particle stimulus	30	0.45368	1.56755	0.0137363	0.168928	0.147429	1102	tags=30%, list=9%, signal=27%	207/1066/975/3689/846/2207/6721/4615/348	GO_BP	AKT1/CES1/CD81/ITGB2/CASR/FCER1G/SREBF2/MYD88/APOE
GO:0048875	chemical homeostasis within a tissue	10	0.641609	1.56724	0.0320988	0.247573	0.216066	3372	tags=60%, list=27%, signal=44%	1512/7422/57333/79888/221395/9455	GO_BP	CTSH/VEGFA/RCN3/LPCAT1/ADGRF5/HOMER2
GO:0007009	plasma membrane organization	80	0.381102	1.56697	0.00833333	0.135948	0.118647	2763	tags=35%, list=22%, signal=27%	207/5580/1191/4627/1785/1201/23207/215/10347/10211/2934/274/5864/53947/92154/8291/57716/859/55113/745/10458/6280/30846/10397/9368/309/6521/367	GO_BP	AKT1/PRKCD/CLU/MYH9/DNM2/CLN3/PLEKHM2/ABCD1/ABCA7/FLOT1/GSN/BIN1/RAB3A/A4GALT/MTSS1L/DYSF/PRX/CAV3/XKR8/MYRF/BAIAP2/S100A9/EHD2/NDRG1/SLC9A3R1/ANXA6/SLC4A1/AR
GO:0030036	actin cytoskeleton organization	556	0.299925	1.56664	0.0212766	0.204106	0.17813	3206	tags=37%, list=26%, signal=29%	2316/7791/752/391/7094/396/10093/2242/254102/5580/388/5216/116985/65108/81/7408/51466/11151/57175/822/226/10163/27183/3611/4627/1265/50488/1436/64236/7171/3055/29780/64780/5829/9948/9260/54961/23396/3996/9051/54434/2275/29109/3383/1072/4035/11188/2185/11132/7226/9181/50853/29108/54828/88/5880/1465/23647/9826/832/6548/60/3265/4771/8558/6709/9322/64223/26999/2934/10083/79585/9844/116986/59341/2314/…	GO_BP	FLNA/ZYX/FMNL1/RHOG/TLN1/ARHGDIA/ARPC4/FES/EHBP1L1/PRKCD/RHOB/PFN1/ARAP1/MARCKSL1/ACTN4/VASP/EVL/CORO1A/CORO1B/CAPG/ALDOA/WASF2/VPS4A/ILK/MYH9/CNN2/MINK1/CSF1R/PDLIM2/TPM4/HCK/PARVB/MICAL1/PXN/WDR1/PDLIM7/SSH3/PIP5K1C/LLGL1/PSTPIP1/SSH1/FHL3/FHOD1/ICAM1/CFL1/LRP1/NISCH/PTK2B/CAPN10/TRPM2/ARHGEF2/VILL/PYCARD/BCAS3/ACTN2/RAC2/CSRP1/ARFIP2/ARHGEF11/CAPZB/SLC9A1/ACTB/HRAS/NF2/CDK10/SPTAN1/TRIP10/MLST…
GO:0032418	lysosome localization	65	0.39247	1.56639	0.0111111	0.154878	0.135168	1800	tags=34%, list=15%, signal=29%	6813/2242/4627/10013/2268/3162/23207/2647/3596/5880/2207/7942/3566/54785/4878/79803/5864/2624/7462/79036/56848/30817	GO_BP	STXBP2/FES/MYH9/HDAC6/FGR/HMOX1/PLEKHM2/BLOC1S1/IL13/RAC2/FCER1G/TFEB/IL4R/BORCS6/NPPA/HPS6/RAB3A/GATA2/LAT2/KXD1/SPHK2/ADGRE2
GO:0019674	NAD metabolic process	43	0.42627	1.56629	0.00934579	0.143251	0.12502	2531	tags=42%, list=20%, signal=33%	5315/7157/3101/7167/55191/226/2821/230/5211/3607/3098/5313/5224/2645/2023/89/26330/2819	GO_BP	PKM/TP53/HK3/TPI1/NADSYN1/ALDOA/GPI/ALDOC/PFKL/FOXK2/HK1/PKLR/PGAM2/GCK/ENO1/ACTN3/GAPDHS/GPD1
GO:0010752	regulation of cGMP-mediated signaling	13	0.585946	1.56518	0.0344828	0.255704	0.223162	4256	tags=77%, list=34%, signal=51%	7057/2185/4881/4878/4544/10900/50940/79849/5138/10846	GO_BP	THBS1/PTK2B/NPR1/NPPA/MTNR1B/RUNDC3A/PDE11A/PDZD3/PDE2A/PDE10A
GO:0085029	extracellular matrix assembly	38	0.434348	1.56497	0.0120482	0.160031	0.139665	5142	tags=63%, list=41%, signal=37%	7040/5768/23187/7148/8985/2621/1278/4851/3549/4054/4088/10266/30008/4239/3914/10516/60484/7837/11117/3912/3036/4015/55512/4629	GO_BP	TGFB1/QSOX1/PHLDB1/TNXB/PLOD3/GAS6/COL1A2/NOTCH1/IHH/LTBP3/SMAD3/RAMP2/EFEMP2/MFAP4/LAMB3/FBLN5/HAPLN2/PXDN/EMILIN1/LAMB1/HAS1/LOX/SMPD3/MYH11
GO:0031701	angiotensin receptor binding	8	0.693813	1.56488	0.0300231	0.222579	0.191149	142	tags=38%, list=1%, signal=37%	409/116985/7297	GO_MF	ARRB2/ARAP1/TYK2
GO:0030547	receptor inhibitor activity	20	0.534786	1.56361	0.0294906	0.222579	0.191149	4464	tags=60%, list=36%, signal=38%	6352/4061/27121/10468/10068/27120/3547/3557/10816/26525/7837/22943	GO_MF	CCL5/LY6E/DKK4/FST/IL18BP/DKKL1/IGSF1/IL1RN/SPINT3/IL36RN/PXDN/DKK1
GO:0051216	cartilage development	165	0.339801	1.56342	0.00546448	0.114807	0.100196	3963	tags=48%, list=32%, signal=33%	7040/5447/649/2778/11173/2101/7076/7045/2658/1302/5916/59341/4209/202018/633/5595/1116/1746/860/864/7704/1893/51222/50515/7067/7059/2736/2251/2121/3200/654/94/2737/5970/353500/6474/7481/5745/8817/8538/65992/650/27302/3373/176/3491/3549/309/7480/5914/6615/655/5081/2247/3221/4192/4781/4040/8692/4146/658/4856/4017/1277/659/7477/265/3213/9321/4086/1906/7482/4054/9464/11061/653/8200/4088/579/9421	GO_BP	TGFB1/POR/BMP1/GNAS/ADAMTS7/ESRRA/TIMP1/TGFBI/GDF2/COL11A2/RARG/TRPV4/MEF2D/TAPT1/BGN/MAPK3/CHI3L1/DLX2/RUNX2/RUNX3/ZBTB16/ECM1/ZNF219/CHST11/THRA/THBS3/GLI2/FGF6/EVC/HOXA3/BMP6/ACVRL1/GLI3/RELA/BMP8A/SHOX2/WNT11/PTH1R/FGF18/BARX2/DDRGK1/BMP2/BMP10/HYAL1/ACAN/CYR61/IHH/ANXA6/WNT10B/RARA/SNAI1/BMP7/PAX7/FGF2/HOXC4/MDK/NFIB/LRP6/HYAL2/MATN1/BMPR1B/NOV/LOXL2/COL1A1/BMPR2/WNT7B/AMELX/HOXB3/TRIP11/SMA…
GO:0021514	ventral spinal cord interneuron differentiation	11	0.621409	1.56302	0.0349127	0.25709	0.224372	2458	tags=64%, list=20%, signal=51%	2624/2736/8022/2737/429/2128/5080	GO_BP	GATA2/GLI2/LHX3/GLI3/ASCL1/EVX1/PAX6
GO:0035754	B cell chemotaxis	7	0.729489	1.56235	0.0240964	0.215517	0.18809	1479	tags=43%, list=12%, signal=38%	2185/6375/2621	GO_BP	PTK2B/XCL1/GAS6
GO:0051220	cytoplasmic sequestering of protein	19	0.515333	1.56167	0.044665	0.277875	0.242512	1811	tags=42%, list=15%, signal=36%	2316/28952/4792/9817/4794/1627/4796/4793	GO_BP	FLNA/CCDC22/NFKBIA/KEAP1/NFKBIE/DBN1/TONSL/NFKBIB
GO:0002580	regulation of antigen processing and presentation of peptide or polysaccharide antigen via MHC class II	5	0.793961	1.56164	0.025974	0.225401	0.196716	516	tags=40%, list=4%, signal=38%	7057/29108	GO_BP	THBS1/PYCARD
GO:0033612	receptor serine/threonine kinase binding	23	0.512573	1.56153	0.0355191	0.24327	0.208918	3818	tags=57%, list=31%, signal=39%	29108/6714/4838/4091/3624/654/353500/650/27302/655/2661/653/2840	GO_MF	PYCARD/SRC/NODAL/SMAD6/INHBA/BMP6/BMP8A/BMP2/BMP10/BMP7/GDF9/BMP5/GPR17
GO:0071801	regulation of podosome assembly	13	0.584398	1.56105	0.0344828	0.255704	0.223162	987	tags=38%, list=8%, signal=35%	3055/9181/2934/6714/7124	GO_BP	HCK/ARHGEF2/GSN/SRC/TNF
GO:0060402	calcium ion transport into cytosol	135	0.351685	1.56099	0.00490196	0.111607	0.0974037	2901	tags=36%, list=23%, signal=28%	5777/920/11151/2946/5031/2185/22821/7226/3596/578/80024/5335/5371/5025/2280/51393/9001/59341/6375/2056/6261/57192/5026/3710/5566/54923/53373/784/2902/493/1649/25769/2905/930/10268/5144/5170/6363/3064/6366/775/6543/1535/596/1236/5581/2247/3932/1813	GO_BP	PTPN6/CD4/CORO1A/GSTM2/P2RY6/PTK2B/RASA3/TRPM2/IL13/BAK1/SLC8B1/PLCG1/PML/P2RX4/FKBP1A/TRPV2/HAP1/TRPV4/XCL1/EPO/RYR1/MCOLN1/P2RX5/ITPR3/PRKACA/LIME1/TPCN1/CACNB3/GRIN1/ATP2B4/DDIT3/SLC24A2/GRIN2C/CD19/RAMP3/PDE4D/PDPK1/CCL19/HTT/CCL21/CACNA1C/SLC8A2/CYBA/BCL2/CCR7/PRKCE/FGF2/LCK/DRD2
GO:0032928	regulation of superoxide anion generation	22	0.501012	1.56082	0.027933	0.232701	0.203086	236	tags=23%, list=2%, signal=22%	7040/2771/5580/2950/3689	GO_BP	TGFB1/GNAI2/PRKCD/GSTP1/ITGB2
GO:1904352	positive regulation of protein catabolic process in the vacuole	5	0.793244	1.56023	0.025974	0.225401	0.196716	397	tags=40%, list=3%, signal=39%	975/4035	GO_BP	CD81/LRP1
GO:0030016	myofibril	181	0.334666	1.55986	0.00598802	0.0670916	0.0515777	2781	tags=31%, list=22%, signal=25%	2316/3728/10398/5339/81/226/3611/64236/7171/29780/9260/2275/9997/8878/88/1465/832/2280/10273/11155/8557/274/6271/8735/6261/58529/7136/286/779/11346/11344/26287/4632/776/4607/4660/493/58/859/4654/7140/4313/4625/7135/26548/70/2023/8789/27302/775/3315/4635/7138/7139/6385/6521/7168	GO_CC	FLNA/JUP/MYL9/PLEC/ACTN4/ALDOA/ILK/PDLIM2/TPM4/PARVB/PDLIM7/FHL3/SCO2/SQSTM1/ACTN2/CSRP1/CAPZB/FKBP1A/STUB1/LDB3/TCAP/BIN1/S100A1/MYH13/RYR1/MYOZ1/TNNI2/ANK1/CACNA1S/SYNPO/TWF2/ANKRD2/MYL1/CACNA1D/MYBPC3/PPP1R12B/ATP2B4/ACTA1/CAV3/MYOD1/TNNT3/MMP2/MYH7/TNNI1/ITGB1BP2/ACTC1/ENO1/FBP2/BMP10/CACNA1C/HSPB1/MYL4/TNNT1/TNNT2/SDC4/SLC4A1/TPM1
GO:0015379	potassium:chloride symporter activity	9	0.668585	1.55956	0.026506	0.210574	0.180839	1600	tags=44%, list=13%, signal=39%	56996/10723/6559/6560	GO_MF	SLC12A9/SLC12A7/SLC12A3/SLC12A4
GO:0099188	postsynaptic cytoskeleton organization	10	0.638345	1.55926	0.0345679	0.256111	0.223517	1543	tags=40%, list=12%, signal=35%	10163/60/9118/1627	GO_BP	WASF2/ACTB/INA/DBN1
GO:1902262	apoptotic process involved in blood vessel morphogenesis	5	0.792636	1.55903	0.0281385	0.233173	0.203498	532	tags=40%, list=4%, signal=38%	6688/578	GO_BP	SPI1/BAK1
GO:0086065	cell communication involved in cardiac conduction	47	0.417576	1.55863	0.00990099	0.149061	0.130091	3686	tags=34%, list=30%, signal=24%	2316/3728/3762/8913/5566/3760/776/5144/775/6336/5318/6324/23630/482/54795/845	GO_BP	FLNA/JUP/KCNJ5/CACNA1G/PRKACA/KCNJ3/CACNA1D/PDE4D/CACNA1C/SCN10A/PKP2/SCN1B/KCNE5/ATP1B2/TRPM4/CASQ2
GO:0102991	myristoyl-CoA hydrolase activity	6	0.76057	1.55662	0.0272727	0.211869	0.181951	1691	tags=67%, list=14%, signal=58%	8398/11332/570/10005	GO_MF	PLA2G6/ACOT7/BAAT/ACOT8
GO:0061844	antimicrobial humoral immune response mediated by antimicrobial peptide	58	0.399215	1.55649	0.00714286	0.127906	0.111628	4571	tags=60%, list=37%, signal=38%	5196/60343/5650/1991/6374/1669/1672/5197/820/4589/5967/8993/6280/11005/3273/51297/8349/5068/5319/4057/6278/1671/25818/9547/4283/354/5968/8344/8970/57115/5225/653423/6357/2920/81623	GO_BP	PF4/FAM3A/KLK7/ELANE/CXCL5/DEFA4/DEFB1/PF4V1/CAMP/MUC7/REG1A/PGLYRP1/S100A9/SPINK5/HRG/BPIFA1/HIST2H2BE/REG3A/PLA2G1B/LTF/S100A7/DEFA6/KLK5/CXCL14/CXCL9/KLK3/REG1B/HIST1H2BE/HIST1H2BJ/PGLYRP4/PGC/SPAG11A/CCL13/CXCL2/DEFB126
GO:0070100	negative regulation of chemokine-mediated signaling pathway	7	0.726412	1.55576	0.0240964	0.215517	0.18809	1612	tags=57%, list=13%, signal=50%	6352/6586/10019/11240	GO_BP	CCL5/SLIT3/SH2B3/PADI2
GO:0006935	chemotaxis	538	0.297869	1.55514	0.0192308	0.199401	0.174025	3660	tags=41%, list=30%, signal=30%	7040/63940/1890/391/7249/2242/1441/5580/409/23654/7408/51466/11151/57175/6352/2950/3689/1436/9046/7057/728/972/9260/23396/25865/4035/23129/23765/2185/23053/51157/7226/846/8398/5196/4684/1796/64218/80024/5880/682/2207/5919/5335/5025/6586/3265/10381/2051/6709/1944/11313/7422/59341/6714/3603/6375/57556/2050/1902/2155/811/566/5595/9638/1991/6374/10663/2596/4485/6608/2817/11251/8291/6356/2621/6369/690…	GO_BP	TGFB1/GPSM3/TYMP/RHOG/TSC2/FES/CSF3R/PRKCD/ARRB2/PLXNB2/VASP/EVL/CORO1A/CORO1B/CCL5/GSTP1/ITGB2/CSF1R/DOK2/THBS1/C5AR1/CD74/PDLIM7/PIP5K1C/PRKD2/LRP1/PLXND1/IL17RA/PTK2B/ZSWIM8/ZNF580/TRPM2/CASR/PLA2G6/PF4/NCAM1/DOK1/SEMA4A/SLC8B1/RAC2/BSG/FCER1G/RARRES2/PLCG1/P2RX4/SLIT3/HRAS/TUBB3/EPHB6/SPTAN1/EFNA3/LYPLA2/VEGFA/TRPV4/SRC/IL16/XCL1/SEMA6A/EPHB4/LPAR1/F7/CALR/AZU1/MAPK3/FEZ1/ELANE/CXCL5/CXCR6/GA…
GO:0045178	basal part of cell	58	0.404627	1.55468	0.0123457	0.093705	0.0720371	3620	tags=52%, list=29%, signal=37%	975/6510/23428/23187/3077/8140/26119/7439/6536/6520/10998/1956/8884/4233/5967/7018/4640/362/9132/3673/7010/9962/4486/4641/1364/659/6507/2065/3680/1906	GO_CC	CD81/SLC1A5/SLC7A8/PHLDB1/HFE/SLC7A5/LDLRAP1/BEST1/SLC6A9/SLC3A2/SLC27A5/EGFR/SLC5A6/MET/REG1A/TF/MYO1A/AQP5/KCNQ4/ITGA2/TEK/SLC23A2/MST1R/MYO1C/CLDN4/BMPR2/SLC1A3/ERBB3/ITGA9/EDN1
GO:0004683	calmodulin-dependent protein kinase activity	23	0.510318	1.55466	0.0382514	0.255348	0.219291	4523	tags=74%, list=36%, signal=47%	8536/7867/2185/5261/9261/3706/816/815/79012/5260/10645/814/5255/8569/818/5256/57172	GO_MF	CAMK1/MAPKAPK3/PTK2B/PHKG2/MAPKAPK2/ITPKA/CAMK2B/CAMK2A/CAMKV/PHKG1/CAMKK2/CAMK4/PHKA1/MKNK1/CAMK2G/PHKA2/CAMK1G
GO:0043129	surfactant homeostasis	8	0.690449	1.55465	0.0266344	0.228041	0.199019	3008	tags=62%, list=24%, signal=47%	1512/7422/57333/79888/221395	GO_BP	CTSH/VEGFA/RCN3/LPCAT1/ADGRF5
GO:0032963	collagen metabolic process	95	0.368704	1.55451	0.00806452	0.135924	0.118626	2741	tags=32%, list=22%, signal=25%	7040/1471/1509/409/64386/2022/8751/7431/5045/4326/10536/90993/23371/7148/8985/64175/57333/4325/7349/4313/5184/9509/1278/3673/3549/9902/1305/5159/57332/5653	GO_BP	TGFB1/CST3/CTSD/ARRB2/MMP25/ENG/ADAM15/VIM/FURIN/MMP17/P3H3/CREB3L1/TNS2/TNXB/PLOD3/P3H1/RCN3/MMP16/UCN/MMP2/PEPD/ADAMTS2/COL1A2/ITGA2/IHH/MRC2/COL13A1/PDGFRB/CBX8/KLK6
GO:0002291	T cell activation via T cell receptor contact with antigen bound to MHC molecule on antigen presenting cell	9	0.658707	1.55311	0.0291262	0.236959	0.206802	386	tags=44%, list=3%, signal=43%	10859/975/3683/3383	GO_BP	LILRB1/CD81/ITGAL/ICAM1
GO:0007187	G protein-coupled receptor signaling pathway, coupled to cyclic nucleotide second messenger	217	0.327421	1.55287	0.00689655	0.127406	0.111191	3620	tags=42%, list=29%, signal=31%	2316/2771/10163/2778/846/976/5196/7433/1816/1133/5739/3360/2931/4987/4158/10267/1902/134/2550/146/8811/2835/2642/8698/2740/3640/11251/2869/115/5064/776/9170/575/152/493/23566/30817/4544/2781/6753/2828/1129/222487/154/6344/79924/5745/10268/3274/5578/5144/3362/9294/3350/2779/3363/11255/1325/155/9368/4883/2691/2769/2827/112/26539/3361/7434/2914/1813/2692/5731/2774/151/2767/4852/9283/3351/4842/53637/…	GO_BP	FLNA/GNAI2/WASF2/GNAS/CASR/ADGRE5/PF4/VIPR1/DRD5/CHRM5/PTGIR/HTR4/GSK3A/OPRL1/MC2R/RAMP1/LPAR1/ADORA1/GABBR1/ADRA1D/GALR2/GPR12/GCGR/S1PR4/GLP1R/INSL3/PTGDR2/GRK5/ADCY9/PALM/CACNA1D/LPAR2/ADGRB1/ADRA2C/ATP2B4/LPAR3/ADGRE2/MTNR1B/GNAZ/SSTR3/GPR4/CHRM2/ADGRG3/ADRB2/SCTR/ADM2/PTH1R/RAMP3/HRH2/PRKCA/PDE4D/HTR6/S1PR2/HTR1A/GNAT1/HTR7/HRH3/CORT/ADRB3/SLC9A3R1/NPR3/GHRH/GNA15/GPR3/ADCY6/OR10H1/HTR5A/VIP…
GO:0010507	negative regulation of autophagy	66	0.388518	1.55229	0.0110701	0.154878	0.135168	1731	tags=33%, list=14%, signal=29%	7157/207/7249/706/5476/5768/11178/3162/1981/65018/6625/11180/80772/1611/26471/9638/3607/4504/2801/22933/3587/3834	GO_BP	TP53/AKT1/TSC2/TSPO/CTSA/QSOX1/LZTS1/HMOX1/EIF4G1/PINK1/SNRNP70/WDR6/CPTP/DAP/NUPR1/FEZ1/FOXK2/MT3/GOLGA2/SIRT2/IL10RA/KIF25
GO:0030057	desmosome	23	0.503776	1.55202	0.0325815	0.144122	0.110796	3377	tags=39%, list=27%, signal=29%	3728/7317/1041/11187/5317/5493/2125/5318/23254	GO_CC	JUP/UBA1/CDSN/PKP3/PKP1/PPL/EVPL/PKP2/KAZN
GO:0010757	negative regulation of plasminogen activation	6	0.752432	1.55137	0.0368664	0.262454	0.229053	275	tags=33%, list=2%, signal=33%	1522/7057	GO_BP	CTSZ/THBS1
GO:0010714	positive regulation of collagen metabolic process	24	0.482741	1.5505	0.0365169	0.261174	0.227936	2967	tags=46%, list=24%, signal=35%	7040/409/2022/7431/90993/7349/3673/3549/5159/57332/7043	GO_BP	TGFB1/ARRB2/ENG/VIM/CREB3L1/UCN/ITGA2/IHH/PDGFRB/CBX8/TGFB3
GO:0032967	positive regulation of collagen biosynthetic process	24	0.482741	1.5505	0.0365169	0.261174	0.227936	2967	tags=46%, list=24%, signal=35%	7040/409/2022/7431/90993/7349/3673/3549/5159/57332/7043	GO_BP	TGFB1/ARRB2/ENG/VIM/CREB3L1/UCN/ITGA2/IHH/PDGFRB/CBX8/TGFB3
GO:0006816	calcium ion transport	336	0.310743	1.5501	0.010101	0.149368	0.130358	2929	tags=35%, list=24%, signal=28%	5777/2771/7531/11027/489/5023/920/409/10859/706/11151/2946/6352/5031/3383/2185/22821/7226/846/2859/10288/8398/3596/578/93129/80024/9454/2539/8911/5335/5371/6548/5025/2280/51393/27092/9001/59341/57165/3603/4987/4878/10267/6375/773/274/6271/2056/6261/57192/5026/8913/3710/5566/7421/54923/53373/784/779/7439/2902/11331/8291/785/2621/491/29927/778/776/6236/26133/6520/493/23566/56848/859/1649/25769/2905…	GO_BP	PTPN6/GNAI2/YWHAE/LILRA2/ATP2A3/P2RX1/CD4/ARRB2/LILRB1/TSPO/CORO1A/GSTM2/CCL5/P2RY6/ICAM1/PTK2B/RASA3/TRPM2/CASR/GPR35/LILRB2/PLA2G6/IL13/BAK1/ORAI3/SLC8B1/HOMER3/G6PD/CACNA1I/PLCG1/PML/SLC9A1/P2RX4/FKBP1A/TRPV2/CACNG4/HAP1/TRPV4/GJC2/IL16/OPRL1/NPPA/RAMP1/XCL1/CACNA1A/BIN1/S100A1/EPO/RYR1/MCOLN1/P2RX5/CACNA1G/ITPR3/PRKACA/VDR/LIME1/TPCN1/CACNB3/CACNA1S/BEST1/GRIN1/PHB2/DYSF/CACNB4/GAS6/ATP2B2/SE…
GO:2000181	negative regulation of blood vessel morphogenesis	105	0.364442	1.55009	0.00444444	0.109634	0.0956814	2672	tags=36%, list=22%, signal=29%	23166/9146/22846/10365/7057/10014/5196/64218/4881/5371/2658/1944/90993/29924/3135/7124/7122/57556/7498/4204/55810/4879/575/79812/493/5764/5617/2828/29775/11005/3273/6678/4851/3339/51378/4303/1285/7010	GO_BP	STAB1/HGS/VASH1/KLF2/THBS1/HDAC5/PF4/SEMA4A/NPR1/PML/GDF2/EFNA3/CREB3L1/EPN1/HLA-G/TNF/CLDN5/SEMA6A/XDH/MECP2/FOXJ2/NPPB/ADGRB1/MMRN2/ATP2B4/PTN/PRL/GPR4/CARD10/SPINK5/HRG/SPARC/NOTCH1/HSPG2/ANGPT4/FOXO4/COL4A3/TEK
GO:0003746	translation elongation factor activity	13	0.584142	1.5499	0.0462287	0.26657	0.228928	847	tags=31%, list=7%, signal=29%	1984/7284/9567/1938	GO_MF	EIF5A/TUFM/GTPBP1/EEF2
GO:0021522	spinal cord motor neuron differentiation	26	0.465071	1.54936	0.0249307	0.220019	0.192018	2882	tags=42%, list=23%, signal=33%	81544/2736/8022/2737/6469/2636/5080/3226/3236/401/10660	GO_BP	GDPD5/GLI2/LHX3/GLI3/SHH/GBX1/PAX6/HOXC10/HOXD10/PHOX2A/LBX1
GO:0005243	gap junction channel activity	12	0.59749	1.54923	0.0407674	0.25912	0.22253	3449	tags=67%, list=28%, signal=48%	127534/57165/2700/2709/57369/2707/2703/2705	GO_MF	GJB4/GJC2/GJA3/GJB5/GJD2/GJB3/GJA8/GJB1
GO:0030029	actin filament-based process	644	0.293784	1.54884	0.0333333	0.252266	0.220161	3206	tags=36%, list=26%, signal=28%	2316/7791/752/391/7094/3728/396/10093/2242/254102/4650/5580/388/5216/116985/65108/81/7408/51466/11151/57175/822/226/10163/27183/3611/4627/1265/50488/1436/64236/7171/3055/29780/64780/7431/5829/9948/9260/54961/23396/3996/9051/54434/2275/29109/3383/1072/4035/11188/2185/11132/7226/9181/50853/29108/54828/88/5880/1465/23647/9826/832/6548/60/3265/4771/8558/6709/9322/64223/26999/2934/10083/79585/9844/116…	GO_BP	FLNA/ZYX/FMNL1/RHOG/TLN1/JUP/ARHGDIA/ARPC4/FES/EHBP1L1/MYO9B/PRKCD/RHOB/PFN1/ARAP1/MARCKSL1/ACTN4/VASP/EVL/CORO1A/CORO1B/CAPG/ALDOA/WASF2/VPS4A/ILK/MYH9/CNN2/MINK1/CSF1R/PDLIM2/TPM4/HCK/PARVB/MICAL1/VIM/PXN/WDR1/PDLIM7/SSH3/PIP5K1C/LLGL1/PSTPIP1/SSH1/FHL3/FHOD1/ICAM1/CFL1/LRP1/NISCH/PTK2B/CAPN10/TRPM2/ARHGEF2/VILL/PYCARD/BCAS3/ACTN2/RAC2/CSRP1/ARFIP2/ARHGEF11/CAPZB/SLC9A1/ACTB/HRAS/NF2/CDK10/SPTA…
GO:1903146	regulation of autophagy of mitochondrion	39	0.426743	1.54868	0.0119403	0.159853	0.139509	1156	tags=28%, list=9%, signal=26%	7157/7249/23400/706/10013/11140/65018/6721/2931/1459/10133	GO_BP	TP53/TSC2/ATP13A2/TSPO/HDAC6/CDC37/PINK1/SREBF2/GSK3A/CSNK2A2/OPTN
GO:0033005	positive regulation of mast cell activation	21	0.505438	1.54747	0.0458221	0.281555	0.245723	1797	tags=43%, list=14%, signal=37%	2268/3596/2207/3566/5819/4878/64109/2624/56848	GO_BP	FGR/IL13/FCER1G/IL4R/NECTIN2/NPPA/CRLF2/GATA2/SPHK2
GO:0050690	regulation of defense response to virus by virus	23	0.493298	1.54719	0.0344828	0.255704	0.223162	1565	tags=30%, list=13%, signal=27%	920/3055/161/1175/9844/1173/162	GO_BP	CD4/HCK/AP2A2/AP2S1/ELMO1/AP2M1/AP1B1
GO:0010863	positive regulation of phospholipase C activity	42	0.423052	1.54683	0.0122324	0.161464	0.140915	3309	tags=43%, list=27%, signal=32%	728/5031/5335/3265/5330/1902/8698/11331/9170/4916/5156/1956/5159/2769/2247/2099/27/10316	GO_BP	C5AR1/P2RY6/PLCG1/HRAS/PLCB2/LPAR1/S1PR4/PHB2/LPAR2/NTRK3/PDGFRA/EGFR/PDGFRB/GNA15/FGF2/ESR1/ABL2/NMUR1
GO:0099529	neurotransmitter receptor activity involved in regulation of postsynaptic membrane potential	43	0.433499	1.54649	0.0146199	0.151612	0.130203	5459	tags=63%, list=44%, signal=35%	2550/2902/2901/2905/2558/1135/1144/2554/2570/1137/1145/2897/2563/2561/2899/57053/1143/2895/2900/2741/1141/1140/2567/153/2898/1138/1134	GO_MF	GABBR1/GRIN1/GRIK5/GRIN2C/GABRA5/CHRNA2/CHRND/GABRA1/GABRR2/CHRNA4/CHRNE/GRIK1/GABRD/GABRB2/GRIK3/CHRNA10/CHRNB4/GRID2/GRIK4/GLRA1/CHRNB2/CHRNB1/GABRG3/ADRB1/GRIK2/CHRNA5/CHRNA1
GO:0043276	anoikis	31	0.448593	1.54615	0.019774	0.199885	0.174447	969	tags=26%, list=8%, signal=24%	3678/207/7249/166/25855/8517/6794/6714	GO_BP	ITGA5/AKT1/TSC2/AES/BRMS1/IKBKG/STK11/SRC
GO:0015280	ligand-gated sodium channel activity	9	0.662723	1.54589	0.0337349	0.237845	0.20426	2929	tags=78%, list=24%, signal=59%	6337/53373/40/6338/6339/55515/41	GO_MF	SCNN1A/TPCN1/ASIC2/SCNN1B/SCNN1D/ASIC4/ASIC1
GO:0008307	structural constituent of muscle	41	0.437737	1.54556	0.0177515	0.168149	0.144405	4118	tags=46%, list=33%, signal=31%	10398/5339/7171/88/1465/8557/26287/4632/4607/4636/89/4608/7168/4634/4626/140465/1466/4633/6525	GO_MF	MYL9/PLEC/TPM4/ACTN2/CSRP1/TCAP/ANKRD2/MYL1/MYBPC3/MYL5/ACTN3/MYBPH/TPM1/MYL3/MYH8/MYL6B/CSRP2/MYL2/SMTN
GO:0014910	regulation of smooth muscle cell migration	58	0.396191	1.5447	0.00714286	0.127906	0.111628	3029	tags=36%, list=24%, signal=27%	57175/3611/6352/2950/5031/6282/54434/4035/7015/6714/1902/5361/3488/8829/3673/596/4303/5159/7168/4192/3479	GO_BP	CORO1B/ILK/CCL5/GSTP1/P2RY6/S100A11/SSH1/LRP1/TERT/SRC/LPAR1/PLXNA1/IGFBP5/NRP1/ITGA2/BCL2/FOXO4/PDGFRB/TPM1/MDK/IGF1
GO:0021520	spinal cord motor neuron cell fate specification	9	0.655139	1.5447	0.0315534	0.246031	0.21472	2764	tags=67%, list=22%, signal=52%	2736/8022/2737/5080/3226/3236	GO_BP	GLI2/LHX3/GLI3/PAX6/HOXC10/HOXD10
GO:0005231	excitatory extracellular ligand-gated ion channel activity	28	0.470521	1.54393	0.0238095	0.197751	0.169827	5459	tags=68%, list=44%, signal=38%	5023/5025/5026/9127/1135/1144/1137/1145/57053/1143/2741/1141/1140/5024/8001/2898/1138/22953/1134	GO_MF	P2RX1/P2RX4/P2RX5/P2RX6/CHRNA2/CHRND/CHRNA4/CHRNE/CHRNA10/CHRNB4/GLRA1/CHRNB2/CHRNB1/P2RX3/GLRA3/GRIK2/CHRNA5/P2RX2/CHRNA1
GO:0034650	cortisol metabolic process	11	0.613689	1.5436	0.0349127	0.25709	0.224372	3866	tags=73%, list=31%, signal=50%	9563/8912/650/1585/5978/54361/653/1609	GO_BP	H6PD/CACNA1H/BMP2/CYP11B2/REST/WNT4/BMP5/DGKQ
GO:0004089	carbonate dehydratase activity	14	0.570815	1.5435	0.0454545	0.266162	0.228578	3829	tags=64%, list=31%, signal=44%	340591/766/762/765/23632/759/763/767/11238	GO_MF	CA5BP1/CA7/CA4/CA6/CA14/CA1/CA5A/CA8/CA5B
GO:0030865	cortical cytoskeleton organization	54	0.403799	1.54341	0.00716846	0.127906	0.111628	1180	tags=22%, list=10%, signal=20%	752/391/7094/388/27183/9948/3996/29109/5880/59341/7124/811	GO_BP	FMNL1/RHOG/TLN1/RHOB/VPS4A/WDR1/LLGL1/FHOD1/RAC2/TRPV4/TNF/CALR
GO:1902495	transmembrane transporter complex	242	0.318121	1.54312	0.00719425	0.0732204	0.0562893	4336	tags=47%, list=35%, signal=31%	2185/26251/3785/5524/8911/6548/2280/8514/27092/3754/3762/10058/11194/1258/773/6261/8913/3787/3763/6337/5566/3779/784/779/7439/2902/2901/785/5348/7881/778/20/3760/776/3739/2905/2558/486/10242/1135/6326/5144/8912/1144/2554/9033/2570/3744/6833/9132/1180/775/1742/1137/6336/54831/3359/3756/102723475/3737/6338/479/6339/1145/1181/55248/1188/30819/782/9992/6324/3786/1364/4842/3749/54714/64840/496/6616/25…	GO_CC	PTK2B/KCNG2/KCNQ2/PTPA/CACNA1I/SLC9A1/FKBP1A/KCNAB2/CACNG4/KCNF1/KCNJ5/ABCB6/ABCB8/CNGB1/CACNA1A/RYR1/CACNA1G/KCNS1/KCNJ6/SCNN1A/PRKACA/KCNMB1/CACNB3/CACNA1S/BEST1/GRIN1/GRIK5/CACNB4/FXYD1/KCNAB1/CACNA1F/ABCA2/KCNJ3/CACNA1D/KCNA4/GRIN2C/GABRA5/FXYD2/KCNMB2/CHRNA2/SCN2A/PDE4D/CACNA1H/CHRND/GABRA1/PKD2L1/GABRR2/KCNA10/ABCC8/KCNQ4/CLCN1/CACNA1C/DLG4/CHRNA4/SCN10A/BEST2/HTR3A/KCNH1/KCNE1/KCNA2/SCNN1B…
GO:0061138	morphogenesis of a branching epithelium	162	0.334236	1.54305	0.00520833	0.112705	0.0983617	4059	tags=47%, list=33%, signal=32%	6692/3611/1512/1522/2022/23129/6768/846/10653/5371/2658/6928/4855/56998/7422/6714/7124/5499/80000/51548/6608/7421/11331/6356/2637/54903/2736/3237/5361/859/4824/2737/7471/3975/4233/2303/6469/8829/650/3217/7080/4851/3549/6663/8626/596/2297/4435/655/367/4776/2247/4192/1435/4040/10481/2099/8945/10252/10371/9620/2885/1906/4041/7482/54361/1969/9353/7472/4323/3911/9231/2253/25/2719/6495	GO_BP	SPINT1/ILK/CTSH/CTSZ/ENG/PLXND1/ST14/CASR/SPINT2/PML/GDF2/HNF1B/NOTCH4/CTNNBIP1/VEGFA/SRC/TNF/PPP1CA/GREB1L/SIRT6/SMO/VDR/PHB2/CCL11/GBX2/MKS1/GLI2/HOXD11/PLXNA1/CAV3/NKX3-1/GLI3/WNT1/LHX1/MET/FOXC2/SHH/NRP1/BMP2/HOXB7/NKX2-1/NOTCH1/IHH/SOX10/TP63/BCL2/FOXD1/CITED1/BMP7/AR/NFATC4/FGF2/MDK/CSF1/LRP6/HOXB13/ESR1/BTRC/SPRY1/SEMA3A/CELSR1/GRB2/EDN1/LRP5/WNT2B/WNT4/EPHA2/SLIT2/WNT2/MMP14/LAMA5/DLG5/FG…
GO:0030431	sleep	30	0.446531	1.54285	0.0137363	0.168928	0.147429	2904	tags=37%, list=23%, signal=28%	1471/8911/5730/134/4544/1392/2030/2691/3737/1813/2692	GO_BP	CST3/CACNA1I/PTGDS/ADORA1/MTNR1B/CRH/SLC29A1/GHRH/KCNA2/DRD2/GHRHR
GO:0002934	desmosome organization	9	0.654308	1.54274	0.0339806	0.254884	0.222447	2961	tags=56%, list=24%, signal=42%	3728/11187/5578/5818/5318	GO_BP	JUP/PKP3/PRKCA/NECTIN1/PKP2
GO:0042330	taxis	540	0.296798	1.54251	0.02	0.199885	0.174447	3660	tags=41%, list=30%, signal=30%	7040/63940/1890/391/7249/2242/1441/5580/409/23654/7408/51466/11151/57175/6352/2950/3689/1436/9046/7057/728/972/9260/23396/25865/4035/23129/23765/2185/23053/51157/7226/846/8398/5196/4684/1796/64218/80024/5880/682/2207/5919/5335/5025/6586/3265/10381/2051/6709/1944/11313/7422/59341/6714/3603/6375/57556/2050/1902/2155/811/566/5595/9638/1991/6374/10663/2596/4485/6608/2817/11251/8291/6356/2621/6369/690…	GO_BP	TGFB1/GPSM3/TYMP/RHOG/TSC2/FES/CSF3R/PRKCD/ARRB2/PLXNB2/VASP/EVL/CORO1A/CORO1B/CCL5/GSTP1/ITGB2/CSF1R/DOK2/THBS1/C5AR1/CD74/PDLIM7/PIP5K1C/PRKD2/LRP1/PLXND1/IL17RA/PTK2B/ZSWIM8/ZNF580/TRPM2/CASR/PLA2G6/PF4/NCAM1/DOK1/SEMA4A/SLC8B1/RAC2/BSG/FCER1G/RARRES2/PLCG1/P2RX4/SLIT3/HRAS/TUBB3/EPHB6/SPTAN1/EFNA3/LYPLA2/VEGFA/TRPV4/SRC/IL16/XCL1/SEMA6A/EPHB4/LPAR1/F7/CALR/AZU1/MAPK3/FEZ1/ELANE/CXCL5/CXCR6/GA…
GO:0007606	sensory perception of chemical stimulus	102	0.362987	1.54251	0.00843882	0.136261	0.11892	4721	tags=50%, list=38%, signal=31%	728/1472/2778/127534/1258/5330/51308/1470/3710/6337/4025/26184/3933/56656/40/9033/23538/2779/5284/54831/7932/765/2535/7480/6338/6339/26539/26664/1813/41/2774/26476/26211/4991/50831/135948/442194/26189/81285/6340/8390/6531/8989/29991/109/50834/26716/4975/5141/585/5024	GO_BP	C5AR1/CST4/GNAS/GJB4/CNGB1/PLCB2/REEP2/CST2/ITPR3/SCNN1A/LPO/OR1F2P/LCN1/OR2S2/ASIC2/PKD2L1/OR52A1/GNAT1/PIGR/BEST2/OR2H2/CA6/FZD2/WNT10B/SCNN1B/SCNN1D/OR10H1/OR7C1/DRD2/ASIC1/GNAL/OR10J1/OR2F1/OR1D2/TAS2R3/OR2F2/OR10C1/OR1A2/OR51E2/SCNN1G/OR1G1/SLC6A3/TRPA1/OBP2A/ADCY3/TAS2R1/OR2H1/OMP/PDE4A/BBS4/P2RX3
GO:0042063	gliogenesis	258	0.319515	1.54243	0.00819672	0.135948	0.118647	2505	tags=30%, list=20%, signal=25%	7040/207/1191/706/6692/3611/1445/2950/1436/728/2896/7431/9948/7133/4035/2185/7015/57178/3418/9968/5025/4771/1938/6886/2934/9921/57165/7124/79885/23529/1902/274/566/5595/1746/10319/25777/55695/79143/2596/6608/2817/6900/4504/20/23500/22933/9463/4916/5309/177/57716/23385/56978/8851/5764/2737/9639/5970/2016/1000/26227/3400/1956/429/745/2043/6469/2068/650/6497/6280/7080/54413/5080/10397/4851/29956	GO_BP	TGFB1/AKT1/CLU/TSPO/SPINT1/ILK/CSK/GSTP1/CSF1R/C5AR1/GRN/VIM/WDR1/TNFRSF1B/LRP1/PTK2B/TERT/ZMIZ1/IDH2/MED12/P2RX4/NF2/EEF2/TAL1/GSN/RNF10/GJC2/TNF/HDAC11/CLCF1/LPAR1/BIN1/AZU1/MAPK3/DLX2/LAMC3/SUN2/NSUN5/MBOAT7/GAP43/SMO/GPC1/CNTN2/MT3/ABCA2/DAAM2/SIRT2/PICK1/NTRK3/PITX3/AGER/PRX/NCSTN/PRDM8/CDK5R1/PTN/GLI3/ARHGEF10/RELA/EMX1/CDH2/PHGDH/ID4/EGFR/ASCL1/MYRF/EPHA4/SHH/ERCC2/BMP2/SKI/S100A9/NKX2-1/N…
GO:0007182	common-partner SMAD protein phosphorylation	6	0.747926	1.54208	0.0391705	0.266735	0.232789	693	tags=33%, list=6%, signal=31%	7040/5371	GO_BP	TGFB1/PML
GO:1904724	tertiary granule lumen	50	0.414722	1.54154	0.0119403	0.0928492	0.0713792	906	tags=30%, list=7%, signal=28%	1471/5777/5199/1509/226/1512/1265/978/5768/4069/1118/6709/1476/7077/79792	GO_CC	CST3/PTPN6/CFP/CTSD/ALDOA/CTSH/CNN2/CDA/QSOX1/LYZ/CHIT1/SPTAN1/CSTB/TIMP2/GSDMD
GO:0051121	hepoxilin metabolic process	9	0.653405	1.54061	0.0339806	0.254884	0.222447	1718	tags=56%, list=14%, signal=48%	2944/2946/2950/239/242	GO_BP	GSTM1/GSTM2/GSTP1/ALOX12/ALOX12B
GO:0051122	hepoxilin biosynthetic process	9	0.653405	1.54061	0.0339806	0.254884	0.222447	1718	tags=56%, list=14%, signal=48%	2944/2946/2950/239/242	GO_BP	GSTM1/GSTM2/GSTP1/ALOX12/ALOX12B
GO:0030336	negative regulation of cell migration	227	0.322294	1.54056	0.00694444	0.127732	0.111477	2557	tags=30%, list=21%, signal=24%	7040/3728/207/393/388/51466/57175/3611/22846/2950/2022/8751/7057/3162/10014/10370/972/4035/11188/60672/3418/753/7076/4771/2658/8646/7124/7122/9466/348/811/134/4204/51094/1460/9747/4838/6237/11009/80199/1809/11240/55466/57152/575/79812/493/5764/94/23236/4282/29/3488/7481/5365/29775/6469/347/3868/3273/7080/6366/27302/4851/29956/9368/51378	GO_BP	TGFB1/JUP/AKT1/ARHGAP4/RHOB/EVL/CORO1B/ILK/VASH1/GSTP1/ENG/ADAM15/THBS1/HMOX1/HDAC5/CITED2/CD74/LRP1/NISCH/MIIP/IDH2/LDLRAD4/TIMP1/NF2/GDF2/CHRD/TNF/CLDN5/IL27RA/APOE/CALR/ADORA1/MECP2/ADIPOR1/CSNK2B/TCAF1/NODAL/RRAS/IL24/FUZ/DPYSL3/PADI2/DNAJA4/SLURP1/ADGRB1/MMRN2/ATP2B4/PTN/ACVRL1/PLCB1/MIF/ABR/IGFBP5/WNT11/PLXNB3/CARD10/SHH/APOD/KRT16/HRG/NKX2-1/CCL21/BMP10/NOTCH1/CERS2/SLC9A3R1/ANGPT4
GO:0014061	regulation of norepinephrine secretion	13	0.576553	1.54009	0.0369458	0.262454	0.229053	3644	tags=54%, list=29%, signal=38%	152/1392/2693/11255/151/6804/5020	GO_BP	ADRA2C/CRH/GHSR/HRH3/ADRA2B/STX1A/OXT
GO:0015081	sodium ion transmembrane transporter activity	122	0.34746	1.53975	0.0042735	0.0991023	0.0851082	5051	tags=58%, list=41%, signal=35%	8273/7226/80024/8911/6548/6559/8913/6528/6337/53373/2901/6538/6536/6569/6520/25769/486/8884/6326/8912/40/6568/9033/9058/6543/6336/6535/9962/6511/6338/479/6339/26266/55515/6553/41/9154/6549/6532/2897/6324/6550/6554/8671/6534/496/6507/610/482/2899/477/57835/6340/495/6531/6524/2900/9153/6529/8647/6331/54716/6527/55117/10786/60482/6334/6555/6540/64849/6558	GO_MF	SLC10A3/TRPM2/SLC8B1/CACNA1I/SLC9A1/SLC12A3/CACNA1G/SLC5A5/SCNN1A/TPCN1/GRIK5/SLC6A11/SLC6A9/SLC34A1/SLC3A2/SLC24A2/FXYD2/SLC5A6/SCN2A/CACNA1H/ASIC2/SLC17A1/PKD2L1/SLC13A2/SLC8A2/SCN10A/SLC6A8/SLC23A2/SLC1A6/SCNN1B/ATP12A/SCNN1D/SLC13A4/ASIC4/SLC9A5/ASIC1/SLC28A1/SLC9A2/SLC6A4/GRIK1/SCN1B/SLC9A3/SLC10A1/SLC4A4/SLC6A7/ATP4B/SLC1A3/HCN2/ATP1B2/GRIK3/ATP1A2/SLC4A5/SCNN1G/ATP4A/SLC6A3/SLC5A2/GRIK4/SL…
GO:2000192	negative regulation of fatty acid transport	7	0.718782	1.53942	0.026506	0.227914	0.198909	275	tags=29%, list=2%, signal=28%	207/7057	GO_BP	AKT1/THBS1
GO:0042599	lamellar body	12	0.60165	1.53932	0.0440835	0.17013	0.13079	3992	tags=75%, list=32%, signal=51%	1512/10970/6439/5650/6440/11005/21/25818/6609	GO_CC	CTSH/CKAP4/SFTPB/KLK7/SFTPC/SPINK5/ABCA3/KLK5/SMPD1
GO:0002251	organ or tissue specific immune response	27	0.462947	1.5391	0.0262391	0.227003	0.198113	4493	tags=63%, list=36%, signal=40%	6375/1669/337/1672/820/6036/5284/51297/8349/2867/5319/4057/1671/8344/8970/56957/11126	GO_BP	XCL1/DEFA4/APOA4/DEFB1/CAMP/RNASE2/PIGR/BPIFA1/HIST2H2BE/FFAR2/PLA2G1B/LTF/DEFA6/HIST1H2BE/HIST1H2BJ/OTUD7B/CD160
GO:0009205	purine ribonucleoside triphosphate metabolic process	48	0.41271	1.53872	0.0101695	0.149368	0.130358	2386	tags=33%, list=19%, signal=27%	7040/5315/4833/226/9567/65018/65990/1537/9605/55022/4832/56848/3948/5313/23433/2023	GO_BP	TGFB1/PKM/NME4/ALDOA/GTPBP1/PINK1/FAM173A/CYC1/VPS9D1/PID1/NME3/SPHK2/LDHC/PKLR/RHOQ/ENO1
GO:0042581	specific granule	134	0.338002	1.53857	0.00497512	0.0617152	0.0474445	1083	tags=28%, list=9%, signal=25%	6813/5777/5199/1509/5023/3728/64386/3683/6793/1522/1265/3689/10970/3903/5768/8694/7133/3934/11322/10555/221/4069/7226/9725/54472/311/4790/9761/1118/8514/6709/81619/7077/79792/4758/10043/3163	GO_CC	STXBP2/PTPN6/CFP/CTSD/P2RX1/JUP/MMP25/ITGAL/STK10/CTSZ/CNN2/ITGB2/CKAP4/LAIR1/QSOX1/DGAT1/TNFRSF1B/LCN2/TMC6/AGPAT2/ALDH3B1/LYZ/TRPM2/TMEM63A/TOLLIP/ANXA11/NFKB1/MLEC/CHIT1/KCNAB2/SPTAN1/TSPAN14/TIMP2/GSDMD/NEU1/TOM1/HMOX2
GO:0034330	cell junction organization	572	0.290983	1.53848	0.0208333	0.203311	0.177437	3235	tags=33%, list=26%, signal=26%	7040/2316/81926/3678/7094/3728/5216/23654/5339/81/7408/8536/10163/3611/1445/10013/1436/29882/7057/728/1981/9948/23396/1201/54434/1072/4035/23129/2185/51564/10288/50855/8861/54828/64218/88/1821/78999/6548/60/4771/55679/6904/10211/421/24146/5792/7422/2889/5819/59341/6714/7124/7122/22883/977/348/3915/5864/56123/57669/9118/4204/375790/7145/2039/23616/9344/118/55765/5566/9762/7205/2596/547/784/2902/78…	GO_BP	TGFB1/FLNA/ABHD17A/ITGA5/TLN1/JUP/PFN1/PLXNB2/PLEC/ACTN4/VASP/CAMK1/WASF2/ILK/CSK/HDAC6/CSF1R/ANAPC2/THBS1/C5AR1/EIF4G1/WDR1/PIP5K1C/CLN3/SSH1/CFL1/LRP1/PLXND1/PTK2B/HDAC7/LILRB2/PARD6A/LDB1/BCAS3/SEMA4A/ACTN2/DRP2/LRFN4/SLC9A1/ACTB/NF2/LIMS2/TBCD/FLOT1/ARVCF/CLDN15/PTPRF/VEGFA/RAPGEF1/NECTIN2/TRPV4/SRC/TNF/CLDN5/CLSTN1/CD151/APOE/LAMC1/RAB3A/PCDHB13/EPB41L5/INA/MECP2/AGRN/TNS1/DMTN/SH3BP1/TAOK2/…
GO:0019835	cytolysis	26	0.461768	1.53835	0.0277008	0.232056	0.202524	4061	tags=54%, list=33%, signal=36%	7040/4069/23531/729/3273/733/3080/5320/3929/5551/57151/3004/732/3002	GO_BP	TGFB1/LYZ/MMD/C6/HRG/C8G/CFHR2/PLA2G2A/LBP/PRF1/LYZL6/GZMM/C8B/GZMB
GO:0043198	dendritic shaft	31	0.467663	1.53797	0.0246575	0.124617	0.0958014	2648	tags=39%, list=21%, signal=31%	2316/3611/11178/4130/9181/1902/10755/2043/55243/10458/79953/27124	GO_CC	FLNA/ILK/LZTS1/MAP1A/ARHGEF2/LPAR1/GIPC1/EPHA4/KIRREL1/BAIAP2/SYNDIG1/INPP5J
GO:0042475	odontogenesis of dentin-containing tooth	73	0.380514	1.53772	0.0123457	0.161698	0.141119	4148	tags=51%, list=33%, signal=34%	10312/1441/79641/1834/682/4771/4782/1746/258/860/6608/10468/2736/6569/2737/5156/5818/6469/650/6336/8626/5654/655/1435/4040/265/9464/10913/1896/25818/3911/6899/2253/9421/54959/1758/3714	GO_BP	TCIRG1/CSF3R/ROGDI/DSPP/BSG/NF2/NFIC/DLX2/AMBN/RUNX2/SMO/FST/GLI2/SLC34A1/GLI3/PDGFRA/NECTIN1/SHH/BMP2/SCN10A/TP63/HTRA1/BMP7/CSF1/LRP6/AMELX/HAND2/EDAR/EDA/KLK5/LAMA5/TBX1/FGF8/HAND1/ODAM/DMP1/JAG2
GO:0032770	positive regulation of monooxygenase activity	29	0.451413	1.53686	0.0166667	0.187025	0.163223	1671	tags=34%, list=13%, signal=30%	207/5447/2185/7015/7124/348/6271/7421/3630/949	GO_BP	AKT1/POR/PTK2B/TERT/TNF/APOE/S100A1/VDR/INS/SCARB1
GO:0009199	ribonucleoside triphosphate metabolic process	52	0.40161	1.5368	0.0101695	0.149368	0.130358	2386	tags=33%, list=19%, signal=27%	7040/5315/4833/226/9567/65018/65990/1537/9605/55022/4832/56848/54963/3948/5313/23433/2023	GO_BP	TGFB1/PKM/NME4/ALDOA/GTPBP1/PINK1/FAM173A/CYC1/VPS9D1/PID1/NME3/SPHK2/UCKL1/LDHC/PKLR/RHOQ/ENO1
GO:1903579	negative regulation of ATP metabolic process	27	0.462225	1.5367	0.0262391	0.227003	0.198113	1359	tags=33%, list=11%, signal=30%	7157/706/2203/10105/5207/26471/55022/51548/51085	GO_BP	TP53/TSPO/FBP1/PPIF/PFKFB1/NUPR1/PID1/SIRT6/MLXIPL
GO:0008236	serine-type peptidase activity	132	0.345746	1.53599	0.00469484	0.0991023	0.0851082	4096	tags=52%, list=33%, signal=35%	5476/1512/327/5045/6768/9159/23430/1675/3816/11330/7177/64063/5650/56649/64499/2155/566/1991/440387/25807/23436/4485/717/9028/80975/3083/2160/9361/4313/1200/5340/5648/101/5624/10136/5654/5653/80350/3026/339105/43847/2159/11202/5645/5046/49/5646/5327/715/5949/10942/4057/11012/25823/3817/10747/5328/5122/25818/1511/5655/3004/1804/64699/4318/8858/354/3002/2191	GO_MF	CTSA/CTSH/APEH/FURIN/ST14/PCSK7/TPSD1/CFD/KLK1/CTRC/TPSAB1/PRSS22/KLK7/TMPRSS4/TPSB2/F7/AZU1/ELANE/CTRB2/RHBDD3/CELA3B/MST1/C2/RHBDL1/TMPRSS5/HGFAC/F11/LONP1/MMP2/TPP1/PLG/MASP1/ADAM8/PROC/CELA3A/HTRA1/KLK6/LPAL2/HABP2/PRSS53/KLK14/F10/KLK8/PRSS2/PCSK6/ACR/PRSS3/PLAT/C1R/RBP3/PRSS21/LTF/KLK11/TPSG1/KLK2/MASP2/PLAU/PCSK1/KLK5/CTSG/KLK10/GZMM/DPP6/TMPRSS3/MMP9/PROZ/KLK3/GZMB/FAP
GO:0015301	anion:anion antiporter activity	18	0.542909	1.53582	0.0352304	0.242281	0.208069	4019	tags=61%, list=32%, signal=41%	6522/293/8402/65012/54020/6521/6573/6508/1811/9356/57835	GO_MF	SLC4A2/SLC25A6/SLC25A11/SLC26A10/SLC37A1/SLC4A1/SLC19A1/SLC4A3/SLC26A3/SLC22A6/SLC4A5
GO:0140323	solute:anion antiporter activity	18	0.542909	1.53582	0.0352304	0.242281	0.208069	4019	tags=61%, list=32%, signal=41%	6522/293/8402/65012/54020/6521/6573/6508/1811/9356/57835	GO_MF	SLC4A2/SLC25A6/SLC25A11/SLC26A10/SLC37A1/SLC4A1/SLC19A1/SLC4A3/SLC26A3/SLC22A6/SLC4A5
GO:0016525	negative regulation of angiogenesis	103	0.362375	1.5358	0.00431035	0.109634	0.0956814	2672	tags=36%, list=22%, signal=28%	23166/9146/22846/10365/7057/10014/5196/64218/4881/5371/2658/1944/90993/29924/3135/7124/7122/57556/4204/55810/4879/575/79812/493/5764/5617/2828/29775/11005/3273/6678/4851/3339/51378/4303/1285/7010	GO_BP	STAB1/HGS/VASH1/KLF2/THBS1/HDAC5/PF4/SEMA4A/NPR1/PML/GDF2/EFNA3/CREB3L1/EPN1/HLA-G/TNF/CLDN5/SEMA6A/MECP2/FOXJ2/NPPB/ADGRB1/MMRN2/ATP2B4/PTN/PRL/GPR4/CARD10/SPINK5/HRG/SPARC/NOTCH1/HSPG2/ANGPT4/FOXO4/COL4A3/TEK
GO:0090280	positive regulation of calcium ion import	18	0.521216	1.5351	0.0483461	0.288433	0.251725	2646	tags=44%, list=21%, signal=35%	846/51393/56848/1392/7349/10268/3958/5159	GO_BP	CASR/TRPV2/SPHK2/CRH/UCN/RAMP3/LGALS3/PDGFRB
GO:0034447	very-low-density lipoprotein particle clearance	7	0.716762	1.5351	0.026506	0.227914	0.198909	1102	tags=29%, list=9%, signal=26%	55911/348	GO_BP	APOBR/APOE
GO:0022010	central nervous system myelination	19	0.506465	1.53479	0.0471464	0.286776	0.25028	2581	tags=42%, list=21%, signal=33%	1191/6900/20/23385/3400/745/2068/6663	GO_BP	CLU/CNTN2/ABCA2/NCSTN/ID4/MYRF/ERCC2/SOX10
GO:0032291	axon ensheathment in central nervous system	19	0.506465	1.53479	0.0471464	0.286776	0.25028	2581	tags=42%, list=21%, signal=33%	1191/6900/20/23385/3400/745/2068/6663	GO_BP	CLU/CNTN2/ABCA2/NCSTN/ID4/MYRF/ERCC2/SOX10
GO:0090131	mesenchyme migration	5	0.779705	1.5336	0.038961	0.266735	0.232789	2329	tags=80%, list=19%, signal=65%	72/59/58/70	GO_BP	ACTG2/ACTA2/ACTA1/ACTC1
GO:0001893	maternal placenta development	32	0.44378	1.53341	0.0143266	0.173168	0.15113	1871	tags=38%, list=15%, signal=32%	3726/207/4221/682/2057/51673/5595/639/4838/7421/55870/5764	GO_BP	JUNB/AKT1/MEN1/BSG/EPOR/TPPP3/MAPK3/PRDM1/NODAL/VDR/ASH1L/PTN
GO:0045777	positive regulation of blood pressure	35	0.431975	1.53301	0.0179104	0.193045	0.168477	4072	tags=54%, list=33%, signal=37%	1816/134/80852/146/80763/6866/2740/5144/1535/7168/1585/151/3291/552/6915/5020/8620/81285/551	GO_BP	DRD5/ADORA1/GRIP2/ADRA1D/SPX/TAC3/GLP1R/PDE4D/CYBA/TPM1/CYP11B2/ADRA2B/HSD11B2/AVPR1A/TBXA2R/OXT/NPFF/OR51E2/AVP
GO:0005227	calcium activated cation channel activity	16	0.555576	1.533	0.0399002	0.25751	0.221148	4645	tags=75%, list=37%, signal=47%	9725/3779/3782/10242/9033/150160/3780/54795/3778/27094/3783/80036	GO_MF	TMEM63A/KCNMB1/KCNN3/KCNMB2/PKD2L1/CCT8L2/KCNN1/TRPM4/KCNMA1/KCNMB3/KCNN4/TRPM3
GO:0008076	voltage-gated potassium channel complex	70	0.38567	1.53291	0.0136519	0.0987865	0.0759436	4284	tags=56%, list=35%, signal=37%	26251/3785/8514/3754/3762/3787/3763/3779/7881/3760/3739/10242/3744/9132/1742/3756/102723475/3737/30819/9992/3786/3749/6616/6804/610/23630/3780/9722/1804/3764/6844/3752/3778/3736/30820/26047/27094/169522/3783	GO_CC	KCNG2/KCNQ2/KCNAB2/KCNF1/KCNJ5/KCNS1/KCNJ6/KCNMB1/KCNAB1/KCNJ3/KCNA4/KCNMB2/KCNA10/KCNQ4/DLG4/KCNH1/KCNE1/KCNA2/KCNIP2/KCNE2/KCNQ3/KCNC4/SNAP25/STX1A/HCN2/KCNE5/KCNN1/NOS1AP/DPP6/KCNJ8/VAMP2/KCND3/KCNMA1/KCNA1/KCNIP1/CNTNAP2/KCNMB3/KCNV2/KCNN4
GO:0031702	type 1 angiotensin receptor binding	7	0.710663	1.5329	0.0453515	0.266162	0.228578	142	tags=43%, list=1%, signal=42%	409/116985/7297	GO_MF	ARRB2/ARAP1/TYK2
GO:0002823	negative regulation of adaptive immune response based on somatic recombination of immune receptors built from immunoglobulin superfamily domains	38	0.42538	1.53265	0.0150602	0.176095	0.153684	1204	tags=29%, list=10%, signal=26%	5777/10859/10039/51043/3566/725/3135/9466/6375/3134/3077	GO_BP	PTPN6/LILRB1/PARP3/ZBTB7B/IL4R/C4BPB/HLA-G/IL27RA/XCL1/HLA-F/HFE
GO:1903525	regulation of membrane tubulation	6	0.743071	1.53207	0.0414747	0.271608	0.237041	458	tags=33%, list=4%, signal=32%	1785/23207	GO_BP	DNM2/PLEKHM2
GO:1902514	regulation of calcium ion transmembrane transport via high voltage-gated calcium channel	9	0.649718	1.53191	0.0364078	0.260835	0.22764	3864	tags=78%, list=31%, signal=54%	2539/4878/274/782/4842/9722/786	GO_BP	G6PD/NPPA/BIN1/CACNB1/NOS1/NOS1AP/CACNG1
GO:0045601	regulation of endothelial cell differentiation	32	0.443035	1.53084	0.0143266	0.173168	0.15113	2488	tags=44%, list=20%, signal=35%	2658/4855/7422/7124/7122/7498/118/55810/654/94/7132/9294/4851/5624	GO_BP	GDF2/NOTCH4/VEGFA/TNF/CLDN5/XDH/ADD1/FOXJ2/BMP6/ACVRL1/TNFRSF1A/S1PR2/NOTCH1/PROC
GO:0140299	small molecule sensor activity	6	0.747713	1.5303	0.0363636	0.247037	0.212153	959	tags=50%, list=8%, signal=46%	9725/80303/59341	GO_MF	TMEM63A/EFHD1/TRPV4
GO:0010823	negative regulation of mitochondrion organization	48	0.410324	1.52982	0.0101695	0.149368	0.130358	849	tags=21%, list=7%, signal=19%	7157/207/7249/409/1191/706/10105/65018/10493/4000	GO_BP	TP53/AKT1/TSC2/ARRB2/CLU/TSPO/PPIF/PINK1/VAT1/LMNA
GO:0005882	intermediate filament	85	0.364778	1.52964	0.0075188	0.0732204	0.0562893	5005	tags=56%, list=40%, signal=34%	3728/5339/64780/7431/4000/57830/3889/9118/26119/3875/3887/5630/3881/3866/6509/51517/5317/8829/5493/3868/9119/2125/5318/3846/3856/3883/26502/2852/3851/3857/3854/3860/8689/84823/54474/10763/8419/81851/3882/9228/3861/3886/4744/667/631/3859/3848/3891	GO_CC	JUP/PLEC/MICAL1/VIM/LMNA/KRTAP5-8/KRT83/INA/LDLRAP1/KRT18/KRT81/PRPH/KRT31/KRT15/SLC1A4/NCKIPSD/PKP1/NRP1/PPL/KRT16/KRT75/EVPL/PKP2/KRTAP5-9/KRT8/KRT33A/NARF/GPER1/KRT4/KRT9/KRT6B/KRT13/KRT36/LMNB2/KRT20/NES/BFSP2/KRTAP1-1/KRT32/DLGAP2/KRT14/KRT35/NEFH/DST/BFSP1/KRT12/KRT1/KRT85
GO:0010799	regulation of peptidyl-threonine phosphorylation	35	0.430993	1.52953	0.0179104	0.193045	0.168477	2205	tags=31%, list=18%, signal=26%	7040/1981/8877/5528/2931/566/1116/2039/22933/200734/9294	GO_BP	TGFB1/EIF4G1/SPHK1/PPP2R5D/GSK3A/AZU1/CHI3L1/DMTN/SIRT2/SPRED2/S1PR2
GO:0040013	negative regulation of locomotion	263	0.316362	1.52948	0.00840336	0.135948	0.118647	3414	tags=38%, list=28%, signal=28%	7040/3728/207/393/388/51466/57175/3611/22846/2950/2022/8751/7057/3162/10014/10370/972/4035/11188/60672/64218/10653/3418/753/7076/4771/2658/8646/7124/7122/9466/348/57556/811/134/4204/1991/51094/1460/9747/4838/6237/11009/80199/1809/11240/55466/57152/575/79812/493/10501/5764/94/23236/4282/29/3488/7481/5365/29775/6469/347/2693/8829/3868/9037/3273/7080/6366/27302/57715/4851/29956/9368/5800/51378/596/7…	GO_BP	TGFB1/JUP/AKT1/ARHGAP4/RHOB/EVL/CORO1B/ILK/VASH1/GSTP1/ENG/ADAM15/THBS1/HMOX1/HDAC5/CITED2/CD74/LRP1/NISCH/MIIP/SEMA4A/SPINT2/IDH2/LDLRAD4/TIMP1/NF2/GDF2/CHRD/TNF/CLDN5/IL27RA/APOE/SEMA6A/CALR/ADORA1/MECP2/ELANE/ADIPOR1/CSNK2B/TCAF1/NODAL/RRAS/IL24/FUZ/DPYSL3/PADI2/DNAJA4/SLURP1/ADGRB1/MMRN2/ATP2B4/SEMA6B/PTN/ACVRL1/PLCB1/MIF/ABR/IGFBP5/WNT11/PLXNB3/CARD10/SHH/APOD/GHSR/NRP1/KRT16/SEMA5A/HRG/NKX2…
GO:0030027	lamellipodium	169	0.334098	1.52945	0.00561798	0.0643289	0.0494538	1840	tags=27%, list=15%, signal=24%	8525/2319/9780/7408/51466/11151/57175/822/10163/3611/23625/1785/29959/5034/29780/5829/9051/54434/1072/23129/2185/72/5880/5335/6548/60/10297/10381/4771/54997/322/10211/2934/59341/23616/92154/8291/11344/1627/3984/1809/59/3636/8394/58/3983	GO_CC	DGKZ/FLOT2/PIEZO1/VASP/EVL/CORO1A/CORO1B/CAPG/WASF2/ILK/FAM89B/DNM2/NRBP1/P4HB/PARVB/PXN/PSTPIP1/SSH1/CFL1/PLXND1/PTK2B/ACTG2/RAC2/PLCG1/SLC9A1/ACTB/APC2/TUBB3/NF2/TESC/APBB1/FLOT1/GSN/TRPV4/SH3BP1/MTSS1L/DYSF/TWF2/DBN1/LIMK1/DPYSL3/ACTA2/INPPL1/PIP5K1A/ACTA1/ABLIM1
GO:0005922	connexin complex	12	0.59749	1.52868	0.0487239	0.181972	0.139894	3449	tags=67%, list=28%, signal=48%	127534/57165/2700/2709/57369/2707/2703/2705	GO_CC	GJB4/GJC2/GJA3/GJB5/GJD2/GJB3/GJA8/GJB1
GO:0008429	phosphatidylethanolamine binding	8	0.677489	1.52806	0.039261	0.255348	0.219291	2965	tags=62%, list=24%, signal=48%	311/23344/5037/5360/10400	GO_MF	ANXA11/ESYT1/PEBP1/PLTP/PEMT
GO:0035641	locomotory exploration behavior	11	0.607353	1.52767	0.0374065	0.263966	0.230373	3086	tags=55%, list=25%, signal=41%	60314/348/1392/1742/5581/7143	GO_BP	C12orf10/APOE/CRH/DLG4/PRKCE/TNR
GO:0048521	negative regulation of behavior	12	0.590695	1.52709	0.0401003	0.268637	0.234449	3631	tags=58%, list=29%, signal=41%	134/3630/1392/7349/2693/1813/885	GO_BP	ADORA1/INS/CRH/UCN/GHSR/DRD2/CCK
GO:0097485	neuron projection guidance	235	0.317626	1.52659	0.00724638	0.127906	0.111628	4044	tags=49%, list=33%, signal=34%	391/23654/7408/51466/1436/9046/9260/4035/23129/23053/4684/1796/64218/5880/682/5335/6586/10381/2051/6709/1944/11313/7422/6714/57556/2050/5595/9638/2596/6608/2817/6900/2637/6712/55715/3897/2736/8828/8022/64096/5361/8851/9048/10501/4854/2737/3975/5365/5578/5818/323/9423/2043/6469/2636/8829/2049/5598/9037/7080/5080/57715/4851/5909/5362/5800/1947/57731/1400/1749/2297/2048/655/51332/1002/3800/2676/5491…	GO_BP	RHOG/PLXNB2/VASP/EVL/CSF1R/DOK2/PDLIM7/LRP1/PLXND1/ZSWIM8/NCAM1/DOK1/SEMA4A/RAC2/BSG/PLCG1/SLIT3/TUBB3/EPHB6/SPTAN1/EFNA3/LYPLA2/VEGFA/SRC/SEMA6A/EPHB4/MAPK3/FEZ1/GAP43/SMO/GPC1/CNTN2/GBX2/SPTBN2/DOK4/L1CAM/GLI2/NRP2/LHX3/GFRA4/PLXNA1/CDK5R1/ARTN/SEMA6B/NOTCH3/GLI3/LHX1/PLXNB3/PRKCA/NECTIN1/APBB2/NTN1/EPHA4/SHH/GBX1/NRP1/EPHB3/MAPK7/SEMA5A/NKX2-1/PAX6/SEMA4G/NOTCH1/RAP1GAP/PLXNA2/PTPRO/EFNB1/SPTB…
GO:0019724	B cell mediated immunity	104	0.359841	1.52622	0.00440529	0.109634	0.0956814	1103	tags=25%, list=9%, signal=23%	7040/5777/10312/5580/1191/975/3665/6778/972/5452/3119/10039/2207/3566/6830/2067/10538/970/725/8741/5819/3135/7124/23529/9466/6375	GO_BP	TGFB1/PTPN6/TCIRG1/PRKCD/CLU/CD81/IRF7/STAT6/CD74/POU2F2/HLA-DQB1/PARP3/FCER1G/IL4R/SUPT6H/ERCC1/BATF/CD70/C4BPB/TNFSF13/NECTIN2/HLA-G/TNF/CLCF1/IL27RA/XCL1
GO:2000379	positive regulation of reactive oxygen species metabolic process	86	0.368374	1.52593	0.00833333	0.135948	0.118647	1151	tags=24%, list=9%, signal=22%	7040/2771/7157/207/5580/1191/706/1785/2950/3689/10365/7057/3383/2185/5025/1026/7755/7124/23564/55022/7498	GO_BP	TGFB1/GNAI2/TP53/AKT1/PRKCD/CLU/TSPO/DNM2/GSTP1/ITGB2/KLF2/THBS1/ICAM1/PTK2B/P2RX4/CDKN1A/ZNF205/TNF/DDAH2/PID1/XDH
GO:0032747	positive regulation of interleukin-23 production	5	0.775806	1.52593	0.04329	0.275606	0.240531	1018	tags=40%, list=8%, signal=37%	23765/4615	GO_BP	IL17RA/MYD88
GO:0010524	positive regulation of calcium ion transport into cytosol	50	0.404229	1.52558	0.013245	0.166765	0.145542	2350	tags=30%, list=19%, signal=24%	920/2946/5031/3596/578/5335/5025/9001/6375/5026/2902/930/10268/5170/3064	GO_BP	CD4/GSTM2/P2RY6/IL13/BAK1/PLCG1/P2RX4/HAP1/XCL1/P2RX5/GRIN1/CD19/RAMP3/PDPK1/HTT
GO:0002573	myeloid leukocyte differentiation	173	0.327697	1.52528	0.00578035	0.11842	0.103349	987	tags=18%, list=8%, signal=17%	7040/6688/3726/10312/1050/2242/11006/920/5971/10859/975/3665/4627/1436/537/4055/972/22904/2778/22985/9398/5196/2207/2101/54997/6886/10538/56998/1053/7422/6714/7124	GO_BP	TGFB1/SPI1/JUNB/TCIRG1/CEBPA/FES/LILRB4/CD4/RELB/LILRB1/CD81/IRF7/MYH9/CSF1R/ATP6AP1/LTBR/CD74/SBNO2/GNAS/ACIN1/CD101/PF4/FCER1G/ESRRA/TESC/TAL1/BATF/CTNNBIP1/CEBPE/VEGFA/SRC/TNF
GO:0007188	adenylate cyclase-modulating G protein-coupled receptor signaling pathway	196	0.325757	1.52497	0.00649351	0.125888	0.109867	3620	tags=42%, list=29%, signal=30%	2316/2771/10163/2778/846/976/5196/7433/1816/1133/5739/3360/2931/4987/4158/10267/1902/134/2550/146/8811/2835/2642/8698/2740/3640/11251/2869/115/5064/776/9170/575/152/493/23566/30817/2781/2828/1129/222487/154/6344/79924/5745/10268/5578/5144/9294/3350/2779/11255/1325/155/9368/4883/2691/2769/2827/112/3361/7434/2914/1813/2692/5731/2774/151/2767/9283/3351/4842/53637/576/1113/9289/84658/2852/22859/5660/…	GO_BP	FLNA/GNAI2/WASF2/GNAS/CASR/ADGRE5/PF4/VIPR1/DRD5/CHRM5/PTGIR/HTR4/GSK3A/OPRL1/MC2R/RAMP1/LPAR1/ADORA1/GABBR1/ADRA1D/GALR2/GPR12/GCGR/S1PR4/GLP1R/INSL3/PTGDR2/GRK5/ADCY9/PALM/CACNA1D/LPAR2/ADGRB1/ADRA2C/ATP2B4/LPAR3/ADGRE2/GNAZ/GPR4/CHRM2/ADGRG3/ADRB2/SCTR/ADM2/PTH1R/RAMP3/PRKCA/PDE4D/S1PR2/HTR1A/GNAT1/HRH3/CORT/ADRB3/SLC9A3R1/NPR3/GHRH/GNA15/GPR3/ADCY6/HTR5A/VIPR2/GRM4/DRD2/GHRHR/PTGER1/GNAL/ADRA…
GO:1902337	regulation of apoptotic process involved in morphogenesis	12	0.589865	1.52494	0.0401003	0.268637	0.234449	2746	tags=58%, list=22%, signal=45%	7133/6928/7421/7132/2303/4851/655	GO_BP	TNFRSF1B/HNF1B/VDR/TNFRSF1A/FOXC2/NOTCH1/BMP7
GO:1904748	regulation of apoptotic process involved in development	12	0.589865	1.52494	0.0401003	0.268637	0.234449	2746	tags=58%, list=22%, signal=45%	7133/6928/7421/7132/2303/4851/655	GO_BP	TNFRSF1B/HNF1B/VDR/TNFRSF1A/FOXC2/NOTCH1/BMP7
GO:0046598	positive regulation of viral entry into host cell	8	0.677251	1.52493	0.031477	0.245689	0.214421	322	tags=38%, list=3%, signal=37%	920/5034/972	GO_BP	CD4/P4HB/CD74
GO:0075294	positive regulation by symbiont of entry into host	8	0.677251	1.52493	0.031477	0.245689	0.214421	322	tags=38%, list=3%, signal=37%	920/5034/972	GO_BP	CD4/P4HB/CD74
GO:0010633	negative regulation of epithelial cell migration	62	0.384124	1.52483	0.0107914	0.153474	0.133942	2557	tags=35%, list=21%, signal=28%	7040/3728/51466/22846/7057/10014/2658/7124/348/4204/51094/1460/55466/575/79812/493/94/29775/3273/27302/4851/51378	GO_BP	TGFB1/JUP/EVL/VASH1/THBS1/HDAC5/GDF2/TNF/APOE/MECP2/ADIPOR1/CSNK2B/DNAJA4/ADGRB1/MMRN2/ATP2B4/ACVRL1/CARD10/HRG/BMP10/NOTCH1/ANGPT4
GO:0007431	salivary gland development	36	0.425427	1.52432	0.0121212	0.160692	0.140241	3962	tags=56%, list=32%, signal=38%	7040/1471/23129/7124/5361/4824/1956/6469/8829/5080/655/1181/7043/4781/10371/10913/1896/3911/29842/2253	GO_BP	TGFB1/CST3/PLXND1/TNF/PLXNA1/NKX3-1/EGFR/SHH/NRP1/PAX6/BMP7/CLCN2/TGFB3/NFIB/SEMA3A/EDAR/EDA/LAMA5/TFCP2L1/FGF8
GO:0071855	neuropeptide receptor binding	24	0.491867	1.52394	0.0414365	0.259913	0.223211	3840	tags=50%, list=31%, signal=35%	2778/4878/887/1392/7349/51052/2691/181/3814/1906/1908/4828	GO_MF	GNAS/NPPA/CCKBR/CRH/UCN/PRLH/GHRH/AGRP/KISS1/EDN1/EDN3/NMB
GO:0070374	positive regulation of ERK1 and ERK2 cascade	171	0.327048	1.52391	0.00555556	0.114807	0.100196	2910	tags=37%, list=23%, signal=29%	7040/2771/920/409/6352/1436/537/728/5031/972/3383/25865/4035/2185/846/29108/10347/3265/2889/59341/6714/7124/348/6375/2056/5595/1116/4838/3061/11331/6356/2621/6369/4504/112464/177/26291/4282/5156/1956/6346/6764/8817/10268/5578/6361/10392/6367/8829/6363/650/2324/6362/6366/4851/5609/5159/7010/1236/3965/2247/1813/2626	GO_BP	TGFB1/GNAI2/CD4/ARRB2/CCL5/CSF1R/ATP6AP1/C5AR1/P2RY6/CD74/ICAM1/PRKD2/LRP1/PTK2B/CASR/PYCARD/ABCA7/HRAS/RAPGEF1/TRPV4/SRC/TNF/APOE/XCL1/EPO/MAPK3/CHI3L1/NODAL/HCRTR1/PHB2/CCL11/GAS6/CCL24/MT3/CAVIN3/AGER/FGF21/MIF/PDGFRA/EGFR/CCL1/ST5/FGF18/RAMP3/PRKCA/CCL17/NOD1/CCL22/NRP1/CCL19/BMP2/FLT4/CCL18/CCL21/NOTCH1/MAP2K7/PDGFRB/TEK/CCR7/LGALS9/FGF2/DRD2/GATA4
GO:0001614	purinergic nucleotide receptor activity	17	0.546531	1.52369	0.0494792	0.269723	0.231636	1631	tags=29%, list=13%, signal=26%	5023/5031/5025/5026/9127	GO_MF	P2RX1/P2RY6/P2RX4/P2RX5/P2RX6
GO:0016502	nucleotide receptor activity	17	0.546531	1.52369	0.0494792	0.269723	0.231636	1631	tags=29%, list=13%, signal=26%	5023/5031/5025/5026/9127	GO_MF	P2RX1/P2RY6/P2RX4/P2RX5/P2RX6
GO:0005248	voltage-gated sodium channel activity	20	0.521111	1.52363	0.0482574	0.269723	0.231636	3521	tags=40%, list=28%, signal=29%	8911/8913/53373/6326/8912/6336/6324/610	GO_MF	CACNA1I/CACNA1G/TPCN1/SCN2A/CACNA1H/SCN10A/SCN1B/HCN2
GO:0008091	spectrin	9	0.655321	1.52284	0.0480549	0.180154	0.138496	3649	tags=67%, list=29%, signal=47%	6709/6712/57731/51332/6710/6711	GO_CC	SPTAN1/SPTBN2/SPTBN4/SPTBN5/SPTB/SPTBN1
GO:0031646	positive regulation of nervous system process	55	0.3963	1.52283	0.00706714	0.127906	0.111628	4068	tags=53%, list=33%, signal=36%	7133/54434/2185/3687/9921/22999/4987/8530/784/2902/4544/9699/154/745/10458/5999/1742/54413/3673/6663/10497/7143/6804/885/2475/9378/23316/1143/18	GO_BP	TNFRSF1B/SSH1/PTK2B/ITGAX/RNF10/RIMS1/OPRL1/CST7/CACNB3/GRIN1/MTNR1B/RIMS2/ADRB2/MYRF/BAIAP2/RGS4/DLG4/NLGN3/ITGA2/SOX10/UNC13B/TNR/STX1A/CCK/MTOR/NRXN1/CUX2/CHRNB4/ABAT
GO:0008305	integrin complex	27	0.472369	1.52282	0.0329114	0.144122	0.110796	514	tags=22%, list=4%, signal=21%	3678/3695/3683/3689/3674/3687	GO_CC	ITGA5/ITGB7/ITGAL/ITGB2/ITGA2B/ITGAX
GO:0007411	axon guidance	234	0.318085	1.52268	0.00729927	0.127906	0.111628	4044	tags=49%, list=33%, signal=34%	391/23654/7408/51466/1436/9046/9260/4035/23129/23053/4684/1796/64218/5880/682/5335/6586/10381/2051/6709/1944/11313/7422/6714/57556/2050/5595/9638/2596/6608/2817/6900/2637/6712/55715/3897/2736/8828/8022/64096/5361/8851/9048/10501/4854/2737/3975/5365/5578/5818/323/9423/2043/6469/2636/8829/2049/5598/9037/7080/5080/57715/4851/5909/5362/5800/1947/57731/1400/1749/2297/2048/655/51332/1002/3800/2676/5491…	GO_BP	RHOG/PLXNB2/VASP/EVL/CSF1R/DOK2/PDLIM7/LRP1/PLXND1/ZSWIM8/NCAM1/DOK1/SEMA4A/RAC2/BSG/PLCG1/SLIT3/TUBB3/EPHB6/SPTAN1/EFNA3/LYPLA2/VEGFA/SRC/SEMA6A/EPHB4/MAPK3/FEZ1/GAP43/SMO/GPC1/CNTN2/GBX2/SPTBN2/DOK4/L1CAM/GLI2/NRP2/LHX3/GFRA4/PLXNA1/CDK5R1/ARTN/SEMA6B/NOTCH3/GLI3/LHX1/PLXNB3/PRKCA/NECTIN1/APBB2/NTN1/EPHA4/SHH/GBX1/NRP1/EPHB3/MAPK7/SEMA5A/NKX2-1/PAX6/SEMA4G/NOTCH1/RAP1GAP/PLXNA2/PTPRO/EFNB1/SPTB…
GO:2001046	positive regulation of integrin-mediated signaling pathway	5	0.774053	1.52248	0.04329	0.275606	0.240531	1272	tags=60%, list=10%, signal=54%	2316/55679/2039	GO_BP	FLNA/LIMS2/DMTN
GO:0099092	postsynaptic density, intracellular component	16	0.557418	1.52214	0.0421836	0.164627	0.126559	2856	tags=50%, list=23%, signal=39%	1785/9181/88/6455/6792/29/10458/613	GO_CC	DNM2/ARHGEF2/ACTN2/SH3GL1/CDKL5/ABR/BAIAP2/BCR
GO:0061614	pri-miRNA transcription by RNA polymerase II	48	0.408142	1.52169	0.0101695	0.149368	0.130358	1945	tags=25%, list=16%, signal=21%	7040/6688/7157/11006/7015/6721/7124/2624/4091/688/5617/5970	GO_BP	TGFB1/SPI1/TP53/LILRB4/TERT/SREBF2/TNF/GATA2/SMAD6/KLF5/PRL/RELA
GO:2001044	regulation of integrin-mediated signaling pathway	13	0.569571	1.52144	0.0418719	0.272942	0.238206	1272	tags=31%, list=10%, signal=28%	2316/7076/55679/2039	GO_BP	FLNA/TIMP1/LIMS2/DMTN
GO:0035771	interleukin-4-mediated signaling pathway	5	0.773267	1.52093	0.04329	0.275606	0.240531	724	tags=60%, list=6%, signal=57%	3561/6778/3566	GO_BP	IL2RG/STAT6/IL4R
GO:0098974	postsynaptic actin cytoskeleton organization	8	0.675308	1.52055	0.0338983	0.254884	0.222447	1543	tags=50%, list=12%, signal=44%	10163/60/9118/1627	GO_BP	WASF2/ACTB/INA/DBN1
GO:0001763	morphogenesis of a branching structure	173	0.326599	1.52017	0.00578035	0.11842	0.103349	4059	tags=47%, list=33%, signal=32%	6692/3611/1512/1522/2022/23129/6768/846/10653/5371/2658/6928/4855/56998/7422/6714/7124/5499/80000/1746/51548/639/6608/7421/11331/6356/2637/54903/2736/3237/5361/859/4824/2737/7471/6474/3975/4233/2303/6469/8829/650/3217/7080/4851/3549/6663/8626/1305/596/2297/4435/655/367/4776/473/2247/4192/1435/1813/4040/10481/2099/8945/10252/10371/9620/2885/1906/4041/7482/54361/1969/9353/7472/4323/3911/9231/2253/2…	GO_BP	SPINT1/ILK/CTSH/CTSZ/ENG/PLXND1/ST14/CASR/SPINT2/PML/GDF2/HNF1B/NOTCH4/CTNNBIP1/VEGFA/SRC/TNF/PPP1CA/GREB1L/DLX2/SIRT6/PRDM1/SMO/VDR/PHB2/CCL11/GBX2/MKS1/GLI2/HOXD11/PLXNA1/CAV3/NKX3-1/GLI3/WNT1/SHOX2/LHX1/MET/FOXC2/SHH/NRP1/BMP2/HOXB7/NKX2-1/NOTCH1/IHH/SOX10/TP63/COL13A1/BCL2/FOXD1/CITED1/BMP7/AR/NFATC4/RERE/FGF2/MDK/CSF1/DRD2/LRP6/HOXB13/ESR1/BTRC/SPRY1/SEMA3A/CELSR1/GRB2/EDN1/LRP5/WNT2B/WNT4/E…
GO:0048566	embryonic digestive tract development	31	0.440907	1.51966	0.0225989	0.208743	0.182178	4935	tags=65%, list=40%, signal=39%	8854/5919/6928/7124/6343/2736/2737/6474/5156/6469/3549/6293/6932/3142/2263/64220/6943/58495/6664/2295	GO_BP	ALDH1A2/RARRES2/HNF1B/TNF/SCT/GLI2/GLI3/SHOX2/PDGFRA/SHH/IHH/VPS52/TCF7/HLX/FGFR2/STRA6/TCF21/OVOL2/SOX11/FOXF2
GO:0051271	negative regulation of cellular component movement	266	0.313335	1.51951	0.00819672	0.135948	0.118647	3414	tags=38%, list=28%, signal=28%	7040/3728/207/393/388/81/51466/57175/3611/22846/2950/2022/8751/7057/3162/10014/10370/972/4035/11188/60672/64218/10653/3418/753/7076/4771/2658/8646/7124/7122/9466/348/57556/274/811/134/4204/51094/1460/9747/4838/6237/11009/80199/1809/11240/55466/57152/575/79812/493/10501/5764/94/23236/4282/29/3488/7481/5365/29775/6469/347/8829/3868/9037/3273/7080/6366/27302/57715/4851/29956/9368/5800/51378/596/7168…	GO_BP	TGFB1/JUP/AKT1/ARHGAP4/RHOB/ACTN4/EVL/CORO1B/ILK/VASH1/GSTP1/ENG/ADAM15/THBS1/HMOX1/HDAC5/CITED2/CD74/LRP1/NISCH/MIIP/SEMA4A/SPINT2/IDH2/LDLRAD4/TIMP1/NF2/GDF2/CHRD/TNF/CLDN5/IL27RA/APOE/SEMA6A/BIN1/CALR/ADORA1/MECP2/ADIPOR1/CSNK2B/TCAF1/NODAL/RRAS/IL24/FUZ/DPYSL3/PADI2/DNAJA4/SLURP1/ADGRB1/MMRN2/ATP2B4/SEMA6B/PTN/ACVRL1/PLCB1/MIF/ABR/IGFBP5/WNT11/PLXNB3/CARD10/SHH/APOD/NRP1/KRT16/SEMA5A/HRG/NKX2…
GO:0051937	catecholamine transport	58	0.389687	1.51934	0.00714286	0.127906	0.111628	3644	tags=41%, list=29%, signal=29%	11188/65018/1133/60/156/127833/5864/4204/6623/152/1392/2693/11255/1137/3737/57586/1813/151/6861/3351/1113/51760/6804/5020	GO_BP	NISCH/PINK1/CHRM5/ACTB/GRK2/SYT2/RAB3A/MECP2/SNCG/ADRA2C/CRH/GHSR/HRH3/CHRNA4/KCNA2/SYT13/DRD2/ADRA2B/SYT5/HTR1B/CHGA/SYT17/STX1A/OXT
GO:0032232	negative regulation of actin filament bundle assembly	24	0.473002	1.51922	0.0421348	0.273986	0.239117	160	tags=12%, list=1%, signal=12%	5216/116985/10163	GO_BP	PFN1/ARAP1/WASF2
GO:0033619	membrane protein proteolysis	51	0.397171	1.51895	0.0162866	0.185217	0.161645	1102	tags=20%, list=9%, signal=18%	7040/4627/1512/5045/7133/4790/7076/7077/7124/348	GO_BP	TGFB1/MYH9/CTSH/FURIN/TNFRSF1B/NFKB1/TIMP1/TIMP2/TNF/APOE
GO:0034765	regulation of ion transmembrane transport	365	0.303297	1.51811	0.011236	0.155848	0.136014	2586	tags=30%, list=21%, signal=25%	5777/2316/53827/10312/7531/207/81/11151/2946/1785/50488/7057/5031/5349/9948/823/53826/2185/10105/26251/3785/65018/2859/8398/3596/88/2539/8911/5335/6548/2280/65990/54997/8514/27092/9001/3754/54207/3762/57165/4987/4878/79073/6375/773/274/6271/2056/8913/3787/3763/11060/8811/9747/5566/54923/3779/53373/784/779/2902/3792/11331/8291/785/5348/7881/778/3760/23072/776/6536/51204/6236/6569/8501/493/56848/45…	GO_BP	PTPN6/FLNA/FXYD5/TCIRG1/YWHAE/AKT1/ACTN4/CORO1A/GSTM2/DNM2/MINK1/THBS1/P2RY6/FXYD3/WDR1/CAPN1/FXYD6/PTK2B/PPIF/KCNG2/KCNQ2/PINK1/GPR35/PLA2G6/IL13/ACTN2/G6PD/CACNA1I/PLCG1/SLC9A1/FKBP1A/FAM173A/TESC/KCNAB2/CACNG4/HAP1/KCNF1/KCNK10/KCNJ5/GJC2/OPRL1/NPPA/TMEM109/XCL1/CACNA1A/BIN1/S100A1/EPO/CACNA1G/KCNS1/KCNJ6/WWP2/GALR2/TCAF1/PRKACA/LIME1/KCNMB1/TPCN1/CACNB3/CACNA1S/GRIN1/KEL/PHB2/DYSF/CACNB4/FXYD…
GO:0031529	ruffle organization	49	0.405075	1.51786	0.0101351	0.149368	0.130358	730	tags=18%, list=6%, signal=17%	10312/391/5216/51466/57175/1436/3383/23647/3265	GO_BP	TCIRG1/RHOG/PFN1/EVL/CORO1B/CSF1R/ICAM1/ARFIP2/HRAS
GO:1903719	regulation of I-kappaB phosphorylation	7	0.708508	1.51742	0.0385542	0.266735	0.232789	2867	tags=71%, list=23%, signal=55%	207/140885/7124/65992/7186	GO_BP	AKT1/SIRPA/TNF/DDRGK1/TRAF2
GO:0051341	regulation of oxidoreductase activity	92	0.36523	1.51623	0.00858369	0.136773	0.119367	1884	tags=33%, list=15%, signal=28%	2771/207/5447/1785/10295/51295/10013/2185/7015/3596/9973/4790/1816/23334/7124/23564/348/6271/5164/7421/11331/4504/3630/949/6697/51204/493/56848/859/23408	GO_BP	GNAI2/AKT1/POR/DNM2/BCKDK/ECSIT/HDAC6/PTK2B/TERT/IL13/CCS/NFKB1/DRD5/SZT2/TNF/DDAH2/APOE/S100A1/PDK2/VDR/PHB2/MT3/INS/SCARB1/SPR/TACO1/ATP2B4/SPHK2/CAV3/SIRT5
GO:0035385	Roundabout signaling pathway	5	0.770634	1.51575	0.047619	0.288407	0.251703	719	tags=40%, list=6%, signal=38%	4650/6586	GO_BP	MYO9B/SLIT3
GO:0048019	receptor antagonist activity	17	0.543658	1.51569	0.0494792	0.269723	0.231636	4843	tags=71%, list=39%, signal=43%	6352/27121/10468/10068/27120/3547/3557/10816/26525/7837/22943/131	GO_MF	CCL5/DKK4/FST/IL18BP/DKKL1/IGSF1/IL1RN/SPINT3/IL36RN/PXDN/DKK1/ADH7
GO:0061035	regulation of cartilage development	58	0.388729	1.51561	0.00714286	0.127906	0.111628	3932	tags=52%, list=32%, signal=35%	5447/649/11173/2658/5916/202018/860/7704/51222/2736/654/94/2737/5970/6474/7481/8817/650/27302/3491/5914/4192/658/4017/659/4086/4054/8200/4088/579	GO_BP	POR/BMP1/ADAMTS7/GDF2/RARG/TAPT1/RUNX2/ZBTB16/ZNF219/GLI2/BMP6/ACVRL1/GLI3/RELA/SHOX2/WNT11/FGF18/BMP2/BMP10/CYR61/RARA/MDK/BMPR1B/LOXL2/BMPR2/SMAD1/LTBP3/GDF5/SMAD3/NKX3-2
GO:0002765	immune response-inhibiting signal transduction	6	0.735026	1.51548	0.0460829	0.281929	0.246049	960	tags=50%, list=8%, signal=46%	10859/10288/3135	GO_BP	LILRB1/LILRB2/HLA-G
GO:2001286	regulation of caveolin-mediated endocytosis	6	0.735007	1.51544	0.0460829	0.281929	0.246049	2928	tags=83%, list=24%, signal=64%	1201/9094/6714/859/23327	GO_BP	CLN3/UNC119/SRC/CAV3/NEDD4L
GO:0038033	positive regulation of endothelial cell chemotaxis by VEGF-activated vascular endothelial growth factor receptor signaling pathway	5	0.770435	1.51536	0.047619	0.288407	0.251703	2485	tags=60%, list=20%, signal=48%	25865/7422/3315	GO_BP	PRKD2/VEGFA/HSPB1
GO:0032226	positive regulation of synaptic transmission, dopaminergic	7	0.707421	1.51509	0.0385542	0.266735	0.232789	848	tags=43%, list=7%, signal=40%	409/65018/10211	GO_BP	ARRB2/PINK1/FLOT1
GO:0032924	activin receptor signaling pathway	34	0.429384	1.51509	0.0146628	0.175401	0.153079	2422	tags=47%, list=20%, signal=38%	10370/4221/2280/2658/269/3625/1460/4838/10468/3624/8928/94/10272/6469/6497/27302	GO_BP	CITED2/MEN1/FKBP1A/GDF2/AMHR2/INHBB/CSNK2B/NODAL/FST/INHBA/FOXH1/ACVRL1/FSTL3/SHH/SKI/BMP10
GO:0051721	protein phosphatase 2A binding	25	0.480274	1.51487	0.0328767	0.232831	0.199953	853	tags=28%, list=7%, signal=26%	7157/207/29888/1978/8877/5524/23381	GO_MF	TP53/AKT1/STRN4/EIF4EBP1/SPHK1/PTPA/SMG5
GO:0006002	fructose 6-phosphate metabolic process	12	0.585607	1.51394	0.0451128	0.279838	0.244225	1402	tags=33%, list=11%, signal=30%	3101/2203/5211/3098	GO_BP	HK3/FBP1/PFKL/HK1
GO:0061518	microglial cell proliferation	6	0.73407	1.51351	0.0460829	0.281929	0.246049	242	tags=33%, list=2%, signal=33%	1191/1436	GO_BP	CLU/CSF1R
GO:0045161	neuronal ion channel clustering	10	0.619493	1.51322	0.0493827	0.290158	0.253231	3062	tags=60%, list=25%, signal=45%	375790/6900/9463/57731/30819/4653	GO_BP	AGRN/CNTN2/PICK1/SPTBN4/KCNIP2/MYOC
GO:0098815	modulation of excitatory postsynaptic potential	33	0.434401	1.51317	0.0115942	0.159661	0.139342	2477	tags=42%, list=20%, signal=34%	54434/2185/22999/6455/784/2902/9699/154/9294/10458/5999/1742/54413/6543	GO_BP	SSH1/PTK2B/RIMS1/SH3GL1/CACNB3/GRIN1/RIMS2/ADRB2/S1PR2/BAIAP2/RGS4/DLG4/NLGN3/SLC8A2
GO:0004930	G protein-coupled receptor activity	356	0.297004	1.51284	0.010101	0.126489	0.108628	3890	tags=39%, list=31%, signal=28%	11054/728/5031/8877/846/976/2859/7433/1241/4881/131601/1816/1133/5739/2811/5995/3360/2850/4987/202018/4158/10267/1902/134/2550/9052/146/8811/887/3061/6010/10663/2835/6608/2642/8698/2740/55507/29933/11251/51222/10280/9170/575/152/64582/23566/56848/30817/4544/6753/26184/2828/2826/1129/222487/154/6344/56656/5745/2911/10268/886/3274/6865/3362/643/9294/23538/2693/25960/3350/3363/11255/155/4883/2925/79…	GO_MF	OGFR/C5AR1/P2RY6/SPHK1/CASR/ADGRE5/GPR35/VIPR1/LTB4R/NPR1/TPRA1/DRD5/CHRM5/PTGIR/GP1BA/RGR/HTR4/GPR27/OPRL1/TAPT1/MC2R/RAMP1/LPAR1/ADORA1/GABBR1/GPRC5A/ADRA1D/GALR2/CCKBR/HCRTR1/RHO/CXCR6/GPR12/SMO/GCGR/S1PR4/GLP1R/GPRC5D/GPR132/PTGDR2/ZNF219/SIGMAR1/LPAR2/ADGRB1/ADRA2C/GPR135/LPAR3/SPHK2/ADGRE2/MTNR1B/SSTR3/OR1F2P/GPR4/CCR10/CHRM2/ADGRG3/ADRB2/SCTR/OR2S2/PTH1R/GRM1/RAMP3/CCKAR/HRH2/TACR2/HTR6/CX…
GO:0007271	synaptic transmission, cholinergic	26	0.454081	1.51274	0.0387812	0.266735	0.232789	5908	tags=77%, list=48%, signal=40%	348/8416/1135/6865/1137/43/1145/8292/57053/79608/1143/1141/5913/1140/60482/3908/1138/1134/1136/1146	GO_BP	APOE/ANXA9/CHRNA2/TACR2/CHRNA4/ACHE/CHRNE/COLQ/CHRNA10/RIC3/CHRNB4/CHRNB2/RAPSN/CHRNB1/SLC5A7/LAMA2/CHRNA5/CHRNA1/CHRNA3/CHRNG
GO:0007520	myoblast fusion	37	0.417997	1.51248	0.0207715	0.203311	0.177437	2637	tags=49%, list=21%, signal=38%	51177/975/4627/3566/10211/2323/575/859/4654/7471/101929726/8912/4618/30846/9149/8038/3756/4656	GO_BP	PLEKHO1/CD81/MYH9/IL4R/FLOT1/FLT3LG/ADGRB1/CAV3/MYOD1/WNT1/MYMX/CACNA1H/MYF6/EHD2/DYRK1B/ADAM12/KCNH1/MYOG
GO:0006936	muscle contraction	306	0.307993	1.51243	0.0105263	0.151696	0.13239	3704	tags=40%, list=30%, signal=29%	2316/7094/5023/3728/10398/226/2946/7171/2548/7431/5829/8877/72/8398/88/6442/1241/126393/9826/6548/5025/1938/156/3762/10174/4878/2010/8557/274/8735/6261/8913/134/80852/8811/7136/80763/5566/779/8291/26287/5348/4632/3760/9127/59/776/4607/2593/4660/152/493/58/859/1129/7140/154/4762/5224/4636/7349/6865/5144/8912/1144/4625/7135/2693/70/3363/2023/27302/1180/89/775/3673/6336/6535/4635/4608/7138/102723475…	GO_BP	FLNA/TLN1/P2RX1/JUP/MYL9/ALDOA/GSTM2/TPM4/GAA/VIM/PXN/SPHK1/ACTG2/PLA2G6/ACTN2/SGCA/LTB4R/HSPB6/ARHGEF11/SLC9A1/P2RX4/EEF2/GRK2/KCNJ5/SORBS3/NPPA/EMD/TCAP/BIN1/MYH13/RYR1/CACNA1G/ADORA1/GRIP2/GALR2/TNNI2/SPX/PRKACA/CACNA1S/DYSF/ANKRD2/FXYD1/MYL1/KCNJ3/P2RX6/ACTA2/CACNA1D/MYBPC3/GAMT/PPP1R12B/ADRA2C/ATP2B4/ACTA1/CAV3/CHRM2/TNNT3/ADRB2/NEUROG1/PGAM2/MYL5/UCN/TACR2/PDE4D/CACNA1H/CHRND/MYH7/TNNI1/GHS…
GO:0003140	determination of left/right asymmetry in lateral mesoderm	7	0.705837	1.5117	0.0385542	0.266735	0.232789	2228	tags=71%, list=18%, signal=59%	10370/4838/6608/8928/6469	GO_BP	CITED2/NODAL/SMO/FOXH1/SHH
GO:0038003	opioid receptor signaling pathway	9	0.641039	1.51145	0.0485437	0.288433	0.251725	2190	tags=44%, list=18%, signal=37%	11054/4987/10280/6855	GO_BP	OGFR/OPRL1/SIGMAR1/SYP
GO:0090128	regulation of synapse maturation	13	0.565692	1.51108	0.044335	0.277115	0.241848	3777	tags=69%, list=30%, signal=48%	29882/22883/816/22899/9148/4776/22859/4761/9378	GO_BP	ANAPC2/CLSTN1/CAMK2B/ARHGEF15/NEURL1/NFATC4/ADGRL1/NEUROD2/NRXN1
GO:0015820	leucine transport	6	0.732726	1.51074	0.0460829	0.281929	0.246049	1771	tags=67%, list=14%, signal=57%	23428/8140/6520/8501	GO_BP	SLC7A8/SLC7A5/SLC3A2/SLC43A1
GO:0032982	myosin filament	22	0.495671	1.51009	0.042394	0.16483	0.126716	3432	tags=36%, list=28%, signal=26%	4627/72/8735/4607/4625/4608/79784/4626	GO_CC	MYH9/ACTG2/MYH13/MYBPC3/MYH7/MYBPH/MYH14/MYH8
GO:0002361	CD4-positive, CD25-positive, alpha-beta regulatory T cell differentiation	6	0.73231	1.50988	0.0460829	0.281929	0.246049	2799	tags=67%, list=23%, signal=52%	26279/50943/2529/3965	GO_BP	PLA2G2D/FOXP3/FUT7/LGALS9
GO:0008046	axon guidance receptor activity	8	0.668903	1.50869	0.0438799	0.266162	0.228578	3134	tags=62%, list=25%, signal=47%	3897/2049/2048/2676/2047	GO_MF	L1CAM/EPHB3/EPHB2/GFRA3/EPHB1
GO:1904062	regulation of cation transmembrane transport	262	0.310964	1.50868	0.00819672	0.135948	0.118647	2694	tags=32%, list=22%, signal=25%	5777/2316/53827/10312/7531/81/11151/2946/1785/50488/5031/5349/823/53826/2185/10105/65018/2859/8398/3596/88/2539/5335/6548/2280/65990/54997/8514/27092/9001/57165/4987/4878/6375/274/6271/2056/3787/11060/8811/5566/54923/3779/784/2902/3792/11331/8291/785/5348/7881/23072/776/6536/51204/6236/8501/493/56848/4544/859/28954/1392/486/930/154/57817/10268/5144/255057/5170/3064/23237/5999/775/1742/54413/9368/…	GO_BP	PTPN6/FLNA/FXYD5/TCIRG1/YWHAE/ACTN4/CORO1A/GSTM2/DNM2/MINK1/P2RY6/FXYD3/CAPN1/FXYD6/PTK2B/PPIF/PINK1/GPR35/PLA2G6/IL13/ACTN2/G6PD/PLCG1/SLC9A1/FKBP1A/FAM173A/TESC/KCNAB2/CACNG4/HAP1/GJC2/OPRL1/NPPA/XCL1/BIN1/S100A1/EPO/KCNS1/WWP2/GALR2/PRKACA/LIME1/KCNMB1/CACNB3/GRIN1/KEL/PHB2/DYSF/CACNB4/FXYD1/KCNAB1/HECW1/CACNA1D/SLC6A9/TACO1/RRAD/SLC43A1/ATP2B4/SPHK2/MTNR1B/CAV3/REM1/CRH/FXYD2/CD19/ADRB2/HAMP/…
GO:0072341	modified amino acid binding	68	0.378636	1.50858	0.00332226	0.0991023	0.0851082	2994	tags=41%, list=24%, signal=31%	7094/2944/2946/2950/7057/80142/2937/2350/79792/127833/10841/2596/2621/4524/9536/949/575/8904/2194/8416/2348/27232/9362/309/6573/57586/57476/6247	GO_MF	TLN1/GSTM1/GSTM2/GSTP1/THBS1/PTGES2/GSS/FOLR2/GSDMD/SYT2/FTCD/GAP43/GAS6/MTHFR/PTGES/SCARB1/ADGRB1/CPNE1/FASN/ANXA9/FOLR1/GNMT/CPNE6/ANXA6/SLC19A1/SYT13/GRAMD1B/RS1
GO:0015629	actin cytoskeleton	398	0.295652	1.50783	0.0107527	0.0875336	0.0672927	3289	tags=38%, list=27%, signal=29%	2316/7791/4046/3728/10093/10398/254102/4650/2319/81/7408/11151/57175/822/226/10163/3611/4627/1265/64236/7171/3055/29780/2268/64780/5829/9948/9260/3996/9051/2275/29109/1072/2011/72/9181/50853/9817/88/5880/832/60/10297/4771/6709/9001/10211/2934/10120/59341/2314/6714/11337/7122/11155/274/8735/6455/3077/58529/2039/7136/9344/118/7205/881/92154/11346/11344/4643/1627/23307/1809/6712/4632/59/11170/23164/…	GO_CC	FLNA/ZYX/LSP1/JUP/ARPC4/MYL9/EHBP1L1/MYO9B/FLOT2/ACTN4/VASP/CORO1A/CORO1B/CAPG/ALDOA/WASF2/ILK/MYH9/CNN2/PDLIM2/TPM4/HCK/PARVB/FGR/MICAL1/PXN/WDR1/PDLIM7/LLGL1/PSTPIP1/FHL3/FHOD1/CFL1/MARK2/ACTG2/ARHGEF2/VILL/KEAP1/ACTN2/RAC2/CAPZB/ACTB/APC2/NF2/SPTAN1/HAP1/FLOT1/GSN/ACTR1B/TRPV4/FLII/SRC/GABARAP/CLDN5/LDB3/BIN1/MYH13/SH3GL1/HFE/MYOZ1/DMTN/TNNI2/TAOK2/ADD1/TRIP6/CCIN/MTSS1L/SYNPO/TWF2/MYO1E/DBN1/…
GO:0043300	regulation of leukocyte degranulation	45	0.40728	1.50777	0.0128617	0.163398	0.142603	1275	tags=27%, list=10%, signal=24%	6813/2242/3689/2268/3162/3596/5880/2207/3566/4878/3134/2624	GO_BP	STXBP2/FES/ITGB2/FGR/HMOX1/IL13/RAC2/FCER1G/IL4R/NPPA/HLA-F/GATA2
GO:0034987	immunoglobulin receptor binding	5	0.789311	1.50773	0.0245536	0.200004	0.171762	284	tags=60%, list=2%, signal=59%	2316/2242/2268	GO_MF	FLNA/FES/FGR
GO:0021892	cerebral cortex GABAergic interneuron differentiation	9	0.639326	1.50741	0.0485437	0.288433	0.251725	2901	tags=67%, list=23%, signal=51%	1746/6900/429/5881/7080/1813	GO_BP	DLX2/CNTN2/ASCL1/RAC3/NKX2-1/DRD2
GO:0060600	dichotomous subdivision of an epithelial terminal unit	9	0.63926	1.50726	0.0485437	0.288433	0.251725	3464	tags=78%, list=28%, signal=56%	1512/23129/5361/8829/2297/10371/9620	GO_BP	CTSH/PLXND1/PLXNA1/NRP1/FOXD1/SEMA3A/CELSR1
GO:0002606	positive regulation of dendritic cell antigen processing and presentation	7	0.703605	1.50692	0.0385542	0.266735	0.232789	2753	tags=71%, list=22%, signal=56%	972/10392/6363/6366/1236	GO_BP	CD74/NOD1/CCL19/CCL21/CCR7
GO:0072177	mesonephric duct development	6	0.730311	1.50576	0.0483871	0.288433	0.251725	2060	tags=67%, list=17%, signal=56%	6928/80000/3975/7481	GO_BP	HNF1B/GREB1L/LHX1/WNT11
GO:0007193	adenylate cyclase-inhibiting G protein-coupled receptor signaling pathway	72	0.372266	1.50509	0.0120482	0.160031	0.139665	3222	tags=38%, list=26%, signal=28%	2316/2771/846/1133/3360/4987/1902/134/2550/3640/11251/115/5064/2781/1129/3350/2779/11255/1325/4883/112/3361/2914/1813/2774/9283/3351	GO_BP	FLNA/GNAI2/CASR/CHRM5/HTR4/OPRL1/LPAR1/ADORA1/GABBR1/INSL3/PTGDR2/ADCY9/PALM/GNAZ/CHRM2/HTR1A/GNAT1/HRH3/CORT/NPR3/ADCY6/HTR5A/GRM4/DRD2/GNAL/GPR37L1/HTR1B
GO:0071316	cellular response to nicotine	7	0.702656	1.50489	0.0385542	0.266735	0.232789	1945	tags=57%, list=16%, signal=48%	4790/7124/572/5970	GO_BP	NFKB1/TNF/BAD/RELA
GO:0030669	clathrin-coated endocytic vesicle membrane	31	0.457517	1.5046	0.0383562	0.155337	0.119418	1587	tags=29%, list=13%, signal=25%	3117/972/3119/3120/161/1175/348/1173/3113	GO_CC	HLA-DQA1/CD74/HLA-DQB1/HLA-DQB2/AP2A2/AP2S1/APOE/AP2M1/HLA-DPA1
GO:0005938	cell cortex	235	0.314083	1.50457	0.00724638	0.0732204	0.0562893	2599	tags=29%, list=21%, signal=23%	2316/752/391/7127/4650/388/2319/5216/81/11151/4627/1522/29959/5829/9948/3996/1072/2185/1212/50855/2995/88/5880/23647/60/4771/6709/9322/4926/10211/2934/22999/59341/23187/7122/2010/6261/1487/3077/2039/23616/11336/92154/1211/1627/6712/29984/10486/9699/23265/10755/1000/57817/6764/5881/8605/4640/22844/11005/2023/23237/9478/1742/10518/57731/3059/23176	GO_CC	FLNA/FMNL1/RHOG/TNFAIP2/MYO9B/RHOB/FLOT2/PFN1/ACTN4/CORO1A/MYH9/CTSZ/NRBP1/PXN/WDR1/LLGL1/CFL1/PTK2B/CLTB/PARD6A/GYPC/ACTN2/RAC2/ARFIP2/ACTB/NF2/SPTAN1/TRIP10/NUMA1/FLOT1/GSN/RIMS1/TRPV4/PHLDB1/CLDN5/EMD/RYR1/CTBP1/HFE/DMTN/SH3BP1/EXOC3/MTSS1L/CLTA/DBN1/SPTBN2/RHOD/CAP2/RIMS2/EXOC7/GIPC1/CDH2/HAMP/ST5/RAC3/PLA2G4C/MYO1A/FRMPD1/SPINK5/ENO1/ARC/CABP1/DLG4/CIB2/SPTBN4/HCLS1/SEPT8
GO:0070813	hydrogen sulfide metabolic process	6	0.729505	1.5041	0.0483871	0.288433	0.251725	339	tags=33%, list=3%, signal=32%	23474/4357	GO_BP	ETHE1/MPST
GO:0003073	regulation of systemic arterial blood pressure	87	0.362038	1.50409	0.00829875	0.135948	0.118647	4072	tags=48%, list=33%, signal=33%	1066/1522/5331/3816/1816/2931/4878/134/4204/146/80763/2621/4879/1392/154/5144/1579/40/155/5800/1535/367/7168/1585/185/1813/2013/84909/9283/3291/659/3817/552/1906/1908/1889/1511/81285/553/57835/354/551	GO_BP	CES1/CTSZ/PLCB3/KLK1/DRD5/GSK3A/NPPA/ADORA1/MECP2/ADRA1D/SPX/GAS6/NPPB/CRH/ADRB2/PDE4D/CYP4A11/ASIC2/ADRB3/PTPRO/CYBA/AR/TPM1/CYP11B2/AGTR1/DRD2/EMP2/C9orf3/GPR37L1/HSD11B2/BMPR2/KLK2/AVPR1A/EDN1/EDN3/ECE1/CTSG/OR51E2/AVPR1B/SLC4A5/KLK3/AVP
GO:0071868	cellular response to monoamine stimulus	81	0.364209	1.50403	0.0166667	0.187025	0.163223	2964	tags=42%, list=24%, signal=32%	2316/409/1785/2778/1816/1133/6548/3360/2931/5595/5566/5064/22933/493/23385/1129/5313/3274/5144/3362/3350/3363/11255/5999/9368/3359/10681/2769/112/26539/3361/1813/5731/2774	GO_BP	FLNA/ARRB2/DNM2/GNAS/DRD5/CHRM5/SLC9A1/HTR4/GSK3A/MAPK3/PRKACA/PALM/SIRT2/ATP2B4/NCSTN/CHRM2/PKLR/HRH2/PDE4D/HTR6/HTR1A/HTR7/HRH3/RGS4/SLC9A3R1/HTR3A/GNB5/GNA15/ADCY6/OR10H1/HTR5A/DRD2/PTGER1/GNAL
GO:0071870	cellular response to catecholamine stimulus	81	0.364209	1.50403	0.0166667	0.187025	0.163223	2964	tags=42%, list=24%, signal=32%	2316/409/1785/2778/1816/1133/6548/3360/2931/5595/5566/5064/22933/493/23385/1129/5313/3274/5144/3362/3350/3363/11255/5999/9368/3359/10681/2769/112/26539/3361/1813/5731/2774	GO_BP	FLNA/ARRB2/DNM2/GNAS/DRD5/CHRM5/SLC9A1/HTR4/GSK3A/MAPK3/PRKACA/PALM/SIRT2/ATP2B4/NCSTN/CHRM2/PKLR/HRH2/PDE4D/HTR6/HTR1A/HTR7/HRH3/RGS4/SLC9A3R1/HTR3A/GNB5/GNA15/ADCY6/OR10H1/HTR5A/DRD2/PTGER1/GNAL
GO:0007210	serotonin receptor signaling pathway	26	0.451369	1.50371	0.0387812	0.266735	0.232789	3222	tags=46%, list=26%, signal=34%	1133/3360/1129/3274/3362/3350/3363/11255/3359/26539/3361/3351	GO_BP	CHRM5/HTR4/CHRM2/HRH2/HTR6/HTR1A/HTR7/HRH3/HTR3A/OR10H1/HTR5A/HTR1B
GO:1903670	regulation of sprouting angiogenesis	61	0.380199	1.50361	0.0109489	0.154398	0.134748	2296	tags=33%, list=19%, signal=27%	5315/3678/10365/7057/3162/10014/51564/4215/90993/29924/7422/57556/6271/2624/79812/29775/2303/5170/2693/8829	GO_BP	PKM/ITGA5/KLF2/THBS1/HMOX1/HDAC5/HDAC7/MAP3K3/CREB3L1/EPN1/VEGFA/SEMA6A/S100A1/GATA2/MMRN2/CARD10/FOXC2/PDPK1/GHSR/NRP1
GO:0010872	regulation of cholesterol esterification	9	0.637675	1.50352	0.0485437	0.288433	0.251725	2914	tags=67%, list=23%, signal=51%	348/20/337/335/185/336	GO_BP	APOE/ABCA2/APOA4/APOA1/AGTR1/APOA2
GO:0048512	circadian behavior	41	0.409485	1.5033	0.0207101	0.203311	0.177437	1207	tags=24%, list=10%, signal=22%	1471/7157/191/4669/6496/5730/4987/9112/463/134	GO_BP	CST3/TP53/AHCY/NAGLU/SIX3/PTGDS/OPRL1/MTA1/ZFHX3/ADORA1
GO:0000820	regulation of glutamine family amino acid metabolic process	6	0.728893	1.50283	0.0483871	0.288433	0.251725	1791	tags=33%, list=14%, signal=29%	1201/493	GO_BP	CLN3/ATP2B4
GO:0032960	regulation of inositol trisphosphate biosynthetic process	7	0.701437	1.50227	0.0409639	0.270566	0.236132	413	tags=29%, list=3%, signal=28%	5031/2185	GO_BP	P2RY6/PTK2B
GO:2000320	negative regulation of T-helper 17 cell differentiation	8	0.666672	1.50111	0.0363196	0.260835	0.22764	2650	tags=38%, list=21%, signal=30%	51043/50943/30009	GO_BP	ZBTB7B/FOXP3/TBX21
GO:1904315	transmitter-gated ion channel activity involved in regulation of postsynaptic membrane potential	41	0.424943	1.50039	0.0236686	0.197751	0.169827	4625	tags=51%, list=37%, signal=32%	2902/2901/2905/2558/1135/1144/2554/2570/1137/1145/2897/2563/2561/2899/57053/1143/2895/2900/2741/1141/1140	GO_MF	GRIN1/GRIK5/GRIN2C/GABRA5/CHRNA2/CHRND/GABRA1/GABRR2/CHRNA4/CHRNE/GRIK1/GABRD/GABRB2/GRIK3/CHRNA10/CHRNB4/GRID2/GRIK4/GLRA1/CHRNB2/CHRNB1
GO:0045322	unmethylated CpG binding	5	0.785081	1.49965	0.0245536	0.200004	0.171762	1628	tags=60%, list=13%, signal=52%	22992/9757/30827	GO_MF	KDM2A/KMT2B/CXXC1
GO:0019731	antibacterial humoral response	37	0.414273	1.499	0.0237389	0.215048	0.18768	4338	tags=65%, list=35%, signal=42%	8398/5650/1991/1669/1672/6590/1755/820/7018/11005/3133/51297/8349/2244/3105/5319/4057/1671/25818/1511/354/8344/8970/5225	GO_BP	PLA2G6/KLK7/ELANE/DEFA4/DEFB1/SLPI/DMBT1/CAMP/TF/SPINK5/HLA-E/BPIFA1/HIST2H2BE/FGB/HLA-A/PLA2G1B/LTF/DEFA6/KLK5/CTSG/KLK3/HIST1H2BE/HIST1H2BJ/PGC
GO:0106072	negative regulation of adenylate cyclase-activating G protein-coupled receptor signaling pathway	6	0.72702	1.49897	0.0483871	0.288433	0.251725	1791	tags=50%, list=14%, signal=43%	2771/4987/493	GO_BP	GNAI2/OPRL1/ATP2B4
GO:0071867	response to monoamine	84	0.361736	1.49776	0.0127119	0.163061	0.142309	2964	tags=40%, list=24%, signal=31%	2316/409/1785/2778/1816/1133/6548/3360/2931/5595/5566/5064/22933/493/23385/1129/5313/3274/5144/3362/3350/3363/11255/5999/9368/3359/10681/2769/112/26539/3361/1813/5731/2774	GO_BP	FLNA/ARRB2/DNM2/GNAS/DRD5/CHRM5/SLC9A1/HTR4/GSK3A/MAPK3/PRKACA/PALM/SIRT2/ATP2B4/NCSTN/CHRM2/PKLR/HRH2/PDE4D/HTR6/HTR1A/HTR7/HRH3/RGS4/SLC9A3R1/HTR3A/GNB5/GNA15/ADCY6/OR10H1/HTR5A/DRD2/PTGER1/GNAL
GO:0071869	response to catecholamine	84	0.361736	1.49776	0.0127119	0.163061	0.142309	2964	tags=40%, list=24%, signal=31%	2316/409/1785/2778/1816/1133/6548/3360/2931/5595/5566/5064/22933/493/23385/1129/5313/3274/5144/3362/3350/3363/11255/5999/9368/3359/10681/2769/112/26539/3361/1813/5731/2774	GO_BP	FLNA/ARRB2/DNM2/GNAS/DRD5/CHRM5/SLC9A1/HTR4/GSK3A/MAPK3/PRKACA/PALM/SIRT2/ATP2B4/NCSTN/CHRM2/PKLR/HRH2/PDE4D/HTR6/HTR1A/HTR7/HRH3/RGS4/SLC9A3R1/HTR3A/GNB5/GNA15/ADCY6/OR10H1/HTR5A/DRD2/PTGER1/GNAL
GO:0014012	peripheral nervous system axon regeneration	7	0.699271	1.49763	0.0409639	0.270566	0.236132	2711	tags=57%, list=22%, signal=45%	706/347/29956/335	GO_BP	TSPO/APOD/CERS2/APOA1
GO:2000146	negative regulation of cell motility	239	0.312264	1.49749	0.00769231	0.131219	0.114519	3414	tags=37%, list=28%, signal=28%	7040/3728/207/393/388/51466/57175/3611/22846/2950/2022/8751/7057/3162/10014/10370/972/4035/11188/60672/10653/3418/753/7076/4771/2658/8646/7124/7122/9466/348/811/134/4204/51094/1460/9747/4838/6237/11009/80199/1809/11240/55466/57152/575/79812/493/5764/94/23236/4282/29/3488/7481/5365/29775/6469/347/3868/3273/7080/6366/27302/4851/29956/9368/51378/596/7168/54328/2247/613/1813/348110/8692/89927/7070/41…	GO_BP	TGFB1/JUP/AKT1/ARHGAP4/RHOB/EVL/CORO1B/ILK/VASH1/GSTP1/ENG/ADAM15/THBS1/HMOX1/HDAC5/CITED2/CD74/LRP1/NISCH/MIIP/SPINT2/IDH2/LDLRAD4/TIMP1/NF2/GDF2/CHRD/TNF/CLDN5/IL27RA/APOE/CALR/ADORA1/MECP2/ADIPOR1/CSNK2B/TCAF1/NODAL/RRAS/IL24/FUZ/DPYSL3/PADI2/DNAJA4/SLURP1/ADGRB1/MMRN2/ATP2B4/PTN/ACVRL1/PLCB1/MIF/ABR/IGFBP5/WNT11/PLXNB3/CARD10/SHH/APOD/KRT16/HRG/NKX2-1/CCL21/BMP10/NOTCH1/CERS2/SLC9A3R1/ANGPT4/…
GO:0050909	sensory perception of taste	40	0.409037	1.49717	0.0208955	0.203683	0.177761	2929	tags=42%, list=24%, signal=33%	1472/5330/51308/1470/3710/6337/4025/3933/40/9033/2779/5284/765/7480/6338/6339/41	GO_BP	CST4/PLCB2/REEP2/CST2/ITPR3/SCNN1A/LPO/LCN1/ASIC2/PKD2L1/GNAT1/PIGR/CA6/WNT10B/SCNN1B/SCNN1D/ASIC1
GO:0070723	response to cholesterol	25	0.455979	1.49709	0.0438356	0.27658	0.241381	1610	tags=24%, list=13%, signal=21%	7040/1066/2155/6608/3624/20	GO_BP	TGFB1/CES1/F7/SMO/INHBA/ABCA2
GO:0099060	integral component of postsynaptic specialization membrane	54	0.399781	1.49652	0.0154799	0.105425	0.081047	4829	tags=61%, list=39%, signal=37%	78999/27092/22883/2902/2901/9127/152/2558/1000/1144/2554/5802/5800/1145/3361/1948/1949/2561/10369/22865/57053/107/9746/2903/3752/2895/2741/1141/1630/1140/26045/10368/1814	GO_CC	LRFN4/CACNG4/CLSTN1/GRIN1/GRIK5/P2RX6/ADRA2C/GABRA5/CDH2/CHRND/GABRA1/PTPRS/PTPRO/CHRNE/HTR5A/EFNB2/EFNB3/GABRB2/CACNG2/SLITRK3/CHRNA10/ADCY1/CLSTN3/GRIN2A/KCND3/GRID2/GLRA1/CHRNB2/DCC/CHRNB1/LRRTM2/CACNG3/DRD3
GO:2000669	negative regulation of dendritic cell apoptotic process	7	0.698688	1.49639	0.0409639	0.270566	0.236132	2753	tags=71%, list=22%, signal=56%	10859/2621/6363/6366/1236	GO_BP	LILRB1/GAS6/CCL19/CCL21/CCR7
GO:0034329	cell junction assembly	345	0.298989	1.4962	0.0108696	0.154049	0.134444	3360	tags=34%, list=27%, signal=26%	2316/3678/7094/3728/23654/5339/81/7408/3611/7057/1981/9948/23396/4035/23129/2185/51564/50855/8861/54828/64218/88/78999/6548/60/55679/6904/10211/421/24146/7422/2889/59341/6714/7124/7122/22883/977/3915/56123/57669/4204/375790/7145/2039/23616/9344/5566/7205/2596/2902/11187/402/6712/11170/4916/575/9647/8394/10160/29984/94/1009/10686/1000/79834/7481/26050/5578/5818/5317/9423/3691/2554/40/5170/347/2693…	GO_BP	FLNA/ITGA5/TLN1/JUP/PLXNB2/PLEC/ACTN4/VASP/ILK/THBS1/EIF4G1/WDR1/PIP5K1C/LRP1/PLXND1/PTK2B/HDAC7/PARD6A/LDB1/BCAS3/SEMA4A/ACTN2/LRFN4/SLC9A1/ACTB/LIMS2/TBCD/FLOT1/ARVCF/CLDN15/VEGFA/RAPGEF1/TRPV4/SRC/TNF/CLDN5/CLSTN1/CD151/LAMC1/PCDHB13/EPB41L5/MECP2/AGRN/TNS1/DMTN/SH3BP1/TAOK2/PRKACA/TRIP6/GAP43/GRIN1/PKP3/ARL2/SPTBN2/FAM107A/NTRK3/ADGRB1/PPM1F/PIP5K1A/FARP1/RHOD/ACVRL1/CDH11/CLDN16/CDH2/PEAK1/W…
GO:0046717	acid secretion	33	0.429436	1.49587	0.0173913	0.189623	0.165491	4954	tags=73%, list=40%, signal=44%	1066/846/1133/4987/887/6343/7349/3274/9368/9900/1813/3351/189/5020/9026/320/7223/18/7200/6529/8647/7032/1814/6446	GO_BP	CES1/CASR/CHRM5/OPRL1/CCKBR/SCT/UCN/HRH2/SLC9A3R1/SV2A/DRD2/HTR1B/AGXT/OXT/HIP1R/APBA1/TRPC4/ABAT/TRH/SLC6A1/ABCB11/TFF2/DRD3/SGK1
GO:0060670	branching involved in labyrinthine layer morphogenesis	11	0.594667	1.49576	0.0399002	0.268637	0.234449	596	tags=27%, list=5%, signal=26%	6692/6768/10653	GO_BP	SPINT1/ST14/SPINT2
GO:0031532	actin cytoskeleton reorganization	90	0.362089	1.49517	0.00869565	0.137779	0.120244	3280	tags=41%, list=26%, signal=30%	2316/396/2242/116985/4627/50488/1436/3055/29780/2185/11132/7226/54828/3265/2934/59341/2039/4916/8394/85360/29984/5156/9294/5754/8829/10458/3059/7010/1440/10411/4192/55742/54857/5341/79778/10850/27	GO_BP	FLNA/ARHGDIA/FES/ARAP1/MYH9/MINK1/CSF1R/HCK/PARVB/PTK2B/CAPN10/TRPM2/BCAS3/HRAS/GSN/TRPV4/DMTN/NTRK3/PIP5K1A/SYDE1/RHOD/PDGFRA/S1PR2/PTK7/NRP1/BAIAP2/HCLS1/TEK/CSF3/RAPGEF3/MDK/PARVA/GDPD2/PLEK/MICALL2/CCL27/ABL2
GO:0007189	adenylate cyclase-activating G protein-coupled receptor signaling pathway	118	0.338274	1.49403	0.00429184	0.109634	0.0956814	3441	tags=43%, list=28%, signal=32%	2771/2778/976/5196/1816/5739/2931/4987/4158/10267/1902/146/8811/2835/2642/8698/2740/115/9170/575/152/493/23566/30817/2828/222487/154/79924/5745/10268/5578/5144/9294/155/9368/2691/2827/112/1813/2692/5731/2774/151/4842/53637/576/1113/9289/84658/2852/22859	GO_BP	GNAI2/GNAS/ADGRE5/PF4/DRD5/PTGIR/GSK3A/OPRL1/MC2R/RAMP1/LPAR1/ADRA1D/GALR2/GPR12/GCGR/S1PR4/GLP1R/ADCY9/LPAR2/ADGRB1/ADRA2C/ATP2B4/LPAR3/ADGRE2/GPR4/ADGRG3/ADRB2/ADM2/PTH1R/RAMP3/PRKCA/PDE4D/S1PR2/ADRB3/SLC9A3R1/GHRH/GPR3/ADCY6/DRD2/GHRHR/PTGER1/GNAL/ADRA2B/NOS1/S1PR5/ADGRB2/CHGA/ADGRG1/ADGRE3/GPER1/ADGRL1
GO:0007205	protein kinase C-activating G protein-coupled receptor signaling pathway	25	0.454991	1.49385	0.0438356	0.27658	0.241381	4162	tags=60%, list=34%, signal=40%	8525/1606/4035/566/2596/9463/8527/8611/3351/1154/1906/885/9162/1609/1608	GO_BP	DGKZ/DGKA/LRP1/AZU1/GAP43/PICK1/DGKD/PLPP1/HTR1B/CISH/EDN1/CCK/DGKI/DGKQ/DGKG
GO:0038085	vascular endothelial growth factor binding	5	0.781252	1.49233	0.03125	0.226024	0.194107	2646	tags=80%, list=21%, signal=63%	5764/5156/8829/5159	GO_MF	PTN/PDGFRA/NRP1/PDGFRB
GO:0031644	regulation of nervous system process	122	0.340929	1.4923	0.0046729	0.110749	0.0966545	4072	tags=47%, list=33%, signal=32%	1890/7133/54434/1312/2185/2859/3687/6548/23467/27092/9921/22999/6714/4987/22839/6455/134/80763/8530/784/2902/85446/11343/152/4544/9699/154/2911/9294/745/2693/10458/5999/1742/54413/3673/6543/6663/26952/1760/10497/11202/7143/4856/6804/552/1906/885/2475/5020/9378/8620/23316/1143/2257/18/551	GO_BP	TYMP/TNFRSF1B/SSH1/COMT/PTK2B/GPR35/ITGAX/SLC9A1/NPTXR/CACNG4/RNF10/RIMS1/SRC/OPRL1/DLGAP4/SH3GL1/ADORA1/SPX/CST7/CACNB3/GRIN1/ZFHX2/MGLL/ADRA2C/MTNR1B/RIMS2/ADRB2/GRM1/S1PR2/MYRF/GHSR/BAIAP2/RGS4/DLG4/NLGN3/ITGA2/SLC8A2/SOX10/SMR3A/DMPK/UNC13B/KLK8/TNR/NOV/STX1A/AVPR1A/EDN1/CCK/MTOR/OXT/NRXN1/NPFF/CUX2/CHRNB4/FGF12/ABAT/AVP
GO:0061337	cardiac conduction	121	0.339472	1.4915	0.0045045	0.109736	0.0957707	3271	tags=35%, list=26%, signal=26%	2316/7531/489/3728/5349/53826/4881/6548/27092/3762/4878/274/6261/8913/3710/5566/784/779/785/491/5348/778/3760/776/493/486/5144/775/6543/6336/57731/102723475/1760/5318/6508/30819/782/9992/6324/1482/4842/53822	GO_BP	FLNA/YWHAE/ATP2A3/JUP/FXYD3/FXYD6/NPR1/SLC9A1/CACNG4/KCNJ5/NPPA/BIN1/RYR1/CACNA1G/ITPR3/PRKACA/CACNB3/CACNA1S/CACNB4/ATP2B2/FXYD1/CACNA1F/KCNJ3/CACNA1D/ATP2B4/FXYD2/PDE4D/CACNA1C/SLC8A2/SCN10A/SPTBN4/KCNE1/DMPK/PKP2/SLC4A3/KCNIP2/CACNB1/KCNE2/SCN1B/NKX2-5/NOS1/FXYD7
GO:1901343	negative regulation of vasculature development	115	0.340823	1.4907	0.00444444	0.109634	0.0956814	2746	tags=34%, list=22%, signal=27%	23166/9146/22846/10365/7057/10014/5196/64218/4881/5371/2658/1944/90993/29924/3135/7124/7122/57556/7498/4204/55810/4879/575/79812/493/5764/5617/2828/29775/11005/3273/6678/4851/3339/51378/4303/1285/7010/655	GO_BP	STAB1/HGS/VASH1/KLF2/THBS1/HDAC5/PF4/SEMA4A/NPR1/PML/GDF2/EFNA3/CREB3L1/EPN1/HLA-G/TNF/CLDN5/SEMA6A/XDH/MECP2/FOXJ2/NPPB/ADGRB1/MMRN2/ATP2B4/PTN/PRL/GPR4/CARD10/SPINK5/HRG/SPARC/NOTCH1/HSPG2/ANGPT4/FOXO4/COL4A3/TEK/BMP7
GO:0015672	monovalent inorganic cation transport	391	0.294014	1.4906	0.0117647	0.159853	0.139509	3311	tags=35%, list=27%, signal=27%	2316/53827/10312/7531/489/207/81/1785/7351/537/527/5349/56996/53826/2185/10105/26251/3785/7226/124565/3596/9114/88/80024/8911/6548/5025/65990/54997/8514/9296/1339/3754/54207/1537/3762/10723/9605/4878/11194/274/6559/8913/134/3787/6528/3763/7352/11060/6337/8811/3779/53373/3792/11331/5348/7881/6538/6560/3760/23072/776/6536/51204/6569/6520/3782/493/56848/4544/859/3739/25769/534/486/154/57127/10242/88…	GO_BP	FLNA/FXYD5/TCIRG1/YWHAE/ATP2A3/AKT1/ACTN4/DNM2/UCP2/ATP6AP1/ATP6V0C/FXYD3/SLC12A9/FXYD6/PTK2B/PPIF/KCNG2/KCNQ2/TRPM2/SLC38A10/IL13/ATP6V0D1/ACTN2/SLC8B1/CACNA1I/SLC9A1/P2RX4/FAM173A/TESC/KCNAB2/ATP6V1F/COX6A2/KCNF1/KCNK10/CYC1/KCNJ5/SLC12A7/VPS9D1/NPPA/ABCB8/BIN1/SLC12A3/CACNA1G/ADORA1/KCNS1/SLC5A5/KCNJ6/UCP3/WWP2/SCNN1A/GALR2/KCNMB1/TPCN1/KEL/PHB2/FXYD1/KCNAB1/SLC6A11/SLC12A4/KCNJ3/HECW1/CACNA1D…
GO:0002028	regulation of sodium ion transport	66	0.37281	1.48953	0.0147601	0.175401	0.153079	3271	tags=42%, list=26%, signal=31%	53827/207/81/1785/5349/53826/6548/5025/54997/5348/23072/493/859/486/154/1272/9368/57731/51297/5581/1813/23327/1760/5318/6324/1482/4842/53822	GO_BP	FXYD5/AKT1/ACTN4/DNM2/FXYD3/FXYD6/SLC9A1/P2RX4/TESC/FXYD1/HECW1/ATP2B4/CAV3/FXYD2/ADRB2/CNTN1/SLC9A3R1/SPTBN4/BPIFA1/PRKCE/DRD2/NEDD4L/DMPK/PKP2/SCN1B/NKX2-5/NOS1/FXYD7
GO:0014014	negative regulation of gliogenesis	36	0.415684	1.48941	0.0212121	0.204106	0.17813	3163	tags=47%, list=26%, signal=35%	706/7015/3418/9921/1746/23500/22933/4916/5309/5764/3400/6497/4851/29956/6663/89927/9283	GO_BP	TSPO/TERT/IDH2/RNF10/DLX2/DAAM2/SIRT2/NTRK3/PITX3/PTN/ID4/SKI/NOTCH1/CERS2/SOX10/C16orf45/GPR37L1
GO:0042554	superoxide anion generation	33	0.427526	1.48922	0.0173913	0.189623	0.165491	236	tags=15%, list=2%, signal=15%	7040/2771/5580/2950/3689	GO_BP	TGFB1/GNAI2/PRKCD/GSTP1/ITGB2
GO:0005911	cell-cell junction	388	0.293257	1.4886	0.0104167	0.0863655	0.0663947	3449	tags=35%, list=28%, signal=26%	5777/2316/7791/5605/3678/7094/3728/207/5580/2319/7317/81/7408/11007/11151/10163/3611/4627/1445/1265/64236/8751/6282/5829/9948/9260/23396/29109/1072/9181/50855/6442/127534/5335/6548/60/4771/55679/6904/10211/421/24146/7422/5819/59341/57165/10188/7122/11155/5499/2700/57669/1041/23616/118/6010/2709/11187/11346/4643/1627/5348/5582/57369/22933/55870/10298/3875/575/55114/859/7535/57863/2707/9618/1009/10…	GO_CC	PTPN6/FLNA/ZYX/MAP2K2/ITGA5/TLN1/JUP/AKT1/PRKCD/FLOT2/UBA1/ACTN4/VASP/CCDC85B/CORO1A/WASF2/ILK/MYH9/CSK/CNN2/PDLIM2/ADAM15/S100A11/PXN/WDR1/PDLIM7/PIP5K1C/FHOD1/CFL1/ARHGEF2/PARD6A/SGCA/GJB4/PLCG1/SLC9A1/ACTB/NF2/LIMS2/TBCD/FLOT1/ARVCF/CLDN15/VEGFA/NECTIN2/TRPV4/GJC2/TNK2/CLDN5/LDB3/PPP1CA/GJA3/EPB41L5/CDSN/SH3BP1/ADD1/RHO/GJB5/PKP3/SYNPO/MYO1E/DBN1/FXYD1/PRKCG/GJD2/SIRT2/ASH1L/PAK4/KRT18/ADGRB1/…
GO:1900125	regulation of hyaluronan biosynthetic process	7	0.69467	1.48778	0.0433735	0.275606	0.240531	665	tags=29%, list=5%, signal=27%	7040/4790	GO_BP	TGFB1/NFKB1
GO:0043536	positive regulation of blood vessel endothelial cell migration	48	0.398998	1.48759	0.0169492	0.187745	0.163852	2829	tags=44%, list=23%, signal=34%	7040/207/7057/3162/25865/51564/4215/5335/5025/7422/239/2624/8817/5578/2303/5170/8829/3315/51378/958/2247	GO_BP	TGFB1/AKT1/THBS1/HMOX1/PRKD2/HDAC7/MAP3K3/PLCG1/P2RX4/VEGFA/ALOX12/GATA2/FGF18/PRKCA/FOXC2/PDPK1/NRP1/HSPB1/ANGPT4/CD40/FGF2
GO:0010522	regulation of calcium ion transport into cytosol	84	0.359271	1.48756	0.0127119	0.163061	0.142309	2616	tags=32%, list=21%, signal=26%	5777/920/11151/2946/5031/2185/3596/578/5335/5371/5025/2280/9001/6375/2056/5026/5566/54923/2902/930/10268/5144/5170/3064/775/1535/596	GO_BP	PTPN6/CD4/CORO1A/GSTM2/P2RY6/PTK2B/IL13/BAK1/PLCG1/PML/P2RX4/FKBP1A/HAP1/XCL1/EPO/P2RX5/PRKACA/LIME1/GRIN1/CD19/RAMP3/PDE4D/PDPK1/HTT/CACNA1C/CYBA/BCL2
GO:0015269	calcium-activated potassium channel activity	11	0.601098	1.4871	0.0490196	0.269723	0.231636	4284	tags=82%, list=35%, signal=54%	3779/3782/10242/9033/150160/3780/3778/27094/3783	GO_MF	KCNMB1/KCNN3/KCNMB2/PKD2L1/CCT8L2/KCNN1/KCNMA1/KCNMB3/KCNN4
GO:0048754	branching morphogenesis of an epithelial tube	132	0.334645	1.48665	0.00471698	0.111171	0.0970228	4059	tags=51%, list=33%, signal=35%	3611/1512/1522/2022/23129/846/5371/2658/6928/4855/56998/7422/6714/7124/5499/80000/51548/6608/7421/11331/6356/2637/54903/2736/3237/859/4824/2737/7471/3975/4233/2303/6469/8829/650/3217/7080/4851/3549/596/2297/4435/655/367/4776/2247/4192/1435/4040/2099/8945/10252/9620/1906/4041/7482/54361/1969/9353/7472/4323/3911/9231/2253/25/2719/6495	GO_BP	ILK/CTSH/CTSZ/ENG/PLXND1/CASR/PML/GDF2/HNF1B/NOTCH4/CTNNBIP1/VEGFA/SRC/TNF/PPP1CA/GREB1L/SIRT6/SMO/VDR/PHB2/CCL11/GBX2/MKS1/GLI2/HOXD11/CAV3/NKX3-1/GLI3/WNT1/LHX1/MET/FOXC2/SHH/NRP1/BMP2/HOXB7/NKX2-1/NOTCH1/IHH/BCL2/FOXD1/CITED1/BMP7/AR/NFATC4/FGF2/MDK/CSF1/LRP6/ESR1/BTRC/SPRY1/CELSR1/EDN1/LRP5/WNT2B/WNT4/EPHA2/SLIT2/WNT2/MMP14/LAMA5/DLG5/FGF8/ABL1/GPC3/SIX1
GO:0005891	voltage-gated calcium channel complex	30	0.455459	1.48582	0.0353261	0.147239	0.113192	3975	tags=67%, list=32%, signal=45%	8911/2280/27092/773/6261/8913/784/779/785/778/776/5144/8912/775/782/4842/9722/10369/786/774	GO_CC	CACNA1I/FKBP1A/CACNG4/CACNA1A/RYR1/CACNA1G/CACNB3/CACNA1S/CACNB4/CACNA1F/CACNA1D/PDE4D/CACNA1H/CACNA1C/CACNB1/NOS1/NOS1AP/CACNG2/CACNG1/CACNA1B
GO:0000423	mitophagy	23	0.473676	1.48565	0.0488506	0.289241	0.25243	1467	tags=35%, list=12%, signal=31%	7157/7249/10013/11140/65018/8878/10133/11331	GO_BP	TP53/TSC2/HDAC6/CDC37/PINK1/SQSTM1/OPTN/PHB2
GO:0044351	macropinocytosis	8	0.65962	1.48523	0.0435835	0.275606	0.240531	1088	tags=50%, list=9%, signal=46%	1785/7867/29108/9261	GO_BP	DNM2/MAPKAPK3/PYCARD/MAPKAPK2
GO:0035580	specific granule lumen	53	0.398001	1.48492	0.0151976	0.104873	0.0806229	1243	tags=34%, list=10%, signal=31%	5777/5199/1509/3728/1522/1265/5768/3934/4069/54472/4790/1118/6709/7077/79792/4758/1116/1991	GO_CC	PTPN6/CFP/CTSD/JUP/CTSZ/CNN2/QSOX1/LCN2/LYZ/TOLLIP/NFKB1/CHIT1/SPTAN1/TIMP2/GSDMD/NEU1/CHI3L1/ELANE
GO:0009581	detection of external stimulus	106	0.34612	1.48305	0.00440529	0.109634	0.0956814	3816	tags=37%, list=31%, signal=26%	3728/409/9780/59335/9600/5995/9094/1258/2063/8557/11190/134/6010/784/7439/5145/778/25861/859/5148/2979/40/9033/2779/3673/5957/79054/6247/9293/2047/2767/7287/79955/6011/10692/24/23349/5475/57053	GO_BP	JUP/ARRB2/PIEZO1/PRDM12/PITPNM1/RGR/UNC119/CNGB1/NR2F6/TCAP/CEP250/ADORA1/RHO/CACNB3/BEST1/PDE6A/CACNA1F/WHRN/CAV3/PDE6G/GUCA1B/ASIC2/PKD2L1/GNAT1/ITGA2/RCVRN/TRPM8/RS1/GPR52/EPHB1/GNA11/TULP1/PDZD7/GRK1/RRH/ABCA4/PHF24/PPEF1/CHRNA10
GO:0050877	nervous system process	842	0.271597	1.48108	0.05	0.290956	0.253927	4567	tags=46%, list=37%, signal=31%	1890/4900/4125/3678/5023/207/409/2548/728/1472/59335/9948/7133/1201/7832/54434/3383/1312/2185/2778/2859/4130/10288/3687/8398/6939/8086/10347/8911/127534/1816/1133/6548/5025/7045/5995/6907/23467/8514/1032/51393/1302/27092/6496/4803/10083/2931/54207/7275/9921/22999/9094/1621/6714/9610/7124/4987/30062/7122/1258/22839/2700/348/2063/5330/11190/5864/51308/1413/6455/1470/5026/5595/8913/134/3710/4248/420…	GO_BP	TYMP/NRGN/MAN2B1/ITGA5/P2RX1/AKT1/ARRB2/GAA/C5AR1/CST4/PRDM12/WDR1/TNFRSF1B/CLN3/BTG2/SSH1/ICAM1/COMT/PTK2B/GNAS/GPR35/MAP1A/LILRB2/ITGAX/PLA2G6/TCF15/AAAS/ABCA7/CACNA1I/GJB4/DRD5/CHRM5/SLC9A1/P2RX4/TGFBI/RGR/TBL1X/NPTXR/KCNAB2/CDKN2D/TRPV2/COL11A2/CACNG4/SIX3/NGF/USH1C/GSK3A/KCNK10/TUB/RNF10/RIMS1/UNC119/DBH/SRC/RIN1/TNF/OPRL1/RAX/CLDN5/CNGB1/DLGAP4/GJA3/APOE/NR2F6/PLCB2/CEP250/RAB3A/REEP2/CRYBA…
GO:2000048	negative regulation of cell-cell adhesion mediated by cadherin	8	0.657496	1.48045	0.0484262	0.288433	0.251725	2481	tags=75%, list=20%, signal=60%	4855/7422/9647/654/5340/4851	GO_BP	NOTCH4/VEGFA/PPM1F/BMP6/PLG/NOTCH1
GO:1902548	negative regulation of cellular response to vascular endothelial growth factor stimulus	11	0.588291	1.47972	0.0448878	0.278851	0.243363	2388	tags=45%, list=19%, signal=37%	57556/7498/493/25960/3273	GO_BP	SEMA6A/XDH/ATP2B4/ADGRA2/HRG
GO:0030001	metal ion transport	691	0.279358	1.47813	0.0384615	0.266735	0.232789	2981	tags=32%, list=24%, signal=26%	5777/2316/53827/2771/10312/7531/11027/489/5023/207/920/409/10859/81/706/11151/2946/1785/57130/6352/537/5031/527/5349/3934/56996/53826/9997/27173/3383/2185/26251/3785/22821/7226/846/2859/10288/124565/8398/3596/578/93129/9973/9114/88/80024/9454/2539/8911/5335/81894/5371/6548/5025/2280/54997/8514/51393/9296/27092/9001/3754/54207/59341/3762/57165/10723/3603/4987/10058/4878/11194/10267/6375/773/274/65…	GO_BP	PTPN6/FLNA/FXYD5/GNAI2/TCIRG1/YWHAE/LILRA2/ATP2A3/P2RX1/AKT1/CD4/ARRB2/LILRB1/ACTN4/TSPO/CORO1A/GSTM2/DNM2/ATP13A1/CCL5/ATP6AP1/P2RY6/ATP6V0C/FXYD3/LCN2/SLC12A9/FXYD6/SCO2/SLC39A1/ICAM1/PTK2B/KCNG2/KCNQ2/RASA3/TRPM2/CASR/GPR35/LILRB2/SLC38A10/PLA2G6/IL13/BAK1/ORAI3/CCS/ATP6V0D1/ACTN2/SLC8B1/HOMER3/G6PD/CACNA1I/PLCG1/SLC25A28/PML/SLC9A1/P2RX4/FKBP1A/TESC/KCNAB2/TRPV2/ATP6V1F/CACNG4/HAP1/KCNF1/KCNK…
GO:0060193	positive regulation of lipase activity	65	0.370243	1.47768	0.0148148	0.175558	0.153215	3566	tags=45%, list=29%, signal=32%	6352/728/5031/64788/7376/5335/3265/5330/1902/8698/11331/9170/4916/337/5156/1956/5170/3491/5159/2769/335/2247/185/2099/27/10316/5319/10062/552	GO_BP	CCL5/C5AR1/P2RY6/LMF1/NR1H2/PLCG1/HRAS/PLCB2/LPAR1/S1PR4/PHB2/LPAR2/NTRK3/APOA4/PDGFRA/EGFR/PDPK1/CYR61/PDGFRB/GNA15/APOA1/FGF2/AGTR1/ESR1/ABL2/NMUR1/PLA2G1B/NR1H3/AVPR1A
GO:0046596	regulation of viral entry into host cell	31	0.428538	1.47703	0.0310734	0.245047	0.213862	2066	tags=42%, list=17%, signal=35%	920/5034/972/55223/2934/10410/5819/11043/10581/7726/7706/325/2219	GO_BP	CD4/P4HB/CD74/TRIM62/GSN/IFITM3/NECTIN2/MID2/IFITM2/TRIM26/TRIM25/APCS/FCN1
GO:0021559	trigeminal nerve development	8	0.655928	1.47692	0.0484262	0.288433	0.251725	3414	tags=50%, list=28%, signal=36%	4762/8829/6405/10371	GO_BP	NEUROG1/NRP1/SEMA3F/SEMA3A
GO:0051974	negative regulation of telomerase activity	7	0.689221	1.47611	0.0457831	0.28152	0.245692	969	tags=57%, list=8%, signal=53%	7157/10039/4221/6714	GO_BP	TP53/PARP3/MEN1/SRC
GO:0098655	cation transmembrane transport	638	0.281775	1.47575	0.03125	0.245047	0.213862	2929	tags=31%, list=24%, signal=25%	5777/2316/53827/10312/7531/489/5023/51063/23400/81/9780/11151/2946/1785/7351/57130/6510/50488/537/5031/527/5349/823/56996/53826/27173/2185/10105/26251/3785/22821/7226/65018/2859/8398/3596/9725/93129/9114/88/80024/2539/8911/5335/81894/6548/5025/2280/65990/54997/8514/23428/51393/9296/27092/1339/9001/3754/54896/54207/1537/59341/3762/57165/10723/9605/4987/10058/4878/11194/1258/6375/773/274/6559/6271/…	GO_BP	PTPN6/FLNA/FXYD5/TCIRG1/YWHAE/ATP2A3/P2RX1/CALHM2/ATP13A2/ACTN4/PIEZO1/CORO1A/GSTM2/DNM2/UCP2/ATP13A1/SLC1A5/MINK1/ATP6AP1/P2RY6/ATP6V0C/FXYD3/CAPN1/SLC12A9/FXYD6/SLC39A1/PTK2B/PPIF/KCNG2/KCNQ2/RASA3/TRPM2/PINK1/GPR35/PLA2G6/IL13/TMEM63A/ORAI3/ATP6V0D1/ACTN2/SLC8B1/G6PD/CACNA1I/PLCG1/SLC25A28/SLC9A1/P2RX4/FKBP1A/FAM173A/TESC/KCNAB2/SLC7A8/TRPV2/ATP6V1F/CACNG4/COX6A2/HAP1/KCNF1/PQLC2/KCNK10/CYC1/T…
GO:0030864	cortical actin cytoskeleton	62	0.384644	1.47487	0.0169492	0.106305	0.0817234	2791	tags=40%, list=23%, signal=31%	2319/11151/4627/9948/3996/1072/88/4771/6709/10211/2934/59341/7122/3077/92154/1627/6712/10486/1000/4640/10518/57731/3059/51332/10411	GO_CC	FLOT2/CORO1A/MYH9/WDR1/LLGL1/CFL1/ACTN2/NF2/SPTAN1/FLOT1/GSN/TRPV4/CLDN5/HFE/MTSS1L/DBN1/SPTBN2/CAP2/CDH2/MYO1A/CIB2/SPTBN4/HCLS1/SPTBN5/RAPGEF3
GO:0016064	immunoglobulin mediated immune response	102	0.347052	1.47479	0.0126582	0.163061	0.142309	1103	tags=24%, list=9%, signal=22%	7040/5777/10312/5580/1191/975/3665/6778/972/5452/3119/10039/2207/3566/6830/2067/10538/725/8741/5819/7124/23529/9466/6375	GO_BP	TGFB1/PTPN6/TCIRG1/PRKCD/CLU/CD81/IRF7/STAT6/CD74/POU2F2/HLA-DQB1/PARP3/FCER1G/IL4R/SUPT6H/ERCC1/BATF/C4BPB/TNFSF13/NECTIN2/TNF/CLCF1/IL27RA/XCL1
GO:0014909	smooth muscle cell migration	64	0.370841	1.47046	0.0147601	0.175401	0.153079	3794	tags=44%, list=31%, signal=31%	57175/3611/6352/2950/5031/6282/54434/4035/7015/6714/1902/5361/3488/8829/3673/596/4303/5159/7168/4192/3479/55742/4856/5327/8013/65009/5328/9353	GO_BP	CORO1B/ILK/CCL5/GSTP1/P2RY6/S100A11/SSH1/LRP1/TERT/SRC/LPAR1/PLXNA1/IGFBP5/NRP1/ITGA2/BCL2/FOXO4/PDGFRB/TPM1/MDK/IGF1/PARVA/NOV/PLAT/NR4A3/NDRG4/PLAU/SLIT2
GO:1904018	positive regulation of vasculature development	164	0.318217	1.46956	0.00531915	0.113938	0.0994373	2978	tags=36%, list=24%, signal=28%	5315/3678/3728/388/1512/3689/2022/7057/728/3162/2896/8877/25865/2185/7015/51564/3687/4215/126393/5335/2658/7422/6271/1116/51548/2624/4838/6237/1893/6356/6369/10298/94/729/79924/8817/5578/2303/5170/2693/8829/9037/3373/4851/3315/51378/8038/7010/28996/284361/958/10411/2247/718/4192/185/2626/23328/1948	GO_BP	PKM/ITGA5/JUP/RHOB/CTSH/ITGB2/ENG/THBS1/C5AR1/HMOX1/GRN/SPHK1/PRKD2/PTK2B/TERT/HDAC7/ITGAX/MAP3K3/HSPB6/PLCG1/GDF2/VEGFA/S100A1/CHI3L1/SIRT6/GATA2/NODAL/RRAS/ECM1/CCL11/CCL24/PAK4/ACVRL1/C6/ADM2/FGF18/PRKCA/FOXC2/PDPK1/GHSR/NRP1/SEMA5A/HYAL1/NOTCH1/HSPB1/ANGPT4/ADAM12/TEK/HIPK2/EMC10/CD40/RAPGEF3/FGF2/C3/MDK/AGTR1/GATA4/SASH1/EFNB2
GO:0098751	bone cell development	30	0.425182	1.46908	0.0357143	0.259158	0.226177	1106	tags=27%, list=9%, signal=24%	5777/10859/10163/537/6886/6714/10019/80739	GO_BP	PTPN6/LILRB1/WASF2/ATP6AP1/TAL1/SRC/SH2B3/MPIG6B
GO:0034702	ion channel complex	222	0.305931	1.46807	0.00666667	0.0716151	0.0550552	4502	tags=48%, list=36%, signal=31%	2185/26251/3785/5524/8911/2280/8514/27092/3754/3762/1258/773/6261/8913/3787/3763/6337/5566/3779/784/779/7439/2902/2901/785/7881/778/3760/776/3739/2905/2558/10242/1135/6326/5144/8912/1144/2554/9033/2570/3744/6833/9132/1180/775/1742/1137/6336/54831/3359/3756/102723475/3737/6338/6339/1145/1181/55248/1188/30819/782/9992/6324/3786/1364/4842/3749/64840/6616/2563/6804/610/23630/2561/3780/54795/2899/845/…	GO_CC	PTK2B/KCNG2/KCNQ2/PTPA/CACNA1I/FKBP1A/KCNAB2/CACNG4/KCNF1/KCNJ5/CNGB1/CACNA1A/RYR1/CACNA1G/KCNS1/KCNJ6/SCNN1A/PRKACA/KCNMB1/CACNB3/CACNA1S/BEST1/GRIN1/GRIK5/CACNB4/KCNAB1/CACNA1F/KCNJ3/CACNA1D/KCNA4/GRIN2C/GABRA5/KCNMB2/CHRNA2/SCN2A/PDE4D/CACNA1H/CHRND/GABRA1/PKD2L1/GABRR2/KCNA10/ABCC8/KCNQ4/CLCN1/CACNA1C/DLG4/CHRNA4/SCN10A/BEST2/HTR3A/KCNH1/KCNE1/KCNA2/SCNN1B/SCNN1D/CHRNE/CLCN2/TMEM206/CLCNKB/KC…
GO:0006949	syncytium formation	49	0.391695	1.46773	0.0101351	0.149368	0.130358	2791	tags=45%, list=23%, signal=35%	8536/51177/975/4627/22904/3566/10211/2067/2323/575/859/4654/7471/101929726/8912/4618/30846/9149/8038/3756/4656/10411	GO_BP	CAMK1/PLEKHO1/CD81/MYH9/SBNO2/IL4R/FLOT1/ERCC1/FLT3LG/ADGRB1/CAV3/MYOD1/WNT1/MYMX/CACNA1H/MYF6/EHD2/DYRK1B/ADAM12/KCNH1/MYOG/RAPGEF3
GO:0034368	protein-lipid complex remodeling	27	0.44139	1.46743	0.0466472	0.284558	0.248344	5396	tags=63%, list=44%, signal=36%	4353/348/949/337/55937/5360/335/185/336/5320/30814/9619/4023/5322/1071/3990/345	GO_BP	MPO/APOE/SCARB1/APOA4/APOM/PLTP/APOA1/AGTR1/APOA2/PLA2G2A/PLA2G2E/ABCG1/LPL/PLA2G5/CETP/LIPC/APOC3
GO:0034369	plasma lipoprotein particle remodeling	27	0.44139	1.46743	0.0466472	0.284558	0.248344	5396	tags=63%, list=44%, signal=36%	4353/348/949/337/55937/5360/335/185/336/5320/30814/9619/4023/5322/1071/3990/345	GO_BP	MPO/APOE/SCARB1/APOA4/APOM/PLTP/APOA1/AGTR1/APOA2/PLA2G2A/PLA2G2E/ABCG1/LPL/PLA2G5/CETP/LIPC/APOC3
GO:0070252	actin-mediated cell contraction	111	0.337096	1.46727	0.00881057	0.138712	0.121059	4015	tags=48%, list=32%, signal=33%	2316/3728/7171/7431/88/6548/3762/8557/274/57669/8913/134/7136/4632/3760/776/4607/58/859/7140/5144/4625/7135/7429/70/89/775/4635/7138/102723475/7139/7168/2626/23327/5318/2013/55742/9992/4634/6324/7125/4626/23630/140465/7134/54795/9722/6640/477/7111/4633/3764/2257	GO_BP	FLNA/JUP/TPM4/VIM/ACTN2/SLC9A1/KCNJ5/TCAP/BIN1/EPB41L5/CACNA1G/ADORA1/TNNI2/MYL1/KCNJ3/CACNA1D/MYBPC3/ACTA1/CAV3/TNNT3/PDE4D/MYH7/TNNI1/VIL1/ACTC1/ACTN3/CACNA1C/MYL4/TNNT1/KCNE1/TNNT2/TPM1/GATA4/NEDD4L/PKP2/EMP2/PARVA/KCNE2/MYL3/SCN1B/TNNC2/MYH8/KCNE5/MYL6B/TNNC1/TRPM4/NOS1AP/SNTA1/ATP1A2/TMOD1/MYL2/KCNJ8/FGF12
GO:0019935	cyclic-nucleotide-mediated signaling	186	0.312832	1.4668	0.0060241	0.121069	0.105661	3441	tags=41%, list=28%, signal=30%	2771/7057/2185/2778/976/5196/4881/1816/5739/2931/4987/4878/4158/10267/348/1902/146/8811/2835/2642/8698/2740/115/6343/4879/23295/9170/575/1672/152/493/23566/30817/4544/5576/9699/1392/2828/222487/154/6344/5575/79924/7349/5745/997/10268/5578/5144/9294/5598/155/10900/9368/2981/2691/2827/50940/112/10411/3361/1813/2692/8844/5731/2774/64784/151/6954/4842/53637/576/1113/9289/84658/2852/22859	GO_BP	GNAI2/THBS1/PTK2B/GNAS/ADGRE5/PF4/NPR1/DRD5/PTGIR/GSK3A/OPRL1/NPPA/MC2R/RAMP1/APOE/LPAR1/ADRA1D/GALR2/GPR12/GCGR/S1PR4/GLP1R/ADCY9/SCT/NPPB/MGRN1/LPAR2/ADGRB1/DEFB1/ADRA2C/ATP2B4/LPAR3/ADGRE2/MTNR1B/PRKAR2A/RIMS2/CRH/GPR4/ADGRG3/ADRB2/SCTR/PRKAR1B/ADM2/UCN/PTH1R/CDC34/RAMP3/PRKCA/PDE4D/S1PR2/MAPK7/ADRB3/RUNDC3A/SLC9A3R1/GUCA2B/GHRH/GPR3/PDE11A/ADCY6/RAPGEF3/HTR5A/DRD2/GHRHR/KSR1/PTGER1/GNAL/CRTC3…
GO:0004715	non-membrane spanning protein tyrosine kinase activity	43	0.411132	1.46669	0.0292398	0.222011	0.190661	1019	tags=23%, list=8%, signal=21%	2242/5580/7297/1445/3055/2268/2185/9031/6714/10188	GO_MF	FES/PRKCD/TYK2/CSK/HCK/FGR/PTK2B/BAZ1B/SRC/TNK2
GO:0031099	regeneration	168	0.315306	1.46669	0.0108108	0.153474	0.133942	3431	tags=45%, list=28%, signal=33%	5315/706/975/2950/8751/728/3162/2896/4035/2356/8408/578/5207/6442/1026/2934/5792/23162/1459/6665/2155/3077/58529/1460/4814/2596/570/8291/2621/1051/4916/688/4654/5764/2876/2737/7471/101929726/57817/1956/2348/5967/2043/347/4618/1019/5340/4851/29956/5802/3549/2735/596/4656/335/7480/3651/5653/5081/4192/2626/336/1270/3479/11202/7143/6895/7070/4856/8431/9104/790/8013/9215/4837	GO_BP	PKM/TSPO/CD81/GSTP1/ADAM15/C5AR1/HMOX1/GRN/LRP1/FPGS/ULK1/BAK1/PFKFB1/SGCA/CDKN1A/GSN/PTPRF/MAPK8IP3/CSNK2A2/SOX15/F7/HFE/MYOZ1/CSNK2B/NINJ1/GAP43/BAAT/DYSF/GAS6/CEBPB/NTRK3/KLF5/MYOD1/PTN/GPX1/GLI3/WNT1/MYMX/HAMP/EGFR/FOLR1/REG1A/EPHA4/APOD/MYF6/CDK4/PLG/NOTCH1/CERS2/PTPRS/IHH/GLI1/BCL2/MYOG/APOA1/WNT10B/PDX1/KLK6/PAX7/MDK/GATA4/APOA2/CNTF/IGF1/KLK8/TNR/TARBP2/THY1/NOV/NR0B2/RGN/CAD/NR4A3/LARGE1…
GO:0101003	ficolin-1-rich granule membrane	49	0.397345	1.46632	0.0298507	0.138173	0.106223	871	tags=24%, list=7%, signal=23%	10312/23218/3689/2548/527/79930/7226/10288/3687/140885/2207/161	GO_CC	TCIRG1/NBEAL2/ITGB2/GAA/ATP6V0C/DOK3/TRPM2/LILRB2/ITGAX/SIRPA/FCER1G/AP2A2
GO:0005834	heterotrimeric G-protein complex	28	0.453415	1.46611	0.0497382	0.184439	0.14179	3138	tags=43%, list=25%, signal=32%	2783/2771/2778/2787/2781/2784/2779/10681/2769/2774/2785/2767	GO_CC	GNB2/GNAI2/GNAS/GNG5/GNAZ/GNB3/GNAT1/GNB5/GNA15/GNAL/GNG3/GNA11
GO:1905360	GTPase complex	28	0.453415	1.46611	0.0497382	0.184439	0.14179	3138	tags=43%, list=25%, signal=32%	2783/2771/2778/2787/2781/2784/2779/10681/2769/2774/2785/2767	GO_CC	GNB2/GNAI2/GNAS/GNG5/GNAZ/GNB3/GNAT1/GNB5/GNA15/GNAL/GNG3/GNA11
GO:0140375	immune receptor activity	115	0.335719	1.46567	0.00413223	0.0991023	0.0851082	2817	tags=32%, list=23%, signal=25%	3117/1441/920/10859/3561/1512/728/972/3119/23765/2859/10288/2207/3566/2057/3120/5618/9466/64109/1271/10663/3113/3587/64096/2826/84818/58985/8808/643/4352/5284/3811/26280/3595/9173/1236/2676	GO_MF	HLA-DQA1/CSF3R/CD4/LILRB1/IL2RG/CTSH/C5AR1/CD74/HLA-DQB1/IL17RA/GPR35/LILRB2/FCER1G/IL4R/EPOR/HLA-DQB2/PRLR/IL27RA/CRLF2/CNTFR/CXCR6/HLA-DPA1/IL10RA/GFRA4/CCR10/IL17RC/IL22RA1/IL1RL2/CXCR5/MPL/PIGR/KIR3DL1/IL1RAPL2/IL12RB2/IL1RL1/CCR7/GFRA3
GO:0050918	positive chemotaxis	55	0.381408	1.46561	0.0212014	0.204106	0.17813	2467	tags=35%, list=20%, signal=28%	7249/11151/6352/4035/846/7422/3603/2155/566/4916/177/9048/4282/5365/4233/3958/8829/9037/3673	GO_BP	TSC2/CORO1A/CCL5/LRP1/CASR/VEGFA/IL16/F7/AZU1/NTRK3/AGER/ARTN/MIF/PLXNB3/MET/LGALS3/NRP1/SEMA5A/ITGA2
GO:1905521	regulation of macrophage migration	35	0.412653	1.46444	0.0298507	0.240311	0.209728	1383	tags=31%, list=11%, signal=28%	975/6352/1436/7057/728/2185/5919/5025/59341/5595/4485	GO_BP	CD81/CCL5/CSF1R/THBS1/C5AR1/PTK2B/RARRES2/P2RX4/TRPV4/MAPK3/MST1
GO:0045428	regulation of nitric oxide biosynthetic process	51	0.38276	1.46384	0.0228013	0.209812	0.18311	1063	tags=24%, list=9%, signal=22%	207/1191/706/1785/3689/10365/3383/2185/140885/5025/7124/23564	GO_BP	AKT1/CLU/TSPO/DNM2/ITGB2/KLF2/ICAM1/PTK2B/SIRPA/P2RX4/TNF/DDAH2
GO:0007622	rhythmic behavior	42	0.400156	1.46311	0.0244648	0.218582	0.190764	1207	tags=24%, list=10%, signal=22%	1471/7157/191/4669/6496/5730/4987/9112/463/134	GO_BP	CST3/TP53/AHCY/NAGLU/SIX3/PTGDS/OPRL1/MTA1/ZFHX3/ADORA1
GO:0030168	platelet activation	142	0.327369	1.46252	0.00502513	0.111607	0.0974037	2485	tags=31%, list=20%, signal=25%	5777/2316/7094/5023/10398/8525/5580/409/3611/4627/1606/3674/2778/5196/1465/2207/60/2811/6714/239/10019/10077/348/80739/5595/3710/2039/2623/2815/23533/9158/5582/11093/152/5197/5156/5578/7409/5170/4352/3273/1278/7450/3315	GO_BP	PTPN6/FLNA/TLN1/P2RX1/MYL9/DGKZ/PRKCD/ARRB2/ILK/MYH9/DGKA/ITGA2B/GNAS/PF4/CSRP1/FCER1G/ACTB/GP1BA/SRC/ALOX12/SH2B3/TSPAN32/APOE/MPIG6B/MAPK3/ITPR3/DMTN/GATA1/GP9/PIK3R5/FIBP/PRKCG/ADAMTS13/ADRA2C/PF4V1/PDGFRA/PRKCA/VAV1/PDPK1/MPL/HRG/COL1A2/VWF/HSPB1
GO:0046873	metal ion transmembrane transporter activity	324	0.292088	1.46169	0.00892857	0.120793	0.103736	4502	tags=48%, list=36%, signal=31%	489/57130/56996/27173/8273/26251/3785/22821/7226/93129/80024/8911/81894/6548/5025/8514/51393/27092/3754/54207/59341/3762/10723/773/6559/6261/57192/8913/3787/3710/6528/3763/6337/3779/53373/784/779/2902/2901/785/491/29927/7881/778/6538/6560/3760/776/55630/6536/6569/6520/3782/493/3739/25769/2905/29986/486/10686/8416/10242/8884/6326/8912/40/6568/9033/9058/3744/56659/6833/9132/775/6543/6336/6535/3756/…	GO_MF	ATP2A3/ATP13A1/SLC12A9/SLC39A1/SLC10A3/KCNG2/KCNQ2/RASA3/TRPM2/ORAI3/SLC8B1/CACNA1I/SLC25A28/SLC9A1/P2RX4/KCNAB2/TRPV2/CACNG4/KCNF1/KCNK10/TRPV4/KCNJ5/SLC12A7/CACNA1A/SLC12A3/RYR1/MCOLN1/CACNA1G/KCNS1/ITPR3/SLC5A5/KCNJ6/SCNN1A/KCNMB1/TPCN1/CACNB3/CACNA1S/GRIN1/GRIK5/CACNB4/ATP2B2/SEC61A1/KCNAB1/CACNA1F/SLC6A11/SLC12A4/KCNJ3/CACNA1D/SLC39A4/SLC6A9/SLC34A1/SLC3A2/KCNN3/ATP2B4/KCNA4/SLC24A2/GRIN2C/S…
GO:0048384	retinoic acid receptor signaling pathway	30	0.422935	1.46132	0.0384615	0.266735	0.232789	1180	tags=23%, list=10%, signal=21%	81/10365/8854/7376/5371/5916/811	GO_BP	ACTN4/KLF2/ALDH1A2/NR1H2/PML/RARG/CALR
GO:1905953	negative regulation of lipid localization	38	0.405552	1.46121	0.0331325	0.251873	0.219818	987	tags=24%, list=8%, signal=22%	207/1066/4792/57104/7057/7376/4790/6721/7124	GO_BP	AKT1/CES1/NFKBIA/PNPLA2/THBS1/NR1H2/NFKB1/SREBF2/TNF
GO:0070838	divalent metal ion transport	365	0.291785	1.46049	0.0224719	0.207798	0.181352	2929	tags=34%, list=24%, signal=27%	5777/2771/7531/11027/489/5023/920/409/10859/706/11151/2946/6352/5031/27173/3383/2185/22821/7226/846/2859/10288/8398/3596/578/93129/80024/9454/2539/8911/5335/5371/6548/5025/2280/51393/27092/9001/59341/57165/3603/4987/4878/10267/6375/773/274/6271/2056/6261/57192/5026/8913/3710/5566/7421/54923/53373/784/779/7439/2902/11331/8291/785/2621/4504/491/29927/778/776/55630/6236/26133/6520/493/23566/56848/85…	GO_BP	PTPN6/GNAI2/YWHAE/LILRA2/ATP2A3/P2RX1/CD4/ARRB2/LILRB1/TSPO/CORO1A/GSTM2/CCL5/P2RY6/SLC39A1/ICAM1/PTK2B/RASA3/TRPM2/CASR/GPR35/LILRB2/PLA2G6/IL13/BAK1/ORAI3/SLC8B1/HOMER3/G6PD/CACNA1I/PLCG1/PML/SLC9A1/P2RX4/FKBP1A/TRPV2/CACNG4/HAP1/TRPV4/GJC2/IL16/OPRL1/NPPA/RAMP1/XCL1/CACNA1A/BIN1/S100A1/EPO/RYR1/MCOLN1/P2RX5/CACNA1G/ITPR3/PRKACA/VDR/LIME1/TPCN1/CACNB3/CACNA1S/BEST1/GRIN1/PHB2/DYSF/CACNB4/GAS6/M…
GO:0033300	dehydroascorbic acid transmembrane transporter activity	5	0.763461	1.45835	0.0424107	0.26023	0.223484	47	tags=20%, list=0%, signal=20%	11182	GO_MF	SLC2A6
GO:0032412	regulation of ion transmembrane transporter activity	198	0.309373	1.45713	0.00628931	0.123466	0.107753	1963	tags=25%, list=16%, signal=22%	53827/7531/81/2946/1785/50488/5031/5349/823/53826/2185/10105/65018/2859/8398/88/6548/2280/65990/54997/27092/9001/4987/4878/6271/2056/3787/11060/8811/9747/5566/784/2902/11331/8291/785/5348/7881/23072/776/6536/51204/6236/56848/4544/859/28954/1392/486/154	GO_BP	FXYD5/YWHAE/ACTN4/GSTM2/DNM2/MINK1/P2RY6/FXYD3/CAPN1/FXYD6/PTK2B/PPIF/PINK1/GPR35/PLA2G6/ACTN2/SLC9A1/FKBP1A/FAM173A/TESC/CACNG4/HAP1/OPRL1/NPPA/S100A1/EPO/KCNS1/WWP2/GALR2/TCAF1/PRKACA/CACNB3/GRIN1/PHB2/DYSF/CACNB4/FXYD1/KCNAB1/HECW1/CACNA1D/SLC6A9/TACO1/RRAD/SPHK2/MTNR1B/CAV3/REM1/CRH/FXYD2/ADRB2
GO:0045429	positive regulation of nitric oxide biosynthetic process	36	0.406597	1.45685	0.030303	0.241426	0.210701	1063	tags=28%, list=9%, signal=25%	207/1191/1785/3689/10365/3383/2185/5025/7124/23564	GO_BP	AKT1/CLU/DNM2/ITGB2/KLF2/ICAM1/PTK2B/P2RX4/TNF/DDAH2
GO:1904407	positive regulation of nitric oxide metabolic process	36	0.406597	1.45685	0.030303	0.241426	0.210701	1063	tags=28%, list=9%, signal=25%	207/1191/1785/3689/10365/3383/2185/5025/7124/23564	GO_BP	AKT1/CLU/DNM2/ITGB2/KLF2/ICAM1/PTK2B/P2RX4/TNF/DDAH2
GO:0060401	cytosolic calcium ion transport	151	0.322264	1.45608	0.00515464	0.111974	0.0977232	2901	tags=34%, list=23%, signal=26%	5777/7531/489/920/11151/2946/5031/2185/22821/7226/3596/578/80024/5335/5371/5025/2280/51393/9001/59341/6375/2056/6261/57192/5026/3710/5566/54923/53373/784/2902/493/1649/25769/2905/930/10268/5144/5170/6363/3064/6366/775/6543/1535/596/1236/5581/2247/3932/1813	GO_BP	PTPN6/YWHAE/ATP2A3/CD4/CORO1A/GSTM2/P2RY6/PTK2B/RASA3/TRPM2/IL13/BAK1/SLC8B1/PLCG1/PML/P2RX4/FKBP1A/TRPV2/HAP1/TRPV4/XCL1/EPO/RYR1/MCOLN1/P2RX5/ITPR3/PRKACA/LIME1/TPCN1/CACNB3/GRIN1/ATP2B4/DDIT3/SLC24A2/GRIN2C/CD19/RAMP3/PDE4D/PDPK1/CCL19/HTT/CCL21/CACNA1C/SLC8A2/CYBA/BCL2/CCR7/PRKCE/FGF2/LCK/DRD2
GO:1901342	regulation of vasculature development	294	0.298564	1.45519	0.00961539	0.145538	0.127016	3006	tags=34%, list=24%, signal=26%	23166/9146/5315/3678/3728/388/22846/1512/3689/10365/2022/7057/728/3162/2896/10014/8877/25865/6050/23129/2185/7015/51564/3687/5196/64218/4215/126393/4881/5335/5371/2658/1944/90993/29924/7422/3135/7124/7122/57556/7498/6271/1116/4204/51548/2624/4838/55810/6237/1893/6356/6369/4879/10298/575/79812/493/5764/94/5617/2828/729/79924/8817/5578/29775/2303/5170/2693/25960/8829/11005/5598/9037/3273/6678/3373/…	GO_BP	STAB1/HGS/PKM/ITGA5/JUP/RHOB/VASH1/CTSH/ITGB2/KLF2/ENG/THBS1/C5AR1/HMOX1/GRN/HDAC5/SPHK1/PRKD2/RNH1/PLXND1/PTK2B/TERT/HDAC7/ITGAX/PF4/SEMA4A/MAP3K3/HSPB6/NPR1/PLCG1/PML/GDF2/EFNA3/CREB3L1/EPN1/VEGFA/HLA-G/TNF/CLDN5/SEMA6A/XDH/S100A1/CHI3L1/MECP2/SIRT6/GATA2/NODAL/FOXJ2/RRAS/ECM1/CCL11/CCL24/NPPB/PAK4/ADGRB1/MMRN2/ATP2B4/PTN/ACVRL1/PRL/GPR4/C6/ADM2/FGF18/PRKCA/CARD10/FOXC2/PDPK1/GHSR/ADGRA2/NRP1/S…
GO:0048709	oligodendrocyte differentiation	85	0.3507	1.45484	0.0166667	0.187025	0.163223	2581	tags=33%, list=21%, signal=26%	1191/1445/2950/9948/7133/9968/2934/79885/1902/1746/55695/6900/20/23500/23385/56978/5764/2737/3400/429/745/6469/2068/7080/54413/5080/4851/6663	GO_BP	CLU/CSK/GSTP1/WDR1/TNFRSF1B/MED12/GSN/HDAC11/LPAR1/DLX2/NSUN5/CNTN2/ABCA2/DAAM2/NCSTN/PRDM8/PTN/GLI3/ID4/ASCL1/MYRF/SHH/ERCC2/NKX2-1/NLGN3/PAX6/NOTCH1/SOX10
GO:2000249	regulation of actin cytoskeleton reorganization	35	0.409774	1.45423	0.0328358	0.250555	0.218668	2869	tags=51%, list=23%, signal=40%	396/2242/1436/3055/2185/7226/54828/3265/4916/29984/5156/8829/10458/3059/7010/1440/10411/4192	GO_BP	ARHGDIA/FES/CSF1R/HCK/PTK2B/TRPM2/BCAS3/HRAS/NTRK3/RHOD/PDGFRA/NRP1/BAIAP2/HCLS1/TEK/CSF3/RAPGEF3/MDK
GO:0005244	voltage-gated ion channel activity	139	0.320563	1.45292	0.00446429	0.0991023	0.0851082	4364	tags=48%, list=35%, signal=32%	1186/2185/26251/3785/8911/8514/27092/3754/54207/3762/79073/773/6261/8913/3787/3763/53373/784/779/2902/785/7881/778/3760/776/3739/2905/6326/8912/3744/56659/6833/9132/1180/775/6336/3756/102723475/3737/1181/10089/1188/30819/782/9992/6324/3786/3351/3749/6616/1185/610/23630/3765/10369/786/774/3764/2903/3752/3778/3736/30820/169522/27091/1020/81033	GO_MF	CLCN7/PTK2B/KCNG2/KCNQ2/CACNA1I/KCNAB2/CACNG4/KCNF1/KCNK10/KCNJ5/TMEM109/CACNA1A/RYR1/CACNA1G/KCNS1/KCNJ6/TPCN1/CACNB3/CACNA1S/GRIN1/CACNB4/KCNAB1/CACNA1F/KCNJ3/CACNA1D/KCNA4/GRIN2C/SCN2A/CACNA1H/KCNA10/KCNK13/ABCC8/KCNQ4/CLCN1/CACNA1C/SCN10A/KCNH1/KCNE1/KCNA2/CLCN2/KCNK7/CLCNKB/KCNIP2/CACNB1/KCNE2/SCN1B/KCNQ3/HTR1B/KCNC4/SNAP25/CLCN6/HCN2/KCNE5/KCNJ9/CACNG2/CACNG1/CACNA1B/KCNJ8/GRIN2A/KCND3/KCNM…
GO:0022832	voltage-gated channel activity	139	0.320563	1.45292	0.00446429	0.0991023	0.0851082	4364	tags=48%, list=35%, signal=32%	1186/2185/26251/3785/8911/8514/27092/3754/54207/3762/79073/773/6261/8913/3787/3763/53373/784/779/2902/785/7881/778/3760/776/3739/2905/6326/8912/3744/56659/6833/9132/1180/775/6336/3756/102723475/3737/1181/10089/1188/30819/782/9992/6324/3786/3351/3749/6616/1185/610/23630/3765/10369/786/774/3764/2903/3752/3778/3736/30820/169522/27091/1020/81033	GO_MF	CLCN7/PTK2B/KCNG2/KCNQ2/CACNA1I/KCNAB2/CACNG4/KCNF1/KCNK10/KCNJ5/TMEM109/CACNA1A/RYR1/CACNA1G/KCNS1/KCNJ6/TPCN1/CACNB3/CACNA1S/GRIN1/CACNB4/KCNAB1/CACNA1F/KCNJ3/CACNA1D/KCNA4/GRIN2C/SCN2A/CACNA1H/KCNA10/KCNK13/ABCC8/KCNQ4/CLCN1/CACNA1C/SCN10A/KCNH1/KCNE1/KCNA2/CLCN2/KCNK7/CLCNKB/KCNIP2/CACNB1/KCNE2/SCN1B/KCNQ3/HTR1B/KCNC4/SNAP25/CLCN6/HCN2/KCNE5/KCNJ9/CACNG2/CACNG1/CACNA1B/KCNJ8/GRIN2A/KCND3/KCNM…
GO:2001057	reactive nitrogen species metabolic process	68	0.359265	1.45238	0.0147601	0.175401	0.153079	1063	tags=21%, list=9%, signal=19%	207/1191/706/5447/1785/51078/3689/10365/3383/2185/140885/5025/7124/23564	GO_BP	AKT1/CLU/TSPO/POR/DNM2/THAP4/ITGB2/KLF2/ICAM1/PTK2B/SIRPA/P2RX4/TNF/DDAH2
GO:0032409	regulation of transporter activity	216	0.306427	1.45181	0.00684931	0.12681	0.110671	3071	tags=34%, list=25%, signal=26%	53827/7531/5580/81/2946/1785/50488/5031/5349/823/53826/2185/10105/65018/2859/8398/88/6548/2280/60/65990/54997/27092/9001/4987/4878/6271/2056/3787/11060/8811/9747/5566/784/2902/11331/8291/785/5348/7881/3630/23072/776/6536/51204/6236/56848/4544/859/28954/1392/486/154/10110/5144/255057/3064/23237/1742/54413/9368/3359/102723475/596/10681/2048/5581/1813/5444/336/23327/30819/782/9992	GO_BP	FXYD5/YWHAE/PRKCD/ACTN4/GSTM2/DNM2/MINK1/P2RY6/FXYD3/CAPN1/FXYD6/PTK2B/PPIF/PINK1/GPR35/PLA2G6/ACTN2/SLC9A1/FKBP1A/ACTB/FAM173A/TESC/CACNG4/HAP1/OPRL1/NPPA/S100A1/EPO/KCNS1/WWP2/GALR2/TCAF1/PRKACA/CACNB3/GRIN1/PHB2/DYSF/CACNB4/FXYD1/KCNAB1/INS/HECW1/CACNA1D/SLC6A9/TACO1/RRAD/SPHK2/MTNR1B/CAV3/REM1/CRH/FXYD2/ADRB2/SGK2/PDE4D/CBARP/HTT/ARC/DLG4/NLGN3/SLC9A3R1/HTR3A/KCNE1/BCL2/GNB5/EPHB2/PRKCE/DRD2/…
GO:0045637	regulation of myeloid cell differentiation	198	0.30818	1.45151	0.00628931	0.123466	0.107753	987	tags=16%, list=8%, signal=15%	7040/6688/51621/2242/10398/1441/11006/920/10859/4792/4778/3665/537/7057/972/7538/2185/3674/2778/22985/3707/9398/54681/5196/8861/2101/2811/54997/6886/56998/5916/7124	GO_BP	TGFB1/SPI1/KLF13/FES/MYL9/CSF3R/LILRB4/CD4/LILRB1/NFKBIA/NFE2/IRF7/ATP6AP1/THBS1/CD74/ZFP36/PTK2B/ITGA2B/GNAS/ACIN1/ITPKB/CD101/P4HTM/PF4/LDB1/ESRRA/GP1BA/TESC/TAL1/CTNNBIP1/RARG/TNF
GO:0030225	macrophage differentiation	36	0.404964	1.451	0.0363636	0.260835	0.22764	923	tags=22%, list=7%, signal=21%	7040/6688/1050/920/1436/5196/1053/7422	GO_BP	TGFB1/SPI1/CEBPA/CD4/CSF1R/PF4/CEBPE/VEGFA
GO:0032956	regulation of actin cytoskeleton organization	287	0.298946	1.44991	0.00952381	0.14467	0.126258	2791	tags=34%, list=23%, signal=27%	2316/391/396/10093/2242/5580/388/5216/116985/7408/51466/11151/57175/822/10163/3611/1436/3055/5829/9948/54961/54434/29109/3383/1072/4035/2185/7226/50853/29108/54828/88/5880/23647/832/6548/3265/4771/8558/6709/64223/26999/2934/2314/10174/1902/274/2039/23616/9344/118/6356/6369/11346/11344/1627/3984/6712/11170/9463/4916/5063/55114/9647/29984/859/8851/9639/5156/7481/256949/4233/11135/55243/7429/5881/88…	GO_BP	FLNA/RHOG/ARHGDIA/ARPC4/FES/PRKCD/RHOB/PFN1/ARAP1/VASP/EVL/CORO1A/CORO1B/CAPG/WASF2/ILK/CSF1R/HCK/PXN/WDR1/SSH3/SSH1/FHOD1/ICAM1/CFL1/LRP1/PTK2B/TRPM2/VILL/PYCARD/BCAS3/ACTN2/RAC2/ARFIP2/CAPZB/SLC9A1/HRAS/NF2/CDK10/SPTAN1/MLST8/CYFIP2/GSN/FLII/SORBS3/LPAR1/BIN1/DMTN/SH3BP1/TAOK2/ADD1/CCL11/CCL24/SYNPO/TWF2/DBN1/LIMK1/SPTBN2/FAM107A/PICK1/NTRK3/PAK3/ARHGAP17/PPM1F/RHOD/CAV3/CDK5R1/ARHGEF10/PDGFRA/…
GO:0009582	detection of abiotic stimulus	108	0.338035	1.4499	0.00900901	0.140897	0.122966	3816	tags=36%, list=31%, signal=25%	3728/409/9780/59335/9600/5995/9094/1258/2063/8557/11190/134/6010/784/7439/5145/778/25861/859/5148/2979/40/9033/2779/3673/5957/79054/6247/9293/2047/2767/7287/79955/6011/10692/24/23349/5475/57053	GO_BP	JUP/ARRB2/PIEZO1/PRDM12/PITPNM1/RGR/UNC119/CNGB1/NR2F6/TCAP/CEP250/ADORA1/RHO/CACNB3/BEST1/PDE6A/CACNA1F/WHRN/CAV3/PDE6G/GUCA1B/ASIC2/PKD2L1/GNAT1/ITGA2/RCVRN/TRPM8/RS1/GPR52/EPHB1/GNA11/TULP1/PDZD7/GRK1/RRH/ABCA4/PHF24/PPEF1/CHRNA10
GO:0043270	positive regulation of ion transport	235	0.301537	1.44927	0.00724638	0.127906	0.111628	2457	tags=26%, list=20%, signal=22%	2316/11027/5023/207/5580/920/409/81/706/2946/1785/6352/5031/65018/846/8398/3596/578/10347/88/2539/5335/6548/5025/65990/54997/51393/27092/9001/57165/4878/348/6375/6271/5026/134/8811/9747/3779/784/2902/1051/5348/776/6569/23566/56848/1392/930/4282/154/7349/10268/6865/1579/3958/5170/1272/3064/23237/815/54413	GO_BP	FLNA/LILRA2/P2RX1/AKT1/PRKCD/CD4/ARRB2/ACTN4/TSPO/GSTM2/DNM2/CCL5/P2RY6/PINK1/CASR/PLA2G6/IL13/BAK1/ABCA7/ACTN2/G6PD/PLCG1/SLC9A1/P2RX4/FAM173A/TESC/TRPV2/CACNG4/HAP1/GJC2/NPPA/APOE/XCL1/S100A1/P2RX5/ADORA1/GALR2/TCAF1/KCNMB1/CACNB3/GRIN1/CEBPB/FXYD1/CACNA1D/SLC34A1/LPAR3/SPHK2/CRH/CD19/MIF/ADRB2/UCN/RAMP3/TACR2/CYP4A11/LGALS3/PDPK1/CNTN1/HTT/ARC/CAMK2A/NLGN3
GO:0042246	tissue regeneration	63	0.363311	1.44736	0.0181159	0.193779	0.169117	3246	tags=46%, list=26%, signal=34%	5315/975/8751/6442/1026/2934/6665/58529/4814/2596/8291/688/4654/5764/2876/101929726/347/4618/5340/4851/4656/7480/5653/5081/4192/2626/3479/6895/4856	GO_BP	PKM/CD81/ADAM15/SGCA/CDKN1A/GSN/SOX15/MYOZ1/NINJ1/GAP43/DYSF/KLF5/MYOD1/PTN/GPX1/MYMX/APOD/MYF6/PLG/NOTCH1/MYOG/WNT10B/KLK6/PAX7/MDK/GATA4/IGF1/TARBP2/NOV
GO:0019068	virion assembly	29	0.425076	1.4472	0.05	0.290956	0.253927	1109	tags=31%, list=9%, signal=28%	27183/79643/51160/5119/81876/5091/79720/348/89853	GO_BP	VPS4A/CHMP6/VPS28/CHMP1A/RAB1B/PC/VPS37B/APOE/MVB12B
GO:0002067	glandular epithelial cell differentiation	44	0.388709	1.44653	0.0340557	0.255052	0.222593	2962	tags=41%, list=24%, signal=31%	4221/3596/2931/5916/6608/654/572/2194/429/5170/650/5080/4851/8626/25803/3651/5914/3172	GO_BP	MEN1/IL13/GSK3A/RARG/SMO/BMP6/BAD/FASN/ASCL1/PDPK1/BMP2/PAX6/NOTCH1/TP63/SPDEF/PDX1/RARA/HNF4A
GO:0051899	membrane depolarization	77	0.353068	1.44636	0.0202429	0.2015	0.175856	4015	tags=44%, list=32%, signal=30%	706/215/8911/5025/27092/6714/239/773/8913/784/785/776/859/6326/8912/775/1137/6336/54831/596/23327/4653/6324/610/2730/1906/54795/885/10369/8620/477/774/25/2257	GO_BP	TSPO/ABCD1/CACNA1I/P2RX4/CACNG4/SRC/ALOX12/CACNA1A/CACNA1G/CACNB3/CACNB4/CACNA1D/CAV3/SCN2A/CACNA1H/CACNA1C/CHRNA4/SCN10A/BEST2/BCL2/NEDD4L/MYOC/SCN1B/HCN2/GCLM/EDN1/TRPM4/CCK/CACNG2/NPFF/ATP1A2/CACNA1B/ABL1/FGF12
GO:0030276	clathrin binding	47	0.395113	1.446	0.0267062	0.210574	0.180839	1565	tags=30%, list=13%, signal=26%	8906/4035/1212/161/1175/29924/127833/10043/1173/274/26119/8218/1211/162	GO_MF	AP1G2/LRP1/CLTB/AP2A2/AP2S1/EPN1/SYT2/TOM1/AP2M1/BIN1/LDLRAP1/CLTCL1/CLTA/AP1B1
GO:1900047	negative regulation of hemostasis	47	0.387357	1.44583	0.019802	0.199885	0.174447	5434	tags=72%, list=44%, signal=41%	5580/7057/2811/239/10019/348/5329/710/5156/2160/3273/5340/5624/2244/114897/5327/1906/7056/5328/84830/18/2191/947/5345/634/5270/2243/1311/5155/3848/2147/5054/5592/5154	GO_BP	PRKCD/THBS1/GP1BA/ALOX12/SH2B3/APOE/PLAUR/SERPING1/PDGFRA/F11/HRG/PLG/PROC/FGB/C1QTNF1/PLAT/EDN1/THBD/PLAU/ADTRP/ABAT/FAP/CD34/SERPINF2/CEACAM1/SERPINE2/FGA/COMP/PDGFB/KRT1/F2/SERPINE1/PRKG1/PDGFA
GO:0030334	regulation of cell migration	737	0.268128	1.44574	0.0434783	0.275606	0.240531	2869	tags=31%, list=23%, signal=25%	7040/63940/2316/2771/391/3678/3728/207/393/388/5216/23654/81/51466/4150/11151/57175/2821/3611/23625/975/22846/1512/6793/6352/50488/10013/2950/1436/4267/2022/8751/7057/728/2268/5031/3162/6282/2896/10014/10370/972/8877/1201/54434/3383/25865/4035/11188/23129/2185/3674/51157/7015/51564/9181/3687/29108/7264/60672/79567/8861/54828/64218/80024/3418/5880/4215/5919/5335/753/5025/7076/3265/4771/2658/83483/…	GO_BP	TGFB1/GPSM3/FLNA/GNAI2/RHOG/ITGA5/JUP/AKT1/ARHGAP4/RHOB/PFN1/PLXNB2/ACTN4/EVL/MAZ/CORO1A/CORO1B/GPI/ILK/FAM89B/CD81/VASH1/CTSH/STK10/CCL5/MINK1/HDAC6/GSTP1/CSF1R/CD99/ENG/ADAM15/THBS1/C5AR1/FGR/P2RY6/HMOX1/S100A11/GRN/HDAC5/CITED2/CD74/SPHK1/CLN3/SSH1/ICAM1/PRKD2/LRP1/NISCH/PLXND1/PTK2B/ITGA2B/ZNF580/TERT/HDAC7/ARHGEF2/ITGAX/PYCARD/TSTA3/MIIP/RIPOR1/LDB1/BCAS3/SEMA4A/SLC8B1/IDH2/RAC2/MAP3K3/RARRE…
GO:0035239	tube morphogenesis	723	0.266752	1.44462	0.04	0.268637	0.234449	3008	tags=32%, list=24%, signal=26%	7040/6688/1890/23166/3726/9146/5315/3678/3728/207/7249/7127/388/5216/23654/290/7408/6692/10163/3611/22846/4627/1512/1522/3689/1436/10365/2022/8751/7057/728/3162/2896/10014/8877/25865/1072/4035/6050/23129/2185/6768/7015/51564/846/3687/578/5196/54828/64218/57178/10653/4215/126393/4881/6911/5335/9968/5371/7045/8456/2658/6928/4855/1944/6886/90993/56998/29924/5916/7422/3135/6714/7124/51162/79879/239/7…	GO_BP	TGFB1/SPI1/TYMP/STAB1/JUNB/HGS/PKM/ITGA5/JUP/AKT1/TSC2/TNFAIP2/RHOB/PFN1/PLXNB2/ANPEP/VASP/SPINT1/WASF2/ILK/VASH1/MYH9/CTSH/CTSZ/ITGB2/CSF1R/KLF2/ENG/ADAM15/THBS1/C5AR1/HMOX1/GRN/HDAC5/SPHK1/PRKD2/CFL1/LRP1/RNH1/PLXND1/PTK2B/ST14/TERT/HDAC7/CASR/ITGAX/BAK1/PF4/BCAS3/SEMA4A/ZMIZ1/SPINT2/MAP3K3/HSPB6/NPR1/TBX6/PLCG1/MED12/PML/TGFBI/FOXN1/GDF2/HNF1B/NOTCH4/EFNA3/TAL1/CREB3L1/CTNNBIP1/EPN1/RARG/VEGFA…
GO:1901099	negative regulation of signal transduction in absence of ligand	28	0.430283	1.44337	0.0481586	0.288433	0.251725	1336	tags=21%, list=11%, signal=19%	207/7015/5196/7124/598/2623	GO_BP	AKT1/TERT/PF4/TNF/BCL2L1/GATA1
GO:2001240	negative regulation of extrinsic apoptotic signaling pathway in absence of ligand	28	0.430283	1.44337	0.0481586	0.288433	0.251725	1336	tags=21%, list=11%, signal=19%	207/7015/5196/7124/598/2623	GO_BP	AKT1/TERT/PF4/TNF/BCL2L1/GATA1
GO:0030665	clathrin-coated vesicle membrane	99	0.338116	1.44281	0.0202429	0.111604	0.085797	1587	tags=21%, list=13%, signal=19%	4900/3117/920/8906/972/3119/1212/3120/161/1175/29924/127833/55707/348/1173/5864/26119/8218/1211/162/3113	GO_CC	NRGN/HLA-DQA1/CD4/AP1G2/CD74/HLA-DQB1/CLTB/HLA-DQB2/AP2A2/AP2S1/EPN1/SYT2/NECAP2/APOE/AP2M1/RAB3A/LDLRAP1/CLTCL1/CLTA/AP1B1/HLA-DPA1
GO:0034774	secretory granule lumen	285	0.291875	1.44226	0.00806452	0.0778076	0.0598158	1613	tags=25%, list=13%, signal=22%	7040/5777/4125/5199/1509/5315/3101/3728/2517/5580/81/1191/10383/226/5476/2821/1512/1522/1265/2950/978/7057/2268/5768/6282/2896/3934/4069/80142/29108/51816/5196/51368/88/10493/1675/54472/5919/4790/5709/7076/1118/6709/1476/7077/1938/2934/79792/7422/10120/1621/4353/4758/5265/230/5036/566/1116/353/1991/5211/1460/1521/3700/1893/2621/8288/9961/5834/11240/3630	GO_CC	TGFB1/PTPN6/MAN2B1/CFP/CTSD/PKM/HK3/JUP/FUCA1/PRKCD/ACTN4/CLU/TUBB4B/ALDOA/CTSA/GPI/CTSH/CTSZ/CNN2/GSTP1/CDA/THBS1/FGR/QSOX1/S100A11/GRN/LCN2/LYZ/PTGES2/PYCARD/ADA2/PF4/TEX264/ACTN2/VAT1/CFD/TOLLIP/RARRES2/NFKB1/PSMD3/TIMP1/CHIT1/SPTAN1/CSTB/TIMP2/EEF2/GSN/GSDMD/VEGFA/ACTR1B/DBH/MPO/NEU1/SERPINA1/ALDOC/PA2G4/AZU1/CHI3L1/APRT/ELANE/PFKL/CSNK2B/CTSW/ITIH4/ECM1/GAS6/EPX/MVP/PYGB/PADI2/INS
GO:1903779	regulation of cardiac conduction	58	0.369872	1.44208	0.025	0.220019	0.192018	3797	tags=40%, list=31%, signal=28%	2316/489/5349/53826/4881/4878/6261/3710/5566/491/5348/493/486/5144/6543/1760/1482/4842/53822/482/54795/845/492	GO_BP	FLNA/ATP2A3/FXYD3/FXYD6/NPR1/NPPA/RYR1/ITPR3/PRKACA/ATP2B2/FXYD1/ATP2B4/FXYD2/PDE4D/SLC8A2/DMPK/NKX2-5/NOS1/FXYD7/ATP1B2/TRPM4/CASQ2/ATP2B3
GO:0008188	neuropeptide receptor activity	31	0.43309	1.44118	0.0424929	0.26023	0.223484	5466	tags=68%, list=44%, signal=38%	4158/8811/6753/6865/2925/10316/6751/3062/8484/4935/23620/6869/680/6870/2847/51083/4923/6755/22986/4888/4988	GO_MF	MC2R/GALR2/SSTR3/TACR2/GRPR/NMUR1/SSTR1/HCRTR2/GALR3/GPR143/NTSR2/TACR1/BRS3/TACR3/MCHR1/GAL/NTSR1/SSTR5/SORCS3/NPY6R/OPRM1
GO:0060333	interferon-gamma-mediated signaling pathway	76	0.353052	1.44084	0.0203252	0.201679	0.176013	960	tags=24%, list=8%, signal=22%	3117/3663/7157/5580/3661/3665/3055/3119/3383/11140/4684/7376/55223/3107/5371/3106/3120/3135	GO_BP	HLA-DQA1/IRF5/TP53/PRKCD/IRF3/IRF7/HCK/HLA-DQB1/ICAM1/CDC37/NCAM1/NR1H2/TRIM62/HLA-C/PML/HLA-B/HLA-DQB2/HLA-G
GO:0002250	adaptive immune response	347	0.288647	1.44083	0.0215054	0.205136	0.179029	1206	tags=20%, list=10%, signal=18%	7040/5777/3117/10312/79168/5585/11006/5580/920/5971/127544/10859/1191/975/3665/1512/1445/54440/4791/6778/3903/81622/972/7133/5452/3119/3383/973/25865/10039/2185/10462/912/51043/10288/29108/7264/2794/64218/27240/2207/7942/3107/3566/3265/3106/6830/79908/2267/2067/3120/10538/970/725/10945/8741/5819/3135/5133/7124/23308/23529/9466/6375/3134/57192/3077/924	GO_BP	TGFB1/PTPN6/HLA-DQA1/TCIRG1/LILRA6/PKN1/LILRB4/PRKCD/CD4/RELB/RNF19B/LILRB1/CLU/CD81/IRF7/CTSH/CSK/SASH3/NFKB2/STAT6/LAIR1/UNC93B1/CD74/TNFRSF1B/POU2F2/HLA-DQB1/ICAM1/CD79A/PRKD2/PARP3/PTK2B/CLEC10A/CD1D/ZBTB7B/LILRB2/PYCARD/TSTA3/GNL1/SEMA4A/SIT1/FCER1G/TFEB/HLA-C/IL4R/HRAS/HLA-B/SUPT6H/BTNL8/FGL1/ERCC1/HLA-DQB2/BATF/CD70/C4BPB/KDELR1/TNFSF13/NECTIN2/HLA-G/PDCD1/TNF/ICOSLG/CLCF1/IL27RA/XCL1/HLA-…
GO:0004896	cytokine receptor activity	87	0.345641	1.44068	0.00729927	0.117771	0.101141	3578	tags=39%, list=29%, signal=28%	1441/920/3561/972/23765/2859/3566/2057/5618/9466/64109/1271/10663/3587/64096/2826/84818/58985/8808/643/4352/26280/3595/9173/1236/2676/55540/1240/9244/1238/3579/10148/3594/2829	GO_MF	CSF3R/CD4/IL2RG/CD74/IL17RA/GPR35/IL4R/EPOR/PRLR/IL27RA/CRLF2/CNTFR/CXCR6/IL10RA/GFRA4/CCR10/IL17RC/IL22RA1/IL1RL2/CXCR5/MPL/IL1RAPL2/IL12RB2/IL1RL1/CCR7/GFRA3/IL17RB/CMKLR1/CRLF1/ACKR2/CXCR2/EBI3/IL12RB1/XCR1
GO:0042391	regulation of membrane potential	354	0.287588	1.44052	0.021978	0.205931	0.179724	4076	tags=41%, list=33%, signal=29%	2316/7531/5023/3728/207/409/9780/706/9948/1201/54434/2185/65018/2859/578/215/88/80024/8911/6548/5025/8514/27092/2931/54207/22999/3762/6714/4878/239/55022/773/274/598/6455/5026/8913/134/4204/2550/11060/784/2902/2901/785/5348/23373/3760/57369/9127/776/6569/4916/4544/859/9699/5764/2905/2558/572/79845/154/10242/1135/2911/6326/8912/9294/1144/2554/40/2570/10458/56659/2030/5999/1180/775/1742/54413/6543/…	GO_BP	FLNA/YWHAE/P2RX1/JUP/AKT1/ARRB2/PIEZO1/TSPO/WDR1/CLN3/SSH1/PTK2B/PINK1/GPR35/BAK1/ABCD1/ACTN2/SLC8B1/CACNA1I/SLC9A1/P2RX4/KCNAB2/CACNG4/GSK3A/KCNK10/RIMS1/KCNJ5/SRC/NPPA/ALOX12/PID1/CACNA1A/BIN1/BCL2L1/SH3GL1/P2RX5/CACNA1G/ADORA1/MECP2/GABBR1/WWP2/CACNB3/GRIN1/GRIK5/CACNB4/FXYD1/CRTC1/KCNJ3/GJD2/P2RX6/CACNA1D/SLC34A1/NTRK3/MTNR1B/CAV3/RIMS2/PTN/GRIN2C/GABRA5/BAD/RNF122/ADRB2/KCNMB2/CHRNA2/GRM1/SC…
GO:0002820	negative regulation of adaptive immune response	43	0.391932	1.44012	0.0280374	0.232701	0.203086	1204	tags=26%, list=10%, signal=23%	5777/10859/10039/51043/3566/725/3135/9466/6375/3134/3077	GO_BP	PTPN6/LILRB1/PARP3/ZBTB7B/IL4R/C4BPB/HLA-G/IL27RA/XCL1/HLA-F/HFE
GO:0045834	positive regulation of lipid metabolic process	128	0.324924	1.43994	0.00925926	0.142961	0.124767	2914	tags=38%, list=23%, signal=30%	7040/207/8525/5580/1066/5447/975/57104/23399/2268/972/2185/8398/215/7376/58526/116986/6714/7124/348/134/51085/26119/6343/3630/22937/949/337/654/56848/26291/930/5156/7132/2693/6363/6366/55626/3491/5159/7010/335/6901/1236/5581/2247/185/23410/336	GO_BP	TGFB1/AKT1/DGKZ/PRKCD/CES1/POR/CD81/PNPLA2/CTDNEP1/FGR/CD74/PTK2B/PLA2G6/ABCD1/NR1H2/MID1IP1/AGAP2/SRC/TNF/APOE/ADORA1/MLXIPL/LDLRAP1/SCT/INS/SCAP/SCARB1/APOA4/BMP6/SPHK2/FGF21/CD19/PDGFRA/TNFRSF1A/GHSR/CCL19/CCL21/AMBRA1/CYR61/PDGFRB/TEK/APOA1/TAZ/CCR7/PRKCE/FGF2/AGTR1/SIRT3/APOA2
GO:0072511	divalent inorganic cation transport	371	0.285416	1.43902	0.021978	0.205931	0.179724	2929	tags=33%, list=24%, signal=26%	5777/2771/7531/11027/489/5023/920/409/10859/706/11151/2946/6352/5031/27173/3383/2185/22821/7226/846/2859/10288/8398/3596/578/93129/80024/9454/2539/8911/5335/5371/6548/5025/2280/51393/27092/9001/59341/57165/3603/4987/4878/10267/6375/773/274/6271/2056/6261/57192/5026/8913/3710/5566/7421/54923/53373/784/779/7439/2902/11331/8291/785/2621/4504/491/29927/778/776/55630/6236/26133/6520/493/23566/56848/85…	GO_BP	PTPN6/GNAI2/YWHAE/LILRA2/ATP2A3/P2RX1/CD4/ARRB2/LILRB1/TSPO/CORO1A/GSTM2/CCL5/P2RY6/SLC39A1/ICAM1/PTK2B/RASA3/TRPM2/CASR/GPR35/LILRB2/PLA2G6/IL13/BAK1/ORAI3/SLC8B1/HOMER3/G6PD/CACNA1I/PLCG1/PML/SLC9A1/P2RX4/FKBP1A/TRPV2/CACNG4/HAP1/TRPV4/GJC2/IL16/OPRL1/NPPA/RAMP1/XCL1/CACNA1A/BIN1/S100A1/EPO/RYR1/MCOLN1/P2RX5/CACNA1G/ITPR3/PRKACA/VDR/LIME1/TPCN1/CACNB3/CACNA1S/BEST1/GRIN1/PHB2/DYSF/CACNB4/GAS6/M…
GO:0032970	regulation of actin filament-based process	323	0.289843	1.43841	0.0208333	0.203311	0.177437	2791	tags=33%, list=23%, signal=26%	2316/391/3728/396/10093/2242/5580/388/5216/116985/7408/51466/11151/57175/822/10163/3611/4627/1265/1436/3055/5829/9948/54961/54434/29109/3383/1072/4035/2185/7226/50853/29108/54828/88/5880/23647/832/6548/3265/4771/8558/6709/64223/26999/2934/2314/10174/1902/274/134/2039/23616/9344/118/6356/6369/11346/11344/1627/3984/6712/4607/11170/9463/4916/5063/55114/9647/29984/859/8851/9639/5156/7481/256949/4233/…	GO_BP	FLNA/RHOG/JUP/ARHGDIA/ARPC4/FES/PRKCD/RHOB/PFN1/ARAP1/VASP/EVL/CORO1A/CORO1B/CAPG/WASF2/ILK/MYH9/CNN2/CSF1R/HCK/PXN/WDR1/SSH3/SSH1/FHOD1/ICAM1/CFL1/LRP1/PTK2B/TRPM2/VILL/PYCARD/BCAS3/ACTN2/RAC2/ARFIP2/CAPZB/SLC9A1/HRAS/NF2/CDK10/SPTAN1/MLST8/CYFIP2/GSN/FLII/SORBS3/LPAR1/BIN1/ADORA1/DMTN/SH3BP1/TAOK2/ADD1/CCL11/CCL24/SYNPO/TWF2/DBN1/LIMK1/SPTBN2/MYBPC3/FAM107A/PICK1/NTRK3/PAK3/ARHGAP17/PPM1F/RHOD/…
GO:0045211	postsynaptic membrane	220	0.298758	1.43795	0.00662252	0.0716151	0.0550552	2978	tags=29%, list=24%, signal=23%	4900/81926/5023/409/1785/11178/53826/1312/88/22895/1133/78999/27092/322/22883/56123/134/80852/2550/286/2902/2901/6900/491/1627/747/6538/9127/10280/6536/8828/4916/152/2905/2558/1129/1000/1135/2911/1144/2043/2554/2570/1272/8829/23237/775/1742/54413/1137/5802/5800/3359/3756/1305/79953/2048/1145/23017/54910/3361/1813/23109/1948	GO_CC	NRGN/ABHD17A/P2RX1/ARRB2/DNM2/LZTS1/FXYD6/COMT/ACTN2/RPH3A/CHRM5/LRFN4/CACNG4/APBB1/CLSTN1/PCDHB13/ADORA1/GRIP2/GABBR1/ANK1/GRIN1/GRIK5/CNTN2/ATP2B2/DBN1/DAGLA/SLC6A11/P2RX6/SIGMAR1/SLC6A9/NRP2/NTRK3/ADRA2C/GRIN2C/GABRA5/CHRM2/CDH2/CHRNA2/GRM1/CHRND/EPHA4/GABRA1/GABRR2/CNTN1/NRP1/ARC/CACNA1C/DLG4/NLGN3/CHRNA4/PTPRS/PTPRO/HTR3A/KCNH1/COL13A1/SYNDIG1/EPHB2/CHRNE/FAIM2/SEMA4C/HTR5A/DRD2/DDN/EFNB2
GO:1990351	transporter complex	250	0.294014	1.4375	0.00746269	0.0732204	0.0562893	4424	tags=46%, list=36%, signal=30%	2185/26251/3785/5524/8911/6548/2280/8514/27092/3754/3762/10058/11194/1258/773/6261/8913/3787/3763/6337/5566/3779/784/779/7439/2902/2901/785/5348/7881/778/20/3760/776/3739/2905/2558/486/10242/1135/6326/5144/8912/1144/2554/9033/2570/3744/6833/9132/1180/775/1742/1137/6336/54831/3359/3756/102723475/3737/6338/479/6339/1145/1181/55248/1188/30819/782/9992/6324/3786/1364/4842/3749/54714/64840/496/6616/25…	GO_CC	PTK2B/KCNG2/KCNQ2/PTPA/CACNA1I/SLC9A1/FKBP1A/KCNAB2/CACNG4/KCNF1/KCNJ5/ABCB6/ABCB8/CNGB1/CACNA1A/RYR1/CACNA1G/KCNS1/KCNJ6/SCNN1A/PRKACA/KCNMB1/CACNB3/CACNA1S/BEST1/GRIN1/GRIK5/CACNB4/FXYD1/KCNAB1/CACNA1F/ABCA2/KCNJ3/CACNA1D/KCNA4/GRIN2C/GABRA5/FXYD2/KCNMB2/CHRNA2/SCN2A/PDE4D/CACNA1H/CHRND/GABRA1/PKD2L1/GABRR2/KCNA10/ABCC8/KCNQ4/CLCN1/CACNA1C/DLG4/CHRNA4/SCN10A/BEST2/HTR3A/KCNH1/KCNE1/KCNA2/SCNN1B…
GO:0007435	salivary gland morphogenesis	32	0.415744	1.43653	0.0429799	0.27487	0.239889	3962	tags=53%, list=32%, signal=36%	7040/23129/7124/5361/4824/1956/6469/8829/5080/655/7043/4781/10371/10913/1896/3911/2253	GO_BP	TGFB1/PLXND1/TNF/PLXNA1/NKX3-1/EGFR/SHH/NRP1/PAX6/BMP7/TGFB3/NFIB/SEMA3A/EDAR/EDA/LAMA5/FGF8
GO:0005604	basement membrane	79	0.350218	1.43584	0.0251799	0.125199	0.0962482	3393	tags=38%, list=27%, signal=28%	1471/7076/7045/4811/977/3915/375790/10319/64856/1299/80781/79812/5764/8455/1294/3898/9423/6678/176/3339/43/1285/7078/1288/7058/8292/4017/1308/5176/1284	GO_CC	CST3/TIMP1/TGFBI/NID1/CD151/LAMC1/AGRN/LAMC3/VWA1/COL9A3/COL18A1/MMRN2/PTN/ATRN/COL7A1/LAD1/NTN1/SPARC/ACAN/HSPG2/ACHE/COL4A3/TIMP3/COL4A6/THBS2/COLQ/LOXL2/COL17A1/SERPINF1/COL4A2
GO:0004620	phospholipase activity	72	0.357852	1.43542	0.010274	0.127702	0.109669	1897	tags=28%, list=15%, signal=24%	23646/10908/58986/6352/3162/81544/846/8398/5331/5338/5335/1133/11313/5330/11343/5333/51365/26279/63874/23236	GO_MF	PLD3/PNPLA6/TMEM8A/CCL5/HMOX1/GDPD5/CASR/PLA2G6/PLCB3/PLD2/PLCG1/CHRM5/LYPLA2/PLCB2/MGLL/PLCD1/PLA1A/PLA2G2D/ABHD4/PLCB1
GO:0060205	cytoplasmic vesicle lumen	289	0.290544	1.43532	0.00833333	0.0783588	0.0602395	1613	tags=25%, list=13%, signal=22%	7040/5777/4125/5199/1509/5315/3101/3728/2517/5580/81/1191/10383/226/5476/2821/1512/1522/1265/2950/978/7057/2268/5768/6282/2896/3934/4069/80142/29108/51816/5196/51368/88/10493/1675/54472/5919/4790/5709/7076/1118/6709/1476/7077/1938/2934/79792/7422/10120/1621/4353/4758/5265/230/5036/566/1116/353/1991/5211/1460/1521/3700/1893/2621/8288/9961/5834/11240/3630	GO_CC	TGFB1/PTPN6/MAN2B1/CFP/CTSD/PKM/HK3/JUP/FUCA1/PRKCD/ACTN4/CLU/TUBB4B/ALDOA/CTSA/GPI/CTSH/CTSZ/CNN2/GSTP1/CDA/THBS1/FGR/QSOX1/S100A11/GRN/LCN2/LYZ/PTGES2/PYCARD/ADA2/PF4/TEX264/ACTN2/VAT1/CFD/TOLLIP/RARRES2/NFKB1/PSMD3/TIMP1/CHIT1/SPTAN1/CSTB/TIMP2/EEF2/GSN/GSDMD/VEGFA/ACTR1B/DBH/MPO/NEU1/SERPINA1/ALDOC/PA2G4/AZU1/CHI3L1/APRT/ELANE/PFKL/CSNK2B/CTSW/ITIH4/ECM1/GAS6/EPX/MVP/PYGB/PADI2/INS
GO:1903305	regulation of regulated secretory pathway	135	0.323273	1.43488	0.0147059	0.175401	0.153079	2979	tags=37%, list=24%, signal=28%	6813/2771/5023/2242/3689/2268/3162/64780/3596/5880/8911/2207/3566/8775/22999/127833/9545/4878/5864/3134/8913/2624/2901/5582/8938/8447/776/28964/56848/30817/321/9699/1129/10755/29/8912/6855/255057/5170/6853/4851/1137/3965/613/57586/1813/6850/10497/594855/8499	GO_BP	STXBP2/GNAI2/P2RX1/FES/ITGB2/FGR/HMOX1/MICAL1/IL13/RAC2/CACNA1I/FCER1G/IL4R/NAPA/RIMS1/SYT2/RAB3D/NPPA/RAB3A/HLA-F/CACNA1G/GATA2/GRIK5/PRKCG/BAIAP3/DOC2B/CACNA1D/GIT1/SPHK2/ADGRE2/APBA2/RIMS2/CHRM2/GIPC1/ABR/CACNA1H/SYP/CBARP/PDPK1/SYN1/NOTCH1/CHRNA4/LGALS9/BCR/SYT13/DRD2/SYK/UNC13B/CPLX3/PPFIA2
GO:0001508	action potential	123	0.32811	1.4347	0.00947867	0.144243	0.125886	3191	tags=32%, list=26%, signal=24%	2316/7531/5023/3728/1201/2859/8911/6548/5025/8514/3762/274/8913/784/3760/57369/776/4916/4544/859/10242/6326/8912/1180/775/6543/1137/6336/102723475/2769/3737/23327/5318/6508/30819/9992/2767/6324/79784	GO_BP	FLNA/YWHAE/P2RX1/JUP/CLN3/GPR35/CACNA1I/SLC9A1/P2RX4/KCNAB2/KCNJ5/BIN1/CACNA1G/CACNB3/KCNJ3/GJD2/CACNA1D/NTRK3/MTNR1B/CAV3/KCNMB2/SCN2A/CACNA1H/CLCN1/CACNA1C/SLC8A2/CHRNA4/SCN10A/KCNE1/GNA15/KCNA2/NEDD4L/PKP2/SLC4A3/KCNIP2/KCNE2/GNA11/SCN1B/MYH14
GO:0002040	sprouting angiogenesis	98	0.339781	1.43422	0.0126582	0.163061	0.142309	3306	tags=39%, list=27%, signal=29%	5315/3678/207/10365/7057/3162/10014/2185/51564/4215/90993/29924/7422/57556/2050/6271/2624/79812/94/3164/29775/2303/5170/2693/25960/8829/2324/9037/4851/7010/2247/185/1948/55742/1870/7423/4017/9982	GO_BP	PKM/ITGA5/AKT1/KLF2/THBS1/HMOX1/HDAC5/PTK2B/HDAC7/MAP3K3/CREB3L1/EPN1/VEGFA/SEMA6A/EPHB4/S100A1/GATA2/MMRN2/ACVRL1/NR4A1/CARD10/FOXC2/PDPK1/GHSR/ADGRA2/NRP1/FLT4/SEMA5A/NOTCH1/TEK/FGF2/AGTR1/EFNB2/PARVA/E2F2/VEGFB/LOXL2/FGFBP1
GO:0043235	receptor complex	327	0.288516	1.43371	0.00925926	0.081764	0.0628572	3583	tags=37%, list=29%, signal=27%	5777/3678/1441/920/23654/3695/3561/3683/3689/1436/2022/972/7133/973/4035/23129/2185/3674/3687/7433/4881/3566/2051/27092/7108/5618/269/10267/10077/9466/2050/64109/57192/3077/1271/3710/2550/9052/9049/9344/7421/54923/55507/2902/2901/3480/9127/974/8828/4916/64096/5361/7535/94/2905/2558/4854/9618/154/1135/5156/1956/5745/2911/26050/7132/5365/10268/4233/3691/1144/2043/2554/9033/7018/2570/8717/8829/650/2…	GO_CC	PTPN6/ITGA5/CSF3R/CD4/PLXNB2/ITGB7/IL2RG/ITGAL/ITGB2/CSF1R/ENG/CD74/TNFRSF1B/CD79A/LRP1/PLXND1/PTK2B/ITGA2B/ITGAX/VIPR1/NPR1/IL4R/EPHB6/CACNG4/TM7SF2/PRLR/AMHR2/RAMP1/TSPAN32/IL27RA/EPHB4/CRLF2/MCOLN1/HFE/CNTFR/ITPR3/GABBR1/GPRC5A/AIP/TAOK2/VDR/LIME1/GPRC5D/GRIN1/GRIK5/IGF1R/P2RX6/CD79B/NRP2/NTRK3/GFRA4/PLXNA1/ZAP70/ACVRL1/GRIN2C/GABRA5/NOTCH3/TRAF4/ADRB2/CHRNA2/PDGFRA/EGFR/PTH1R/GRM1/SLITRK5/TNF…
GO:0002283	neutrophil activation involved in immune response	411	0.282288	1.43311	0.0125	0.162462	0.141786	1324	tags=23%, list=11%, signal=22%	6813/1471/5777/4125/5199/10312/1509/391/5315/11027/5023/3101/3728/2517/5580/64386/290/10383/226/5476/2821/23218/3683/1512/6793/1522/1265/2950/3689/10970/2548/3903/978/728/2268/327/5768/527/6282/8694/2896/7133/3934/823/11322/27180/10555/221/4069/80142/79930/7226/976/10288/3687/29108/9725/51816/140885/10493/1675/2207/54472/4790/3107/5709/9761/3106/1118/8514/6709/81619/1476/7077/1938/161/2934/79792/…	GO_BP	STXBP2/CST3/PTPN6/MAN2B1/CFP/TCIRG1/CTSD/RHOG/PKM/LILRA2/P2RX1/HK3/JUP/FUCA1/PRKCD/MMP25/ANPEP/TUBB4B/ALDOA/CTSA/GPI/NBEAL2/ITGAL/CTSH/STK10/CTSZ/CNN2/GSTP1/ITGB2/CKAP4/GAA/LAIR1/CDA/C5AR1/FGR/APEH/QSOX1/ATP6V0C/S100A11/DGAT1/GRN/TNFRSF1B/LCN2/CAPN1/TMC6/SIGLEC9/AGPAT2/ALDH3B1/LYZ/PTGES2/DOK3/TRPM2/ADGRE5/LILRB2/ITGAX/PYCARD/TMEM63A/ADA2/SIRPA/VAT1/CFD/FCER1G/TOLLIP/NFKB1/HLA-C/PSMD3/MLEC/HLA-B/C…
GO:0050900	leukocyte migration	392	0.282016	1.43232	0.0117647	0.159853	0.139509	2580	tags=28%, list=21%, signal=23%	7040/63940/5777/391/3678/207/1441/3695/11151/975/3683/4627/6793/6352/3689/1436/9046/3055/4267/7057/728/3162/972/9948/23396/3383/23765/2185/3674/6404/51157/23759/7226/3687/29108/5196/2995/80024/5880/140885/682/2207/5919/5335/5025/23428/83483/7422/1621/59341/6714/7124/3603/9466/6375/2155/811/566/5595/134/1991/6374/8140/4485/2817/1893/8291/6356/2621/8288/6369/2994/5296/11240/23604/3897/6520/177/3081…	GO_BP	TGFB1/GPSM3/PTPN6/RHOG/ITGA5/AKT1/CSF3R/ITGB7/CORO1A/CD81/ITGAL/MYH9/STK10/CCL5/ITGB2/CSF1R/DOK2/HCK/CD99/THBS1/C5AR1/HMOX1/CD74/WDR1/PIP5K1C/ICAM1/IL17RA/PTK2B/ITGA2B/SELPLG/ZNF580/PPIL2/TRPM2/ITGAX/PYCARD/PF4/GYPC/SLC8B1/RAC2/SIRPA/BSG/FCER1G/RARRES2/PLCG1/P2RX4/SLC7A8/PLVAP/VEGFA/DBH/TRPV4/SRC/TNF/IL16/IL27RA/XCL1/F7/CALR/AZU1/MAPK3/ADORA1/ELANE/CXCL5/SLC7A5/MST1/GPC1/ECM1/DYSF/CCL11/GAS6/EPX/…
GO:0022898	regulation of transmembrane transporter activity	207	0.304762	1.43161	0.00675676	0.126009	0.109972	1963	tags=25%, list=16%, signal=22%	53827/7531/81/2946/1785/50488/5031/5349/823/53826/2185/10105/65018/2859/8398/88/6548/2280/60/65990/54997/27092/9001/4987/4878/6271/2056/3787/11060/8811/9747/5566/784/2902/11331/8291/785/5348/7881/3630/23072/776/6536/51204/6236/56848/4544/859/28954/1392/486/154	GO_BP	FXYD5/YWHAE/ACTN4/GSTM2/DNM2/MINK1/P2RY6/FXYD3/CAPN1/FXYD6/PTK2B/PPIF/PINK1/GPR35/PLA2G6/ACTN2/SLC9A1/FKBP1A/ACTB/FAM173A/TESC/CACNG4/HAP1/OPRL1/NPPA/S100A1/EPO/KCNS1/WWP2/GALR2/TCAF1/PRKACA/CACNB3/GRIN1/PHB2/DYSF/CACNB4/FXYD1/KCNAB1/INS/HECW1/CACNA1D/SLC6A9/TACO1/RRAD/SPHK2/MTNR1B/CAV3/REM1/CRH/FXYD2/ADRB2
GO:1901890	positive regulation of cell junction assembly	79	0.348325	1.43088	0.0167364	0.187324	0.163484	4664	tags=59%, list=38%, signal=37%	64218/10211/7422/7122/22883/57669/375790/4916/575/9647/26050/40/8829/2049/3273/54413/5789/79953/7010/2048/6385/7058/4653/2047/7070/576/261734/22859/6281/5020/54361/57408/22865/9378/1969/4088/9231/23316/25/9746/7476/2895/1307/4915/9448/1365/26045	GO_BP	SEMA4A/FLOT1/VEGFA/CLDN5/CLSTN1/EPB41L5/AGRN/NTRK3/ADGRB1/PPM1F/SLITRK5/ASIC2/NRP1/EPHB3/HRG/NLGN3/PTPRD/SYNDIG1/TEK/EPHB2/SDC4/THBS2/MYOC/EPHB1/THY1/ADGRB2/NPHP4/ADGRL1/S100A10/OXT/WNT4/LRTM1/SLITRK3/NRXN1/EPHA2/SMAD3/DLG5/CUX2/ABL1/CLSTN3/WNT7A/GRID2/COL16A1/NTRK2/MAP4K4/CLDN3/LRRTM2
GO:0060688	regulation of morphogenesis of a branching structure	50	0.378946	1.43016	0.0298013	0.240311	0.209728	4378	tags=42%, list=35%, signal=27%	6928/7422/7124/51548/6608/11331/859/6474/3975/6469/3217/655/367/4192/2099/7482/7472/25/6495/3239/2263	GO_BP	HNF1B/VEGFA/TNF/SIRT6/SMO/PHB2/CAV3/SHOX2/LHX1/SHH/HOXB7/BMP7/AR/MDK/ESR1/WNT2B/WNT2/ABL1/SIX1/HOXD13/FGFR2
GO:0001708	cell fate specification	78	0.348309	1.42971	0.0205761	0.203144	0.177291	2882	tags=37%, list=23%, signal=29%	23770/6911/10297/6928/4838/6608/2736/4916/8022/347853/2737/63978/8643/7481/429/6469/8829/2128/5080/4851/3549/6909/54738/30009/3226/367/3236/2247/10660	GO_BP	FKBP8/TBX6/APC2/HNF1B/NODAL/SMO/GLI2/NTRK3/LHX3/TBX10/GLI3/PRDM14/PTCH2/WNT11/ASCL1/SHH/NRP1/EVX1/PAX6/NOTCH1/IHH/TBX2/FEV/TBX21/HOXC10/AR/HOXD10/FGF2/LBX1
GO:0031983	vesicle lumen	291	0.289332	1.42909	0.0169492	0.106305	0.0817234	1613	tags=24%, list=13%, signal=22%	7040/5777/4125/5199/1509/5315/3101/3728/2517/5580/81/1191/10383/226/5476/2821/1512/1522/1265/2950/978/7057/2268/5768/6282/2896/3934/4069/80142/29108/51816/5196/51368/88/10493/1675/54472/5919/4790/5709/7076/1118/6709/1476/7077/1938/2934/79792/7422/10120/1621/4353/4758/5265/230/5036/566/1116/353/1991/5211/1460/1521/3700/1893/2621/8288/9961/5834/11240/3630	GO_CC	TGFB1/PTPN6/MAN2B1/CFP/CTSD/PKM/HK3/JUP/FUCA1/PRKCD/ACTN4/CLU/TUBB4B/ALDOA/CTSA/GPI/CTSH/CTSZ/CNN2/GSTP1/CDA/THBS1/FGR/QSOX1/S100A11/GRN/LCN2/LYZ/PTGES2/PYCARD/ADA2/PF4/TEX264/ACTN2/VAT1/CFD/TOLLIP/RARRES2/NFKB1/PSMD3/TIMP1/CHIT1/SPTAN1/CSTB/TIMP2/EEF2/GSN/GSDMD/VEGFA/ACTR1B/DBH/MPO/NEU1/SERPINA1/ALDOC/PA2G4/AZU1/CHI3L1/APRT/ELANE/PFKL/CSNK2B/CTSW/ITIH4/ECM1/GAS6/EPX/MVP/PYGB/PADI2/INS
GO:2000351	regulation of endothelial cell apoptotic process	46	0.385685	1.42902	0.0361842	0.260557	0.227397	2778	tags=41%, list=22%, signal=32%	7057/3383/7015/3596/5335/3135/7124/57124/2624/2621/10298/80781/26291/5170/79155/5598/9037/7010/958	GO_BP	THBS1/ICAM1/TERT/IL13/PLCG1/HLA-G/TNF/CD248/GATA2/GAS6/PAK4/COL18A1/FGF21/PDPK1/TNIP2/MAPK7/SEMA5A/TEK/CD40
GO:0048644	muscle organ morphogenesis	70	0.355605	1.42785	0.0190114	0.198831	0.173527	3178	tags=37%, list=26%, signal=28%	7040/2022/6939/2280/8557/51548/4607/8928/6474/2303/4625/7135/650/70/4618/27302/4851/2535/7139/5081/7168/4638/5318/1270/4634/1482	GO_BP	TGFB1/ENG/TCF15/FKBP1A/TCAP/SIRT6/MYBPC3/FOXH1/SHOX2/FOXC2/MYH7/TNNI1/BMP2/ACTC1/MYF6/BMP10/NOTCH1/FZD2/TNNT2/PAX7/TPM1/MYLK/PKP2/CNTF/MYL3/NKX2-5
GO:0030195	negative regulation of blood coagulation	46	0.385267	1.42747	0.0361842	0.260557	0.227397	5434	tags=72%, list=44%, signal=40%	5580/7057/2811/239/10019/348/5329/710/5156/2160/3273/5340/5624/2244/114897/5327/1906/7056/5328/84830/18/2191/947/5345/634/5270/2243/5155/3848/2147/5054/5592/5154	GO_BP	PRKCD/THBS1/GP1BA/ALOX12/SH2B3/APOE/PLAUR/SERPING1/PDGFRA/F11/HRG/PLG/PROC/FGB/C1QTNF1/PLAT/EDN1/THBD/PLAU/ADTRP/ABAT/FAP/CD34/SERPINF2/CEACAM1/SERPINE2/FGA/PDGFB/KRT1/F2/SERPINE1/PRKG1/PDGFA
GO:0006813	potassium ion transport	177	0.306396	1.42665	0.0179641	0.193131	0.168552	4284	tags=49%, list=35%, signal=32%	2316/7531/1785/5349/56996/2185/26251/3785/88/6548/8514/3754/54207/3762/10723/4878/11194/274/6559/134/3787/3763/11060/8811/3779/3792/5348/7881/6560/3760/776/3782/4544/859/3739/25769/486/10242/9033/2645/3744/56659/6833/9132/5999/3756/102723475/3737/479/10089/6553/1813/23327/6549/30819/9992/3786/6550/4842/3749/496/6616/150160/6507/610/23630/482/3780/3765/1908/845/9722/57468/4734/477/1804/3764/6844/4…	GO_BP	FLNA/YWHAE/DNM2/FXYD3/SLC12A9/PTK2B/KCNG2/KCNQ2/ACTN2/SLC9A1/KCNAB2/KCNF1/KCNK10/KCNJ5/SLC12A7/NPPA/ABCB8/BIN1/SLC12A3/ADORA1/KCNS1/KCNJ6/WWP2/GALR2/KCNMB1/KEL/FXYD1/KCNAB1/SLC12A4/KCNJ3/CACNA1D/KCNN3/MTNR1B/CAV3/KCNA4/SLC24A2/FXYD2/KCNMB2/PKD2L1/GCK/KCNA10/KCNK13/ABCC8/KCNQ4/RGS4/KCNH1/KCNE1/KCNA2/ATP12A/KCNK7/SLC9A5/DRD2/NEDD4L/SLC9A2/KCNIP2/KCNE2/KCNQ3/SLC9A3/NOS1/KCNC4/ATP4B/SNAP25/CCT8L2/SLC…
GO:0042287	MHC protein binding	27	0.440047	1.42593	0.0478723	0.269723	0.231636	508	tags=26%, list=4%, signal=25%	920/10859/10383/975/6892/972/10288	GO_MF	CD4/LILRB1/TUBB4B/CD81/TAPBP/CD74/LILRB2
GO:0072676	lymphocyte migration	88	0.343911	1.42551	0.0128205	0.163365	0.142574	2753	tags=38%, list=22%, signal=29%	207/3695/3683/6793/6352/4267/3383/2185/29108/80024/9466/6375/1893/6356/2621/6369/11240/7535/9048/6346/6361/347/6367/6363/6362/6366/2529/101/326/8764/30009/2838/1236	GO_BP	AKT1/ITGB7/ITGAL/STK10/CCL5/CD99/ICAM1/PTK2B/PYCARD/SLC8B1/IL27RA/XCL1/ECM1/CCL11/GAS6/CCL24/PADI2/ZAP70/ARTN/CCL1/CCL17/APOD/CCL22/CCL19/CCL18/CCL21/FUT7/ADAM8/AIRE/TNFRSF14/TBX21/GPR15/CCR7
GO:0052372	modulation by symbiont of entry into host	37	0.393512	1.42388	0.0445104	0.277321	0.242028	2066	tags=38%, list=17%, signal=32%	920/5034/972/55223/2934/10410/5819/11043/10581/7726/23265/7706/325/2219	GO_BP	CD4/P4HB/CD74/TRIM62/GSN/IFITM3/NECTIN2/MID2/IFITM2/TRIM26/EXOC7/TRIM25/APCS/FCN1
GO:0015077	monovalent inorganic cation transmembrane transporter activity	270	0.287939	1.42387	0.00757576	0.118805	0.102029	4502	tags=47%, list=36%, signal=31%	10312/489/527/56996/8273/26251/3785/7226/9114/80024/8911/6548/8514/9296/1339/3754/54207/3762/10723/6559/8913/3787/6528/3763/6337/3779/53373/2901/51151/7881/6538/6560/3760/6536/6569/6520/3782/3739/25769/534/486/57127/10242/8884/79400/6326/8912/40/6568/9033/9058/525/3744/56659/1351/6833/9132/1352/6543/6336/6535/3756/102723475/9962/6511/3737/6338/479/6339/26266/10089/55515/6553/1346/41/9154/6549/308…	GO_MF	TCIRG1/ATP2A3/ATP6V0C/SLC12A9/SLC10A3/KCNG2/KCNQ2/TRPM2/ATP6V0D1/SLC8B1/CACNA1I/SLC9A1/KCNAB2/ATP6V1F/COX6A2/KCNF1/KCNK10/KCNJ5/SLC12A7/SLC12A3/CACNA1G/KCNS1/SLC5A5/KCNJ6/SCNN1A/KCNMB1/TPCN1/GRIK5/SLC45A2/KCNAB1/SLC6A11/SLC12A4/KCNJ3/SLC6A9/SLC34A1/SLC3A2/KCNN3/KCNA4/SLC24A2/ATP6V1G2/FXYD2/RHBG/KCNMB2/SLC5A6/NOX5/SCN2A/CACNA1H/ASIC2/SLC17A1/PKD2L1/SLC13A2/ATP6V1B1/KCNA10/KCNK13/COX8A/ABCC8/KCNQ4/…
GO:0007600	sensory perception	456	0.280294	1.42312	0.0149254	0.176076	0.153668	4744	tags=47%, list=38%, signal=30%	409/728/1472/59335/9948/3383/1312/2778/127534/6548/5025/7045/5995/6907/1032/51393/1302/6496/10083/7275/22999/9094/4987/30062/1258/2700/2063/5330/11190/5864/51308/1413/1470/5595/134/3710/4204/6337/407/10319/3257/80763/6010/784/7439/2902/7068/5145/85446/491/7345/51151/11343/778/57369/776/5077/4025/1414/80781/152/50700/25861/3983/5148/25769/2558/2876/26184/3933/56656/7349/2911/7007/2979/9249/3299/40…	GO_BP	ARRB2/C5AR1/CST4/PRDM12/WDR1/ICAM1/COMT/GNAS/GJB4/SLC9A1/P2RX4/TGFBI/RGR/TBL1X/CDKN2D/TRPV2/COL11A2/SIX3/USH1C/TUB/RIMS1/UNC119/OPRL1/RAX/CNGB1/GJA3/NR2F6/PLCB2/CEP250/RAB3A/REEP2/CRYBA4/CST2/MAPK3/ADORA1/ITPR3/MECP2/SCNN1A/ARR3/LAMC3/HPS1/SPX/RHO/CACNB3/BEST1/GRIN1/THRB/PDE6A/ZFHX2/ATP2B2/UCHL1/SLC45A2/MGLL/CACNA1F/GJD2/CACNA1D/PAX3/LPO/CRYBB1/COL18A1/ADRA2C/RDH8/WHRN/ABLIM1/PDE6G/SLC24A2/GABRA5…
GO:0034113	heterotypic cell-cell adhesion	55	0.370024	1.42187	0.0282686	0.233512	0.203794	987	tags=18%, list=8%, signal=17%	3678/3728/3695/3689/912/10288/3687/140885/10211/7124	GO_BP	ITGA5/JUP/ITGB7/ITGB2/CD1D/LILRB2/ITGAX/SIRPA/FLOT1/TNF
GO:0006941	striated muscle contraction	149	0.315371	1.42075	0.010101	0.149368	0.130358	3745	tags=43%, list=30%, signal=30%	2316/3728/226/2946/2548/9826/6548/5025/1938/156/3762/4878/8557/274/8913/134/7136/5566/4632/3760/776/4607/859/7140/5224/7349/5144/1144/4625/7135/70/27302/89/775/6336/4635/4608/7138/102723475/7139/6901/7168/2626/23327/1760/5318/9992/4634/6324/1482/7423/79784/7125/4842/1113/4626/23630/7134/54795/2475/845/9722/1837/6640	GO_BP	FLNA/JUP/ALDOA/GSTM2/GAA/ARHGEF11/SLC9A1/P2RX4/EEF2/GRK2/KCNJ5/NPPA/TCAP/BIN1/CACNA1G/ADORA1/TNNI2/PRKACA/MYL1/KCNJ3/CACNA1D/MYBPC3/CAV3/TNNT3/PGAM2/UCN/PDE4D/CHRND/MYH7/TNNI1/ACTC1/BMP10/ACTN3/CACNA1C/SCN10A/MYL4/MYBPH/TNNT1/KCNE1/TNNT2/TAZ/TPM1/GATA4/NEDD4L/DMPK/PKP2/KCNE2/MYL3/SCN1B/NKX2-5/VEGFB/MYH14/TNNC2/NOS1/CHGA/MYH8/KCNE5/TNNC1/TRPM4/MTOR/CASQ2/NOS1AP/DTNA/SNTA1
GO:0071222	cellular response to lipopolysaccharide	168	0.305361	1.42043	0.0108108	0.153474	0.133942	2271	tags=31%, list=18%, signal=26%	7040/11027/207/10859/706/4792/3661/6352/2950/3055/59307/7431/10014/22904/7133/7538/3934/3383/9516/10288/29108/5196/5976/140885/4790/1053/6714/7124/4615/4795/5595/4064/6374/54623/11009/1051/58509/10594/949/1669/11093/654/4793/5197/5970/4282/57817/27179/5578/5144/79155/2693	GO_BP	TGFB1/LILRA2/AKT1/LILRB1/TSPO/NFKBIA/IRF3/CCL5/GSTP1/HCK/SIGIRR/VIM/HDAC5/SBNO2/TNFRSF1B/ZFP36/LCN2/ICAM1/LITAF/LILRB2/PYCARD/PF4/UPF1/SIRPA/NFKB1/CEBPE/SRC/TNF/MYD88/NFKBIL1/MAPK3/CD180/CXCL5/PAF1/IL24/CEBPB/CACTIN/PRPF8/SCARB1/DEFA4/ADAMTS13/BMP6/NFKBIB/PF4V1/RELA/MIF/HAMP/IL36A/PRKCA/PDE4D/TNIP2/GHSR
GO:0004714	transmembrane receptor protein tyrosine kinase activity	56	0.369577	1.4204	0.0189274	0.173553	0.149046	5072	tags=62%, list=41%, signal=37%	1436/2051/1944/2050/3480/8828/4916/5156/1956/4233/2043/8829/2049/2324/5159/7010/2048/4486/1949/2047/1945/2041/2065/1969/5157/2263/2064/2044/4058/4915/4593/558/5979/7301/3645	GO_MF	CSF1R/EPHB6/EFNA3/EPHB4/IGF1R/NRP2/NTRK3/PDGFRA/EGFR/MET/EPHA4/NRP1/EPHB3/FLT4/PDGFRB/TEK/EPHB2/MST1R/EFNB3/EPHB1/EFNA4/EPHA1/ERBB3/EPHA2/PDGFRL/FGFR2/ERBB2/EPHA5/LTK/NTRK2/MUSK/AXL/RET/TYRO3/INSRR
GO:0070372	regulation of ERK1 and ERK2 cascade	237	0.296385	1.41992	0.00740741	0.127906	0.111628	2996	tags=36%, list=24%, signal=28%	7040/5777/2771/920/409/1445/6352/2950/10318/1436/537/728/5031/972/3383/25865/4035/2185/846/29108/10347/140885/3265/2889/59341/6714/7124/348/6375/57556/2056/5595/1116/4838/3061/6237/11331/6356/2621/6369/4504/112464/177/26291/4282/200734/5156/1956/6346/6764/10636/8817/10268/5578/6361/10392/6367/8829/6363/650/2324/6362/6366/4851/78986/9368/5609/3491/1852/5159/7010/7078/2048/1236/3965/8000/2247/23410…	GO_BP	TGFB1/PTPN6/GNAI2/CD4/ARRB2/CSK/CCL5/GSTP1/TNIP1/CSF1R/ATP6AP1/C5AR1/P2RY6/CD74/ICAM1/PRKD2/LRP1/PTK2B/CASR/PYCARD/ABCA7/SIRPA/HRAS/RAPGEF1/TRPV4/SRC/TNF/APOE/XCL1/SEMA6A/EPO/MAPK3/CHI3L1/NODAL/HCRTR1/RRAS/PHB2/CCL11/GAS6/CCL24/MT3/CAVIN3/AGER/FGF21/MIF/SPRED2/PDGFRA/EGFR/CCL1/ST5/RGS14/FGF18/RAMP3/PRKCA/CCL17/NOD1/CCL22/NRP1/CCL19/BMP2/FLT4/CCL18/CCL21/NOTCH1/DUSP26/SLC9A3R1/MAP2K7/CYR61/DUSP9/P…
GO:2000145	regulation of cell motility	778	0.261092	1.41983	0.0416667	0.272443	0.237771	2557	tags=27%, list=21%, signal=23%	7040/63940/2316/2771/391/3678/5585/3728/207/2242/393/388/5216/23654/81/51466/4150/11151/57175/2821/3611/23625/975/22846/1512/6793/6352/50488/10013/2950/1436/4267/2022/8751/7057/728/2268/5031/3162/6282/2896/10014/10370/972/8877/1201/54434/3383/25865/4035/11188/23129/2185/3674/51157/7015/51564/9181/3687/29108/7264/60672/79567/8861/54828/64218/80024/10653/3418/5880/4215/5919/5335/753/5025/7076/3265/…	GO_BP	TGFB1/GPSM3/FLNA/GNAI2/RHOG/ITGA5/PKN1/JUP/AKT1/FES/ARHGAP4/RHOB/PFN1/PLXNB2/ACTN4/EVL/MAZ/CORO1A/CORO1B/GPI/ILK/FAM89B/CD81/VASH1/CTSH/STK10/CCL5/MINK1/HDAC6/GSTP1/CSF1R/CD99/ENG/ADAM15/THBS1/C5AR1/FGR/P2RY6/HMOX1/S100A11/GRN/HDAC5/CITED2/CD74/SPHK1/CLN3/SSH1/ICAM1/PRKD2/LRP1/NISCH/PLXND1/PTK2B/ITGA2B/ZNF580/TERT/HDAC7/ARHGEF2/ITGAX/PYCARD/TSTA3/MIIP/RIPOR1/LDB1/BCAS3/SEMA4A/SLC8B1/SPINT2/IDH2/R…
GO:0043303	mast cell degranulation	45	0.383481	1.41966	0.0450161	0.279443	0.24388	2241	tags=33%, list=18%, signal=27%	6813/2242/2268/3162/3596/5880/2207/3566/4878/2624/7462/56848/30817/27040/5170	GO_BP	STXBP2/FES/FGR/HMOX1/IL13/RAC2/FCER1G/IL4R/NPPA/GATA2/LAT2/SPHK2/ADGRE2/LAT/PDPK1
GO:0001657	ureteric bud development	86	0.342497	1.41874	0.0208333	0.203311	0.177437	5077	tags=57%, list=41%, signal=34%	3611/10409/6928/56998/7422/80000/6608/4091/3237/2737/7471/3975/7481/2303/6469/650/3217/596/2297/6385/5914/4435/655/2247/9244/10252/4086/7482/54361/9353/4088/2625/3911/2253/2719/6495/5087/7490/6382/2263/10220/6943/3280/5076/9500/5979/627/384/2302	GO_BP	ILK/BASP1/HNF1B/CTNNBIP1/VEGFA/GREB1L/SMO/SMAD6/HOXD11/GLI3/WNT1/LHX1/WNT11/FOXC2/SHH/BMP2/HOXB7/BCL2/FOXD1/SDC4/RARA/CITED1/BMP7/FGF2/CRLF1/SPRY1/SMAD1/WNT2B/WNT4/SLIT2/SMAD3/GATA3/LAMA5/FGF8/GPC3/SIX1/PBX1/WT1/SDC1/FGFR2/GDF11/TCF21/HES1/PAX2/MAGED1/RET/BDNF/ARG2/FOXJ1
GO:0072163	mesonephric epithelium development	86	0.342497	1.41874	0.0208333	0.203311	0.177437	5077	tags=57%, list=41%, signal=34%	3611/10409/6928/56998/7422/80000/6608/4091/3237/2737/7471/3975/7481/2303/6469/650/3217/596/2297/6385/5914/4435/655/2247/9244/10252/4086/7482/54361/9353/4088/2625/3911/2253/2719/6495/5087/7490/6382/2263/10220/6943/3280/5076/9500/5979/627/384/2302	GO_BP	ILK/BASP1/HNF1B/CTNNBIP1/VEGFA/GREB1L/SMO/SMAD6/HOXD11/GLI3/WNT1/LHX1/WNT11/FOXC2/SHH/BMP2/HOXB7/BCL2/FOXD1/SDC4/RARA/CITED1/BMP7/FGF2/CRLF1/SPRY1/SMAD1/WNT2B/WNT4/SLIT2/SMAD3/GATA3/LAMA5/FGF8/GPC3/SIX1/PBX1/WT1/SDC1/FGFR2/GDF11/TCF21/HES1/PAX2/MAGED1/RET/BDNF/ARG2/FOXJ1
GO:0072164	mesonephric tubule development	86	0.342497	1.41874	0.0208333	0.203311	0.177437	5077	tags=57%, list=41%, signal=34%	3611/10409/6928/56998/7422/80000/6608/4091/3237/2737/7471/3975/7481/2303/6469/650/3217/596/2297/6385/5914/4435/655/2247/9244/10252/4086/7482/54361/9353/4088/2625/3911/2253/2719/6495/5087/7490/6382/2263/10220/6943/3280/5076/9500/5979/627/384/2302	GO_BP	ILK/BASP1/HNF1B/CTNNBIP1/VEGFA/GREB1L/SMO/SMAD6/HOXD11/GLI3/WNT1/LHX1/WNT11/FOXC2/SHH/BMP2/HOXB7/BCL2/FOXD1/SDC4/RARA/CITED1/BMP7/FGF2/CRLF1/SPRY1/SMAD1/WNT2B/WNT4/SLIT2/SMAD3/GATA3/LAMA5/FGF8/GPC3/SIX1/PBX1/WT1/SDC1/FGFR2/GDF11/TCF21/HES1/PAX2/MAGED1/RET/BDNF/ARG2/FOXJ1
GO:0070161	anchoring junction	684	0.270317	1.41767	0.03125	0.140963	0.108368	2740	tags=27%, list=22%, signal=23%	2783/5777/2316/7791/7531/391/5605/3678/7094/3728/207/3159/2242/5580/388/2319/5216/7317/3695/5339/81/7408/51466/11007/11151/57175/10163/3611/975/4627/1785/1445/1265/5034/6522/3689/64236/7171/3055/4267/2022/8751/29780/527/6282/7431/5829/9948/9260/23396/823/2275/29109/3383/1072/4035/2185/3674/976/9181/50855/88/6442/5880/9656/1465/682/127534/5335/84951/6548/60/4771/55679/6904/10211/421/2934/24146/742…	GO_CC	GNB2/PTPN6/FLNA/ZYX/YWHAE/RHOG/MAP2K2/ITGA5/TLN1/JUP/AKT1/HMGA1/FES/PRKCD/RHOB/FLOT2/PFN1/UBA1/ITGB7/PLEC/ACTN4/VASP/EVL/CCDC85B/CORO1A/CORO1B/WASF2/ILK/CD81/MYH9/DNM2/CSK/CNN2/P4HB/SLC4A2/ITGB2/PDLIM2/TPM4/HCK/CD99/ENG/ADAM15/PARVB/ATP6V0C/S100A11/VIM/PXN/WDR1/PDLIM7/PIP5K1C/CAPN1/FHL3/FHOD1/ICAM1/CFL1/LRP1/PTK2B/ITGA2B/ADGRE5/ARHGEF2/PARD6A/ACTN2/SGCA/RAC2/MDC1/CSRP1/BSG/GJB4/PLCG1/TNS4/SLC9A1/…
GO:0000768	syncytium formation by plasma membrane fusion	48	0.380064	1.417	0.0271186	0.229911	0.200651	2791	tags=44%, list=23%, signal=34%	8536/51177/975/4627/22904/3566/10211/2323/575/859/4654/7471/101929726/8912/4618/30846/9149/8038/3756/4656/10411	GO_BP	CAMK1/PLEKHO1/CD81/MYH9/SBNO2/IL4R/FLOT1/FLT3LG/ADGRB1/CAV3/MYOD1/WNT1/MYMX/CACNA1H/MYF6/EHD2/DYRK1B/ADAM12/KCNH1/MYOG/RAPGEF3
GO:0140253	cell-cell fusion	48	0.380064	1.417	0.0271186	0.229911	0.200651	2791	tags=44%, list=23%, signal=34%	8536/51177/975/4627/22904/3566/10211/2323/575/859/4654/7471/101929726/8912/4618/30846/9149/8038/3756/4656/10411	GO_BP	CAMK1/PLEKHO1/CD81/MYH9/SBNO2/IL4R/FLOT1/FLT3LG/ADGRB1/CAV3/MYOD1/WNT1/MYMX/CACNA1H/MYF6/EHD2/DYRK1B/ADAM12/KCNH1/MYOG/RAPGEF3
GO:0005200	structural constituent of cytoskeleton	93	0.335277	1.41691	0.00757576	0.118805	0.102029	2574	tags=31%, list=21%, signal=25%	7094/10093/5339/10383/81027/7431/50853/60/10381/6709/10174/9118/375790/636/118/286/10376/6712/51807/58/3881/3866/7283/7277/5493/3868/10880/83660/57731	GO_MF	TLN1/ARPC4/PLEC/TUBB4B/TUBB1/VIM/VILL/ACTB/TUBB3/SPTAN1/SORBS3/INA/AGRN/BICD1/ADD1/ANK1/TUBA1B/SPTBN2/TUBA8/ACTA1/KRT31/KRT15/TUBG1/TUBA4A/PPL/KRT16/ACTL7B/TLN2/SPTBN4
GO:0045055	regulated exocytosis	668	0.265785	1.41663	0.0333333	0.252266	0.220161	1324	tags=20%, list=11%, signal=19%	6813/7040/1471/5777/2316/4125/5199/2771/10312/1509/391/5315/7094/5023/3101/3728/2517/2242/5580/64386/81/290/1191/10383/11151/226/5476/2821/23218/3683/4627/1512/6793/1522/1265/2950/3689/10970/3055/2548/3903/978/7057/728/2268/327/5768/527/3162/6282/64780/8407/8694/2896/9144/9948/7133/23396/3934/823/11322/27180/10555/221/3674/4069/80142/79930/7226/976/10288/3687/29108/3596/9725/51816/5196/51368/88/5…	GO_BP	STXBP2/TGFB1/CST3/PTPN6/FLNA/MAN2B1/CFP/GNAI2/TCIRG1/CTSD/RHOG/PKM/TLN1/P2RX1/HK3/JUP/FUCA1/FES/PRKCD/MMP25/ACTN4/ANPEP/CLU/TUBB4B/CORO1A/ALDOA/CTSA/GPI/NBEAL2/ITGAL/MYH9/CTSH/STK10/CTSZ/CNN2/GSTP1/ITGB2/CKAP4/HCK/GAA/LAIR1/CDA/THBS1/C5AR1/FGR/APEH/QSOX1/ATP6V0C/HMOX1/S100A11/MICAL1/TAGLN2/DGAT1/GRN/SYNGR2/WDR1/TNFRSF1B/PIP5K1C/LCN2/CAPN1/TMC6/SIGLEC9/AGPAT2/ALDH3B1/ITGA2B/LYZ/PTGES2/DOK3/TRPM2/A…
GO:0060191	regulation of lipase activity	87	0.340981	1.41661	0.0207469	0.203311	0.177437	3607	tags=44%, list=29%, signal=31%	5447/6352/728/5031/5045/64788/4035/7376/5335/3265/5330/1902/636/8698/11331/55908/9170/4916/337/5156/1956/5170/6272/3491/5159/2769/335/2247/185/336/5046/2099/27/10316/5319/10062/552/27329	GO_BP	POR/CCL5/C5AR1/P2RY6/FURIN/LMF1/LRP1/NR1H2/PLCG1/HRAS/PLCB2/LPAR1/BICD1/S1PR4/PHB2/ANGPTL8/LPAR2/NTRK3/APOA4/PDGFRA/EGFR/PDPK1/SORT1/CYR61/PDGFRB/GNA15/APOA1/FGF2/AGTR1/APOA2/PCSK6/ESR1/ABL2/NMUR1/PLA2G1B/NR1H3/AVPR1A/ANGPTL3
GO:0061180	mammary gland epithelium development	63	0.355069	1.41453	0.0253623	0.221227	0.193073	3921	tags=48%, list=32%, signal=33%	207/1436/6778/5371/5618/6714/4485/6608/7421/11331/6356/1051/2736/859/2876/9423/10522/367/1435/4040/2099/8945/7477/4041/54361/27023/1969/7472/9914/2625	GO_BP	AKT1/CSF1R/STAT6/PML/PRLR/SRC/MST1/SMO/VDR/PHB2/CCL11/CEBPB/GLI2/CAV3/GPX1/NTN1/DEAF1/AR/CSF1/LRP6/ESR1/BTRC/WNT7B/LRP5/WNT4/FOXB1/EPHA2/WNT2/ATP2C2/GATA3
GO:0004713	protein tyrosine kinase activity	123	0.319834	1.41448	0.00888889	0.120793	0.103736	3662	tags=43%, list=30%, signal=31%	5605/2242/5580/7297/1445/1436/3055/2268/2185/2051/9031/1944/6714/10188/2050/3480/8828/4916/7535/5156/79834/1956/4233/1198/8444/2043/8829/2049/2324/8711/9149/5609/5159/7010/28996/2048/1196/3932/6850/4145/8798/4486/1949/2047/10645/27/1945/2041/8576/2065/7465/7016/6503	GO_MF	MAP2K2/FES/PRKCD/TYK2/CSK/CSF1R/HCK/FGR/PTK2B/EPHB6/BAZ1B/EFNA3/SRC/TNK2/EPHB4/IGF1R/NRP2/NTRK3/ZAP70/PDGFRA/PEAK1/EGFR/MET/CLK3/DYRK3/EPHA4/NRP1/EPHB3/FLT4/TNK1/DYRK1B/MAP2K7/PDGFRB/TEK/HIPK2/EPHB2/CLK2/LCK/SYK/MATK/DYRK4/MST1R/EFNB3/EPHB1/CAMKK2/ABL2/EFNA4/EPHA1/STK16/ERBB3/WEE1/TESK1/SLA
GO:0050839	cell adhesion molecule binding	473	0.273286	1.41366	0.0149254	0.152712	0.131148	2573	tags=29%, list=21%, signal=24%	8971/5777/2316/79180/53827/7531/5315/3678/7094/3728/5216/3695/5339/81/7408/57175/822/226/10163/3611/975/3683/4627/1265/5034/3689/56904/8751/7057/3385/6282/8407/5829/5093/3383/11188/10652/2011/912/846/10288/3687/9973/88/5331/140885/682/5905/8425/23647/832/55898/5025/7045/55357/6709/11273/7077/1453/1938/421/11313/5792/7106/3069/5819/6714/10226/58513/5499/977/2010/3384/6455/811/7087/7148/4185/9052/1…	GO_MF	H1FX/PTPN6/FLNA/EFHD2/FXYD5/YWHAE/PKM/ITGA5/TLN1/JUP/PFN1/ITGB7/PLEC/ACTN4/VASP/CORO1B/CAPG/ALDOA/WASF2/ILK/CD81/ITGAL/MYH9/CNN2/P4HB/ITGB2/SH3GLB2/ADAM15/THBS1/ICAM3/S100A11/TAGLN2/PXN/PCBP1/ICAM1/NISCH/YKT6/MARK2/CD1D/CASR/LILRB2/ITGAX/CCS/ACTN2/PLCB3/SIRPA/BSG/RANGAP1/LTBP4/ARFIP2/CAPZB/UNC45A/P2RX4/TGFBI/TBC1D2/SPTAN1/ATXN2L/TIMP2/CSNK1D/EEF2/ARVCF/LYPLA2/PTPRF/TSPAN4/HDLBP/NECTIN2/SRC/PLIN3/…
GO:0001653	peptide receptor activity	127	0.320492	1.41316	0.00947867	0.124259	0.106713	5483	tags=61%, list=44%, signal=35%	11054/2859/7433/1241/4881/2811/4987/4158/10267/8811/887/3061/10663/2642/2740/10280/6753/2826/6344/5745/10268/886/6865/643/4883/2925/1236/185/7434/27297/2692/1240/9283/10316/624/6751/1238/3579/3062/8484/552/2829/4935/23620/2840/56413/553/10266/3000/187/10936/1395/4142/2696/2492/57105/6869/3577/680/4986/51763/1230/6870/623/9340/2847/2833/2984/51083/1909/4923/6755/22986/4888/1232/8549/4988/9002	GO_MF	OGFR/GPR35/VIPR1/LTB4R/NPR1/GP1BA/OPRL1/MC2R/RAMP1/GALR2/CCKBR/HCRTR1/CXCR6/GCGR/GLP1R/SIGMAR1/SSTR3/CCR10/SCTR/PTH1R/RAMP3/CCKAR/TACR2/CXCR5/NPR3/GRPR/CCR7/AGTR1/VIPR2/CRCP/GHRHR/CMKLR1/GPR37L1/NMUR1/BDKRB2/SSTR1/ACKR2/CXCR2/HCRTR2/GALR3/AVPR1A/XCR1/GPR143/NTSR2/GPR17/LTB4R2/AVPR1B/RAMP2/GUCY2D/APLNR/GPR75/CRHR2/MAS1/GIPR/FSHR/CYSLTR2/TACR1/CXCR1/BRS3/OPRK1/INPP5K/CCR1/TACR3/BDKRB1/GLP2R/MCHR1/C…
GO:0043312	neutrophil degranulation	408	0.279227	1.41302	0.0126582	0.163061	0.142309	1324	tags=23%, list=11%, signal=22%	6813/1471/5777/4125/5199/10312/1509/391/5315/5023/3101/3728/2517/5580/64386/290/10383/226/5476/2821/23218/3683/1512/6793/1522/1265/2950/3689/10970/2548/3903/978/728/2268/327/5768/527/6282/8694/2896/7133/3934/823/11322/27180/10555/221/4069/80142/79930/7226/976/10288/3687/29108/9725/51816/140885/10493/1675/2207/54472/4790/3107/5709/9761/3106/1118/8514/6709/81619/1476/7077/1938/161/2934/79792/10120/…	GO_BP	STXBP2/CST3/PTPN6/MAN2B1/CFP/TCIRG1/CTSD/RHOG/PKM/P2RX1/HK3/JUP/FUCA1/PRKCD/MMP25/ANPEP/TUBB4B/ALDOA/CTSA/GPI/NBEAL2/ITGAL/CTSH/STK10/CTSZ/CNN2/GSTP1/ITGB2/CKAP4/GAA/LAIR1/CDA/C5AR1/FGR/APEH/QSOX1/ATP6V0C/S100A11/DGAT1/GRN/TNFRSF1B/LCN2/CAPN1/TMC6/SIGLEC9/AGPAT2/ALDH3B1/LYZ/PTGES2/DOK3/TRPM2/ADGRE5/LILRB2/ITGAX/PYCARD/TMEM63A/ADA2/SIRPA/VAT1/CFD/FCER1G/TOLLIP/NFKB1/HLA-C/PSMD3/MLEC/HLA-B/CHIT1/KC…
GO:0008528	G protein-coupled peptide receptor activity	123	0.319164	1.41152	0.00888889	0.120793	0.103736	5483	tags=62%, list=44%, signal=35%	11054/2859/7433/1241/4881/2811/4987/4158/10267/8811/887/3061/10663/2642/2740/10280/6753/2826/6344/5745/10268/886/6865/643/4883/2925/1236/185/7434/27297/2692/1240/9283/10316/624/6751/1238/3579/3062/8484/552/2829/4935/23620/2840/56413/553/10266/187/10936/1395/4142/2696/2492/57105/6869/3577/680/4986/51763/1230/6870/623/9340/2847/2833/51083/1909/4923/6755/22986/4888/1232/8549/4988/9002	GO_MF	OGFR/GPR35/VIPR1/LTB4R/NPR1/GP1BA/OPRL1/MC2R/RAMP1/GALR2/CCKBR/HCRTR1/CXCR6/GCGR/GLP1R/SIGMAR1/SSTR3/CCR10/SCTR/PTH1R/RAMP3/CCKAR/TACR2/CXCR5/NPR3/GRPR/CCR7/AGTR1/VIPR2/CRCP/GHRHR/CMKLR1/GPR37L1/NMUR1/BDKRB2/SSTR1/ACKR2/CXCR2/HCRTR2/GALR3/AVPR1A/XCR1/GPR143/NTSR2/GPR17/LTB4R2/AVPR1B/RAMP2/APLNR/GPR75/CRHR2/MAS1/GIPR/FSHR/CYSLTR2/TACR1/CXCR1/BRS3/OPRK1/INPP5K/CCR1/TACR3/BDKRB1/GLP2R/MCHR1/CXCR3/GA…
GO:0032768	regulation of monooxygenase activity	51	0.369031	1.41134	0.0390879	0.266735	0.232789	2240	tags=35%, list=18%, signal=29%	207/5447/1785/2185/7015/4790/7124/23564/348/6271/7421/3630/949/6697/493/859/1956/10392	GO_BP	AKT1/POR/DNM2/PTK2B/TERT/NFKB1/TNF/DDAH2/APOE/S100A1/VDR/INS/SCARB1/SPR/ATP2B4/CAV3/EGFR/NOD1
GO:0042119	neutrophil activation	420	0.277369	1.41118	0.0128205	0.163365	0.142574	1243	tags=22%, list=10%, signal=21%	6813/1471/5777/4125/5199/10312/1509/391/5315/11027/5023/3101/3728/2517/5580/64386/290/10383/226/5476/2821/23218/3683/1512/6793/1522/1265/6352/2950/3689/10970/2548/3903/978/728/2268/327/5768/527/6282/8694/2896/7133/3934/823/11322/27180/10555/221/4069/80142/79930/7226/976/10288/3687/29108/9725/51816/140885/10493/1675/2207/54472/4790/3107/5709/9761/3106/1118/8514/6709/81619/1476/7077/1938/161/2934/7…	GO_BP	STXBP2/CST3/PTPN6/MAN2B1/CFP/TCIRG1/CTSD/RHOG/PKM/LILRA2/P2RX1/HK3/JUP/FUCA1/PRKCD/MMP25/ANPEP/TUBB4B/ALDOA/CTSA/GPI/NBEAL2/ITGAL/CTSH/STK10/CTSZ/CNN2/CCL5/GSTP1/ITGB2/CKAP4/GAA/LAIR1/CDA/C5AR1/FGR/APEH/QSOX1/ATP6V0C/S100A11/DGAT1/GRN/TNFRSF1B/LCN2/CAPN1/TMC6/SIGLEC9/AGPAT2/ALDH3B1/LYZ/PTGES2/DOK3/TRPM2/ADGRE5/LILRB2/ITGAX/PYCARD/TMEM63A/ADA2/SIRPA/VAT1/CFD/FCER1G/TOLLIP/NFKB1/HLA-C/PSMD3/MLEC/HL…
GO:0006887	exocytosis	754	0.260875	1.41084	0.037037	0.262454	0.229053	1324	tags=19%, list=11%, signal=18%	6813/7040/1471/5777/2316/4125/5199/2771/9146/10312/1509/391/5315/7094/5023/3101/3728/2517/2242/7127/5580/64386/23400/81/290/1191/10383/11151/226/5476/2821/27183/23218/3683/4627/1512/6793/1522/1265/6352/2950/3689/10970/3055/537/2548/3903/978/7057/728/2268/327/5768/527/3162/6282/64780/8407/8694/2896/9144/9948/7133/23396/3996/3934/823/11322/27180/10555/10652/221/3674/4069/80142/79930/7226/976/10288/…	GO_BP	STXBP2/TGFB1/CST3/PTPN6/FLNA/MAN2B1/CFP/GNAI2/HGS/TCIRG1/CTSD/RHOG/PKM/TLN1/P2RX1/HK3/JUP/FUCA1/FES/TNFAIP2/PRKCD/MMP25/ATP13A2/ACTN4/ANPEP/CLU/TUBB4B/CORO1A/ALDOA/CTSA/GPI/VPS4A/NBEAL2/ITGAL/MYH9/CTSH/STK10/CTSZ/CNN2/CCL5/GSTP1/ITGB2/CKAP4/HCK/ATP6AP1/GAA/LAIR1/CDA/THBS1/C5AR1/FGR/APEH/QSOX1/ATP6V0C/HMOX1/S100A11/MICAL1/TAGLN2/DGAT1/GRN/SYNGR2/WDR1/TNFRSF1B/PIP5K1C/LLGL1/LCN2/CAPN1/TMC6/SIGLEC9/…
GO:0007015	actin filament organization	341	0.281335	1.41021	0.0208333	0.203311	0.177437	3084	tags=36%, list=25%, signal=28%	2316/7791/391/10093/5580/388/5216/116985/65108/81/7408/51466/11151/57175/822/226/10163/7171/3055/64780/5829/9948/54961/9051/54434/29109/3383/1072/2185/9181/50853/29108/88/5880/23647/832/6548/4771/6709/64223/26999/2934/10083/79585/9844/59341/2314/6714/10174/8557/1902/274/2039/23616/118/253980/6356/6369/11346/11344/4643/1627/3984/1809/6712/3636/11170/9463/5063/23164/55114/9647/201191/29984/58/859/1…	GO_BP	FLNA/ZYX/RHOG/ARPC4/PRKCD/RHOB/PFN1/ARAP1/MARCKSL1/ACTN4/VASP/EVL/CORO1A/CORO1B/CAPG/ALDOA/WASF2/TPM4/HCK/MICAL1/PXN/WDR1/SSH3/PSTPIP1/SSH1/FHOD1/ICAM1/CFL1/PTK2B/ARHGEF2/VILL/PYCARD/ACTN2/RAC2/ARFIP2/CAPZB/SLC9A1/NF2/SPTAN1/MLST8/CYFIP2/GSN/USH1C/CORO7/ELMO1/TRPV4/FLII/SRC/SORBS3/TCAP/LPAR1/BIN1/DMTN/SH3BP1/ADD1/KCTD13/CCL11/CCL24/SYNPO/TWF2/MYO1E/DBN1/LIMK1/DPYSL3/SPTBN2/INPPL1/FAM107A/PICK1/PA…
GO:0043299	leukocyte degranulation	455	0.278034	1.41001	0.0151515	0.176095	0.153684	1324	tags=23%, list=11%, signal=21%	6813/1471/5777/4125/5199/10312/1509/391/5315/5023/3101/3728/2517/2242/5580/64386/290/10383/11151/226/5476/2821/23218/3683/1512/6793/1522/1265/2950/3689/10970/3055/2548/3903/978/728/2268/327/5768/527/3162/6282/8694/2896/7133/3934/823/11322/27180/10555/221/4069/80142/79930/7226/976/10288/3687/29108/3596/9725/51816/5880/140885/10493/1675/2207/54472/4790/3107/5709/9761/3566/3106/1118/8514/6709/81619/…	GO_BP	STXBP2/CST3/PTPN6/MAN2B1/CFP/TCIRG1/CTSD/RHOG/PKM/P2RX1/HK3/JUP/FUCA1/FES/PRKCD/MMP25/ANPEP/TUBB4B/CORO1A/ALDOA/CTSA/GPI/NBEAL2/ITGAL/CTSH/STK10/CTSZ/CNN2/GSTP1/ITGB2/CKAP4/HCK/GAA/LAIR1/CDA/C5AR1/FGR/APEH/QSOX1/ATP6V0C/HMOX1/S100A11/DGAT1/GRN/TNFRSF1B/LCN2/CAPN1/TMC6/SIGLEC9/AGPAT2/ALDH3B1/LYZ/PTGES2/DOK3/TRPM2/ADGRE5/LILRB2/ITGAX/PYCARD/IL13/TMEM63A/ADA2/RAC2/SIRPA/VAT1/CFD/FCER1G/TOLLIP/NFKB1/…
GO:0005539	glycosaminoglycan binding	186	0.29476	1.40912	0.010929	0.130777	0.11231	3313	tags=37%, list=27%, signal=27%	23166/2022/7057/3068/51816/5196/8425/6448/6586/5792/7422/4353/8646/348/80739/633/566/7148/375790/1991/3098/6649/55576/1809/334/7059/8828/5118/26279/30817/5764/5197/8839/2160/5967/10894/8993/6469/10392/8829/63827/50509/9037/3273/176/5802/3491/64100/1305/309/5549/1404/655/2247/7058/4192/4053/3026/8692/5068/653808/5046/8292/7423/3024/4856/9982/9289	GO_MF	STAB1/ENG/THBS1/HDGF/ADA2/PF4/LTBP4/SGSH/SLIT3/PTPRF/VEGFA/MPO/CHRD/APOE/MPIG6B/BGN/AZU1/TNXB/AGRN/ELANE/HK1/SOD3/STAB2/DPYSL3/APLP2/THBS3/NRP2/PCOLCE/PLA2G2D/ADGRE2/PTN/PF4V1/WISP2/F11/REG1A/LYVE1/PGLYRP1/SHH/NOD1/NRP1/BCAN/COL5A3/SEMA5A/HRG/ACAN/PTPRS/CYR61/ELSPBP1/COL13A1/ANXA6/PRELP/HAPLN1/BMP7/FGF2/THBS2/MDK/LTBP2/HABP2/HYAL2/REG3A/ZG16/PCSK6/COLQ/VEGFB/HIST1H1A/NOV/FGFBP1/ADGRG1
GO:0060326	cell chemotaxis	258	0.291881	1.40902	0.0163934	0.185932	0.162269	3635	tags=41%, list=29%, signal=30%	63940/391/1441/5580/409/11151/57175/6352/2950/3689/1436/7057/728/972/23396/25865/23765/2185/51157/7226/5196/80024/5880/2207/5919/5025/7422/59341/3603/6375/1902/2155/811/566/5595/6374/10663/4485/8291/6356/2621/6369/11240/23604/8394/30817/5764/2826/5197/4282/5156/6346/8817/5365/4233/84818/3219/5144/7409/3164/643/6361/3958/6367/27237/8829/6363/6362/6280/9037/3273/6366/101/4851/3315/5800/5159/1236/39…	GO_BP	GPSM3/RHOG/CSF3R/PRKCD/ARRB2/CORO1A/CORO1B/CCL5/GSTP1/ITGB2/CSF1R/THBS1/C5AR1/CD74/PIP5K1C/PRKD2/IL17RA/PTK2B/ZNF580/TRPM2/PF4/SLC8B1/RAC2/FCER1G/RARRES2/P2RX4/VEGFA/TRPV4/IL16/XCL1/LPAR1/F7/CALR/AZU1/MAPK3/CXCL5/CXCR6/MST1/DYSF/CCL11/GAS6/CCL24/PADI2/DAPK2/PIP5K1A/ADGRE2/PTN/CCR10/PF4V1/MIF/PDGFRA/CCL1/FGF18/PLXNB3/MET/IL17RC/HOXB9/PDE4D/VAV1/NR4A1/CXCR5/CCL17/LGALS3/CCL22/ARHGEF16/NRP1/CCL19/CC…
GO:0098632	cell-cell adhesion mediator activity	38	0.400102	1.40848	0.0485714	0.269723	0.231636	3289	tags=45%, list=27%, signal=33%	3728/6282/140885/682/5499/11187/6900/10298/3875/5365/11135/10458/23650/5318/54538/1826/9124	GO_MF	JUP/S100A11/SIRPA/BSG/PPP1CA/PKP3/CNTN2/PAK4/KRT18/PLXNB3/CDC42EP1/BAIAP2/TRIM29/PKP2/ROBO4/DSCAM/PDLIM1
GO:0003012	muscle system process	381	0.281118	1.40833	0.0116279	0.159661	0.139342	3745	tags=40%, list=30%, signal=29%	2316/7094/5023/3728/10398/226/2946/7171/2548/1025/3162/7431/5829/7133/8877/9997/72/8398/88/6442/1241/2539/126393/9150/9826/6548/5025/1938/4000/2934/2931/156/3762/10174/4878/2010/8557/274/8735/6261/8913/134/80852/58529/8811/7136/80763/5566/779/8291/26287/5348/4632/3760/9127/59/776/4607/2593/4660/9569/152/493/58/859/4654/1129/7140/154/4762/5224/57817/4636/3488/7349/816/7132/5578/6865/5144/8912/1144…	GO_BP	FLNA/TLN1/P2RX1/JUP/MYL9/ALDOA/GSTM2/TPM4/GAA/CDK9/HMOX1/VIM/PXN/TNFRSF1B/SPHK1/SCO2/ACTG2/PLA2G6/ACTN2/SGCA/LTB4R/G6PD/HSPB6/CTDP1/ARHGEF11/SLC9A1/P2RX4/EEF2/LMNA/GSN/GSK3A/GRK2/KCNJ5/SORBS3/NPPA/EMD/TCAP/BIN1/MYH13/RYR1/CACNA1G/ADORA1/GRIP2/MYOZ1/GALR2/TNNI2/SPX/PRKACA/CACNA1S/DYSF/ANKRD2/FXYD1/MYL1/KCNJ3/P2RX6/ACTA2/CACNA1D/MYBPC3/GAMT/PPP1R12B/GTF2IRD1/ADRA2C/ATP2B4/ACTA1/CAV3/MYOD1/CHRM2/TNN…
GO:0002275	myeloid cell activation involved in immune response	464	0.274559	1.40816	0.0147059	0.175401	0.153079	1324	tags=22%, list=11%, signal=21%	6813/1471/5777/4125/5199/10312/1509/391/5315/11027/5023/3101/3728/2517/2242/5580/64386/290/10383/226/5476/2821/23218/3683/1512/6793/1522/1265/2950/3689/10970/2548/3903/978/728/2268/327/5768/527/3162/6282/8694/2896/22904/7133/3934/823/11322/27180/10555/221/4069/80142/79930/7226/976/10288/3687/29108/3596/9725/51816/5880/140885/10493/1675/2207/54472/4790/3107/5709/9761/3566/3106/1118/8514/6709/81619…	GO_BP	STXBP2/CST3/PTPN6/MAN2B1/CFP/TCIRG1/CTSD/RHOG/PKM/LILRA2/P2RX1/HK3/JUP/FUCA1/FES/PRKCD/MMP25/ANPEP/TUBB4B/ALDOA/CTSA/GPI/NBEAL2/ITGAL/CTSH/STK10/CTSZ/CNN2/GSTP1/ITGB2/CKAP4/GAA/LAIR1/CDA/C5AR1/FGR/APEH/QSOX1/ATP6V0C/HMOX1/S100A11/DGAT1/GRN/SBNO2/TNFRSF1B/LCN2/CAPN1/TMC6/SIGLEC9/AGPAT2/ALDH3B1/LYZ/PTGES2/DOK3/TRPM2/ADGRE5/LILRB2/ITGAX/PYCARD/IL13/TMEM63A/ADA2/RAC2/SIRPA/VAT1/CFD/FCER1G/TOLLIP/NFKB…
GO:0001823	mesonephros development	89	0.340792	1.40737	0.0131004	0.165684	0.144598	5077	tags=56%, list=41%, signal=33%	3611/10409/6928/56998/7422/80000/6608/4091/7704/3237/2737/7471/3975/7481/2303/6469/650/3217/596/2297/6385/5914/4435/655/2247/9244/10252/4086/7482/54361/9353/4088/2625/3911/2253/2719/6495/5087/7490/6382/2263/10220/6943/3280/5076/9500/5979/627/384/2302	GO_BP	ILK/BASP1/HNF1B/CTNNBIP1/VEGFA/GREB1L/SMO/SMAD6/ZBTB16/HOXD11/GLI3/WNT1/LHX1/WNT11/FOXC2/SHH/BMP2/HOXB7/BCL2/FOXD1/SDC4/RARA/CITED1/BMP7/FGF2/CRLF1/SPRY1/SMAD1/WNT2B/WNT4/SLIT2/SMAD3/GATA3/LAMA5/FGF8/GPC3/SIX1/PBX1/WT1/SDC1/FGFR2/GDF11/TCF21/HES1/PAX2/MAGED1/RET/BDNF/ARG2/FOXJ1
GO:0002263	cell activation involved in immune response	596	0.26883	1.40667	0.025641	0.222969	0.194593	1243	tags=21%, list=10%, signal=20%	6813/7040/1471/5777/4125/5199/10312/1509/391/5315/11027/7157/5023/3101/3728/2517/2242/5580/5971/64386/10859/290/10383/11151/226/5476/2821/23218/975/3683/1512/6793/1522/1265/2950/3689/10970/6778/2548/3903/978/728/2268/327/5768/527/3162/6282/8694/2896/972/22904/7133/3934/823/4242/11322/3383/10039/4035/27180/10555/2185/221/4069/80142/51043/79930/7226/976/10288/3687/29108/3596/9725/51816/64218/5880/1…	GO_BP	STXBP2/TGFB1/CST3/PTPN6/MAN2B1/CFP/TCIRG1/CTSD/RHOG/PKM/LILRA2/TP53/P2RX1/HK3/JUP/FUCA1/FES/PRKCD/RELB/MMP25/LILRB1/ANPEP/TUBB4B/CORO1A/ALDOA/CTSA/GPI/NBEAL2/CD81/ITGAL/CTSH/STK10/CTSZ/CNN2/GSTP1/ITGB2/CKAP4/STAT6/GAA/LAIR1/CDA/C5AR1/FGR/APEH/QSOX1/ATP6V0C/HMOX1/S100A11/DGAT1/GRN/CD74/SBNO2/TNFRSF1B/LCN2/CAPN1/MFNG/TMC6/ICAM1/PARP3/LRP1/SIGLEC9/AGPAT2/PTK2B/ALDH3B1/LYZ/PTGES2/ZBTB7B/DOK3/TRPM2/AD…
GO:0003009	skeletal muscle contraction	34	0.398573	1.40637	0.0410557	0.270961	0.236477	3616	tags=50%, list=29%, signal=36%	2946/2548/1938/8557/7136/859/7140/1144/4625/7135/89/7138/1760/79784/7125/4626/7134	GO_BP	GSTM2/GAA/EEF2/TCAP/TNNI2/CAV3/TNNT3/CHRND/MYH7/TNNI1/ACTN3/TNNT1/DMPK/MYH14/TNNC2/MYH8/TNNC1
GO:0097553	calcium ion transmembrane import into cytosol	117	0.318887	1.40477	0.0176211	0.1909	0.166605	2901	tags=35%, list=23%, signal=27%	5777/11151/2946/5031/2185/22821/7226/3596/80024/5335/2280/51393/9001/59341/6375/6261/57192/3710/5566/54923/53373/2902/493/1649/25769/2905/930/10268/5144/5170/6363/3064/6366/775/6543/1535/1236/5581/2247/3932/1813	GO_BP	PTPN6/CORO1A/GSTM2/P2RY6/PTK2B/RASA3/TRPM2/IL13/SLC8B1/PLCG1/FKBP1A/TRPV2/HAP1/TRPV4/XCL1/RYR1/MCOLN1/ITPR3/PRKACA/LIME1/TPCN1/GRIN1/ATP2B4/DDIT3/SLC24A2/GRIN2C/CD19/RAMP3/PDE4D/PDPK1/CCL19/HTT/CCL21/CACNA1C/SLC8A2/CYBA/CCR7/PRKCE/FGF2/LCK/DRD2
GO:0038024	cargo receptor activity	58	0.362076	1.40387	0.0420712	0.260209	0.223465	1836	tags=26%, list=15%, signal=22%	23166/3689/26020/55911/4035/10347/2350/56649/433/55576/80975/949/177/1755/921	GO_MF	STAB1/ITGB2/LRP10/APOBR/LRP1/ABCA7/FOLR2/TMPRSS4/ASGR2/STAB2/TMPRSS5/SCARB1/AGER/DMBT1/CD5
GO:0017048	Rho GTPase binding	119	0.319575	1.40349	0.00431035	0.0991023	0.0851082	1786	tags=24%, list=14%, signal=20%	2316/752/5585/396/22870/393/4650/5216/4296/9181/50855/23647/9826/26999/26030/9844/398/23616/253980/92154/5863/64423/23500/3706/6792/5063/55114/10160	GO_MF	FLNA/FMNL1/PKN1/ARHGDIA/PPP6R1/ARHGAP4/MYO9B/PFN1/MAP3K11/ARHGEF2/PARD6A/ARFIP2/ARHGEF11/CYFIP2/PLEKHG3/ELMO1/ARHGDIG/SH3BP1/KCTD13/MTSS1L/RGL2/INF2/DAAM2/ITPKA/CDKL5/PAK3/ARHGAP17/FARP1
GO:0002460	adaptive immune response based on somatic recombination of immune receptors built from immunoglobulin superfamily domains	219	0.295697	1.40212	0.0142857	0.173168	0.15113	1204	tags=21%, list=10%, signal=19%	7040/5777/10312/5585/5580/920/5971/10859/1191/975/3665/1512/54440/4791/6778/972/7133/5452/3119/3383/10039/912/51043/7264/2794/64218/2207/3566/3265/3106/6830/2067/10538/970/725/10945/8741/5819/3135/7124/23529/9466/6375/3134/3077	GO_BP	TGFB1/PTPN6/TCIRG1/PKN1/PRKCD/CD4/RELB/LILRB1/CLU/CD81/IRF7/CTSH/SASH3/NFKB2/STAT6/CD74/TNFRSF1B/POU2F2/HLA-DQB1/ICAM1/PARP3/CD1D/ZBTB7B/TSTA3/GNL1/SEMA4A/FCER1G/IL4R/HRAS/HLA-B/SUPT6H/ERCC1/BATF/CD70/C4BPB/KDELR1/TNFSF13/NECTIN2/HLA-G/TNF/CLCF1/IL27RA/XCL1/HLA-F/HFE
GO:0030099	myeloid cell differentiation	344	0.279742	1.40118	0.0215054	0.205136	0.179029	987	tags=16%, list=8%, signal=15%	7040/6688/5777/3726/10312/1050/51621/2242/10398/1441/11006/920/5971/10859/4792/10163/4778/23218/975/3665/4627/1436/10365/537/4055/7057/972/9948/22904/7538/2185/3674/2778/22985/3707/9398/54681/5196/8861/2539/2207/5371/2101/2811/54997/8761/6886/10538/56998/1053/5916/7422/6714/7124	GO_BP	TGFB1/SPI1/PTPN6/JUNB/TCIRG1/CEBPA/KLF13/FES/MYL9/CSF3R/LILRB4/CD4/RELB/LILRB1/NFKBIA/WASF2/NFE2/NBEAL2/CD81/IRF7/MYH9/CSF1R/KLF2/ATP6AP1/LTBR/THBS1/CD74/WDR1/SBNO2/ZFP36/PTK2B/ITGA2B/GNAS/ACIN1/ITPKB/CD101/P4HTM/PF4/LDB1/G6PD/FCER1G/PML/ESRRA/GP1BA/TESC/PABPC4/TAL1/BATF/CTNNBIP1/CEBPE/RARG/VEGFA/SRC/TNF
GO:0019933	cAMP-mediated signaling	163	0.302303	1.40073	0.0105263	0.151696	0.13239	3441	tags=42%, list=28%, signal=31%	2771/2778/976/5196/1816/5739/2931/4987/4158/10267/1902/146/8811/2835/2642/8698/2740/115/6343/23295/9170/575/1672/152/493/23566/30817/5576/9699/1392/2828/222487/154/6344/5575/79924/7349/5745/997/10268/5578/5144/9294/5598/155/9368/2691/2827/50940/112/10411/3361/1813/2692/8844/5731/2774/64784/151/6954/4842/53637/576/1113/9289/84658/2852/22859	GO_BP	GNAI2/GNAS/ADGRE5/PF4/DRD5/PTGIR/GSK3A/OPRL1/MC2R/RAMP1/LPAR1/ADRA1D/GALR2/GPR12/GCGR/S1PR4/GLP1R/ADCY9/SCT/MGRN1/LPAR2/ADGRB1/DEFB1/ADRA2C/ATP2B4/LPAR3/ADGRE2/PRKAR2A/RIMS2/CRH/GPR4/ADGRG3/ADRB2/SCTR/PRKAR1B/ADM2/UCN/PTH1R/CDC34/RAMP3/PRKCA/PDE4D/S1PR2/MAPK7/ADRB3/SLC9A3R1/GHRH/GPR3/PDE11A/ADCY6/RAPGEF3/HTR5A/DRD2/GHRHR/KSR1/PTGER1/GNAL/CRTC3/ADRA2B/TCP11/NOS1/S1PR5/ADGRB2/CHGA/ADGRG1/ADGRE3/GPE…
GO:0002366	leukocyte activation involved in immune response	593	0.268215	1.40035	0.025641	0.222969	0.194593	1324	tags=21%, list=11%, signal=20%	6813/7040/1471/5777/4125/5199/10312/1509/391/5315/11027/7157/5023/3101/3728/2517/2242/5580/5971/64386/10859/290/10383/11151/226/5476/2821/23218/975/3683/1512/6793/1522/1265/2950/3689/10970/6778/2548/3903/978/728/2268/327/5768/527/3162/6282/8694/2896/972/22904/7133/3934/823/4242/11322/3383/10039/27180/10555/2185/221/4069/80142/51043/79930/7226/976/10288/3687/29108/3596/9725/51816/64218/5880/140885…	GO_BP	STXBP2/TGFB1/CST3/PTPN6/MAN2B1/CFP/TCIRG1/CTSD/RHOG/PKM/LILRA2/TP53/P2RX1/HK3/JUP/FUCA1/FES/PRKCD/RELB/MMP25/LILRB1/ANPEP/TUBB4B/CORO1A/ALDOA/CTSA/GPI/NBEAL2/CD81/ITGAL/CTSH/STK10/CTSZ/CNN2/GSTP1/ITGB2/CKAP4/STAT6/GAA/LAIR1/CDA/C5AR1/FGR/APEH/QSOX1/ATP6V0C/HMOX1/S100A11/DGAT1/GRN/CD74/SBNO2/TNFRSF1B/LCN2/CAPN1/MFNG/TMC6/ICAM1/PARP3/SIGLEC9/AGPAT2/PTK2B/ALDH3B1/LYZ/PTGES2/ZBTB7B/DOK3/TRPM2/ADGRE5/…
GO:0002279	mast cell activation involved in immune response	46	0.377763	1.39967	0.0493421	0.290158	0.253231	2241	tags=33%, list=18%, signal=27%	6813/2242/2268/3162/3596/5880/2207/3566/4878/2624/7462/56848/30817/27040/5170	GO_BP	STXBP2/FES/FGR/HMOX1/IL13/RAC2/FCER1G/IL4R/NPPA/GATA2/LAT2/SPHK2/ADGRE2/LAT/PDPK1
GO:0002446	neutrophil mediated immunity	420	0.274944	1.39884	0.0128205	0.163365	0.142574	1324	tags=23%, list=11%, signal=21%	6813/1471/5777/4125/5199/10312/1509/391/5315/5023/3101/3728/2517/5580/64386/290/10383/226/5476/2821/23218/3683/1512/6793/1522/1265/2950/3689/10970/2548/3903/978/728/2268/327/5768/527/6282/8694/2896/9948/7133/3934/823/11322/27180/10555/221/4069/80142/79930/7226/976/10288/3687/29108/9725/51816/140885/10493/1675/2207/54472/4790/3107/5709/9761/3106/1118/8514/6709/81619/1476/7077/1938/161/2934/79792/1…	GO_BP	STXBP2/CST3/PTPN6/MAN2B1/CFP/TCIRG1/CTSD/RHOG/PKM/P2RX1/HK3/JUP/FUCA1/PRKCD/MMP25/ANPEP/TUBB4B/ALDOA/CTSA/GPI/NBEAL2/ITGAL/CTSH/STK10/CTSZ/CNN2/GSTP1/ITGB2/CKAP4/GAA/LAIR1/CDA/C5AR1/FGR/APEH/QSOX1/ATP6V0C/S100A11/DGAT1/GRN/WDR1/TNFRSF1B/LCN2/CAPN1/TMC6/SIGLEC9/AGPAT2/ALDH3B1/LYZ/PTGES2/DOK3/TRPM2/ADGRE5/LILRB2/ITGAX/PYCARD/TMEM63A/ADA2/SIRPA/VAT1/CFD/FCER1G/TOLLIP/NFKB1/HLA-C/PSMD3/MLEC/HLA-B/CHI…
GO:0046530	photoreceptor cell differentiation	49	0.373278	1.39872	0.027027	0.229911	0.200651	3987	tags=49%, list=32%, signal=33%	4669/10083/7422/1258/1746/639/7068/5764/2779/5080/4851/4901/3549/92211/1270/6094/7070/1826/261734/7287/25794/57096/54549/4647	GO_BP	NAGLU/USH1C/VEGFA/CNGB1/DLX2/PRDM1/THRB/PTN/GNAT1/PAX6/NOTCH1/NRL/IHH/CDHR1/CNTF/ROM1/THY1/DSCAM/NPHP4/TULP1/FSCN2/RPGRIP1/SDK2/MYO7A
GO:0032233	positive regulation of actin filament bundle assembly	57	0.359122	1.39781	0.028169	0.233173	0.203498	3650	tags=49%, list=29%, signal=35%	2316/5216/51466/5829/29109/4771/10174/1902/11346/3984/9647/9639/7481/7429/8829/22899/335/6385/7168/10411/7043/4653/5341/2041/6281/7016/2475/54361	GO_BP	FLNA/PFN1/EVL/PXN/FHOD1/NF2/SORBS3/LPAR1/SYNPO/LIMK1/PPM1F/ARHGEF10/WNT11/VIL1/NRP1/ARHGEF15/APOA1/SDC4/TPM1/RAPGEF3/TGFB3/MYOC/PLEK/EPHA1/S100A10/TESK1/MTOR/WNT4
GO:0009144	purine nucleoside triphosphate metabolic process	55	0.363673	1.39746	0.0318021	0.24686	0.215444	2386	tags=31%, list=19%, signal=25%	7040/5315/4833/226/9567/65018/65990/1537/9605/55022/4832/56848/3948/5313/2987/23433/2023	GO_BP	TGFB1/PKM/NME4/ALDOA/GTPBP1/PINK1/FAM173A/CYC1/VPS9D1/PID1/NME3/SPHK2/LDHC/PKLR/GUK1/RHOQ/ENO1
GO:0014812	muscle cell migration	75	0.344614	1.3965	0.0288066	0.235036	0.205124	3389	tags=36%, list=27%, signal=26%	51177/57175/3611/6352/2950/5031/6282/54434/4035/7015/6714/1902/6608/5361/3488/8829/3673/596/4303/5159/7168/4192/3479/55742/4856/5327/8013	GO_BP	PLEKHO1/CORO1B/ILK/CCL5/GSTP1/P2RY6/S100A11/SSH1/LRP1/TERT/SRC/LPAR1/SMO/PLXNA1/IGFBP5/NRP1/ITGA2/BCL2/FOXO4/PDGFRB/TPM1/MDK/IGF1/PARVA/NOV/PLAT/NR4A3
GO:0015318	inorganic molecular entity transmembrane transporter activity	577	0.260951	1.39637	0.0192308	0.174084	0.149502	3424	tags=33%, list=28%, signal=25%	10312/489/5023/51063/23400/9780/10227/1186/57130/6510/6522/8402/527/5349/56996/11322/27173/2185/439/8273/6576/26251/3785/22821/7226/124565/84975/9725/93129/9114/80024/81855/8911/81894/6548/5025/8514/23428/51393/9296/27092/1339/3754/54896/54207/9376/59341/3762/10723/222642/1258/773/6559/6261/57192/5026/8913/3787/3710/6528/3763/6337/8140/3779/53373/784/779/7439/2902/2901/4948/785/491/5348/29927/511…	GO_MF	TCIRG1/ATP2A3/P2RX1/CALHM2/ATP13A2/PIEZO1/MFSD10/CLCN7/ATP13A1/SLC1A5/SLC4A2/SLC25A11/ATP6V0C/FXYD3/SLC12A9/TMC6/SLC39A1/PTK2B/ASNA1/SLC10A3/SLC25A1/KCNG2/KCNQ2/RASA3/TRPM2/SLC38A10/MFSD5/TMEM63A/ORAI3/ATP6V0D1/SLC8B1/SFXN3/CACNA1I/SLC25A28/SLC9A1/P2RX4/KCNAB2/SLC7A8/TRPV2/ATP6V1F/CACNG4/COX6A2/KCNF1/PQLC2/KCNK10/SLC22A8/TRPV4/KCNJ5/SLC12A7/TSPO2/CNGB1/CACNA1A/SLC12A3/RYR1/MCOLN1/P2RX5/CACNA1G/KC…
GO:0032091	negative regulation of protein binding	82	0.336357	1.39531	0.0251046	0.220114	0.192101	2111	tags=30%, list=17%, signal=25%	489/207/5580/166/409/8536/1522/8751/60/10273/1026/56998/5792/5499/57669/5595/3077/3300/2801/6590/4824/1663/154/23028/4233	GO_BP	ATP2A3/AKT1/PRKCD/AES/ARRB2/CAMK1/CTSZ/ADAM15/ACTB/STUB1/CDKN1A/CTNNBIP1/PTPRF/PPP1CA/EPB41L5/MAPK3/HFE/DNAJB2/GOLGA2/SLPI/NKX3-1/DDX11/ADRB2/KDM1A/MET
GO:0008324	cation transmembrane transporter activity	450	0.270675	1.39423	0.0142857	0.151612	0.130203	3311	tags=33%, list=27%, signal=25%	10312/489/5023/51063/23400/9780/57130/6510/527/56996/27173/2185/8273/26251/3785/22821/7226/9725/93129/9114/80024/81855/8911/81894/6548/5025/8514/23428/51393/9296/27092/1339/3754/54896/54207/59341/3762/10723/1258/773/6559/6261/57192/5026/8913/3787/3710/6528/3763/6337/8140/3779/53373/784/779/2902/2901/4948/785/491/29927/51151/7881/778/6538/6560/3760/9127/776/55630/6536/6569/6520/3782/493/3739/25769…	GO_MF	TCIRG1/ATP2A3/P2RX1/CALHM2/ATP13A2/PIEZO1/ATP13A1/SLC1A5/ATP6V0C/SLC12A9/SLC39A1/PTK2B/SLC10A3/KCNG2/KCNQ2/RASA3/TRPM2/TMEM63A/ORAI3/ATP6V0D1/SLC8B1/SFXN3/CACNA1I/SLC25A28/SLC9A1/P2RX4/KCNAB2/SLC7A8/TRPV2/ATP6V1F/CACNG4/COX6A2/KCNF1/PQLC2/KCNK10/TRPV4/KCNJ5/SLC12A7/CNGB1/CACNA1A/SLC12A3/RYR1/MCOLN1/P2RX5/CACNA1G/KCNS1/ITPR3/SLC5A5/KCNJ6/SCNN1A/SLC7A5/KCNMB1/TPCN1/CACNB3/CACNA1S/GRIN1/GRIK5/OCA2/C…
GO:0046209	nitric oxide metabolic process	65	0.349142	1.39347	0.0296296	0.239671	0.20917	1063	tags=20%, list=9%, signal=18%	207/1191/706/5447/1785/3689/10365/3383/2185/140885/5025/7124/23564	GO_BP	AKT1/CLU/TSPO/POR/DNM2/ITGB2/KLF2/ICAM1/PTK2B/SIRPA/P2RX4/TNF/DDAH2
GO:0048662	negative regulation of smooth muscle cell proliferation	42	0.381045	1.39324	0.0397554	0.268637	0.234449	885	tags=21%, list=7%, signal=20%	7536/3611/2950/3162/1312/4881/5739/1026/56998	GO_BP	SF1/ILK/GSTP1/HMOX1/COMT/NPR1/PTGIR/CDKN1A/CTNNBIP1
GO:0048708	astrocyte differentiation	70	0.34658	1.39162	0.0228137	0.209812	0.18311	2481	tags=33%, list=20%, signal=26%	728/2896/7431/4035/6886/7124/23529/274/5595/10319/6608/6900/4504/4916/177/3400/1956/2043/6469/650/6280/5080/4851	GO_BP	C5AR1/GRN/VIM/LRP1/TAL1/TNF/CLCF1/BIN1/MAPK3/LAMC3/SMO/CNTN2/MT3/NTRK3/AGER/ID4/EGFR/EPHA4/SHH/BMP2/S100A9/PAX6/NOTCH1
GO:0098662	inorganic cation transmembrane transport	560	0.265477	1.39038	0.0217391	0.205136	0.179029	2929	tags=31%, list=24%, signal=25%	5777/2316/53827/10312/7531/489/81/11151/2946/1785/7351/57130/537/5031/527/5349/56996/53826/27173/2185/10105/26251/3785/22821/7226/2859/8398/3596/93129/9114/88/80024/2539/8911/5335/81894/6548/5025/2280/65990/54997/8514/51393/9296/27092/1339/9001/3754/54207/1537/59341/3762/57165/10723/9605/4987/10058/4878/11194/6375/773/274/6559/6271/6261/57192/8913/3077/3787/3710/3763/7352/11060/6337/8811/5566/549…	GO_BP	PTPN6/FLNA/FXYD5/TCIRG1/YWHAE/ATP2A3/ACTN4/CORO1A/GSTM2/DNM2/UCP2/ATP13A1/ATP6AP1/P2RY6/ATP6V0C/FXYD3/SLC12A9/FXYD6/SLC39A1/PTK2B/PPIF/KCNG2/KCNQ2/RASA3/TRPM2/GPR35/PLA2G6/IL13/ORAI3/ATP6V0D1/ACTN2/SLC8B1/G6PD/CACNA1I/PLCG1/SLC25A28/SLC9A1/P2RX4/FKBP1A/FAM173A/TESC/KCNAB2/TRPV2/ATP6V1F/CACNG4/COX6A2/HAP1/KCNF1/KCNK10/CYC1/TRPV4/KCNJ5/GJC2/SLC12A7/VPS9D1/OPRL1/ABCB6/NPPA/ABCB8/XCL1/CACNA1A/BIN1/SL…
GO:0002274	myeloid leukocyte activation	552	0.26719	1.38936	0.0212766	0.204106	0.17813	1324	tags=22%, list=11%, signal=20%	6813/6688/1471/5777/4125/5199/10312/1050/1509/391/5315/11027/5023/3101/3728/2517/2242/5580/5971/64386/290/1191/10383/226/5476/2821/23218/3683/1512/6793/1522/1265/6352/2950/3689/10970/2548/3903/4055/978/7057/728/2268/327/5768/527/3162/6282/8694/2896/972/22904/7133/8877/3934/823/11322/27180/10555/221/4069/80142/79930/7226/976/10288/3687/29108/3596/9725/51816/5880/140885/10493/1675/2207/54472/4790/3…	GO_BP	STXBP2/SPI1/CST3/PTPN6/MAN2B1/CFP/TCIRG1/CEBPA/CTSD/RHOG/PKM/LILRA2/P2RX1/HK3/JUP/FUCA1/FES/PRKCD/RELB/MMP25/ANPEP/CLU/TUBB4B/ALDOA/CTSA/GPI/NBEAL2/ITGAL/CTSH/STK10/CTSZ/CNN2/CCL5/GSTP1/ITGB2/CKAP4/GAA/LAIR1/LTBR/CDA/THBS1/C5AR1/FGR/APEH/QSOX1/ATP6V0C/HMOX1/S100A11/DGAT1/GRN/CD74/SBNO2/TNFRSF1B/SPHK1/LCN2/CAPN1/TMC6/SIGLEC9/AGPAT2/ALDH3B1/LYZ/PTGES2/DOK3/TRPM2/ADGRE5/LILRB2/ITGAX/PYCARD/IL13/TMEM…
GO:0019903	protein phosphatase binding	125	0.313595	1.38871	0.0136986	0.151226	0.129871	853	tags=16%, list=7%, signal=15%	7157/3728/22870/207/29888/10859/23645/1445/1978/1436/6778/5829/8877/5524/10288/6992/140885/6548/9641/23381	GO_MF	TP53/JUP/PPP6R1/AKT1/STRN4/LILRB1/PPP1R15A/CSK/EIF4EBP1/CSF1R/STAT6/PXN/SPHK1/PTPA/LILRB2/PPP1R11/SIRPA/SLC9A1/IKBKE/SMG5
GO:0034103	regulation of tissue remodeling	68	0.343501	1.38865	0.0295203	0.239016	0.208597	2943	tags=31%, list=24%, signal=24%	7040/1471/7157/1445/1436/537/6714/7421/177/29/1956/5578/7018/2324/3273/56834/101/51208/613/4192/6850	GO_BP	TGFB1/CST3/TP53/CSK/CSF1R/ATP6AP1/SRC/VDR/AGER/ABR/EGFR/PRKCA/TF/FLT4/HRG/GPR137/ADAM8/CLDN18/BCR/MDK/SYK
GO:0050819	negative regulation of coagulation	48	0.372282	1.38799	0.040678	0.26976	0.235429	5434	tags=69%, list=44%, signal=39%	5580/7057/2811/239/10019/348/5329/710/5156/2160/3273/5340/5624/2244/114897/5327/1906/7056/5328/84830/18/2191/947/5345/634/5270/2243/5155/3848/2147/5054/5592/5154	GO_BP	PRKCD/THBS1/GP1BA/ALOX12/SH2B3/APOE/PLAUR/SERPING1/PDGFRA/F11/HRG/PLG/PROC/FGB/C1QTNF1/PLAT/EDN1/THBD/PLAU/ADTRP/ABAT/FAP/CD34/SERPINF2/CEACAM1/SERPINE2/FGA/PDGFB/KRT1/F2/SERPINE1/PRKG1/PDGFA
GO:0022890	inorganic cation transmembrane transporter activity	420	0.269549	1.38708	0.0136986	0.151226	0.129871	3311	tags=33%, list=27%, signal=25%	10312/489/5023/51063/23400/9780/57130/527/56996/27173/2185/8273/26251/3785/22821/7226/9725/93129/9114/80024/8911/81894/6548/5025/8514/51393/9296/27092/1339/3754/54207/59341/3762/10723/1258/773/6559/6261/57192/5026/8913/3787/3710/6528/3763/6337/3779/53373/784/779/2902/2901/785/491/29927/51151/7881/778/6538/6560/3760/9127/776/55630/6536/6569/6520/3782/493/3739/25769/2905/534/29986/486/10686/8416/57…	GO_MF	TCIRG1/ATP2A3/P2RX1/CALHM2/ATP13A2/PIEZO1/ATP13A1/ATP6V0C/SLC12A9/SLC39A1/PTK2B/SLC10A3/KCNG2/KCNQ2/RASA3/TRPM2/TMEM63A/ORAI3/ATP6V0D1/SLC8B1/CACNA1I/SLC25A28/SLC9A1/P2RX4/KCNAB2/TRPV2/ATP6V1F/CACNG4/COX6A2/KCNF1/KCNK10/TRPV4/KCNJ5/SLC12A7/CNGB1/CACNA1A/SLC12A3/RYR1/MCOLN1/P2RX5/CACNA1G/KCNS1/ITPR3/SLC5A5/KCNJ6/SCNN1A/KCNMB1/TPCN1/CACNB3/CACNA1S/GRIN1/GRIK5/CACNB4/ATP2B2/SEC61A1/SLC45A2/KCNAB1/CA…
GO:0003018	vascular process in circulatory system	167	0.298352	1.38629	0.0106952	0.152975	0.133507	3633	tags=41%, list=29%, signal=29%	7040/5023/207/3162/3383/846/8398/4881/1816/11156/56998/7422/1621/59341/6714/4878/239/7122/348/566/134/80852/146/3779/8985/3792/4879/3630/59/152/654/4544/2876/2828/154/10242/29/1956/7349/3274/6865/2303/40/3350/3363/155/7010/112/613/185/2909/151/6532/27134/2244/3351/4842/1113/624/659/2852/3579/2730/552/6915/1906/54795/1908	GO_BP	TGFB1/P2RX1/AKT1/HMOX1/ICAM1/CASR/PLA2G6/NPR1/DRD5/PTP4A3/CTNNBIP1/VEGFA/DBH/TRPV4/SRC/NPPA/ALOX12/CLDN5/APOE/AZU1/ADORA1/GRIP2/ADRA1D/KCNMB1/PLOD3/KEL/NPPB/INS/ACTA2/ADRA2C/BMP6/MTNR1B/GPX1/GPR4/ADRB2/KCNMB2/ABR/EGFR/UCN/HRH2/TACR2/FOXC2/ASIC2/HTR1A/HTR7/ADRB3/TEK/ADCY6/BCR/AGTR1/ARHGAP35/ADRA2B/SLC6A4/TJP3/FGB/HTR1B/NOS1/CHGA/BDKRB2/BMPR2/GPER1/CXCR2/GCLM/AVPR1A/TBXA2R/EDN1/TRPM4/EDN3
GO:0034220	ion transmembrane transport	838	0.254218	1.38552	0.05	0.290956	0.253927	2875	tags=29%, list=23%, signal=24%	5777/2316/53827/10312/7531/489/5023/207/51063/23400/81/9780/11151/2946/10227/1186/1785/7351/57130/6510/50488/6522/537/7057/5031/8402/527/5349/9948/823/56996/53826/11322/27173/2185/10105/6576/26251/3785/22821/7226/65018/846/2859/124565/8398/3596/578/9725/93129/215/9114/88/80024/6277/2539/8911/5335/81894/6548/5025/2280/65990/54997/8514/23428/2350/51393/9296/27092/1339/9001/3754/58526/54896/54207/15…	GO_BP	PTPN6/FLNA/FXYD5/TCIRG1/YWHAE/ATP2A3/P2RX1/AKT1/CALHM2/ATP13A2/ACTN4/PIEZO1/CORO1A/GSTM2/MFSD10/CLCN7/DNM2/UCP2/ATP13A1/SLC1A5/MINK1/SLC4A2/ATP6AP1/THBS1/P2RY6/SLC25A11/ATP6V0C/FXYD3/WDR1/CAPN1/SLC12A9/FXYD6/TMC6/SLC39A1/PTK2B/PPIF/SLC25A1/KCNG2/KCNQ2/RASA3/TRPM2/PINK1/CASR/GPR35/SLC38A10/PLA2G6/IL13/BAK1/TMEM63A/ORAI3/ABCD1/ATP6V0D1/ACTN2/SLC8B1/S100A6/G6PD/CACNA1I/PLCG1/SLC25A28/SLC9A1/P2RX4/FK…
GO:0007608	sensory perception of smell	56	0.358427	1.38512	0.0350877	0.257482	0.224714	5740	tags=61%, list=46%, signal=33%	127534/1258/26184/56656/23538/54831/7932/2535/26539/26664/1813/26476/26211/4991/135948/442194/26189/81285/8390/6531/29991/109/26716/4975/5141/585/79846/26692/26212/26531/582/8383/26658/4995	GO_BP	GJB4/CNGB1/OR1F2P/OR2S2/OR52A1/BEST2/OR2H2/FZD2/OR10H1/OR7C1/DRD2/OR10J1/OR2F1/OR1D2/OR2F2/OR10C1/OR1A2/OR51E2/OR1G1/SLC6A3/OBP2A/ADCY3/OR2H1/OMP/PDE4A/BBS4/CFAP69/OR2W1/OR2B6/OR11A1/BBS1/OR1A1/OR7C2/OR3A2
GO:0072078	nephron tubule morphogenesis	58	0.355203	1.38489	0.0285714	0.23402	0.204238	4193	tags=48%, list=34%, signal=32%	3611/6928/56998/7422/80000/6608/3237/2737/7471/3975/7481/6469/650/3217/596/2297/4435/26249/2247/7482/54361/2625/3911/2253/2719/6495/5087/7490	GO_BP	ILK/HNF1B/CTNNBIP1/VEGFA/GREB1L/SMO/HOXD11/GLI3/WNT1/LHX1/WNT11/SHH/BMP2/HOXB7/BCL2/FOXD1/CITED1/KLHL3/FGF2/WNT2B/WNT4/GATA3/LAMA5/FGF8/GPC3/SIX1/PBX1/WT1
GO:0043202	lysosomal lumen	81	0.33331	1.38445	0.0358423	0.148102	0.113856	2729	tags=36%, list=22%, signal=28%	4125/1509/23646/2517/23400/5476/2548/4669/972/6448/3423/4758/633/375790/2817/8722/2331/410/1200/63827/3373/176/3339/9672/3073/8635/5549/5159/6385	GO_CC	MAN2B1/CTSD/PLD3/FUCA1/ATP13A2/CTSA/GAA/NAGLU/CD74/SGSH/IDS/NEU1/BGN/AGRN/GPC1/CTSF/FMOD/ARSA/TPP1/BCAN/HYAL1/ACAN/HSPG2/SDC3/HEXA/RNASET2/PRELP/PDGFRB/SDC4
GO:0090218	positive regulation of lipid kinase activity	34	0.392184	1.38383	0.0439883	0.27666	0.241451	2829	tags=47%, list=23%, signal=36%	7040/8525/975/2268/2185/116986/6714/930/5156/6363/6366/55626/5159/7010/1236/2247	GO_BP	TGFB1/DGKZ/CD81/FGR/PTK2B/AGAP2/SRC/CD19/PDGFRA/CCL19/CCL21/AMBRA1/PDGFRB/TEK/CCR7/FGF2
GO:0034762	regulation of transmembrane transport	434	0.273281	1.38306	0.0149254	0.176076	0.153668	2663	tags=29%, list=21%, signal=24%	5777/2316/53827/10312/7531/207/81/11151/2946/1785/50488/7057/5031/5349/9948/823/53826/2185/10105/11132/26251/7015/3785/65018/2859/8398/3596/88/2539/8911/5335/6548/2280/60/65990/54997/8514/27092/9001/3754/2931/54207/8682/3762/57165/7124/4987/4878/79073/6375/55022/773/274/6271/2056/8913/3787/3763/11060/51548/8811/9747/5566/54923/3779/53373/784/779/8218/2902/3792/11331/8291/785/5348/7881/778/3630/37…	GO_BP	PTPN6/FLNA/FXYD5/TCIRG1/YWHAE/AKT1/ACTN4/CORO1A/GSTM2/DNM2/MINK1/THBS1/P2RY6/FXYD3/WDR1/CAPN1/FXYD6/PTK2B/PPIF/CAPN10/KCNG2/TERT/KCNQ2/PINK1/GPR35/PLA2G6/IL13/ACTN2/G6PD/CACNA1I/PLCG1/SLC9A1/FKBP1A/ACTB/FAM173A/TESC/KCNAB2/CACNG4/HAP1/KCNF1/GSK3A/KCNK10/PEA15/KCNJ5/GJC2/TNF/OPRL1/NPPA/TMEM109/XCL1/PID1/CACNA1A/BIN1/S100A1/EPO/CACNA1G/KCNS1/KCNJ6/WWP2/SIRT6/GALR2/TCAF1/PRKACA/LIME1/KCNMB1/TPCN1/CA…
GO:0010862	positive regulation of pathway-restricted SMAD protein phosphorylation	44	0.371568	1.38274	0.0495356	0.290451	0.253487	2433	tags=32%, list=20%, signal=26%	7040/2022/2658/3077/3625/1460/4838/3624/654/94/353500/650/27302/3623	GO_BP	TGFB1/ENG/GDF2/HFE/INHBB/CSNK2B/NODAL/INHBA/BMP6/ACVRL1/BMP8A/BMP2/BMP10/INHA
GO:1902905	positive regulation of supramolecular fiber organization	173	0.296983	1.38232	0.017341	0.189564	0.165439	2791	tags=37%, list=23%, signal=29%	2316/10093/2242/5216/7408/1191/51466/11151/57175/10163/3055/5829/9948/29109/3383/1072/2185/29108/88/23647/4771/64223/4926/2934/59341/10174/79709/348/1902/274/55755/4204/6356/6369/11346/402/3984/9463/9647/859/8851/2876/9639/7481/4233/11135/55243/7429/8829/10458/9037/84722/6366/27302/22899/10435/335/6385/1236/1440/5581/10300/7168/10411	GO_BP	FLNA/ARPC4/FES/PFN1/VASP/CLU/EVL/CORO1A/CORO1B/WASF2/HCK/PXN/WDR1/FHOD1/ICAM1/CFL1/PTK2B/PYCARD/ACTN2/ARFIP2/NF2/MLST8/NUMA1/GSN/TRPV4/SORBS3/COLGALT1/APOE/LPAR1/BIN1/CDK5RAP2/MECP2/CCL11/CCL24/SYNPO/ARL2/LIMK1/PICK1/PPM1F/CAV3/CDK5R1/GPX1/ARHGEF10/WNT11/MET/CDC42EP1/KIRREL1/VIL1/NRP1/BAIAP2/SEMA5A/PSRC1/CCL21/BMP10/ARHGEF15/CDC42EP2/APOA1/SDC4/CCR7/CSF3/PRKCE/KATNB1/TPM1/RAPGEF3
GO:0002761	regulation of myeloid leukocyte differentiation	98	0.327403	1.38197	0.0379747	0.266421	0.232515	987	tags=17%, list=8%, signal=16%	7040/2242/11006/920/10859/3665/537/972/2778/22985/9398/5196/2101/54997/6886/56998/7124	GO_BP	TGFB1/FES/LILRB4/CD4/LILRB1/IRF7/ATP6AP1/CD74/GNAS/ACIN1/CD101/PF4/ESRRA/TESC/TAL1/CTNNBIP1/TNF
GO:0031589	cell-substrate adhesion	301	0.281913	1.38097	0.019802	0.199885	0.174447	2885	tags=32%, list=23%, signal=25%	2316/7791/3678/3728/3695/81/11151/3611/3683/1785/50488/5034/3689/8751/7057/29780/5829/4035/2185/3674/4221/7264/8861/54828/88/5880/6548/4771/55679/6904/7422/6714/10174/4811/3915/57669/811/2039/10319/9344/4814/7205/27076/4091/6237/2621/51754/402/7059/3897/11170/11093/4059/9647/8394/29984/5764/94/8455/7471/6614/79834/7007/10894/3691/5170/347/5881/8829/2049/50509/3273/5340/6366/89/7450/3673/4851/2599…	GO_BP	FLNA/ZYX/ITGA5/JUP/ITGB7/ACTN4/CORO1A/ILK/ITGAL/DNM2/MINK1/P4HB/ITGB2/ADAM15/THBS1/PARVB/PXN/LRP1/PTK2B/ITGA2B/MEN1/TSTA3/LDB1/BCAS3/ACTN2/RAC2/SLC9A1/NF2/LIMS2/TBCD/VEGFA/SRC/SORBS3/NID1/LAMC1/EPB41L5/CALR/DMTN/LAMC3/TAOK2/NINJ1/TRIP6/LYPD3/SMAD6/RRAS/GAS6/TMEM8B/ARL2/THBS3/L1CAM/FAM107A/ADAMTS13/BCAM/PPM1F/PIP5K1A/RHOD/PTN/ACVRL1/ATRN/WNT1/SIGLEC1/PEAK1/TECTA/LYVE1/ITGB4/PDPK1/APOD/RAC3/NRP1/EP…
GO:0044325	ion channel binding	107	0.322991	1.38083	0.0116279	0.134787	0.115754	2586	tags=32%, list=21%, signal=25%	2316/2907/7531/489/81/706/846/29108/578/88/2280/8514/9001/23241/22999/6714/8557/1173/6455/5589/9747/286/5348/7881/859/9699/5144/255057/3064/6833/89/6336/3756/102723475	GO_MF	FLNA/GRINA/YWHAE/ATP2A3/ACTN4/TSPO/CASR/PYCARD/BAK1/ACTN2/FKBP1A/KCNAB2/HAP1/PACS2/RIMS1/SRC/TCAP/AP2M1/SH3GL1/PRKCSH/TCAF1/ANK1/FXYD1/KCNAB1/CAV3/RIMS2/PDE4D/CBARP/HTT/ABCC8/ACTN3/SCN10A/KCNH1/KCNE1
GO:0002637	regulation of immunoglobulin production	55	0.359237	1.38041	0.0424028	0.27414	0.239251	1103	tags=27%, list=9%, signal=25%	7040/5585/2821/54440/6778/10039/3596/7293/3566/6830/8741/7124/23529/9466/6375	GO_BP	TGFB1/PKN1/GPI/SASH3/STAT6/PARP3/IL13/TNFRSF4/IL4R/SUPT6H/TNFSF13/TNF/CLCF1/IL27RA/XCL1
GO:0051283	negative regulation of sequestering of calcium ion	98	0.326985	1.3802	0.0379747	0.266421	0.232515	2901	tags=35%, list=23%, signal=27%	5777/11151/2946/5031/2185/22821/7226/3596/80024/5335/2280/9001/6375/6261/57192/3710/5566/54923/53373/1649/930/5144/5170/6363/3064/6366/775/1535/309/1236/5581/2247/3932/1813	GO_BP	PTPN6/CORO1A/GSTM2/P2RY6/PTK2B/RASA3/TRPM2/IL13/SLC8B1/PLCG1/FKBP1A/HAP1/XCL1/RYR1/MCOLN1/ITPR3/PRKACA/LIME1/TPCN1/DDIT3/CD19/PDE4D/PDPK1/CCL19/HTT/CCL21/CACNA1C/CYBA/ANXA6/CCR7/PRKCE/FGF2/LCK/DRD2
GO:0051282	regulation of sequestering of calcium ion	99	0.325599	1.3777	0.0297872	0.240311	0.209728	2901	tags=34%, list=23%, signal=27%	5777/11151/2946/5031/2185/22821/7226/3596/80024/5335/2280/9001/6375/6261/57192/3710/5566/54923/53373/1649/930/5144/5170/6363/3064/6366/775/1535/309/1236/5581/2247/3932/1813	GO_BP	PTPN6/CORO1A/GSTM2/P2RY6/PTK2B/RASA3/TRPM2/IL13/SLC8B1/PLCG1/FKBP1A/HAP1/XCL1/RYR1/MCOLN1/ITPR3/PRKACA/LIME1/TPCN1/DDIT3/CD19/PDE4D/PDPK1/CCL19/HTT/CCL21/CACNA1C/CYBA/ANXA6/CCR7/PRKCE/FGF2/LCK/DRD2
GO:0040017	positive regulation of locomotion	473	0.266553	1.37691	0.0289855	0.236041	0.206001	2885	tags=33%, list=23%, signal=26%	7040/63940/2316/2771/3678/207/388/5216/81/4150/11151/2821/3611/23625/1512/6352/10013/1436/4267/7057/728/2268/5031/3162/6282/2896/972/8877/54434/3383/25865/4035/2185/3674/51157/7015/51564/846/9181/3687/29108/7264/79567/54828/64218/5880/4215/5919/5335/5025/3265/83483/7422/59341/6714/7124/3603/239/977/6375/57556/1902/2155/57669/811/566/5595/1991/2039/2624/25777/7205/6608/3640/6237/8291/6356/2621/636…	GO_BP	TGFB1/GPSM3/FLNA/GNAI2/ITGA5/AKT1/RHOB/PFN1/ACTN4/MAZ/CORO1A/GPI/ILK/FAM89B/CTSH/CCL5/HDAC6/CSF1R/CD99/THBS1/C5AR1/FGR/P2RY6/HMOX1/S100A11/GRN/CD74/SPHK1/SSH1/ICAM1/PRKD2/LRP1/PTK2B/ITGA2B/ZNF580/TERT/HDAC7/CASR/ARHGEF2/ITGAX/PYCARD/TSTA3/RIPOR1/BCAS3/SEMA4A/RAC2/MAP3K3/RARRES2/PLCG1/P2RX4/HRAS/PLVAP/VEGFA/TRPV4/SRC/TNF/IL16/ALOX12/CD151/XCL1/SEMA6A/LPAR1/F7/EPB41L5/CALR/AZU1/MAPK3/ELANE/DMTN/GAT…
GO:0098609	cell-cell adhesion	680	0.256782	1.37565	0.03125	0.245047	0.213862	2762	tags=28%, list=22%, signal=23%	7040/5777/2316/53827/3678/7094/3728/207/10398/11006/5580/2319/920/23654/3695/10859/9780/11151/3611/975/3683/4627/1445/6793/9092/6352/50488/54440/10318/3689/4267/3385/6282/10370/972/23396/3383/3674/912/51043/6404/2778/3707/10288/3687/29108/7264/57178/10653/5880/1465/140885/682/78999/60/3566/2811/4771/55679/26999/2267/10211/4855/970/421/24146/5792/7422/2889/5819/59341/3135/6714/5133/7124/1014/23308…	GO_BP	TGFB1/PTPN6/FLNA/FXYD5/ITGA5/TLN1/JUP/AKT1/MYL9/LILRB4/PRKCD/FLOT2/CD4/PLXNB2/ITGB7/LILRB1/PIEZO1/CORO1A/ILK/CD81/ITGAL/MYH9/CSK/STK10/SART1/CCL5/MINK1/SASH3/TNIP1/ITGB2/CD99/ICAM3/S100A11/CITED2/CD74/PIP5K1C/ICAM1/ITGA2B/CD1D/ZBTB7B/SELPLG/GNAS/ITPKB/LILRB2/ITGAX/PYCARD/TSTA3/ZMIZ1/SPINT2/RAC2/CSRP1/SIRPA/BSG/LRFN4/ACTB/IL4R/GP1BA/NF2/LIMS2/CYFIP2/FGL1/FLOT1/NOTCH4/CD70/ARVCF/CLDN15/PTPRF/VEGFA/…
GO:0071346	cellular response to interferon-gamma	143	0.306086	1.37387	0.020202	0.20133	0.175708	960	tags=17%, list=8%, signal=16%	6813/7791/3117/3663/7157/5580/51466/3661/3665/6352/3055/7431/3119/3383/11140/4684/7376/140885/55223/3107/5371/3106/3120/2934/3135	GO_BP	STXBP2/ZYX/HLA-DQA1/IRF5/TP53/PRKCD/EVL/IRF3/IRF7/CCL5/HCK/VIM/HLA-DQB1/ICAM1/CDC37/NCAM1/NR1H2/SIRPA/TRIM62/HLA-C/PML/HLA-B/HLA-DQB2/GSN/HLA-G
GO:0036230	granulocyte activation	426	0.27252	1.37284	0.0289855	0.236041	0.206001	1243	tags=22%, list=10%, signal=21%	6813/1471/5777/4125/5199/10312/1509/391/5315/11027/5023/3101/3728/2517/5580/64386/290/10383/226/5476/2821/23218/3683/1512/6793/1522/1265/6352/2950/3689/10970/2548/3903/978/728/2268/327/5768/527/6282/8694/2896/7133/3934/823/11322/27180/10555/221/4069/80142/79930/7226/976/10288/3687/29108/9725/51816/140885/10493/1675/2207/54472/4790/3107/5709/9761/3106/1118/8514/6709/81619/1476/7077/1938/161/2934/7…	GO_BP	STXBP2/CST3/PTPN6/MAN2B1/CFP/TCIRG1/CTSD/RHOG/PKM/LILRA2/P2RX1/HK3/JUP/FUCA1/PRKCD/MMP25/ANPEP/TUBB4B/ALDOA/CTSA/GPI/NBEAL2/ITGAL/CTSH/STK10/CTSZ/CNN2/CCL5/GSTP1/ITGB2/CKAP4/GAA/LAIR1/CDA/C5AR1/FGR/APEH/QSOX1/ATP6V0C/S100A11/DGAT1/GRN/TNFRSF1B/LCN2/CAPN1/TMC6/SIGLEC9/AGPAT2/ALDH3B1/LYZ/PTGES2/DOK3/TRPM2/ADGRE5/LILRB2/ITGAX/PYCARD/TMEM63A/ADA2/SIRPA/VAT1/CFD/FCER1G/TOLLIP/NFKB1/HLA-C/PSMD3/MLEC/HL…
GO:0002443	leukocyte mediated immunity	659	0.258893	1.37281	0.03125	0.245047	0.213862	1243	tags=20%, list=10%, signal=19%	6813/7040/1471/5777/4125/5199/10312/1509/391/5315/5023/3101/3728/2517/2242/5580/409/64386/10859/290/1191/10383/11151/226/5476/2821/23218/975/3683/3665/1512/6793/1522/1265/54440/2950/3689/10970/6778/2548/3903/978/728/2268/327/5768/527/3162/6282/8694/2896/972/9948/7133/5452/3934/823/3119/11322/3383/10039/27180/10555/221/4069/912/80142/79930/7226/976/10288/3687/29108/3596/7264/9725/51816/2794/5880/1…	GO_BP	STXBP2/TGFB1/CST3/PTPN6/MAN2B1/CFP/TCIRG1/CTSD/RHOG/PKM/P2RX1/HK3/JUP/FUCA1/FES/PRKCD/ARRB2/MMP25/LILRB1/ANPEP/CLU/TUBB4B/CORO1A/ALDOA/CTSA/GPI/NBEAL2/CD81/ITGAL/IRF7/CTSH/STK10/CTSZ/CNN2/SASH3/GSTP1/ITGB2/CKAP4/STAT6/GAA/LAIR1/CDA/C5AR1/FGR/APEH/QSOX1/ATP6V0C/HMOX1/S100A11/DGAT1/GRN/CD74/WDR1/TNFRSF1B/POU2F2/LCN2/CAPN1/HLA-DQB1/TMC6/ICAM1/PARP3/SIGLEC9/AGPAT2/ALDH3B1/LYZ/CD1D/PTGES2/DOK3/TRPM2/A…
GO:0002027	regulation of heart rate	89	0.332396	1.3727	0.0218341	0.205136	0.179029	3812	tags=39%, list=31%, signal=27%	7531/3728/3762/4878/274/8913/146/80763/5566/3760/776/859/5144/4625/5999/775/6336/57731/102723475/7168/1813/5318/9992/6324/10371/23630/552/1906/54795/1908/5020/845/9722/6640/8620	GO_BP	YWHAE/JUP/KCNJ5/NPPA/BIN1/CACNA1G/ADRA1D/SPX/PRKACA/KCNJ3/CACNA1D/CAV3/PDE4D/MYH7/RGS4/CACNA1C/SCN10A/SPTBN4/KCNE1/TPM1/DRD2/PKP2/KCNE2/SCN1B/SEMA3A/KCNE5/AVPR1A/EDN1/TRPM4/EDN3/OXT/CASQ2/NOS1AP/SNTA1/NPFF
GO:0098660	inorganic ion transmembrane transport	625	0.262628	1.37254	0.0285714	0.23402	0.204238	2929	tags=30%, list=24%, signal=24%	5777/2316/53827/10312/7531/489/81/11151/2946/1186/1785/7351/57130/537/5031/8402/527/5349/56996/53826/27173/2185/10105/26251/3785/22821/7226/846/2859/8398/3596/93129/9114/88/80024/2539/8911/5335/81894/6548/5025/2280/65990/54997/8514/51393/9296/27092/1339/9001/3754/54207/1537/59341/3762/57165/10723/9605/4987/10058/4878/11194/6375/773/274/6559/6271/6261/57192/8913/3077/3787/3710/6528/3763/7352/11060…	GO_BP	PTPN6/FLNA/FXYD5/TCIRG1/YWHAE/ATP2A3/ACTN4/CORO1A/GSTM2/CLCN7/DNM2/UCP2/ATP13A1/ATP6AP1/P2RY6/SLC25A11/ATP6V0C/FXYD3/SLC12A9/FXYD6/SLC39A1/PTK2B/PPIF/KCNG2/KCNQ2/RASA3/TRPM2/CASR/GPR35/PLA2G6/IL13/ORAI3/ATP6V0D1/ACTN2/SLC8B1/G6PD/CACNA1I/PLCG1/SLC25A28/SLC9A1/P2RX4/FKBP1A/FAM173A/TESC/KCNAB2/TRPV2/ATP6V1F/CACNG4/COX6A2/HAP1/KCNF1/KCNK10/CYC1/TRPV4/KCNJ5/GJC2/SLC12A7/VPS9D1/OPRL1/ABCB6/NPPA/ABCB8/…
GO:0045453	bone resorption	58	0.351931	1.37214	0.0392857	0.266735	0.232789	2943	tags=34%, list=24%, signal=26%	10312/1445/1436/537/2185/5880/6714/9545/154/1956/5745/5578/7018/1200/56834/101/51208/3549/54/6850	GO_BP	TCIRG1/CSK/CSF1R/ATP6AP1/PTK2B/RAC2/SRC/RAB3D/ADRB2/EGFR/PTH1R/PRKCA/TF/TPP1/GPR137/ADAM8/CLDN18/IHH/ACP5/SYK
GO:0002685	regulation of leukocyte migration	180	0.292976	1.37119	0.0179641	0.193131	0.168552	2580	tags=30%, list=21%, signal=24%	63940/391/207/975/6793/6352/1436/4267/7057/728/3162/972/3383/2185/3674/51157/29108/80024/5880/5919/5025/83483/7422/59341/7124/9466/6375/2155/811/5595/134/1991/4485/1893/8291/2621/6369/11240/23604/177/5764/23236/4282/29/6346/3958/347/6363/6366/2529/101/3673/326/8764	GO_BP	GPSM3/RHOG/AKT1/CD81/STK10/CCL5/CSF1R/CD99/THBS1/C5AR1/HMOX1/CD74/ICAM1/PTK2B/ITGA2B/ZNF580/PYCARD/SLC8B1/RAC2/RARRES2/P2RX4/PLVAP/VEGFA/TRPV4/TNF/IL27RA/XCL1/F7/CALR/MAPK3/ADORA1/ELANE/MST1/ECM1/DYSF/GAS6/CCL24/PADI2/DAPK2/AGER/PTN/PLCB1/MIF/ABR/CCL1/LGALS3/APOD/CCL19/CCL21/FUT7/ADAM8/ITGA2/AIRE/TNFRSF14
GO:0014013	regulation of gliogenesis	102	0.322661	1.37114	0.0337553	0.254096	0.221758	2581	tags=32%, list=21%, signal=26%	7040/706/6692/9948/7133/4035/7015/3418/5025/4771/9921/57165/7124/23529/274/1746/6900/23500/22933/4916/5309/5764/5970/2016/1000/3400/2043/6469/650/6497/4851/29956/6663	GO_BP	TGFB1/TSPO/SPINT1/WDR1/TNFRSF1B/LRP1/TERT/IDH2/P2RX4/NF2/RNF10/GJC2/TNF/CLCF1/BIN1/DLX2/CNTN2/DAAM2/SIRT2/NTRK3/PITX3/PTN/RELA/EMX1/CDH2/ID4/EPHA4/SHH/BMP2/SKI/NOTCH1/CERS2/SOX10
GO:0051017	actin filament bundle assembly	131	0.309822	1.37111	0.0239234	0.215365	0.187957	3650	tags=40%, list=29%, signal=29%	2316/7791/5216/116985/81/51466/57175/10163/64780/5829/29109/2185/6548/4771/10083/6714/10174/1902/2039/118/253980/11346/3984/1809/11170/9647/29984/9639/7481/4233/5074/7429/8829/10458/4430/22899/335/6385/7168/10411/7043/4653/221061/5341/9124/7454/2041/25794/6281/7016/2475/6624/54361	GO_BP	FLNA/ZYX/PFN1/ARAP1/ACTN4/EVL/CORO1B/WASF2/MICAL1/PXN/FHOD1/PTK2B/SLC9A1/NF2/USH1C/SRC/SORBS3/LPAR1/DMTN/ADD1/KCTD13/SYNPO/LIMK1/DPYSL3/FAM107A/PPM1F/RHOD/ARHGEF10/WNT11/MET/PAWR/VIL1/NRP1/BAIAP2/MYO1B/ARHGEF15/APOA1/SDC4/TPM1/RAPGEF3/TGFB3/MYOC/FAM171A1/PLEK/PDLIM1/WAS/EPHA1/FSCN2/S100A10/TESK1/MTOR/FSCN1/WNT4
GO:0070227	lymphocyte apoptotic process	58	0.35149	1.37042	0.0428571	0.274292	0.239384	1289	tags=19%, list=10%, signal=17%	7157/5585/207/6352/972/578/55716/10945/5133/26155/171558	GO_BP	TP53/PKN1/AKT1/CCL5/CD74/BAK1/LMBR1L/KDELR1/PDCD1/NOC2L/PTCRA
GO:1905954	positive regulation of lipid localization	79	0.333538	1.37014	0.0334728	0.252405	0.220282	2191	tags=30%, list=18%, signal=25%	5580/1066/4792/2874/4035/8398/10347/7376/4790/5025/9641/6721/10226/348/26119/949/654/4824/1392/4282/32/10162/1579/5360	GO_BP	PRKCD/CES1/NFKBIA/GPS2/LRP1/PLA2G6/ABCA7/NR1H2/NFKB1/P2RX4/IKBKE/SREBF2/PLIN3/APOE/LDLRAP1/SCARB1/BMP6/NKX3-1/CRH/MIF/ACACB/LPCAT3/CYP4A11/PLTP
GO:0006937	regulation of muscle contraction	140	0.305553	1.36991	0.0196078	0.199882	0.174444	3695	tags=42%, list=30%, signal=30%	2316/5023/3728/10398/2946/8877/126393/6548/5025/156/4878/274/134/7136/80763/5566/4607/4660/152/859/1129/7140/154/4636/7349/6865/5144/4625/7135/2693/2023/27302/89/775/3673/6336/4608/7138/7139/309/7168/2626/1760/5318/1264/151/4634/1482/7125/4842/1113/2852/6915/7134/1906/54795/5020/845/9722	GO_BP	FLNA/P2RX1/JUP/MYL9/GSTM2/SPHK1/HSPB6/SLC9A1/P2RX4/GRK2/NPPA/BIN1/ADORA1/TNNI2/SPX/PRKACA/MYBPC3/PPP1R12B/ADRA2C/CAV3/CHRM2/TNNT3/ADRB2/MYL5/UCN/TACR2/PDE4D/MYH7/TNNI1/GHSR/ENO1/BMP10/ACTN3/CACNA1C/ITGA2/SCN10A/MYBPH/TNNT1/TNNT2/ANXA6/TPM1/GATA4/DMPK/PKP2/CNN1/ADRA2B/MYL3/NKX2-5/TNNC2/NOS1/CHGA/GPER1/TBXA2R/TNNC1/EDN1/TRPM4/OXT/CASQ2/NOS1AP
GO:0042734	presynaptic membrane	134	0.300898	1.36967	0.0248756	0.124617	0.0958014	4554	tags=54%, list=37%, signal=34%	5023/2319/53826/1212/322/22999/134/2550/11336/2901/1211/6538/3760/776/6536/9463/493/23385/55361/8676/9699/57863/2558/1129/1000/6326/5818/6855/2043/1272/8745/1137/6336/5802/3359/3756/6511/2048/3737/1813/10497/594855/1948/9627/6532/1949/8061/3351/6616/2852/22859/9381/6804/3765/2899/9162/9751/23025/9378/320/2903/5138/6531/3736/1759/51107/2900/2741/6529/1141/5030/1007	GO_CC	P2RX1/FLOT2/FXYD6/CLTB/APBB1/RIMS1/ADORA1/GABBR1/EXOC3/GRIK5/CLTA/SLC6A11/KCNJ3/CACNA1D/SLC6A9/PICK1/ATP2B4/NCSTN/PI4K2A/STX11/RIMS2/CADM3/GABRA5/CHRM2/CDH2/SCN2A/NECTIN1/SYP/EPHA4/CNTN1/ADAM23/CHRNA4/SCN10A/PTPRS/HTR3A/KCNH1/SLC1A6/EPHB2/KCNA2/DRD2/UNC13B/CPLX3/EFNB2/SNCAIP/SLC6A4/EFNB3/FOSL1/HTR1B/SNAP25/GPER1/ADGRL1/OTOF/STX1A/KCNJ9/GRIK3/DGKI/SNPH/UNC13A/NRXN1/APBA1/GRIN2A/PDE2A/SLC6A3/KCNA1/…
GO:0060415	muscle tissue morphogenesis	65	0.342944	1.36873	0.037037	0.262454	0.229053	3178	tags=37%, list=26%, signal=28%	7040/2022/2280/8557/51548/4607/8928/6474/2303/4625/7135/650/70/4618/27302/4851/2535/7139/5081/7168/4638/5318/4634/1482	GO_BP	TGFB1/ENG/FKBP1A/TCAP/SIRT6/MYBPC3/FOXH1/SHOX2/FOXC2/MYH7/TNNI1/BMP2/ACTC1/MYF6/BMP10/NOTCH1/FZD2/TNNT2/PAX7/TPM1/MYLK/PKP2/MYL3/NKX2-5
GO:0032279	asymmetric synapse	277	0.277719	1.3674	0.015873	0.106305	0.0817234	2698	tags=28%, list=22%, signal=23%	4900/81926/7249/8525/409/8536/1785/50488/4134/11178/2185/9181/55738/81858/88/1821/9454/78999/5025/8514/27092/6714/22883/6455/134/23623/80852/2039/118/9762/2596/2902/2901/11331/11346/4504/491/5064/1627/5582/23373/747/9922/9127/10280/6536/9463/6792/5063/575/152/201191/8851/10486/2905/1129/1000/29/6132/10636/2911/2043/5170/6853/10458/23237/9478/775/815/1742/54413/6543/5802/5800/3756/79953/9148/6222	GO_CC	NRGN/ABHD17A/TSC2/DGKZ/ARRB2/CAMK1/DNM2/MINK1/MAP4/LZTS1/PTK2B/ARHGEF2/ARFGAP1/SHARPIN/ACTN2/DRP2/HOMER3/LRFN4/P2RX4/KCNAB2/CACNG4/SRC/CLSTN1/SH3GL1/ADORA1/RUSC1/GRIP2/DMTN/ADD1/LZTS3/GAP43/GRIN1/GRIK5/PHB2/SYNPO/MT3/ATP2B2/PALM/DBN1/PRKCG/CRTC1/DAGLA/IQSEC1/P2RX6/SIGMAR1/SLC6A9/PICK1/CDKL5/PAK3/ADGRB1/ADRA2C/SAMD14/CDK5R1/CAP2/GRIN2C/CHRM2/CDH2/ABR/RPL8/RGS14/GRM1/EPHA4/PDPK1/SYN1/BAIAP2/ARC/CAB…
GO:0060562	epithelial tube morphogenesis	269	0.283508	1.36729	0.0172414	0.189564	0.165439	2910	tags=34%, list=23%, signal=27%	7040/7249/388/5216/23654/7408/6692/3611/1512/1522/1436/2022/25865/1072/23129/6768/846/3687/10653/6911/9968/5371/2658/6928/4855/56998/5916/7422/6714/7124/239/5499/8557/80000/51548/1460/4838/5566/6608/7421/11331/6356/4524/2637/80199/54903/2736/3237/8928/859/4824/94/2737/7471/3975/7481/4233/2348/9423/2303/2043/5754/6469/8829/650/3217/6497/7080/4851/6046/3549/6909/7289/2535/596/2297/30009/10522/6385/…	GO_BP	TGFB1/TSC2/RHOB/PFN1/PLXNB2/VASP/SPINT1/ILK/CTSH/CTSZ/CSF1R/ENG/PRKD2/CFL1/PLXND1/ST14/CASR/ITGAX/SPINT2/TBX6/MED12/PML/GDF2/HNF1B/NOTCH4/CTNNBIP1/RARG/VEGFA/SRC/TNF/ALOX12/PPP1CA/TCAP/GREB1L/SIRT6/CSNK2B/NODAL/PRKACA/SMO/VDR/PHB2/CCL11/MTHFR/GBX2/FUZ/MKS1/GLI2/HOXD11/FOXH1/CAV3/NKX3-1/ACVRL1/GLI3/WNT1/LHX1/WNT11/MET/FOLR1/NTN1/FOXC2/EPHA4/PTK7/SHH/NRP1/BMP2/HOXB7/SKI/NKX2-1/NOTCH1/BRD2/IHH/TBX2/…
GO:0060675	ureteric bud morphogenesis	56	0.353756	1.36707	0.0385965	0.266735	0.232789	4193	tags=48%, list=34%, signal=32%	3611/6928/56998/7422/80000/6608/3237/2737/7471/3975/7481/6469/650/3217/596/2297/4435/2247/7482/54361/2625/3911/2253/2719/6495/5087/7490	GO_BP	ILK/HNF1B/CTNNBIP1/VEGFA/GREB1L/SMO/HOXD11/GLI3/WNT1/LHX1/WNT11/SHH/BMP2/HOXB7/BCL2/FOXD1/CITED1/FGF2/WNT2B/WNT4/GATA3/LAMA5/FGF8/GPC3/SIX1/PBX1/WT1
GO:0072171	mesonephric tubule morphogenesis	56	0.353756	1.36707	0.0385965	0.266735	0.232789	4193	tags=48%, list=34%, signal=32%	3611/6928/56998/7422/80000/6608/3237/2737/7471/3975/7481/6469/650/3217/596/2297/4435/2247/7482/54361/2625/3911/2253/2719/6495/5087/7490	GO_BP	ILK/HNF1B/CTNNBIP1/VEGFA/GREB1L/SMO/HOXD11/GLI3/WNT1/LHX1/WNT11/SHH/BMP2/HOXB7/BCL2/FOXD1/CITED1/FGF2/WNT2B/WNT4/GATA3/LAMA5/FGF8/GPC3/SIX1/PBX1/WT1
GO:0030308	negative regulation of cell growth	166	0.294006	1.36636	0.0105263	0.151696	0.13239	2550	tags=32%, list=21%, signal=26%	7040/7157/393/11007/978/8751/2203/6494/5518/64218/2539/4881/9150/27296/5371/6586/1032/29946/2658/1026/322/6794/2931/29948/4878/57556/3300/51094/56981/4504/3624/4879/56848/859/8851/10501/94/55384/7481/323/9423/8829/9037/2023/3273/8711/84722/27302/5999/3373/57715/5802/131566	GO_BP	TGFB1/TP53/ARHGAP4/CCDC85B/CDA/ADAM15/FBP1/SIPA1/PPP2R1A/SEMA4A/G6PD/NPR1/CTDP1/TP53TG5/PML/SLIT3/CDKN2D/SERTAD3/GDF2/CDKN1A/APBB1/STK11/GSK3A/OSGIN1/NPPA/SEMA6A/DNAJB2/ADIPOR1/PRDM11/MT3/INHBA/NPPB/SPHK2/CAV3/CDK5R1/SEMA6B/ACVRL1/MEG3/WNT11/APBB2/NTN1/NRP1/SEMA5A/ENO1/HRG/TNK1/PSRC1/BMP10/RGS4/HYAL1/SEMA4G/PTPRS/DCBLD2
GO:0098978	glutamatergic synapse	300	0.277105	1.36611	0.0175439	0.106905	0.0821845	2604	tags=28%, list=21%, signal=22%	4900/2316/7531/81926/5023/8525/2319/5216/8536/11151/1785/1978/5518/53826/2185/9181/88/1821/5335/78999/60/3265/23467/27092/10211/8775/6714/22883/5499/22839/348/6455/1487/80852/2902/2901/11331/11346/491/1627/23373/6712/9127/8828/4916/6792/5063/575/152/493/2905/5533/23236/1129/5970/10755/1009/5575/29/10636/2911/6326/2043/2693/8829/63827/10458/8745/70/5340/23237/6678/176/1742/54413/10397/6336/5802/58…	GO_CC	NRGN/FLNA/YWHAE/ABHD17A/P2RX1/DGKZ/FLOT2/PFN1/CAMK1/CORO1A/DNM2/EIF4EBP1/PPP2R1A/FXYD6/PTK2B/ARHGEF2/ACTN2/DRP2/PLCG1/LRFN4/ACTB/HRAS/NPTXR/CACNG4/FLOT1/NAPA/SRC/CLSTN1/PPP1CA/DLGAP4/APOE/SH3GL1/CTBP1/GRIP2/GRIN1/GRIK5/PHB2/SYNPO/ATP2B2/DBN1/CRTC1/SPTBN2/P2RX6/NRP2/NTRK3/CDKL5/PAK3/ADGRB1/ADRA2C/ATP2B4/GRIN2C/PPP3CC/PLCB1/CHRM2/RELA/GIPC1/CDH11/PRKAR1B/ABR/RGS14/GRM1/SCN2A/EPHA4/GHSR/NRP1/BCAN/BA…
GO:0015850	organic hydroxy compound transport	195	0.291246	1.36596	0.0127389	0.163061	0.142309	3288	tags=35%, list=27%, signal=26%	5023/1066/10859/1191/706/4792/27183/10227/2874/4035/11188/8273/65018/10347/7376/2207/4790/1133/60/10948/6721/156/127833/348/5864/4204/26119/20/6623/23762/949/337/152/654/1392/10998/55937/10162/23539/80765/5360/6469/2693/1645/3350/11255/1137/1109/64137/335/3737/57586/185/57476/1813/5444/336/6850/4040/151/6532/6861/114897/3351/6554/4842/1113/360	GO_BP	P2RX1/CES1/LILRB1/CLU/TSPO/NFKBIA/VPS4A/MFSD10/GPS2/LRP1/NISCH/SLC10A3/PINK1/ABCA7/NR1H2/FCER1G/NFKB1/CHRM5/ACTB/STARD3/SREBF2/GRK2/SYT2/APOE/RAB3A/MECP2/LDLRAP1/ABCA2/SNCG/OSBP2/SCARB1/APOA4/ADRA2C/BMP6/CRH/SLC27A5/APOM/LPCAT3/SLC16A8/STARD5/PLTP/SHH/GHSR/AKR1C1/HTR1A/HRH3/CHRNA4/AKR1C4/ABCG4/APOA1/KCNA2/SYT13/AGTR1/GRAMD1B/DRD2/PON1/APOA2/SYK/LRP6/ADRA2B/SLC6A4/SYT5/C1QTNF1/HTR1B/SLC10A1/NOS1/C…
GO:0050906	detection of stimulus involved in sensory perception	110	0.314725	1.36501	0.0220264	0.205999	0.179782	3862	tags=35%, list=31%, signal=25%	409/1472/59335/1258/2063/11190/1470/134/784/7439/778/4025/25861/26184/56656/40/9033/23538/2779/3673/5284/7932/765/26539/26664/26476/2047/7287/79955/26211/4991/23349/50831/5475/135948/442194/57053/26189/81285	GO_BP	ARRB2/CST4/PRDM12/CNGB1/NR2F6/CEP250/CST2/ADORA1/CACNB3/BEST1/CACNA1F/LPO/WHRN/OR1F2P/OR2S2/ASIC2/PKD2L1/OR52A1/GNAT1/ITGA2/PIGR/OR2H2/CA6/OR10H1/OR7C1/OR10J1/EPHB1/TULP1/PDZD7/OR2F1/OR1D2/PHF24/TAS2R3/PPEF1/OR2F2/OR10C1/CHRNA10/OR1A2/OR51E2
GO:0048167	regulation of synaptic plasticity	159	0.29621	1.36488	0.0102041	0.149368	0.130358	2971	tags=36%, list=24%, signal=28%	4900/29882/11178/1201/54434/2185/4130/10288/8878/1816/3265/22999/9610/348/5864/134/3710/4204/2902/11346/6900/6343/1627/23373/3630/11170/9463/3706/575/177/23385/10858/9699/25769/5764/2905/1392/10755/6344/816/10636/3274/9145/6855/2043/10458/23237/815/1742/54413/6543/9148/2048/5914/4776/1813/7425/10497	GO_BP	NRGN/ANAPC2/LZTS1/CLN3/SSH1/PTK2B/MAP1A/LILRB2/SQSTM1/DRD5/HRAS/RIMS1/RIN1/APOE/RAB3A/ADORA1/ITPR3/MECP2/GRIN1/SYNPO/CNTN2/SCT/DBN1/CRTC1/INS/FAM107A/PICK1/ITPKA/ADGRB1/AGER/NCSTN/CYP46A1/RIMS2/SLC24A2/PTN/GRIN2C/CRH/GIPC1/SCTR/CAMK2B/RGS14/HRH2/SYNGR1/SYP/EPHA4/BAIAP2/ARC/CAMK2A/DLG4/NLGN3/SLC8A2/NEURL1/EPHB2/RARA/NFATC4/DRD2/VGF/UNC13B
GO:0016528	sarcoplasm	63	0.353831	1.36435	0.0342466	0.145345	0.111736	1400	tags=21%, list=11%, signal=18%	489/5339/2946/7057/2280/2934/79073/7498/6271/811/6261/3710/286	GO_CC	ATP2A3/PLEC/GSTM2/THBS1/FKBP1A/GSN/TMEM109/XDH/S100A1/CALR/RYR1/ITPR3/ANK1
GO:0051926	negative regulation of calcium ion transport	49	0.363572	1.36235	0.0439189	0.27666	0.241451	2981	tags=41%, list=24%, signal=31%	7531/10859/2946/3383/2859/10288/4987/274/2056/784/8291/6236/859/28954/255057/596/10681/1813/29763/5987	GO_BP	YWHAE/LILRB1/GSTM2/ICAM1/GPR35/LILRB2/OPRL1/BIN1/EPO/CACNB3/DYSF/RRAD/CAV3/REM1/CBARP/BCL2/GNB5/DRD2/PACSIN3/TRIM27
GO:0008015	blood circulation	472	0.264053	1.36155	0.0298507	0.240311	0.209728	3644	tags=39%, list=29%, signal=28%	7040/2316/7531/489/5023/3728/207/1066/290/2946/6051/1522/2548/3162/5349/53826/3383/11188/26251/846/8398/5331/4881/3816/1816/6548/5025/11156/27092/5973/56998/2931/156/7422/1621/59341/3762/6714/4987/4878/239/7122/348/8557/274/6271/566/2056/6261/8913/134/3710/4204/80852/146/7136/80763/6866/5566/3779/2642/2740/784/779/8985/3792/785/2621/7068/491/5348/7067/4879/778/1874/3630/4632/3760/59/776/4607/152/…	GO_BP	TGFB1/FLNA/YWHAE/ATP2A3/P2RX1/JUP/AKT1/CES1/ANPEP/GSTM2/RNPEP/CTSZ/GAA/HMOX1/FXYD3/FXYD6/ICAM1/NISCH/KCNG2/CASR/PLA2G6/PLCB3/NPR1/KLK1/DRD5/SLC9A1/P2RX4/PTP4A3/CACNG4/RENBP/CTNNBIP1/GSK3A/GRK2/VEGFA/DBH/TRPV4/KCNJ5/SRC/OPRL1/NPPA/ALOX12/CLDN5/APOE/TCAP/BIN1/S100A1/AZU1/EPO/RYR1/CACNA1G/ADORA1/ITPR3/MECP2/GRIP2/ADRA1D/TNNI2/SPX/TAC3/PRKACA/KCNMB1/GCGR/GLP1R/CACNB3/CACNA1S/PLOD3/KEL/CACNB4/GAS6/THR…
GO:0018107	peptidyl-threonine phosphorylation	93	0.325873	1.35951	0.0425532	0.27414	0.239251	2746	tags=35%, list=22%, signal=28%	7040/5585/207/5580/1981/8877/25865/2011/8408/5528/8558/2931/156/1459/566/1116/2039/1460/5566/4294/22933/8851/200734/5578/8444/9294/5170/815/9149/596/5599/28996/655	GO_BP	TGFB1/PKN1/AKT1/PRKCD/EIF4G1/SPHK1/PRKD2/MARK2/ULK1/PPP2R5D/CDK10/GSK3A/GRK2/CSNK2A2/AZU1/CHI3L1/DMTN/CSNK2B/PRKACA/MAP3K10/SIRT2/CDK5R1/SPRED2/PRKCA/DYRK3/S1PR2/PDPK1/CAMK2A/DYRK1B/BCL2/MAPK8/HIPK2/BMP7
GO:0045685	regulation of glial cell differentiation	58	0.348597	1.35914	0.0428571	0.274292	0.239384	2481	tags=29%, list=20%, signal=24%	7040/6692/9948/7133/23529/274/1746/6900/23500/4916/5764/5970/3400/2043/6469/650/4851	GO_BP	TGFB1/SPINT1/WDR1/TNFRSF1B/CLCF1/BIN1/DLX2/CNTN2/DAAM2/NTRK3/PTN/RELA/ID4/EPHA4/SHH/BMP2/NOTCH1
GO:0003013	circulatory system process	489	0.262182	1.35905	0.03125	0.245047	0.213862	3182	tags=33%, list=26%, signal=26%	7040/2316/2771/7531/489/5023/3728/207/1066/290/2946/6051/1522/2548/3162/5349/53826/3383/11188/26251/846/8398/5331/4881/3816/1816/6548/5025/11156/27092/5973/56998/2931/156/7422/1621/59341/3762/6714/4987/4878/239/7122/348/8557/274/6271/566/2056/6261/8913/134/3710/4204/80852/146/7136/80763/6866/5566/3779/2642/2740/784/779/8985/3792/785/2621/7068/491/5348/7067/4879/778/1874/3630/4632/3760/59/776/4607…	GO_BP	TGFB1/FLNA/GNAI2/YWHAE/ATP2A3/P2RX1/JUP/AKT1/CES1/ANPEP/GSTM2/RNPEP/CTSZ/GAA/HMOX1/FXYD3/FXYD6/ICAM1/NISCH/KCNG2/CASR/PLA2G6/PLCB3/NPR1/KLK1/DRD5/SLC9A1/P2RX4/PTP4A3/CACNG4/RENBP/CTNNBIP1/GSK3A/GRK2/VEGFA/DBH/TRPV4/KCNJ5/SRC/OPRL1/NPPA/ALOX12/CLDN5/APOE/TCAP/BIN1/S100A1/AZU1/EPO/RYR1/CACNA1G/ADORA1/ITPR3/MECP2/GRIP2/ADRA1D/TNNI2/SPX/TAC3/PRKACA/KCNMB1/GCGR/GLP1R/CACNB3/CACNA1S/PLOD3/KEL/CACNB4/GA…
GO:2000147	positive regulation of cell motility	461	0.266455	1.35867	0.03125	0.245047	0.213862	2885	tags=33%, list=23%, signal=26%	7040/63940/2316/2771/3678/207/388/5216/81/4150/11151/2821/3611/23625/1512/6352/10013/1436/4267/7057/728/2268/5031/3162/6282/2896/972/8877/54434/3383/25865/4035/2185/3674/51157/7015/51564/9181/3687/29108/7264/79567/54828/64218/5880/4215/5919/5335/5025/3265/83483/7422/59341/6714/7124/239/977/6375/57556/1902/2155/57669/811/5595/1991/2039/2624/25777/7205/6608/3640/6237/8291/6356/2621/6369/3480/9922/3…	GO_BP	TGFB1/GPSM3/FLNA/GNAI2/ITGA5/AKT1/RHOB/PFN1/ACTN4/MAZ/CORO1A/GPI/ILK/FAM89B/CTSH/CCL5/HDAC6/CSF1R/CD99/THBS1/C5AR1/FGR/P2RY6/HMOX1/S100A11/GRN/CD74/SPHK1/SSH1/ICAM1/PRKD2/LRP1/PTK2B/ITGA2B/ZNF580/TERT/HDAC7/ARHGEF2/ITGAX/PYCARD/TSTA3/RIPOR1/BCAS3/SEMA4A/RAC2/MAP3K3/RARRES2/PLCG1/P2RX4/HRAS/PLVAP/VEGFA/TRPV4/SRC/TNF/ALOX12/CD151/XCL1/SEMA6A/LPAR1/F7/EPB41L5/CALR/MAPK3/ELANE/DMTN/GATA2/SUN2/TRIP6/S…
GO:0009583	detection of light stimulus	55	0.353553	1.35857	0.0424028	0.27414	0.239251	3733	tags=40%, list=30%, signal=28%	9600/5995/9094/1258/11190/6010/7439/5145/778/5148/2979/40/2779/5957/6247/9293/2767/7287/6011/10692/24/5475	GO_BP	PITPNM1/RGR/UNC119/CNGB1/CEP250/RHO/BEST1/PDE6A/CACNA1F/PDE6G/GUCA1B/ASIC2/GNAT1/RCVRN/RS1/GPR52/GNA11/TULP1/GRK1/RRH/ABCA4/PPEF1
GO:0051209	release of sequestered calcium ion into cytosol	97	0.322683	1.35847	0.0420168	0.273675	0.238846	2901	tags=34%, list=23%, signal=26%	5777/11151/2946/5031/2185/22821/7226/3596/80024/5335/2280/9001/6375/6261/57192/3710/5566/54923/53373/1649/930/5144/5170/6363/3064/6366/775/1535/1236/5581/2247/3932/1813	GO_BP	PTPN6/CORO1A/GSTM2/P2RY6/PTK2B/RASA3/TRPM2/IL13/SLC8B1/PLCG1/FKBP1A/HAP1/XCL1/RYR1/MCOLN1/ITPR3/PRKACA/LIME1/TPCN1/DDIT3/CD19/PDE4D/PDPK1/CCL19/HTT/CCL21/CACNA1C/CYBA/CCR7/PRKCE/FGF2/LCK/DRD2
GO:0051272	positive regulation of cellular component movement	474	0.263586	1.35832	0.0294118	0.238365	0.208029	2885	tags=32%, list=23%, signal=26%	7040/63940/2316/2771/3678/207/388/5216/81/4150/11151/2821/3611/23625/1512/6352/10013/1436/4267/7057/728/2268/5031/3162/6282/2896/972/8877/54434/3383/25865/4035/2185/3674/51157/7015/51564/9181/3687/29108/7264/79567/54828/64218/5880/4215/5919/5335/5025/3265/83483/6794/7422/59341/6714/7124/239/977/6375/57556/1902/2155/57669/811/5595/9638/1991/2039/2624/25777/7205/6608/3640/6237/8291/6356/2621/6369/3…	GO_BP	TGFB1/GPSM3/FLNA/GNAI2/ITGA5/AKT1/RHOB/PFN1/ACTN4/MAZ/CORO1A/GPI/ILK/FAM89B/CTSH/CCL5/HDAC6/CSF1R/CD99/THBS1/C5AR1/FGR/P2RY6/HMOX1/S100A11/GRN/CD74/SPHK1/SSH1/ICAM1/PRKD2/LRP1/PTK2B/ITGA2B/ZNF580/TERT/HDAC7/ARHGEF2/ITGAX/PYCARD/TSTA3/RIPOR1/BCAS3/SEMA4A/RAC2/MAP3K3/RARRES2/PLCG1/P2RX4/HRAS/PLVAP/STK11/VEGFA/TRPV4/SRC/TNF/ALOX12/CD151/XCL1/SEMA6A/LPAR1/F7/EPB41L5/CALR/MAPK3/FEZ1/ELANE/DMTN/GATA2/S…
GO:0048732	gland development	393	0.266909	1.35813	0.0235294	0.213837	0.186623	2973	tags=32%, list=24%, signal=25%	7040/1471/1050/5315/207/7392/6881/706/6195/1436/6778/3162/10370/4357/823/23129/51043/2356/8854/5371/3265/8456/6496/6928/55679/2267/6794/4855/5916/7422/5618/6714/1459/5626/7124/7038/7498/9612/5595/3077/353/1628/5589/2624/887/25807/1460/1396/4838/4485/6608/570/7421/11331/6356/1051/7067/1999/55870/2671/2736/26257/8022/3200/5361/859/4824/5764/5617/1392/2876/2737/5970/2194/7471/57817/3400/5156/3488/74…	GO_BP	TGFB1/CST3/CEBPA/PKM/AKT1/USF2/TAF10/TSPO/RPS6KA1/CSF1R/STAT6/HMOX1/CITED2/MPST/CAPN1/PLXND1/ZBTB7B/FPGS/ALDH1A2/PML/HRAS/FOXN1/SIX3/HNF1B/LIMS2/FGL1/STK11/NOTCH4/RARG/VEGFA/PRLR/SRC/CSNK2A2/PROP1/TNF/TG/XDH/NCOR2/MAPK3/HFE/APRT/DBP/PRKCSH/GATA2/CCKBR/RHBDD3/CSNK2B/CRIP1/NODAL/MST1/SMO/BAAT/VDR/PHB2/CCL11/CEBPB/THRA/ELF3/ASH1L/GFER/GLI2/NKX2-8/LHX3/HOXA3/PLXNA1/CAV3/NKX3-1/PTN/PRL/CRH/GPX1/GLI3/R…
GO:0010324	membrane invagination	55	0.353405	1.358	0.0424028	0.27414	0.239251	1302	tags=22%, list=10%, signal=20%	9146/391/4627/3689/7057/10347/5880/2207/2934/9844/2624/23616	GO_BP	HGS/RHOG/MYH9/ITGB2/THBS1/ABCA7/RAC2/FCER1G/GSN/ELMO1/GATA2/SH3BP1
GO:0032370	positive regulation of lipid transport	62	0.341755	1.35664	0.028777	0.235021	0.205111	2191	tags=29%, list=18%, signal=24%	5580/1066/4792/2874/4035/8398/10347/7376/5025/348/26119/654/4824/1392/4282/10162/1579/5360	GO_BP	PRKCD/CES1/NFKBIA/GPS2/LRP1/PLA2G6/ABCA7/NR1H2/P2RX4/APOE/LDLRAP1/BMP6/NKX3-1/CRH/MIF/LPCAT3/CYP4A11/PLTP
GO:0045576	mast cell activation	57	0.348543	1.35663	0.0492958	0.290158	0.253231	1800	tags=26%, list=15%, signal=23%	6813/2242/2268/3162/3596/5880/2207/3566/5819/4878/64109/2624/7462/56848/30817	GO_BP	STXBP2/FES/FGR/HMOX1/IL13/RAC2/FCER1G/IL4R/NECTIN2/NPPA/CRLF2/GATA2/LAT2/SPHK2/ADGRE2
GO:0007409	axonogenesis	399	0.267106	1.35633	0.0238095	0.215227	0.187836	3231	tags=36%, list=26%, signal=28%	391/396/393/55201/23654/7408/51466/3611/1785/10013/1436/9046/29882/9260/3996/2664/4035/23129/2011/23053/4130/8408/4684/1796/64218/6277/5880/682/5335/60/6586/10381/2051/6709/51393/322/23334/10211/6794/10439/1944/4803/11313/7422/6714/25987/348/57556/2050/5864/5595/9638/9344/2596/6608/2817/2902/3792/6900/4504/11344/1627/2637/7345/3984/6712/55715/3897/2736/26257/8828/4916/6792/5063/8022/64096/575/536…	GO_BP	RHOG/ARHGDIA/ARHGAP4/MAP1S/PLXNB2/VASP/EVL/ILK/DNM2/HDAC6/CSF1R/DOK2/ANAPC2/PDLIM7/LLGL1/GDI1/LRP1/PLXND1/MARK2/ZSWIM8/MAP1A/ULK1/NCAM1/DOK1/SEMA4A/S100A6/RAC2/BSG/PLCG1/ACTB/SLIT3/TUBB3/EPHB6/SPTAN1/TRPV2/APBB1/SZT2/FLOT1/STK11/OLFM1/EFNA3/NGF/LYPLA2/VEGFA/SRC/TSKU/APOE/SEMA6A/EPHB4/RAB3A/MAPK3/FEZ1/TAOK2/GAP43/SMO/GPC1/GRIN1/KEL/CNTN2/MT3/TWF2/DBN1/GBX2/UCHL1/LIMK1/SPTBN2/DOK4/L1CAM/GLI2/NKX2-8…
GO:0032368	regulation of lipid transport	93	0.325	1.35587	0.0425532	0.27414	0.239251	2228	tags=28%, list=18%, signal=23%	207/5580/1066/706/4792/7057/2874/4035/8398/10347/7376/4790/5025/6721/348/26119/20/337/654/4824/1392/4282/10162/1579/5360/6469	GO_BP	AKT1/PRKCD/CES1/TSPO/NFKBIA/THBS1/GPS2/LRP1/PLA2G6/ABCA7/NR1H2/NFKB1/P2RX4/SREBF2/APOE/LDLRAP1/ABCA2/APOA4/BMP6/NKX3-1/CRH/MIF/LPCAT3/CYP4A11/PLTP/SHH
GO:0008016	regulation of heart contraction	211	0.287189	1.35514	0.0134228	0.168253	0.14684	3812	tags=40%, list=31%, signal=28%	2316/7531/489/3728/2946/2548/5349/53826/26251/4881/6548/5025/27092/2931/156/3762/4878/274/6271/6261/8913/134/3710/146/80763/5566/2740/784/779/785/7068/491/5348/7067/778/3760/776/493/859/1129/486/7349/5144/8912/4625/27302/5999/775/6543/6336/4635/57731/102723475/6909/7139/7168/1813/2626/1760/5318/6508/30819/782/9992/4634/6324/1482/4842/53822/1113/10371/23630/552/482/1906/54795/1908/5020/845/9722/10…	GO_BP	FLNA/YWHAE/ATP2A3/JUP/GSTM2/GAA/FXYD3/FXYD6/KCNG2/NPR1/SLC9A1/P2RX4/CACNG4/GSK3A/GRK2/KCNJ5/NPPA/BIN1/S100A1/RYR1/CACNA1G/ADORA1/ITPR3/ADRA1D/SPX/PRKACA/GLP1R/CACNB3/CACNA1S/CACNB4/THRB/ATP2B2/FXYD1/THRA/CACNA1F/KCNJ3/CACNA1D/ATP2B4/CAV3/CHRM2/FXYD2/UCN/PDE4D/CACNA1H/MYH7/BMP10/RGS4/CACNA1C/SLC8A2/SCN10A/MYL4/SPTBN4/KCNE1/TBX2/TNNT2/TPM1/DRD2/GATA4/DMPK/PKP2/SLC4A3/KCNIP2/CACNB1/KCNE2/MYL3/SCN1B/…
GO:0097060	synaptic membrane	312	0.274063	1.35456	0.0176991	0.107224	0.0824298	4873	tags=51%, list=39%, signal=32%	4900/81926/5023/2319/409/1785/11178/53826/1312/1212/88/22895/1133/78999/27092/322/22999/22883/56123/134/80852/2550/11336/286/2902/2901/6900/1211/491/5064/1627/5582/747/6538/3760/9127/776/10280/6536/9463/8828/4916/152/493/23385/55361/8676/9699/2905/57863/2558/1129/1000/1135/2911/6326/5818/6855/1144/2043/2554/2570/1272/2693/8829/10458/374291/8745/23237/775/1742/54413/1137/6336/5802/5800/3359/3756/1…	GO_CC	NRGN/ABHD17A/P2RX1/FLOT2/ARRB2/DNM2/LZTS1/FXYD6/COMT/CLTB/ACTN2/RPH3A/CHRM5/LRFN4/CACNG4/APBB1/RIMS1/CLSTN1/PCDHB13/ADORA1/GRIP2/GABBR1/EXOC3/ANK1/GRIN1/GRIK5/CNTN2/CLTA/ATP2B2/PALM/DBN1/PRKCG/DAGLA/SLC6A11/KCNJ3/P2RX6/CACNA1D/SIGMAR1/SLC6A9/PICK1/NRP2/NTRK3/ADRA2C/ATP2B4/NCSTN/PI4K2A/STX11/RIMS2/GRIN2C/CADM3/GABRA5/CHRM2/CDH2/CHRNA2/GRM1/SCN2A/NECTIN1/SYP/CHRND/EPHA4/GABRA1/GABRR2/CNTN1/GHSR/NRP…
GO:0051208	sequestering of calcium ion	102	0.318739	1.35447	0.0421941	0.273986	0.239117	2901	tags=34%, list=23%, signal=27%	5777/11151/2946/5031/2185/22821/7226/3596/80024/5335/2280/9001/6375/811/6261/57192/3710/5566/54923/53373/1649/930/5144/5170/6363/3064/6366/775/1535/309/1236/5581/2247/3932/1813	GO_BP	PTPN6/CORO1A/GSTM2/P2RY6/PTK2B/RASA3/TRPM2/IL13/SLC8B1/PLCG1/FKBP1A/HAP1/XCL1/CALR/RYR1/MCOLN1/ITPR3/PRKACA/LIME1/TPCN1/DDIT3/CD19/PDE4D/PDPK1/CCL19/HTT/CCL21/CACNA1C/CYBA/ANXA6/CCR7/PRKCE/FGF2/LCK/DRD2
GO:0030335	positive regulation of cell migration	445	0.267873	1.35402	0.0294118	0.238365	0.208029	2885	tags=33%, list=23%, signal=26%	7040/63940/2316/2771/3678/207/388/5216/81/4150/11151/2821/3611/23625/1512/6352/10013/1436/4267/7057/728/2268/5031/3162/6282/2896/972/8877/54434/3383/25865/4035/2185/3674/51157/7015/51564/9181/3687/29108/7264/79567/54828/64218/5880/4215/5919/5335/5025/3265/83483/7422/59341/6714/7124/239/977/6375/57556/1902/2155/57669/811/5595/1991/2039/2624/25777/7205/6608/3640/6237/8291/6356/2621/6369/3480/9922/3…	GO_BP	TGFB1/GPSM3/FLNA/GNAI2/ITGA5/AKT1/RHOB/PFN1/ACTN4/MAZ/CORO1A/GPI/ILK/FAM89B/CTSH/CCL5/HDAC6/CSF1R/CD99/THBS1/C5AR1/FGR/P2RY6/HMOX1/S100A11/GRN/CD74/SPHK1/SSH1/ICAM1/PRKD2/LRP1/PTK2B/ITGA2B/ZNF580/TERT/HDAC7/ARHGEF2/ITGAX/PYCARD/TSTA3/RIPOR1/BCAS3/SEMA4A/RAC2/MAP3K3/RARRES2/PLCG1/P2RX4/HRAS/PLVAP/VEGFA/TRPV4/SRC/TNF/ALOX12/CD151/XCL1/SEMA6A/LPAR1/F7/EPB41L5/CALR/MAPK3/ELANE/DMTN/GATA2/SUN2/TRIP6/S…
GO:1903522	regulation of blood circulation	253	0.281979	1.35346	0.016129	0.184415	0.160945	3864	tags=41%, list=31%, signal=29%	2316/7531/489/5023/3728/207/2946/2548/5349/53826/3383/26251/846/4881/6548/5025/27092/2931/156/1621/3762/4878/274/6271/6261/8913/134/3710/146/80763/5566/2740/784/779/785/7068/491/5348/7067/778/3760/776/152/177/493/859/1129/486/10242/1956/7349/3274/5144/8912/40/4625/27302/5999/775/6543/6336/4635/57731/102723475/6909/7139/7168/185/1813/2626/1760/5318/6508/30819/782/9992/151/4634/2244/6324/1482/4842/…	GO_BP	FLNA/YWHAE/ATP2A3/P2RX1/JUP/AKT1/GSTM2/GAA/FXYD3/FXYD6/ICAM1/KCNG2/CASR/NPR1/SLC9A1/P2RX4/CACNG4/GSK3A/GRK2/DBH/KCNJ5/NPPA/BIN1/S100A1/RYR1/CACNA1G/ADORA1/ITPR3/ADRA1D/SPX/PRKACA/GLP1R/CACNB3/CACNA1S/CACNB4/THRB/ATP2B2/FXYD1/THRA/CACNA1F/KCNJ3/CACNA1D/ADRA2C/AGER/ATP2B4/CAV3/CHRM2/FXYD2/KCNMB2/EGFR/UCN/HRH2/PDE4D/CACNA1H/ASIC2/MYH7/BMP10/RGS4/CACNA1C/SLC8A2/SCN10A/MYL4/SPTBN4/KCNE1/TBX2/TNNT2/TPM…
GO:0070371	ERK1 and ERK2 cascade	253	0.281793	1.35257	0.016129	0.184415	0.160945	3203	tags=37%, list=26%, signal=28%	7040/5777/2771/5605/920/409/1512/1445/6352/2950/10318/1436/537/728/5031/972/3383/25865/4035/2185/846/29108/10347/140885/3265/2889/59341/6714/7124/348/6375/57556/2056/5595/1116/4838/3061/6237/11331/6356/2621/6369/4504/112464/177/26291/4282/200734/5156/1956/6346/6764/10636/8817/10268/5578/6361/10392/6367/7018/8829/6363/650/2324/6362/6366/4851/78986/9368/5609/3491/1852/5159/7010/7078/2048/1236/3965/…	GO_BP	TGFB1/PTPN6/GNAI2/MAP2K2/CD4/ARRB2/CTSH/CSK/CCL5/GSTP1/TNIP1/CSF1R/ATP6AP1/C5AR1/P2RY6/CD74/ICAM1/PRKD2/LRP1/PTK2B/CASR/PYCARD/ABCA7/SIRPA/HRAS/RAPGEF1/TRPV4/SRC/TNF/APOE/XCL1/SEMA6A/EPO/MAPK3/CHI3L1/NODAL/HCRTR1/RRAS/PHB2/CCL11/GAS6/CCL24/MT3/CAVIN3/AGER/FGF21/MIF/SPRED2/PDGFRA/EGFR/CCL1/ST5/RGS14/FGF18/RAMP3/PRKCA/CCL17/NOD1/CCL22/TF/NRP1/CCL19/BMP2/FLT4/CCL18/CCL21/NOTCH1/DUSP26/SLC9A3R1/MAP2K…
GO:0019233	sensory perception of pain	93	0.323957	1.35151	0.0425532	0.27414	0.239251	5241	tags=52%, list=42%, signal=30%	409/59335/1312/6548/5025/4987/2063/5595/134/4204/80763/784/2902/85446/7345/11343/152/2911/3673/1137/6336/3737/26952/2047/4856/1906/885/2475/5020/23349/8620/2903/3736/8989/1020/116/1141/1269/5024/6347/4986/8508/623/1268/10879/4914/4923/2534	GO_BP	ARRB2/PRDM12/COMT/SLC9A1/P2RX4/OPRL1/NR2F6/MAPK3/ADORA1/MECP2/SPX/CACNB3/GRIN1/ZFHX2/UCHL1/MGLL/ADRA2C/GRM1/ITGA2/CHRNA4/SCN10A/KCNA2/SMR3A/EPHB1/NOV/EDN1/CCK/MTOR/OXT/PHF24/NPFF/GRIN2A/KCNA1/TRPA1/CDK5/ADCYAP1/CHRNB2/CNR2/P2RX3/CCL2/OPRK1/NIPSNAP1/BDKRB1/CNR1/SMR3B/NTRK1/NTSR1/FYN
GO:0099512	supramolecular fiber	671	0.256899	1.35028	0.0294118	0.137431	0.105652	2485	tags=26%, list=20%, signal=22%	1471/2316/5605/3728/393/10398/254102/4650/55201/5339/81/10383/11151/57175/226/3611/10263/4627/81027/1785/4296/10013/64236/7171/3055/4134/29780/64780/7431/54867/10844/9260/9051/2275/9997/2011/72/4130/9181/10749/22924/256364/8878/9817/54828/88/5880/1465/832/2280/60/10297/10273/10381/8514/57326/1302/4926/51673/58526/1453/6904/4000/2931/11186/59341/57830/6714/9545/11337/23046/11155/9112/2010/8557/388…	GO_CC	CST3/FLNA/MAP2K2/JUP/ARHGAP4/MYL9/EHBP1L1/MYO9B/MAP1S/PLEC/ACTN4/TUBB4B/CORO1A/CORO1B/ALDOA/ILK/CDK2AP2/MYH9/TUBB1/DNM2/MAP3K11/HDAC6/PDLIM2/TPM4/HCK/MAP4/PARVB/MICAL1/VIM/TMEM214/TUBGCP2/PDLIM7/PSTPIP1/FHL3/SCO2/MARK2/ACTG2/MAP1A/ARHGEF2/KIF1C/MAPRE3/EML3/SQSTM1/KEAP1/BCAS3/ACTN2/RAC2/CSRP1/CAPZB/FKBP1A/ACTB/APC2/STUB1/TUBB3/KCNAB2/PBXIP1/COL11A2/NUMA1/TPPP3/MID1IP1/CSNK1D/TBCD/LMNA/GSK3A/RASSF1…
GO:0048678	response to axon injury	68	0.333687	1.34898	0.0442804	0.277113	0.241846	3086	tags=37%, list=25%, signal=28%	1471/706/2896/4035/5905/5025/5792/23162/2056/2596/1809/4916/5764/2348/2043/347/23098/29956/5802/596/335/1813/1270/11202/7143	GO_BP	CST3/TSPO/GRN/LRP1/RANGAP1/P2RX4/PTPRF/MAPK8IP3/EPO/GAP43/DPYSL3/NTRK3/PTN/FOLR1/EPHA4/APOD/SARM1/CERS2/PTPRS/BCL2/APOA1/DRD2/CNTF/KLK8/TNR
GO:0001938	positive regulation of endothelial cell proliferation	82	0.324955	1.34801	0.041841	0.272942	0.238206	2874	tags=39%, list=23%, signal=30%	207/3162/25865/51157/5335/2658/7422/51162/51548/2624/1893/8291/6356/6369/8828/654/94/5365/5578/3164/5170/2693/8829/650/2324/9037/1535/7010/284361/2247/4192/185	GO_BP	AKT1/HMOX1/PRKD2/ZNF580/PLCG1/GDF2/VEGFA/EGFL7/SIRT6/GATA2/ECM1/DYSF/CCL11/CCL24/NRP2/BMP6/ACVRL1/PLXNB3/PRKCA/NR4A1/PDPK1/GHSR/NRP1/BMP2/FLT4/SEMA5A/CYBA/TEK/EMC10/FGF2/MDK/AGTR1
GO:0048568	embryonic organ development	366	0.268344	1.34774	0.0217391	0.205136	0.179029	4558	tags=50%, list=37%, signal=33%	7040/3726/1050/7157/207/6692/22846/10155/2022/4669/10370/27173/6768/2778/10653/8854/7942/5919/6911/9968/53615/6496/6928/2067/6886/10083/29924/5916/7422/6665/7124/5426/79879/5089/2323/10019/8557/5595/7004/1746/2624/639/4838/860/2623/6608/2709/1051/6343/50515/2637/80199/54903/5333/2736/8928/3200/4237/25861/1750/2737/4325/4762/7471/6474/5156/29/3975/7481/1956/3219/2348/9423/2303/5754/6469/7005/2068/…	GO_BP	TGFB1/JUNB/CEBPA/TP53/AKT1/SPINT1/VASH1/TRIM28/ENG/NAGLU/CITED2/SLC39A1/ST14/GNAS/SPINT2/ALDH1A2/TFEB/RARRES2/TBX6/MED12/MBD3/SIX3/HNF1B/ERCC1/TAL1/USH1C/EPN1/RARG/VEGFA/SOX15/TNF/POLE/CCDC134/PBX2/FLT3LG/SH2B3/TCAP/MAPK3/TEAD4/DLX2/GATA2/PRDM1/NODAL/RUNX2/GATA1/SMO/GJB5/CEBPB/SCT/CHST11/GBX2/FUZ/MKS1/PLCD1/GLI2/FOXH1/HOXA3/MFAP2/WHRN/DLX6/GLI3/MMP16/NEUROG1/WNT1/SHOX2/PDGFRA/ABR/LHX1/WNT11/EGFR/…
GO:0014069	postsynaptic density	271	0.274788	1.34752	0.0163934	0.106305	0.0817234	2698	tags=28%, list=22%, signal=22%	4900/81926/7249/8525/409/8536/1785/50488/4134/11178/2185/9181/55738/81858/88/1821/9454/78999/5025/8514/27092/6714/22883/6455/134/23623/80852/2039/118/9762/2596/2902/2901/11331/11346/4504/491/5064/1627/5582/23373/747/9922/9127/10280/6536/9463/6792/5063/575/152/201191/8851/10486/2905/1000/29/6132/10636/2911/2043/5170/6853/10458/23237/9478/775/815/1742/6543/5802/5800/3756/79953/9148/6222	GO_CC	NRGN/ABHD17A/TSC2/DGKZ/ARRB2/CAMK1/DNM2/MINK1/MAP4/LZTS1/PTK2B/ARHGEF2/ARFGAP1/SHARPIN/ACTN2/DRP2/HOMER3/LRFN4/P2RX4/KCNAB2/CACNG4/SRC/CLSTN1/SH3GL1/ADORA1/RUSC1/GRIP2/DMTN/ADD1/LZTS3/GAP43/GRIN1/GRIK5/PHB2/SYNPO/MT3/ATP2B2/PALM/DBN1/PRKCG/CRTC1/DAGLA/IQSEC1/P2RX6/SIGMAR1/SLC6A9/PICK1/CDKL5/PAK3/ADGRB1/ADRA2C/SAMD14/CDK5R1/CAP2/GRIN2C/CDH2/ABR/RPL8/RGS14/GRM1/EPHA4/PDPK1/SYN1/BAIAP2/ARC/CABP1/CAC…
GO:0099537	trans-synaptic signaling	596	0.25729	1.34629	0.025641	0.222969	0.194593	4109	tags=42%, list=33%, signal=30%	6813/4900/2771/5023/207/8525/409/50488/29882/11178/23396/1201/54434/11188/2185/3785/65018/4130/10288/8398/8878/22895/5335/1816/1133/5025/3265/23467/3360/27092/9001/10211/4803/2931/8775/22999/9094/1621/6714/127833/9610/10723/7124/11337/22883/22839/348/773/5864/56123/6455/5026/8913/134/3710/4204/23096/3061/5566/253980/3779/784/2902/2901/785/766/11346/6900/6343/1627/5582/23373/8938/747/6560/8447/363…	GO_BP	STXBP2/NRGN/GNAI2/P2RX1/AKT1/DGKZ/ARRB2/MINK1/ANAPC2/LZTS1/PIP5K1C/CLN3/SSH1/NISCH/PTK2B/KCNQ2/PINK1/MAP1A/LILRB2/PLA2G6/SQSTM1/RPH3A/PLCG1/DRD5/CHRM5/P2RX4/HRAS/NPTXR/HTR4/CACNG4/HAP1/FLOT1/NGF/GSK3A/NAPA/RIMS1/UNC119/DBH/SRC/SYT2/RIN1/SLC12A7/TNF/GABARAP/CLSTN1/DLGAP4/APOE/CACNA1A/RAB3A/PCDHB13/SH3GL1/P2RX5/CACNA1G/ADORA1/ITPR3/MECP2/IQSEC2/HCRTR1/PRKACA/KCTD13/KCNMB1/CACNB3/GRIN1/GRIK5/CACNB4/…
GO:0005509	calcium ion binding	521	0.255339	1.34581	0.0178571	0.168149	0.144405	4249	tags=45%, list=34%, signal=31%	23166/79180/4924/10398/826/81/7171/7057/6282/649/823/23569/1606/4035/9600/7226/846/976/7086/54681/56344/10235/88/6277/55741/1834/6442/5331/22895/8425/311/5335/80303/6586/54997/6709/3241/89941/63941/553115/3423/4855/23344/2934/127833/58513/51162/1014/10004/22883/4811/7093/5330/2155/56123/6271/811/6261/3710/375790/57124/5589/49860/2902/8291/56107/2621/55576/8938/8447/11240/4632/8785/6273/7059/57333…	GO_MF	STAB1/EFHD2/NUCB1/MYL9/CAPNS1/ACTN4/TPM4/THBS1/S100A11/BMP1/CAPN1/PADI4/DGKA/LRP1/PITPNM1/TRPM2/CASR/ADGRE5/TKT/P4HTM/CABP5/RASGRP2/ACTN2/S100A6/EDEM2/DSPP/SGCA/PLCB3/RPH3A/LTBP4/ANXA11/PLCG1/EFHD1/SLIT3/TESC/SPTAN1/HPCAL1/RHOT2/NECAB3/PEF1/IDS/NOTCH4/ESYT1/GSN/SYT2/EPS15L1/EGFL7/CDH16/NAALADL1/CLSTN1/NID1/TLL2/PLCB2/F7/PCDHB13/S100A1/CALR/RYR1/ITPR3/AGRN/CD248/PRKCSH/CRNN/GRIN1/DYSF/PCDHGA9/GAS6…
GO:0018212	peptidyl-tyrosine modification	318	0.271824	1.34581	0.0210526	0.204106	0.17813	3294	tags=34%, list=27%, signal=26%	7040/5777/5605/7157/3678/2242/5580/920/409/7297/84619/79643/975/1445/6352/3689/1436/3055/2268/972/5518/3383/2185/9181/3596/4771/2051/64223/9031/6886/7422/9094/5618/6714/7124/10188/23529/10019/8459/2050/2056/5595/134/9052/2039/2623/11009/2621/3480/9961/5526/4916/654/7535/4282/5156/79834/1956/7132/4233/1198/8444/2043/1272/8829/2049/2324/3273/8711/3297/1742/9149/3263/5609/51378/8764/3059/5159/7010/2…	GO_BP	TGFB1/PTPN6/MAP2K2/TP53/ITGA5/FES/PRKCD/CD4/ARRB2/TYK2/ZGPAT/CHMP6/CD81/CSK/CCL5/ITGB2/CSF1R/HCK/FGR/CD74/PPP2R1A/ICAM1/PTK2B/ARHGEF2/IL13/NF2/EPHB6/MLST8/BAZ1B/TAL1/VEGFA/UNC119/PRLR/SRC/TNF/TNK2/CLCF1/SH2B3/TPST2/EPHB4/EPO/MAPK3/ADORA1/GPRC5A/DMTN/GATA1/IL24/GAS6/IGF1R/MVP/PPP2R5B/NTRK3/BMP6/ZAP70/MIF/PDGFRA/PEAK1/EGFR/TNFRSF1A/MET/CLK3/DYRK3/EPHA4/CNTN1/NRP1/EPHB3/FLT4/HRG/TNK1/HSF1/DLG4/DYRK1…
GO:0007268	chemical synaptic transmission	589	0.255378	1.3451	0.0227273	0.209472	0.182814	4109	tags=42%, list=33%, signal=30%	6813/4900/2771/5023/207/8525/409/50488/29882/11178/23396/1201/54434/11188/2185/3785/65018/4130/10288/8398/8878/22895/5335/1816/1133/5025/3265/23467/3360/27092/9001/10211/4803/2931/8775/22999/9094/1621/6714/127833/9610/10723/7124/11337/22883/22839/348/773/5864/56123/6455/5026/8913/134/3710/4204/23096/3061/5566/253980/3779/784/2902/2901/785/766/11346/6900/6343/1627/5582/23373/8938/6560/8447/3630/57…	GO_BP	STXBP2/NRGN/GNAI2/P2RX1/AKT1/DGKZ/ARRB2/MINK1/ANAPC2/LZTS1/PIP5K1C/CLN3/SSH1/NISCH/PTK2B/KCNQ2/PINK1/MAP1A/LILRB2/PLA2G6/SQSTM1/RPH3A/PLCG1/DRD5/CHRM5/P2RX4/HRAS/NPTXR/HTR4/CACNG4/HAP1/FLOT1/NGF/GSK3A/NAPA/RIMS1/UNC119/DBH/SRC/SYT2/RIN1/SLC12A7/TNF/GABARAP/CLSTN1/DLGAP4/APOE/CACNA1A/RAB3A/PCDHB13/SH3GL1/P2RX5/CACNA1G/ADORA1/ITPR3/MECP2/IQSEC2/HCRTR1/PRKACA/KCTD13/KCNMB1/CACNB3/GRIN1/GRIK5/CACNB4/…
GO:0098916	anterograde trans-synaptic signaling	589	0.255378	1.3451	0.0227273	0.209472	0.182814	4109	tags=42%, list=33%, signal=30%	6813/4900/2771/5023/207/8525/409/50488/29882/11178/23396/1201/54434/11188/2185/3785/65018/4130/10288/8398/8878/22895/5335/1816/1133/5025/3265/23467/3360/27092/9001/10211/4803/2931/8775/22999/9094/1621/6714/127833/9610/10723/7124/11337/22883/22839/348/773/5864/56123/6455/5026/8913/134/3710/4204/23096/3061/5566/253980/3779/784/2902/2901/785/766/11346/6900/6343/1627/5582/23373/8938/6560/8447/3630/57…	GO_BP	STXBP2/NRGN/GNAI2/P2RX1/AKT1/DGKZ/ARRB2/MINK1/ANAPC2/LZTS1/PIP5K1C/CLN3/SSH1/NISCH/PTK2B/KCNQ2/PINK1/MAP1A/LILRB2/PLA2G6/SQSTM1/RPH3A/PLCG1/DRD5/CHRM5/P2RX4/HRAS/NPTXR/HTR4/CACNG4/HAP1/FLOT1/NGF/GSK3A/NAPA/RIMS1/UNC119/DBH/SRC/SYT2/RIN1/SLC12A7/TNF/GABARAP/CLSTN1/DLGAP4/APOE/CACNA1A/RAB3A/PCDHB13/SH3GL1/P2RX5/CACNA1G/ADORA1/ITPR3/MECP2/IQSEC2/HCRTR1/PRKACA/KCTD13/KCNMB1/CACNB3/GRIN1/GRIK5/CACNB4/…
GO:0005262	calcium channel activity	86	0.32499	1.34478	0.014652	0.151612	0.130203	4347	tags=51%, list=35%, signal=33%	22821/7226/93129/8911/5025/51393/27092/59341/773/6261/57192/8913/3710/53373/784/779/2902/785/29927/778/776/25769/2905/8416/8912/9033/775/309/79054/80228/782/3351/55503/27112/54795/10369/57053/786/774/7223/2903/8989/27091/1020	GO_MF	RASA3/TRPM2/ORAI3/CACNA1I/P2RX4/TRPV2/CACNG4/TRPV4/CACNA1A/RYR1/MCOLN1/CACNA1G/ITPR3/TPCN1/CACNB3/CACNA1S/GRIN1/CACNB4/SEC61A1/CACNA1F/CACNA1D/SLC24A2/GRIN2C/ANXA9/CACNA1H/PKD2L1/CACNA1C/ANXA6/TRPM8/ORAI2/CACNB1/HTR1B/TRPV6/FAM155B/TRPM4/CACNG2/CHRNA10/CACNG1/CACNA1B/TRPC4/GRIN2A/TRPA1/CACNG5/CDK5
GO:0018108	peptidyl-tyrosine phosphorylation	316	0.27014	1.34467	0.02	0.199885	0.174447	3294	tags=34%, list=27%, signal=26%	7040/5777/5605/7157/3678/2242/5580/920/409/7297/84619/79643/975/1445/6352/3689/1436/3055/2268/972/5518/3383/2185/9181/3596/4771/2051/64223/9031/6886/7422/9094/5618/6714/7124/10188/23529/10019/2050/2056/5595/134/9052/2039/2623/11009/2621/3480/9961/5526/4916/654/7535/4282/5156/79834/1956/7132/4233/1198/8444/2043/1272/8829/2049/2324/3273/8711/3297/1742/9149/3263/5609/51378/8764/3059/5159/7010/28996/…	GO_BP	TGFB1/PTPN6/MAP2K2/TP53/ITGA5/FES/PRKCD/CD4/ARRB2/TYK2/ZGPAT/CHMP6/CD81/CSK/CCL5/ITGB2/CSF1R/HCK/FGR/CD74/PPP2R1A/ICAM1/PTK2B/ARHGEF2/IL13/NF2/EPHB6/MLST8/BAZ1B/TAL1/VEGFA/UNC119/PRLR/SRC/TNF/TNK2/CLCF1/SH2B3/EPHB4/EPO/MAPK3/ADORA1/GPRC5A/DMTN/GATA1/IL24/GAS6/IGF1R/MVP/PPP2R5B/NTRK3/BMP6/ZAP70/MIF/PDGFRA/PEAK1/EGFR/TNFRSF1A/MET/CLK3/DYRK3/EPHA4/CNTN1/NRP1/EPHB3/FLT4/HRG/TNK1/HSF1/DLG4/DYRK1B/HPX/…
GO:0006826	iron ion transport	61	0.339741	1.3436	0.040146	0.26873	0.23453	2499	tags=34%, list=20%, signal=28%	10312/1785/537/527/3934/9114/81894/9296/10058/57192/3077/55240/534/57817/79400/5818/7018/525/9230/3273/3263	GO_BP	TCIRG1/DNM2/ATP6AP1/ATP6V0C/LCN2/ATP6V0D1/SLC25A28/ATP6V1F/ABCB6/MCOLN1/HFE/STEAP3/ATP6V1G2/HAMP/NOX5/NECTIN1/TF/ATP6V1B1/RAB11B/HRG/HPX
GO:0015085	calcium ion transmembrane transporter activity	101	0.314537	1.34356	0.0265152	0.210574	0.180839	2477	tags=33%, list=20%, signal=26%	489/22821/7226/93129/80024/8911/5025/51393/27092/59341/773/6261/57192/8913/3710/53373/784/779/2902/785/491/29927/778/776/6520/493/25769/2905/8416/8912/9033/775/6543	GO_MF	ATP2A3/RASA3/TRPM2/ORAI3/SLC8B1/CACNA1I/P2RX4/TRPV2/CACNG4/TRPV4/CACNA1A/RYR1/MCOLN1/CACNA1G/ITPR3/TPCN1/CACNB3/CACNA1S/GRIN1/CACNB4/ATP2B2/SEC61A1/CACNA1F/CACNA1D/SLC3A2/ATP2B4/SLC24A2/GRIN2C/ANXA9/CACNA1H/PKD2L1/CACNA1C/SLC8A2
GO:0015918	sterol transport	78	0.327221	1.34315	0.037037	0.262454	0.229053	3005	tags=38%, list=24%, signal=29%	1066/1191/706/4792/27183/2874/4035/10347/7376/4790/10948/6721/348/26119/20/23762/949/337/55937/10162/80765/5360/6469/1645/64137/335/57476/5444/336/4040	GO_BP	CES1/CLU/TSPO/NFKBIA/VPS4A/GPS2/LRP1/ABCA7/NR1H2/NFKB1/STARD3/SREBF2/APOE/LDLRAP1/ABCA2/OSBP2/SCARB1/APOA4/APOM/LPCAT3/STARD5/PLTP/SHH/AKR1C1/ABCG4/APOA1/GRAMD1B/PON1/APOA2/LRP6
GO:0050920	regulation of chemotaxis	193	0.286895	1.3429	0.0193548	0.199826	0.174395	3635	tags=42%, list=29%, signal=31%	7040/63940/57175/6352/2950/1436/7057/728/972/25865/2185/23053/51157/846/64218/80024/5880/5919/5025/7422/59341/3603/6375/57556/1902/2155/811/566/5595/1991/4485/8291/2621/11240/23604/4916/9647/177/9048/10501/5764/4282/5156/6346/8817/4233/25960/8829/6363/9037/3273/6366/3673/57715/4851/3315/5800/5159/1236/3965/2247/54910/4192/1435/1948/57509/1240/7423/3929/1826/4856/10850/6405/659/10371/6354/3579/627…	GO_BP	TGFB1/GPSM3/CORO1B/CCL5/GSTP1/CSF1R/THBS1/C5AR1/CD74/PRKD2/PTK2B/ZSWIM8/ZNF580/CASR/SEMA4A/SLC8B1/RAC2/RARRES2/P2RX4/VEGFA/TRPV4/IL16/XCL1/SEMA6A/LPAR1/F7/CALR/AZU1/MAPK3/ELANE/MST1/DYSF/GAS6/PADI2/DAPK2/NTRK3/PPM1F/AGER/ARTN/SEMA6B/PTN/MIF/PDGFRA/CCL1/FGF18/MET/ADGRA2/NRP1/CCL19/SEMA5A/HRG/CCL21/ITGA2/SEMA4G/NOTCH1/HSPB1/PTPRO/PDGFRB/CCR7/LGALS9/FGF2/SEMA4C/MDK/CSF1/EFNB2/MTUS1/CMKLR1/VEGFB/LBP/…
GO:1904063	negative regulation of cation transmembrane transport	66	0.33586	1.3419	0.0332103	0.252011	0.219939	2928	tags=44%, list=24%, signal=34%	7531/2946/10105/2859/88/4987/274/2056/784/3792/8291/7881/23072/6536/6236/8501/4544/859/28954/57817/255057/5999/9368/102723475/10681/2048/5581/1813/23327	GO_BP	YWHAE/GSTM2/PPIF/GPR35/ACTN2/OPRL1/BIN1/EPO/CACNB3/KEL/DYSF/KCNAB1/HECW1/SLC6A9/RRAD/SLC43A1/MTNR1B/CAV3/REM1/HAMP/CBARP/RGS4/SLC9A3R1/KCNE1/GNB5/EPHB2/PRKCE/DRD2/NEDD4L
GO:0086001	cardiac muscle cell action potential	63	0.33626	1.3396	0.0362319	0.260679	0.227503	4127	tags=43%, list=33%, signal=29%	2316/7531/3728/3762/274/8913/3760/776/859/775/6336/102723475/23327/5318/6508/30819/9992/6324/610/23630/54795/9722/6640/477/3764/2257/3752	GO_BP	FLNA/YWHAE/JUP/KCNJ5/BIN1/CACNA1G/KCNJ3/CACNA1D/CAV3/CACNA1C/SCN10A/KCNE1/NEDD4L/PKP2/SLC4A3/KCNIP2/KCNE2/SCN1B/HCN2/KCNE5/TRPM4/NOS1AP/SNTA1/ATP1A2/KCNJ8/FGF12/KCND3
GO:0045216	cell-cell junction organization	167	0.288183	1.33904	0.0160428	0.183927	0.160519	3360	tags=34%, list=27%, signal=25%	7040/7094/3728/81/1445/1436/9948/23396/51564/50855/60/4771/55679/6904/421/24146/7422/5819/59341/6714/7124/7122/118/55765/5566/11187/402/654/25861/57863/1009/10686/1000/7481/5578/5818/5317/2043/23705/51208/83660/5800/6615/1002/10207/5318/7043/1948/1013/27134/4641/1364/79778/9080/4301/261734	GO_BP	TGFB1/TLN1/JUP/ACTN4/CSK/CSF1R/WDR1/PIP5K1C/HDAC7/PARD6A/ACTB/NF2/LIMS2/TBCD/ARVCF/CLDN15/VEGFA/NECTIN2/TRPV4/SRC/TNF/CLDN5/ADD1/INAVA/PRKACA/PKP3/ARL2/BMP6/WHRN/CADM3/CDH11/CLDN16/CDH2/WNT11/PRKCA/NECTIN1/PKP1/EPHA4/CADM1/CLDN18/TLN2/PTPRO/SNAI1/CDH4/PATJ/PKP2/TGFB3/EFNB2/CDH15/TJP3/MYO1C/CLDN4/MICALL2/CLDN9/AFDN/NPHP4
GO:0060840	artery development	82	0.322779	1.33898	0.041841	0.272942	0.238206	4104	tags=48%, list=33%, signal=32%	1785/2022/4035/23129/57178/7422/348/639/4091/9784/8928/4824/94/4854/2737/7481/2348/10454/2303/6469/8829/4851/6909/5159/8131/4638/4192/1948/221395/659/27329/9464/7021/6899/2253/7798/56999/6495/5138	GO_BP	DNM2/ENG/LRP1/PLXND1/ZMIZ1/VEGFA/APOE/PRDM1/SMAD6/SNX17/FOXH1/NKX3-1/ACVRL1/NOTCH3/GLI3/WNT11/FOLR1/TAB1/FOXC2/SHH/NRP1/NOTCH1/TBX2/PDGFRB/NPRL3/MYLK/MDK/EFNB2/ADGRF5/BMPR2/ANGPTL3/HAND2/TFAP2B/TBX1/FGF8/LUZP1/ADAMTS9/SIX1/PDE2A
GO:0007586	digestion	106	0.312366	1.33842	0.0396476	0.268637	0.234449	3699	tags=39%, list=30%, signal=27%	1890/7376/1133/1118/4987/440387/887/55765/7421/6343/949/337/1392/4762/4588/57817/10162/79924/7349/3274/1646/7429/2693/1645/2169/362/4883/2981/27159/335/336/7031/5731/5645/5646/1208/10062/885/5020/9026/10753	GO_BP	TYMP/NR1H2/CHRM5/CHIT1/OPRL1/CTRB2/CCKBR/INAVA/VDR/SCT/SCARB1/APOA4/CRH/NEUROG1/MUC6/HAMP/LPCAT3/ADM2/UCN/HRH2/AKR1C2/VIL1/GHSR/AKR1C1/FABP2/AQP5/NPR3/GUCA2B/CHIA/APOA1/APOA2/TFF1/PTGER1/PRSS2/PRSS3/CLPS/NR1H3/CCK/OXT/HIP1R/CAPN9
GO:1901681	sulfur compound binding	213	0.276466	1.33717	0.0181818	0.169495	0.145561	2887	tags=31%, list=23%, signal=24%	2944/2946/2950/7057/115939/3068/4035/80142/7086/4967/51816/5196/55501/2937/6586/37/5792/7422/4353/8646/5091/348/80739/11332/566/2639/7148/375790/1991/6649/10468/1809/334/9536/7059/8828/5118/10994/26279/30817/5764/5197/8839/9731/32/2160/8829/50509/9037/3273/55753/3673/27232/1104/5802/3491/64100/1305/309/5549/24142/655/2247/7058/4192/4053	GO_MF	GSTM1/GSTM2/GSTP1/THBS1/TSR3/HDGF/LRP1/PTGES2/TKT/OGDH/ADA2/PF4/CHST12/GSS/SLIT3/ACADVL/PTPRF/VEGFA/MPO/CHRD/PC/APOE/MPIG6B/ACOT7/AZU1/GCDH/TNXB/AGRN/ELANE/SOD3/FST/DPYSL3/APLP2/PTGES/THBS3/NRP2/PCOLCE/ILVBL/PLA2G2D/ADGRE2/PTN/PF4V1/WISP2/CEP104/ACACB/F11/NRP1/COL5A3/SEMA5A/HRG/OGDHL/ITGA2/GNMT/RCC1/PTPRS/CYR61/ELSPBP1/COL13A1/ANXA6/PRELP/NAT6/BMP7/FGF2/THBS2/MDK/LTBP2
[truncated: 1,160 more rows]

## Sheet: m6A_AllenrichKEGG.sig
ID	Description	setSize	enrichmentScore	NES	pvalue	p.adjust	qvalues	rank	leading_edge	core_enrichment	geneSymbol
[truncated: 100 more rows]
