# Supplementary material for: Comprehensive analysis of the m6A-related molecular patterns and diagnostic biomarkers in osteoporosis
Source: Front Endocrinol (Lausanne). 2022 Aug 10;13:957742. doi: 10.3389/fendo.2022.957742 (PMC9399504; doi:10.3389/fendo.2022.957742)
Supplement: Supplementary file 3 [file DataSheet_1.zip › Supplementary Tables/Table S6_easy_input2_for39bar.csv]

ID	score
negative regulation of mitotic cell cycle phase transition	-7.16546903335203
negative regulation of cell cycle G2/M phase transition	-7.08392094682974
negative regulation of cell cycle phase transition	-6.83911608439743
glucocorticoid metabolic process	6.38878453356361
RNA methylation	-6.3682085491892
negative regulation of cell cycle process	-6.36321889660461
regulation of mitotic metaphase/anaphase transition	-6.12352415577693
Fructose and mannose metabolism	5.89388803911304
cell cycle checkpoint	-5.88393204407737
tRNA methylation	-5.75955752578248
Autophagy - other	-5.65081925306011
positive regulation of monocyte differentiation	5.38848382249934
PI3K-Akt signaling pathway	5.32818811663922
canonical glycolysis	5.21378286072698
Fatty acid metabolism	-4.99178578902341
mitotic cell cycle process	-4.87315406850556
regulation of monocyte differentiation	4.84467598283574
mitotic cell cycle	-4.80386311308382
G2/M transition of mitotic cell cycle	-4.76013079171194
regulation of extrinsic apoptotic signaling pathway in absence of ligand	4.74324314270214
regulation of cell cycle	-4.59724367676226
lipid homeostasis	4.29840436177416
engulfment of apoptotic cell	4.26605362966183
regulation of telomere maintenance via telomerase	-4.10752462507883
Apoptosis - multiple species	-4.1041057406359
MAPK signaling pathway	3.92613403776786
Peroxisome	-3.8870529635708
positive regulation of gluconeogenesis	-3.61023952360206
Glycolysis / Gluconeogenesis	3.60328916220195
monocyte differentiation	3.35905391558272
T cell receptor signaling pathway	-3.24915792883439
Autophagy - animal	-3.24462443886165
osteoclast proliferation	3.21229151336687
Chemokine signaling pathway	3.08106773890527
Pentose phosphate pathway	2.75647724537411
bone resorption	2.65467087994793
tumor necrosis factor-mediated signaling pathway	-2.56456097367678
positive regulation of T cell apoptotic process	2.49606629455589
cellular response to granulocyte macrophage colony-stimulating factor stimulus	1.57861372052603
response to granulocyte macrophage colony-stimulating factor	1.57861372052603
Osteoclast differentiation	1.21009173246016
B cell receptor signaling pathway	0.832581686431759
Carbon metabolism	0.368564157736894
bone cell development	-0.0684180492671914
