# Supplementary material for: Comprehensive analysis of the m6A-related molecular patterns and diagnostic biomarkers in osteoporosis
Source: Front Endocrinol (Lausanne). 2022 Aug 10;13:957742. doi: 10.3389/fendo.2022.957742 (PMC9399504; doi:10.3389/fendo.2022.957742)
Supplement: Supplementary file 3 [file DataSheet_1.zip › Supplementary Tables/Table S7_gsva.xlsx]

## Sheet: gsva_output
	GSM1369796	GSM1369797	GSM1369798	GSM1369799	GSM1369800	GSM1369801	GSM1369802	GSM1369803	GSM1369804	GSM1369805	GSM1369806	GSM1369807	GSM1369808	GSM1369809	GSM1369810	GSM1369811	GSM1369812	GSM1369813	GSM1369814	GSM1369815	GSM1369816	GSM1369817	GSM1369818	GSM1369819	GSM1369820	GSM1369821	GSM1369822	GSM1369823	GSM1369824	GSM1369825	GSM1369826	GSM1369827	GSM1369828	GSM1369829	GSM1369830	GSM1369831	GSM1369832	GSM1369833	GSM1369834	GSM1369835
GO:0000075	0.431377	0.132592	0.075176	-0.0713795	0.0373848	-0.061438	-0.0371237	-0.191926	0.0831631	-0.157036	-0.101632	0.163409	-0.168852	-0.0139291	0.0285408	0.0480352	0.125231	0.227674	0.0807254	-0.00518027	-0.0618462	0.0826075	0.179003	0.124611	-0.0370342	-0.150441	-0.0650643	-0.117653	-0.131703	0.073239	-0.157464	-0.179585	-0.00213091	0.0265075	-0.20872	-0.230127	-0.0855161	0.181321	0.12038	-0.0278421
GO:0000086	0.378752	-0.109075	0.0858217	0.0351496	0.172325	-0.175862	0.104548	0.0383618	0.0935799	-0.167837	-0.0766394	0.0740723	-0.0537124	0.0544103	0.106826	0.0599793	0.109304	0.0724851	0.140287	0.0719074	-0.183736	0.13784	0.178541	0.0417782	-0.0877168	-0.182607	-0.0995178	-0.0661391	-0.128031	0.194097	-0.279728	-0.247329	-0.0505773	-0.0396604	-0.273832	-0.0361211	-0.217762	0.0982065	0.0541563	0.014215
GO:0000278	0.335945	-0.0122469	0.0492996	0.00375628	0.0922654	-0.127938	0.052062	0.0934911	0.0125491	-0.161378	0.00453749	0.0777393	-0.0708917	0.0602332	0.0771839	0.0449498	0.115324	0.105563	0.132056	0.0802743	-0.0817776	0.0500582	0.132564	0.00993385	-0.155502	-0.174153	-0.0536068	-0.146932	-0.110548	0.148169	-0.19541	-0.175585	-0.0868658	0.112293	-0.171772	-0.129531	-0.067903	0.112574	0.0544684	-0.0577323
GO:0001510	0.448364	-0.122291	-0.105842	-0.212621	0.27651	-0.150682	0.0733819	0.0918265	0.203152	0.0575014	-0.196335	0.335073	0.0579562	-0.31523	0.16357	0.134735	0.299596	0.208919	0.259743	-0.307669	0.0589127	-0.0944567	0.36435	0.164633	0.0590133	-0.281245	-0.384739	-0.210372	-0.485854	0.145337	-0.350674	-0.180703	-0.0753855	-0.172229	-0.0181641	-0.0887631	-0.15558	0.247368	0.19258	0.0835833
GO:0002158	-0.451092	-0.275605	0.0781114	0.296047	-0.0153288	0.2065	-0.324684	0.355919	-0.360009	0.0211716	0.508162	-0.633305	-0.0734195	0.0067611	-0.653316	-0.112674	-0.341461	0.407519	-0.033203	0.537917	0.176542	0.0455588	-0.523774	0.141375	0.00879387	0.199584	0.239366	-0.345156	0.618156	0.172146	0.406796	0.101625	0.032339	0.0054573	0.119171	0.393536	-0.23315	-0.414974	0.198354	-0.047329
GO:0008211	-0.414653	-0.145755	-0.192697	0.11554	-0.0565731	0.277507	0.0532852	-0.269012	0.0633593	0.0608417	0.245236	-0.264922	-0.0356764	-0.0147228	-0.219435	-0.298141	-0.0843324	-0.31	-0.20053	0.0463843	0.117952	-0.0331395	-0.362727	0.172564	0.0573842	0.460565	0.014553	0.334807	0.334266	-0.38068	0.481385	0.404117	-0.0292925	-0.257493	0.0575751	0.354294	0.434359	-0.355268	0.0118412	0.081086
GO:0010948	0.361437	-0.0977623	0.14932	-0.0938852	0.084974	-0.120464	0.0397546	0.0826348	0.167321	-0.177548	-0.00120027	0.044802	0.0101766	-0.0724487	0.101834	0.134313	0.164981	0.167258	0.0771853	-0.0161783	-0.0937497	0.234173	0.273927	0.20228	-0.142261	-0.164483	-0.0856795	-0.180116	-0.235174	0.190431	-0.236514	-0.204742	-0.0364345	-0.015598	-0.126585	-0.102848	-0.133136	0.0502735	0.00789067	-0.0820589
GO:0030071	0.618788	0.200665	0.118811	-0.0794151	-0.0839928	-0.14179	0.0881991	-0.139308	0.198015	-0.0377579	-0.22392	0.166513	-0.144829	-0.0216075	0.0537733	0.0748008	0.270725	0.300108	-0.06919	-0.214311	0.0469479	0.280225	0.149374	0.34111	-0.17191	-0.163936	-0.304854	-0.233855	-0.200141	-0.0727059	-0.149285	-0.357243	0.355444	-0.187521	-0.202836	-0.335535	-0.307049	0.210024	0.103747	-0.158796
GO:0030224	-0.309666	-0.206629	-0.283848	0.132026	-0.0729171	0.334083	-0.189923	-0.135709	0.055322	-0.0333761	0.239987	-0.375227	-0.159162	0.35594	-0.0768698	0.0443036	-0.293057	-0.0898624	-0.238407	0.376056	-0.141822	0.244661	-0.254976	0.099424	-0.104663	0.12997	0.317968	-0.339572	0.169118	0.115211	-0.0332596	0.196228	-0.209335	0.428248	0.134621	0.18612	-0.218682	-0.289488	-0.153191	0.219541
GO:0030488	0.467413	0.0705384	-0.0328865	-0.194625	0.327857	-0.0135693	0.106511	0.0945646	-0.00513968	0.143797	-0.234417	0.270806	0.14768	-0.286885	0.173813	-0.0725619	0.287821	0.24163	0.282851	-0.453334	0.185103	-0.198221	0.223905	0.118654	0.187122	-0.169993	-0.577057	-0.235279	-0.464487	-0.0848116	-0.414641	-0.246826	-0.0990615	-0.0712944	-0.288243	-0.119143	-0.0902606	0.323507	0.370923	0.0343999
GO:0032210	0.537289	-0.251	0.112832	0.185464	0.00916861	-0.316613	0.11548	-0.0287571	-0.0109367	0.0297276	-0.377508	0.139686	0.161105	-0.11412	0.212907	0.273221	0.295292	0.0226698	0.300508	0.101564	-0.131471	0.301408	0.312199	0.246743	-0.221483	-0.239789	-0.026838	0.21179	-0.360549	0.244266	-0.259727	-0.344171	0.308816	0.0744578	-0.290346	-0.257965	-0.350666	0.120939	-0.149036	-0.271752
GO:0033209	0.134768	-0.305343	0.0337371	0.0488494	0.203361	-0.247692	0.1409	-0.162511	0.104226	-0.269999	-0.0169166	0.141881	0.113127	-0.198397	0.205867	0.368003	0.136996	0.206444	-0.00614371	0.128247	-0.112531	0.200763	0.220416	0.193105	-0.0341997	-0.0101091	-0.0537622	0.0342759	-0.0115861	0.275531	-0.216043	-0.235246	-0.100216	0.0470662	-0.200621	0.209351	-0.292397	-0.181195	-0.2391	-0.0402702
GO:0043652	-0.414562	-0.545349	-0.036225	0.360841	0.121454	-0.191847	-0.0292645	0.0528874	-0.463152	0.103301	0.441303	-0.00485692	-0.0139979	0.626404	-0.466023	-0.0340661	-0.173671	0.0566013	0.430526	0.479075	-0.318997	-0.125494	-0.565145	-0.182506	-0.163965	0.250149	0.255169	-0.0301929	0.496921	0.0108395	0.0126854	0.319947	-0.423542	0.228252	-0.0279571	-0.10014	-0.245288	-0.30744	-0.0620579	0.583055
GO:0045453	-0.187005	-0.205105	-0.0428945	0.3123	-0.0235378	-0.0566458	-0.203499	-0.356464	-0.262667	-0.148128	0.167453	-0.00042622	-0.242873	0.462497	-0.20596	-0.0726431	0.258772	0.237075	0.119928	0.199684	-0.188707	0.0848552	-0.178142	-0.212447	-0.00130178	-0.0578747	-0.00787337	0.123515	0.347938	0.103703	0.0129432	0.143609	-0.011057	0.107804	0.00392155	-0.0221592	0.0105901	-0.111816	-0.161414	0.0086947
GO:0045655	-0.417406	-0.257981	-0.502196	-0.0172479	-0.0523936	0.561865	-0.210241	-0.436961	0.0314648	-0.181454	0.461881	-0.544052	-0.14703	0.436191	-0.151034	-0.310029	-0.480104	-0.0576223	-0.137821	0.456352	-0.255966	-0.0343955	-0.470411	-0.295979	-0.1309	0.168768	0.413051	-0.337791	0.270355	0.130623	0.241779	0.477781	-0.0554129	0.536051	0.217529	0.296154	0.00465563	-0.213928	0.0392577	0.211961
GO:0045657	-0.371502	-0.375734	-0.636419	0.19924	-0.0653339	0.512152	-0.535829	-0.493027	-0.104324	-0.124323	0.589365	-0.529593	-0.0952068	0.609452	-0.010025	-0.211103	-0.594905	-0.212261	-0.377968	0.607898	-0.38704	-0.306111	-0.460077	-0.234746	-0.327332	0.177267	0.374457	-0.143859	0.278193	0.21103	0.389891	0.536896	0.290233	0.55853	0.578099	0.00339587	-0.145712	-0.196231	0.0653307	0.27743
GO:0045722	0.244143	0.0330404	0.293744	-0.115712	0.205445	-0.245898	0.243505	0.0699512	0.41114	-0.0307283	-0.133459	0.142792	-0.222265	0.282666	-0.286991	0.439621	-0.155883	0.372407	0.147216	-0.129737	0.096093	0.626776	0.617655	-0.316354	-0.411407	-0.149663	-0.118599	-0.153135	-0.452081	-0.304783	-0.124268	-0.175211	0.0264978	0.262187	-0.347606	-0.517881	-0.244494	-0.183269	-0.183238	-0.127359
GO:0050852	0.116788	-0.259577	0.0700499	0.121564	0.308378	-0.274906	0.0447474	0.0413645	0.239449	-0.094354	-0.102433	0.190003	0.135776	0.0844622	0.171485	0.275511	0.247786	0.221564	0.107361	0.287846	-0.143246	0.183629	0.236998	0.0709493	0.0492492	-0.265625	-0.0994201	-0.141581	-0.25009	0.178718	-0.306334	-0.213916	-0.0932123	-0.0417019	-0.18802	0.0500879	-0.225956	-0.17214	-0.271048	-0.182328
GO:0051726	0.231877	-0.0210011	0.0796488	-0.0429168	0.0638095	-0.10343	0.000495473	0.0630724	0.0537096	-0.126653	-0.0120731	0.0497019	-0.0801238	0.0384582	0.0579894	0.116314	0.111479	0.068771	0.0473299	0.0632455	-0.0849395	0.0512075	0.161154	0.0574899	-0.135398	-0.0914332	-0.0406921	-0.0681998	-0.0754206	0.112679	-0.122664	-0.146645	-0.055528	0.106043	-0.152192	-0.111735	-0.0946464	0.0583181	0.0195107	0.00135406
GO:0055088	-0.144979	-0.0570459	0.0369099	-0.121582	-0.104127	0.168447	-0.219155	0.0697114	0.0370749	0.0433044	0.0597985	-0.129929	0.0982291	0.150873	0.0152686	-0.212278	-0.181794	-0.278342	-0.112481	0.0739371	-0.0758418	-0.17948	-0.209234	-0.0320138	0.13862	0.287776	0.302493	0.0670886	0.146939	-0.0341077	0.233522	0.230988	0.0535239	-0.0206534	0.0806867	-0.00352819	-0.06368	-0.0504274	0.0335421	-0.120333
GO:0061621	-0.426941	-0.395918	-0.436507	0.287869	-0.278262	0.144476	0.0402046	0.149865	-0.131327	-0.0963392	0.2988	-0.423492	0.176675	0.25096	-0.189187	-0.273676	-0.511312	-0.256588	0.0779001	0.338318	0.0845852	0.0255221	-0.388125	0.299838	-0.460491	-0.0138844	0.361659	0.124154	0.449668	0.2151	0.190211	0.328205	-0.213706	0.146015	0.111481	0.530559	-0.164046	-0.31883	-0.0205486	0.304025
GO:0070234	-0.436526	0.0710038	0.113374	-0.38837	0.0652501	-0.0542237	-0.529214	-0.114809	-0.0865082	0.169064	0.164139	-0.322879	0.0482608	0.526904	0.48546	-0.186322	-0.723251	0.00728657	0.43521	0.578476	-0.47402	0.096986	-0.467531	0.258823	-0.0314076	0.0119492	0.196127	0.144407	0.503007	0.307239	-0.16208	0.125715	-0.138	0.117322	0.24181	0.0918008	-0.0269261	-0.539963	0.131048	0.462141
GO:0097011	-0.40674	-0.273623	-0.161365	0.582302	-0.375281	0.294717	-0.324248	-0.493729	0.0478841	-0.164919	-0.21547	-0.140386	-0.0307092	0.307348	0.0420874	0.312912	0.573578	-0.107317	-0.485736	0.436914	0.457005	0.00575569	-0.175517	-0.0537256	0.192097	0.244381	0.0305818	-0.116661	0.3244	-0.0275195	0.358182	0.228399	0.234782	0.55679	-0.162104	0.0923968	-0.572567	-0.0954467	-0.337123	0.149783
GO:0097012	-0.40674	-0.273623	-0.161365	0.582302	-0.375281	0.294717	-0.324248	-0.493729	0.0478841	-0.164919	-0.21547	-0.140386	-0.0307092	0.307348	0.0420874	0.312912	0.573578	-0.107317	-0.485736	0.436914	0.457005	0.00575569	-0.175517	-0.0537256	0.192097	0.244381	0.0305818	-0.116661	0.3244	-0.0275195	0.358182	0.228399	0.234782	0.55679	-0.162104	0.0923968	-0.572567	-0.0954467	-0.337123	0.149783
GO:0098751	-0.311751	-0.166746	0.209719	-0.00281479	-0.153265	0.045051	-0.182846	0.245258	-0.0517354	0.108007	0.0311154	-0.00498563	-0.0471915	0.244222	0.0199966	-0.122326	0.046519	0.232193	-0.237146	0.0157317	-0.319478	0.200097	-0.0995143	-0.233918	-0.332069	-0.276896	0.323002	-0.255617	0.0857159	0.3838	-0.298898	0.130645	-0.137422	0.39124	-0.253052	-0.106234	-0.187685	-0.205422	0.386264	0.0261712
GO:1901988	0.381246	-0.0634562	0.116663	-0.121209	0.0908488	-0.112275	0.0829522	0.00948641	0.171191	-0.226718	-0.029295	0.0719503	0.0152263	-0.065574	0.0560069	0.163524	0.142585	0.225043	0.0843898	-0.00454802	-0.150368	0.232663	0.260777	0.227172	-0.127474	-0.209544	-0.0645219	-0.216849	-0.226335	0.199014	-0.288498	-0.218436	-0.0346069	0.0286437	-0.178409	-0.0990425	-0.165847	0.0984593	0.027139	-0.0448566
GO:1901991	0.384795	-0.0532267	0.108477	-0.0932709	0.112718	-0.0898127	0.111764	0.0176022	0.164865	-0.246572	-0.0797785	0.0889379	-0.000518885	-0.0668121	0.0709828	0.194005	0.140768	0.2198	0.0715934	0.0169976	-0.133386	0.248956	0.255655	0.223671	-0.102239	-0.214255	-0.0833468	-0.20481	-0.230597	0.173996	-0.295357	-0.238781	-0.0307892	0.0111167	-0.165659	-0.0910962	-0.159854	0.0945791	0.0220703	-0.0663725
GO:1902750	0.422106	-0.127578	0.238112	-0.178655	0.161572	-0.25217	0.267031	0.092139	0.285487	-0.359399	-0.190709	0.263448	0.188487	-0.236033	0.214094	0.378558	0.247576	0.275197	0.179113	-0.064411	-0.181753	0.29122	0.432928	0.296459	-0.163247	-0.390472	-0.250086	-0.0688257	-0.328592	0.372847	-0.417265	-0.393132	-0.0511563	-0.0982968	-0.348975	-0.0382647	-0.344053	0.108646	-0.0752139	-0.210389
GO:1903047	0.370161	-0.0196284	0.0376646	0.000465154	0.0873645	-0.140742	0.0638607	0.0853415	0.0393467	-0.171807	0.00818627	0.077935	-0.0843311	0.0551402	0.0832119	0.0370767	0.108675	0.0903709	0.149266	0.0691105	-0.0950392	0.0762351	0.142534	0.0272526	-0.167672	-0.159423	-0.0602732	-0.130744	-0.142082	0.142744	-0.187686	-0.175425	-0.0755446	0.0783396	-0.169216	-0.104007	-0.0662531	0.131923	0.0420174	-0.0753543
GO:2001239	-0.400169	-0.0133592	-0.193233	0.0391956	-0.219033	-0.0347113	-0.139406	-0.164884	-0.374744	-0.145047	0.200304	0.144167	0.134679	0.234202	0.106373	-0.128235	-0.191417	-0.0159375	-0.202997	0.0431458	-0.0587286	-0.340067	-0.192725	-0.266692	0.0999807	0.20601	0.134424	0.111899	0.188027	-0.132131	0.179032	0.351901	0.082897	0.205274	0.172854	0.294157	0.0574471	0.0925528	0.0358381	0.161063
hsa00010	-0.109469	-0.250558	-0.292553	-0.0179129	-0.0881555	0.194761	0.262675	-0.0750632	-0.209834	-0.071784	0.0323585	-0.278527	0.201634	0.212564	-0.0608437	-0.200012	-0.275222	-0.0932455	0.22216	0.21038	0.167628	0.14225	-0.0991959	-0.114192	-0.239994	-0.117602	0.105135	0.0240321	0.0911826	0.120164	0.0824706	0.189082	-0.0762424	-0.0651168	0.191269	0.419856	-0.097699	-0.074251	-0.139488	0.116696
hsa00030	-0.302749	-0.451131	-0.0879282	0.199125	-0.134489	0.184395	0.258353	-0.0630973	-0.10517	-0.0864024	0.23919	-0.20495	0.2507	0.299272	-0.036588	-0.199081	0.0631461	-0.0263318	0.227045	0.282151	-0.337687	0.197557	0.0836345	0.148444	-0.371062	-0.349372	0.329125	-0.0414474	0.0126127	0.0131251	-0.301297	-0.00999937	-0.246372	-0.0425772	-0.0997591	0.35975	0.350089	0.018102	-0.305548	0.290559
hsa00051	-0.251716	-0.193534	-0.36519	0.20308	-0.0347685	0.223158	0.25694	-0.38591	-0.205596	-0.13622	0.327175	-0.288413	0.282767	0.349923	-0.232163	-0.276615	-0.321701	-0.179525	0.122568	0.241104	-0.300065	-0.0879264	-0.293751	0.118675	-0.402162	-0.0374383	0.210691	-0.0974671	0.247169	0.332528	0.247097	0.230347	-0.193111	0.100435	0.321823	0.439761	0.242672	-0.0863408	-0.239129	0.272987
hsa01200	0.077689	-0.311653	-0.10132	0.116421	-0.0863705	-0.0635415	0.247264	-0.0880577	0.123683	-0.235448	0.101734	-0.103978	0.278421	-0.16409	-0.0893324	0.0117526	-0.137172	-0.0849144	0.260365	0.14753	-0.13389	0.0945625	0.040845	0.234219	-0.310587	-0.13082	-0.0222591	-0.104382	0.0529338	0.199267	-0.106205	-0.0384381	-0.124666	-0.0321938	0.0336862	0.3104	-0.0958123	-0.0607025	-0.16915	0.021508
hsa01212	0.224141	-0.0168932	0.108342	-0.160686	0.350593	-0.343496	-0.086868	0.0898366	0.0782434	-0.0267074	-0.300553	0.0129585	0.222991	0.00547018	-0.0866043	0.000387086	0.00407795	0.348189	0.401785	-0.250412	0.0974479	0.181647	0.361716	0.18218	0.0153263	-0.110656	-0.0782418	-0.373166	-0.184741	0.371604	-0.304477	-0.326719	-0.201878	-0.231856	-0.35855	-0.0384946	-0.130569	0.164565	0.101322	-0.112716
hsa04010	-0.229525	-0.0932846	0.0439918	0.159398	-0.136639	-0.00399899	-0.186396	-0.101285	-0.192847	0.00888324	0.0711634	-0.0703566	-0.0426493	0.198068	-0.00672127	-0.0354457	-0.0179317	0.0601087	-0.0188446	0.109346	-0.0994074	-0.0125662	-0.133827	0.0332069	-0.133445	0.163437	0.134527	-0.0277697	0.161645	-0.0292083	-0.045748	0.163248	-0.00998819	0.256414	0.044847	0.0986489	-0.0311399	-0.184275	-0.113603	0.0293997
hsa04062	-0.28569	-0.180095	-0.048517	0.255513	0.12236	-0.0383761	-0.0647214	-0.255372	-0.127454	-0.0064952	0.226934	0.00639181	-0.219755	0.377066	-0.0896053	-0.0973873	0.11511	0.0957056	-0.100806	0.297148	-0.026574	-0.131429	-0.128035	-0.00487656	-0.0840579	0.158584	0.250053	-0.0885197	0.236313	-0.0608884	-0.100037	0.100045	-0.147538	0.310951	-0.0707293	-0.040144	-0.0946509	-0.198705	-0.157563	0.105693
hsa04136	0.108003	-0.157736	-0.109425	0.0535132	0.19475	-0.056889	0.152358	-0.182207	0.472042	-0.240521	-0.110303	-0.0568204	-0.111438	-0.256899	0.194953	0.362767	0.0979604	0.107533	0.17153	0.0287402	0.0356015	0.364193	0.391709	0.0306738	-0.266082	-0.451492	-0.0650238	-0.348103	-0.269829	0.154743	-0.231224	-0.119488	0.250614	0.31503	-0.0162174	0.0227631	-0.191886	0.204659	0.104967	-0.0293752
hsa04140	-0.0212618	-0.214983	0.0800298	0.279567	0.232463	-0.223423	0.0626509	-0.102546	0.274969	-0.209077	-0.0781353	0.00256665	-0.160345	-0.000575157	0.176488	0.132178	0.262646	0.0976175	0.19678	0.0726879	-0.0675561	0.084174	0.326981	0.0960304	-0.313931	-0.212116	0.113862	-0.218894	-0.0790375	0.144204	-0.197524	-0.268949	0.00611667	0.323817	-0.100503	-0.0900903	-0.247299	-0.0223507	-0.000158072	0.0680845
hsa04146	0.069336	-0.0573414	0.20553	-0.182508	0.14694	-0.115029	-0.148586	0.31593	0.0414817	-0.208744	-0.143063	0.174582	0.139364	-0.186163	0.160674	0.00932608	0.254216	0.0264987	0.0790831	-0.167088	0.11323	0.121217	0.166746	0.0653177	0.230212	-0.0689071	-0.121142	-0.119342	-0.190329	0.249614	-0.12406	-0.226524	-0.0113122	-0.306132	-0.0346433	0.128258	-0.197496	0.0150105	-0.155003	0.0965025
hsa04151	-0.189785	0.0313644	0.0133074	0.146645	-0.0747961	0.0894527	-0.224574	-0.164465	-0.162267	0.0648288	0.0791552	-0.0500982	-0.101992	0.17726	-0.0686808	-0.130197	0.00205366	-0.0206153	-0.0886965	0.0890081	-0.0435805	-0.0278642	-0.289517	0.00554598	0.0668448	0.0925547	0.139663	0.0418706	0.230891	-0.178008	0.123995	0.171468	0.00949522	0.0545672	0.139663	0.00260763	0.0569595	-0.104724	-0.105263	-0.0450894
hsa04215	0.159491	0.126253	-0.118706	0.00946174	0.403931	-0.0509621	0.241998	-0.204022	0.186286	-0.269787	-0.300814	0.273304	-0.0194233	-0.144012	0.33496	0.254682	0.0556184	0.30358	-0.0689756	0.0116757	-0.261101	-0.192004	0.210869	0.240282	-0.0958951	-0.36357	-0.256803	0.0453136	-0.350812	0.180164	-0.12004	-0.263714	-0.0132076	0.354764	-0.219511	0.254016	-0.211457	0.192703	-0.0937268	0.0685083
hsa04380	-0.340481	-0.325377	0.0635418	0.346937	0.0336668	-0.0517662	-0.112108	-0.161453	-0.0429804	-0.258224	0.218279	-0.116818	-0.23803	0.321829	-0.0228395	-0.0364372	0.0821433	0.0931544	0.00820795	0.308981	-0.11322	0.133315	0.112913	0.0804068	-0.213475	0.118783	0.081499	-0.0332972	0.295982	0.12225	-0.188299	-0.118359	0.000191668	0.41754	-0.0661043	0.0926586	-0.257034	-0.299363	-0.123907	0.101261
hsa04662	-0.00340159	-0.415829	-0.0941896	0.426388	0.132701	-0.216315	-0.130576	-0.241171	-0.129542	-0.125975	0.333638	0.0104266	-0.272957	0.414851	-0.0938115	0.000146152	0.188747	0.102083	0.221913	0.359227	-0.11193	0.131563	0.103142	-0.0513322	-0.344536	0.173162	0.16859	-0.0807449	0.231459	0.178633	-0.403455	-0.157597	-0.268566	0.508749	-0.196128	-0.127966	-0.226053	-0.27173	-0.201292	0.159797

## Sheet: gsva_limma
	logFC	AveExpr	t	P.Value	adj.P.Val	B
GO:1901991	-0.253785	0.00217038	-7.16547	8.66187e-09	2.48917e-07	9.96154
GO:1902750	-0.404452	-0.00134141	-7.08392	1.13144e-08	2.48917e-07	9.6982
GO:1901988	-0.246468	0.000927946	-6.83912	2.52864e-08	3.70867e-07	8.90572
GO:0008211	0.366302	0.00634626	6.38878	1.11717e-07	8.91493e-07	7.44304
GO:0001510	-0.33372	0.000431746	-6.36821	1.19579e-07	8.91493e-07	7.37614
GO:0010948	-0.223106	0.00315245	-6.36322	1.21567e-07	8.91493e-07	7.35992
GO:0030071	-0.319884	-0.0106129	-6.12352	2.68532e-07	1.68792e-06	6.58077
hsa00051	0.347197	0.00405395	5.89389	5.73623e-07	2.89814e-06	5.83541
GO:0000075	-0.203373	-0.00106625	-5.88393	5.928e-07	2.89814e-06	5.80313
GO:0030488	-0.348596	-0.00734608	-5.75956	8.93761e-07	3.93255e-06	5.40035
hsa04136	-0.290321	0.0137036	-5.65082	1.27914e-06	5.11655e-06	5.04892
GO:0045657	0.479543	-0.0169949	5.38848	3.0299e-06	1.11096e-05	4.20472
hsa04151	0.169311	-0.00602533	5.32819	3.69166e-06	1.24948e-05	4.01157
GO:0061621	0.369554	-0.00157724	5.21378	5.3659e-06	1.68643e-05	3.6462
hsa01212	-0.277268	-0.0100365	-4.99179	1.1046e-05	3.24017e-05	2.94197
GO:1903047	-0.161386	-0.000525123	-4.87315	1.62084e-05	4.4573e-05	2.56863
GO:0045655	0.370478	-0.018566	4.84468	1.77662e-05	4.59831e-05	2.47936
GO:0000278	-0.156517	-0.000562086	-4.80386	2.02594e-05	4.9523e-05	2.35167
GO:0000086	-0.185331	-0.00398098	-4.76013	2.33142e-05	5.39907e-05	2.21518
GO:2001239	0.236126	0.00154769	4.74324	2.46116e-05	5.41455e-05	2.16257
GO:0051726	-0.125751	0.00119916	-4.59724	3.92325e-05	8.22015e-05	1.71008
GO:0055088	0.171458	-0.00055695	4.2984	0.000100664	0.000201328	0.798718
GO:0043652	0.354563	-0.00240822	4.26605	0.000111351	0.00021302	0.701398
GO:0032210	-0.266411	0.00787012	-4.10752	0.000181932	0.000323587	0.228722
hsa04215	-0.244446	0.00723291	-4.10411	0.000183856	0.000323587	0.218609
hsa04010	0.13454	-0.00551429	3.92613	0.000316593	0.000535772	-0.302797
hsa04146	-0.174831	0.0011414	-3.88705	0.000356309	0.000580652	-0.415907
GO:0045722	-0.2866	-0.0153786	-3.61024	0.000812197	0.00125766	-1.20135
hsa00010	0.178368	-0.00151655	3.60329	0.000828913	0.00125766	-1.2207
GO:0030224	0.203632	-0.0107704	3.35905	0.00167781	0.0024608	-1.88764
GO:0050852	-0.179239	0.00269693	-3.24916	0.00228763	0.00318566	-2.17908
hsa04140	-0.167681	0.00512892	-3.24462	0.00231684	0.00318566	-2.19098
GO:0002158	0.292541	0.0109607	3.21229	0.00253564	0.00338086	-2.27557
hsa04062	0.152288	-0.00475383	3.08107	0.00364099	0.00471187	-2.61357
hsa00030	0.179826	8.35042e-05	2.75648	0.00862216	0.0108393	-3.41034
GO:0045453	0.14607	-0.00638393	2.65467	0.0111823	0.0136673	-3.6478
GO:0033209	-0.140164	0.00531592	-2.56456	0.0140138	0.0166651	-3.85267
GO:0070234	0.235113	0.0167693	2.49607	0.0165893	0.0192087	-4.00496
GO:0097011	0.150513	0.0188028	1.57861	0.121963	0.13416	-5.72173
GO:0097012	0.150513	0.0188028	1.57861	0.121963	0.13416	-5.72173
hsa04380	0.0738555	-0.00215087	1.21009	0.233043	0.250094	-6.21937
hsa04662	0.0628315	-0.00799708	0.832582	0.409813	0.429327	-6.60068
hsa01200	0.018362	-0.0110676	0.368564	0.714313	0.730925	-6.88066
GO:0098751	-0.00469933	-0.0215567	-0.068418	0.945779	0.945779	-6.94709
