# Supplementary material for: Comprehensive analysis of the m6A-related molecular patterns and diagnostic biomarkers in osteoporosis
Source: Front Endocrinol (Lausanne). 2022 Aug 10;13:957742. doi: 10.3389/fendo.2022.957742 (PMC9399504; doi:10.3389/fendo.2022.957742)
Supplement: Supplementary file 3 [file DataSheet_1.zip › Supplementary Tables/Table S8_WGCNA data.xlsx]

## Sheet: WGCNA data
	ZZZ3	ZZEF1	ZYX	ZXDC	ZXDB	ZWINT	ZWILCH	ZW10	ZSWIM8	ZSWIM1	ZSCAN9	ZSCAN5A	ZSCAN32	ZSCAN31	ZSCAN26	ZSCAN2	ZSCAN18	ZSCAN16	ZSCAN12	ZRSR2	ZPR1	ZPBP	ZP2	ZNRF4	ZNHIT6	ZNHIT3	ZNHIT2	ZNHIT1	ZNF93	ZNF91	ZNF862	ZNF85	ZNF84	ZNF839	ZNF835	ZNF83	ZNF821	ZNF814	ZNF813	ZNF81	ZNF804A	ZNF80	ZNF8	ZNF79	ZNF787	ZNF780B	ZNF771	ZNF770	ZNF767P
GSM1369796	7.25032	8.31043	9.46649	7.58747	5.1223	7.93079	6.16506	6.9633	7.72348	6.22297	6.64376	5.387	7.99504	5.25508	6.11082	6.18474	6.28281	5.64754	5.08813	8.73354	7.48312	5.51358	5.6444	6.14042	6.07628	8.58059	6.15168	8.90347	7.68456	9.1002	8.39643	6.89976	5.51819	7.38666	6.26964	5.94563	6.31519	5.1199	5.23979	4.72583	5.2788	4.7264	6.44338	6.46297	6.52191	4.99886	6.5271	5.90499	6.33539
GSM1369797	7.4044	7.96232	8.80646	7.09868	5.14408	6.87706	5.9171	7.31794	6.69739	6.10932	6.60588	5.55629	7.81075	5.24793	6.05101	6.0883	5.88415	5.68519	5.06234	8.66648	7.70896	6.11145	5.94737	6.4293	5.81583	8.33241	6.04757	8.77666	7.78179	8.46065	8.31772	6.85526	5.45497	7.26726	6.38891	5.73183	6.5178	5.15891	5.1718	4.79189	5.40668	4.76096	6.54474	6.40459	6.5594	4.79455	6.43027	6.01194	6.49028
GSM1369798	6.58222	7.96871	9.70211	7.53318	5.12951	5.7237	6.40855	7.12572	7.77846	6.1423	6.68999	5.38147	7.99874	5.4558	6.1961	5.84961	5.57204	5.65029	5.2581	8.90947	7.75468	5.79549	5.76791	6.4985	5.84103	8.86768	6.37047	9.28436	8.09826	9.31652	8.3482	7.09886	5.3015	7.31707	6.5768	6.49928	6.24306	5.21807	5.2127	4.83455	5.38051	4.7133	6.88021	6.31225	6.58564	4.85574	6.68965	5.69683	6.34541
GSM1369799	6.97397	8.22555	10.6699	7.90902	5.05851	6.0682	5.8446	7.20763	8.21125	6.05611	7.13305	5.57254	7.86952	5.31506	6.03831	5.80241	6.27489	5.62484	5.07929	8.6866	7.46581	5.75427	5.87326	6.45904	5.78142	8.08331	6.10803	8.88816	7.82397	8.85046	8.43513	6.80331	5.23203	7.34097	6.19832	5.83477	6.38773	5.09132	5.28342	4.73498	5.07241	4.6808	6.60519	6.6107	6.58565	4.81366	6.81923	5.81154	6.65176
GSM1369800	7.28674	8.25524	9.57588	7.48708	4.94571	5.96286	5.9693	7.73385	7.66106	5.98178	6.7863	5.65231	8.12891	5.25343	6.06039	5.93646	6.38385	5.76777	5.03882	8.64152	7.46957	5.63251	5.65202	6.32505	5.98907	8.5063	6.08152	8.90744	7.90088	8.74669	8.3938	6.8272	5.33824	7.34582	6.43815	5.76706	6.32259	5.20302	5.41581	4.78438	5.24092	4.66492	6.74352	6.44864	6.26948	4.83584	6.53342	5.84229	6.71315
GSM1369801	6.86939	8.1062	9.92879	7.23018	5.14331	5.98837	5.87301	6.96156	7.83729	6.16402	6.79407	5.49382	7.76627	5.17052	5.98208	6.45713	6.02448	5.67261	5.06079	8.31328	7.79079	5.8235	5.98399	6.3487	5.82267	8.09767	6.05605	8.39638	7.64932	8.34631	8.47478	6.69454	5.31794	7.44292	6.53784	5.81614	6.35832	5.1407	5.38421	4.81337	5.22357	4.67888	6.98997	6.7748	6.73055	4.73915	6.8682	5.90821	6.49441
GSM1369802	7.58931	7.88923	9.65156	7.40687	5.19848	5.87123	5.79687	7.21242	7.69273	6.16813	6.9957	5.70858	7.87782	5.30937	6.02181	5.9604	6.18892	5.91971	5.03042	8.64087	7.44287	5.77862	6.10295	6.55822	5.82405	8.02584	6.0338	8.343	7.83429	8.69792	8.24557	6.57891	5.27828	6.93142	6.72535	5.48607	6.36373	5.07285	5.2775	4.68818	5.29963	4.68177	6.64671	6.42808	6.18593	4.86879	6.70525	5.79848	6.55066
GSM1369803	7.18911	8.39404	10.0335	7.47899	5.14656	5.80709	5.9595	7.0932	7.89886	6.08909	6.8918	5.60229	8.09352	5.34426	5.95542	6.01665	6.10902	5.87157	5.17511	8.62776	7.64737	5.54652	5.86486	6.2729	6.0808	8.38855	6.25019	8.77955	7.96579	9.00436	8.4349	6.73604	5.39956	7.23637	6.24881	5.86061	6.46282	5.16503	5.21389	4.69664	5.49301	4.72425	6.60562	6.74837	6.40017	5.00463	6.77944	5.91835	6.47715
GSM1369804	7.10078	8.50885	9.9477	7.69973	5.02842	5.73606	5.77963	7.32641	7.91726	6.32372	6.76571	5.64322	7.96809	5.28611	6.11566	6.33173	6.03142	5.58638	5.04564	8.91935	7.51459	5.70076	5.7594	6.37575	5.75646	8.42836	6.1076	8.85937	7.85774	8.69143	8.47703	6.75441	5.27611	7.23636	6.3434	5.60579	6.26127	5.15234	5.18436	4.67843	5.3225	4.63441	6.59224	6.42447	6.82665	4.96172	6.74094	5.97078	6.30593
GSM1369805	6.81376	8.05566	10.0295	7.59048	5.15183	5.97969	5.93743	6.89122	7.9619	6.31644	6.93227	5.51278	8.19175	5.26784	6.23884	6.14725	6.46327	5.56886	5.02276	8.48238	7.55365	5.80226	5.73857	6.53609	5.99423	8.18231	6.40205	8.65327	7.88252	8.89476	8.58683	6.86276	5.44448	7.47643	6.29421	5.50136	6.38947	5.24656	5.51009	4.93321	5.40088	4.65425	6.57276	6.73238	6.37679	4.87889	6.71165	5.84888	6.86837
GSM1369806	6.84137	8.43365	11.0258	7.73926	5.11695	5.93469	5.84385	7.39604	8.18516	6.37112	6.71108	5.54527	8.02775	5.17388	5.95952	5.96138	6.24436	5.99126	5.10736	8.7682	7.52172	5.69812	5.69072	6.50326	5.84118	8.09134	6.35951	8.52707	7.91131	8.42109	8.55981	6.72358	5.19769	7.22334	6.18624	5.8238	6.50104	5.07822	5.20432	4.80867	5.39209	4.63859	6.5117	6.46816	6.50244	4.87689	6.68884	5.76305	6.63497
GSM1369807	7.00041	8.07673	9.68021	7.35928	5.15807	6.00113	6.04977	7.2898	7.71624	6.06072	6.98216	5.55347	8.12611	5.20467	6.07755	5.85763	6.14696	6.11714	4.91346	8.84416	7.53492	5.59436	5.94859	6.53772	5.79196	8.49795	6.17924	8.98894	7.72183	8.73137	8.2551	6.77801	5.41346	7.0653	6.33098	6.05658	6.48362	5.13024	5.51579	4.7379	5.16566	4.62841	6.67618	6.34279	6.20918	4.84038	6.69409	5.79811	6.58823
GSM1369808	7.07468	7.97052	9.4386	7.27847	5.17657	5.99459	5.73854	6.86618	7.63192	5.92348	6.92166	5.69738	7.77543	5.30686	5.9705	6.19265	5.66259	5.95767	5.12925	8.81911	8.06898	5.78701	5.58313	6.48741	5.82886	8.12026	6.19466	9.01048	8.04902	8.49008	8.08214	6.85145	5.45739	7.34396	6.21896	6.20937	6.2158	5.01955	5.43038	4.6408	5.21078	4.62901	6.78259	6.52383	6.5743	4.80592	6.90938	5.7772	6.75778
GSM1369809	7.29516	8.26945	10.762	7.88646	5.02873	5.92439	5.83418	7.30395	7.96117	6.23821	6.88	5.49884	8.01825	5.12451	6.24447	5.88854	6.1992	5.67901	5.03589	8.58054	7.40742	5.60917	5.79472	6.48336	6.03028	7.93725	6.13911	8.19226	7.65022	8.97894	8.60496	6.74065	5.30316	7.18423	6.59512	5.52076	6.38247	5.06271	5.19132	4.67296	5.27865	4.71381	6.54792	6.4986	6.4411	4.77445	6.79432	5.99348	6.56401
GSM1369810	7.21659	8.15882	10.0508	7.53971	4.95617	5.85747	6.0489	7.57621	7.84765	6.16819	6.8571	5.53402	8.3208	5.18834	6.35966	5.96083	5.96637	5.82817	5.09208	8.42582	7.71645	5.72242	5.77368	6.3885	5.6917	8.50651	6.13412	8.79932	7.80688	8.52907	8.36787	6.76505	5.31772	7.08887	6.35277	5.95189	6.41129	5.15545	5.25154	4.89792	5.23754	4.60281	6.52176	6.3305	6.42507	4.82706	6.70482	5.83842	6.51277
GSM1369811	7.44064	7.82112	9.76016	7.66773	5.15987	5.95869	5.94579	7.03657	7.89355	6.14093	6.76247	5.6367	8.10577	5.28662	5.98225	6.04437	5.88516	5.6493	4.97274	8.92933	7.27514	5.53641	5.7817	6.31764	6.16957	8.5993	6.44041	8.95307	7.76402	8.74488	8.72404	6.64604	5.11565	7.04757	6.4674	5.9454	6.66526	5.20871	5.30137	4.76698	5.15873	4.61953	6.50011	6.31951	6.20778	5.0644	6.67154	5.51961	6.80885
GSM1369812	7.11765	8.29395	9.86545	7.40154	5.05002	5.72643	6.18996	7.28271	7.87834	5.95212	6.73726	5.79394	8.14334	5.35188	6.1234	6.00607	6.21868	5.88489	4.98892	8.64178	7.53622	5.61037	5.71649	6.38608	6.03166	8.36145	6.26984	8.83305	7.6857	8.39005	8.29346	6.55319	5.32431	7.18177	6.07313	5.52684	6.28818	5.10057	5.26632	4.83864	5.35866	4.59737	6.44928	6.63983	6.22377	4.82983	6.74594	6.03485	6.82429
GSM1369813	7.24292	8.2615	9.9941	7.39817	5.04285	6.06207	6.02163	7.33616	7.47348	6.22663	6.70607	5.35782	8.01131	5.16181	6.08769	5.75602	6.29505	5.77263	4.94137	8.64624	7.80719	5.89763	5.55499	6.24263	6.03653	8.31028	6.26259	8.53409	7.61075	8.93152	8.26707	6.72977	5.4865	7.19187	6.41369	5.75975	6.20709	5.13801	5.15333	4.80198	5.54146	4.71659	6.61355	6.37782	6.47107	4.74231	6.63768	5.86457	6.39658
GSM1369814	7.2876	8.26677	10.0036	7.84058	5.14777	6.13792	5.9899	7.31287	7.96235	6.05048	6.97833	5.44667	8.06499	5.38953	6.24948	6.00403	6.43869	6.09735	4.93886	8.70594	7.62308	5.69647	5.78001	6.24451	5.8767	8.20373	6.16783	8.47518	7.84616	9.22814	8.24993	6.58338	5.22377	7.18584	6.44385	6.22262	6.4528	4.98778	5.3967	4.80828	5.21136	4.60308	6.42076	6.44821	6.33614	4.80773	6.71281	5.90734	6.67079
GSM1369815	7.0387	8.33111	10.6988	7.59831	5.12711	6.00788	6.05338	7.29605	8.16974	6.28154	6.83973	5.57238	8.12493	5.25933	6.12684	5.92785	6.3964	5.70411	5.13228	8.57	7.39011	5.76501	5.71591	6.46639	5.94967	8.15338	6.0712	8.35644	7.8818	8.72817	8.5998	6.74996	5.19389	7.22712	6.31007	5.59935	6.47614	5.14516	5.28384	4.78483	5.19172	4.63488	6.60718	6.48748	6.60803	4.90274	6.79274	5.84694	6.5971
GSM1369816	7.38481	8.25572	9.78165	7.49118	5.04136	6.14537	5.94057	7.41123	7.72187	6.18553	6.85368	5.55255	8.19573	5.24519	6.13449	5.90441	5.7629	5.68322	5.28181	8.61709	7.31345	5.7586	5.70299	6.54429	6.04533	8.19407	6.26371	8.81897	7.8674	8.4666	8.58523	6.88634	5.22624	6.97173	6.43551	5.39528	6.38941	5.15686	5.24383	4.83447	5.22693	4.6679	6.57798	6.79042	6.20016	4.81631	6.62441	6.1196	6.35867
GSM1369817	7.05592	8.2217	9.98572	7.48562	5.04655	5.61042	5.99124	7.06209	7.76753	6.31913	7.03664	5.57894	7.96999	5.22165	6.15356	6.25979	5.91417	5.82897	5.01881	8.74711	7.87197	5.5932	5.815	6.46283	5.99387	8.55618	6.13152	8.639	7.71334	8.61917	8.17001	6.60953	5.35469	7.12408	6.19411	5.62892	6.36507	5.24553	5.3994	4.74906	5.28317	4.71713	6.92161	6.51351	6.45117	4.76258	6.6135	5.78053	6.14266
GSM1369818	7.40096	8.36004	9.50405	7.421	5.09692	5.69102	6.07408	7.65175	7.83972	6.14575	6.71147	5.5421	8.13282	5.2422	6.06743	5.75745	6.18412	5.98232	5.06179	8.7779	7.84563	5.68823	5.5057	6.09943	5.98753	8.69598	6.09902	8.82761	7.8348	9.37877	8.29693	6.86431	5.39952	7.03662	6.12101	6.60052	6.26443	5.10715	5.4474	4.73176	5.16293	4.74213	6.44088	6.46917	6.24367	4.82966	6.64329	5.68266	6.43188
GSM1369819	6.83378	8.16883	9.96759	7.56285	5.15129	5.50745	5.75829	7.25144	7.99737	6.08774	6.74388	5.59433	7.81233	5.22211	6.01459	6.06565	6.06823	5.94986	5.0859	8.55647	7.59109	5.61891	5.59825	6.4312	5.76539	8.51346	6.25414	8.80594	7.85893	8.5509	8.49408	6.79289	5.37829	7.21155	6.07392	6.46161	6.31003	5.11961	5.19303	4.77932	5.22219	4.77236	6.7237	6.28713	6.53845	4.73937	6.79981	5.92835	6.39021
GSM1369820	7.33939	7.97656	9.94648	7.46345	5.19891	5.84	5.97798	7.04399	7.61897	6.41721	7.0595	5.55219	8.04704	5.40411	6.20919	5.88677	6.14797	5.7005	5.23878	8.34808	7.53337	6.03827	5.87752	6.3063	6.27808	8.30751	6.02057	8.49121	7.96825	9.5468	8.4987	6.62916	5.10765	7.2987	6.38991	6.23135	6.41998	5.13773	5.25733	4.73346	5.30406	4.67225	6.67554	6.65126	6.50919	4.85142	6.81315	5.97935	6.45832
GSM1369821	5.84301	8.73588	10.2662	7.33485	5.04806	5.92566	5.6587	7.07602	8.10072	6.5333	6.85696	5.61351	7.71196	5.52101	6.07729	6.17745	5.85769	5.58811	5.15703	8.70344	7.65457	6.03719	5.60748	6.81798	5.46624	8.06688	6.52044	8.35621	8.03475	9.65383	8.53641	6.5316	5.14262	7.32942	6.40871	5.63177	6.4626	5.32885	5.27329	4.87553	5.40733	4.68763	6.73727	6.50613	6.93753	4.92452	7.21781	5.80184	6.54556
GSM1369822	6.86813	8.32535	10.8909	7.66257	5.13242	5.91727	5.71904	7.17154	8.12367	6.20904	6.964	5.58771	8.02047	5.45272	6.07644	5.91799	5.96243	5.40615	5.14689	8.84006	7.5511	5.74593	5.96945	6.36802	5.77456	7.79111	6.4153	8.49174	8.10293	8.73941	8.62779	6.57693	5.27228	7.50169	6.32187	5.33339	6.28295	5.29856	5.28204	4.86088	5.28623	4.72042	6.53406	6.43537	6.57319	4.72895	6.79759	5.84335	6.523
GSM1369823	6.87751	8.18591	10.0055	7.62951	5.11153	5.86858	5.77022	7.17968	7.90043	6.45584	6.81713	5.54118	8.06266	5.27819	6.07125	6.02536	6.0011	5.6371	4.99845	8.66389	7.45805	5.72629	5.8311	6.36441	5.96672	8.32273	6.17626	8.93569	7.76341	8.85565	8.34921	6.87317	5.36785	7.37831	6.35878	5.73817	6.2915	5.06738	5.22257	4.74144	5.24729	4.64767	6.7292	6.7774	6.41289	4.81213	6.84038	5.82656	6.6055
GSM1369824	6.7329	8.36951	11.0819	7.75184	5.25518	5.94424	5.61184	6.94305	8.56161	6.09743	6.64304	5.69711	7.88647	5.2657	5.99568	6.03732	6.10703	5.85624	4.95121	8.70998	7.67706	5.75947	5.79554	6.60876	5.68946	8.10701	6.30828	8.5436	7.92603	8.42854	8.6492	6.65403	5.21549	7.41702	6.42942	5.37292	6.38818	5.10942	5.09985	4.89342	5.25391	4.69169	6.63353	6.53214	6.63236	4.80055	7.00897	5.67426	6.77854
GSM1369825	7.35419	8.07631	9.87593	7.6191	5.15733	6.10847	6.0969	7.39653	8.29416	6.03481	6.62046	5.56123	8.15796	5.24963	6.20573	5.98758	5.80938	5.88286	5.04132	8.75174	7.83886	5.67052	5.93398	6.28191	6.05373	8.40782	6.23988	8.80403	7.87552	8.48586	8.76058	6.79924	5.30758	7.13377	6.31727	5.91096	6.16472	5.23165	5.28023	4.77076	5.34641	4.56671	6.76167	6.54125	6.61351	4.72187	6.58435	5.70777	6.92456
GSM1369826	7.07455	8.18333	10.1672	7.81076	5.38429	5.99624	5.7735	7.58481	7.87446	6.38179	6.58584	5.43269	8.04328	5.35074	6.18654	6.16267	6.10902	5.8229	5.2338	8.9061	7.73885	5.76967	5.83071	6.48236	5.62443	7.72284	6.338	8.51809	7.85483	7.97568	8.79146	6.50024	5.31488	7.59878	6.64533	5.10807	6.34599	5.26337	5.36297	4.70999	5.16723	4.72203	6.62129	6.90754	6.50335	4.87861	7.0327	5.76664	6.82593
GSM1369827	6.59884	8.37249	10.7098	7.61805	5.24141	5.77882	5.8504	6.82081	7.96195	6.28588	6.66231	5.59094	7.84383	5.2388	5.98779	6.38009	6.04635	5.75317	5.13934	8.65215	7.78222	5.80339	5.8602	6.62879	5.57681	7.81625	6.16208	8.16037	7.73169	8.52955	8.62385	6.69647	5.27972	7.31606	6.06658	5.56796	6.64607	5.16906	5.24964	4.74212	5.19086	4.65533	6.78855	6.66188	6.95343	4.70273	7.02406	5.73062	6.58621
GSM1369828	7.29102	8.16368	9.71468	7.55313	5.12254	5.88968	6.07057	7.52711	7.8301	6.33155	6.85686	5.59076	8.00145	5.21935	6.11829	5.7444	6.02486	5.79489	5.07523	8.4897	7.50692	5.74636	5.77561	6.27605	5.90831	8.41872	6.2258	8.93675	7.94251	9.14116	8.49835	6.88221	5.36914	7.42179	6.41839	5.81021	6.54614	5.16805	5.27977	4.91233	5.3046	4.6437	6.56434	6.58226	6.43699	4.79407	6.79718	5.90462	6.55444
GSM1369829	7.02792	8.83492	10.9084	7.94068	5.06326	5.79156	5.79698	6.9794	8.43403	6.0947	6.58252	5.51586	7.8975	5.14353	6.11924	6.1066	6.0867	5.67544	5.12146	8.77651	7.80567	5.75215	5.79983	6.34628	5.7845	8.10856	6.11544	8.19404	7.53996	8.38155	8.42313	6.41012	5.48228	7.26255	6.03119	5.57936	6.45523	5.00506	5.27317	4.73849	5.30045	4.63315	6.52199	6.47148	6.84338	4.75062	6.59895	5.76034	6.66759
GSM1369830	6.73073	8.27485	10.2334	7.83438	5.18674	5.80016	5.62221	7.15985	7.83638	6.18377	6.69906	5.73559	7.80272	5.31163	5.86503	6.28301	5.99975	5.82651	5.0572	8.60876	7.48578	5.80701	5.87187	6.45687	5.66029	8.00806	6.06433	8.49488	7.69916	8.07134	8.67369	6.64018	5.20783	7.39385	6.26615	5.8917	6.37749	5.04927	5.2343	4.7747	5.19214	4.6514	6.71187	6.50973	6.78769	4.70846	6.75157	5.70859	6.47405
GSM1369831	6.59804	8.30992	10.3139	7.60284	5.08801	5.70997	5.62401	7.24404	8.35491	6.13844	6.89541	5.72718	7.85624	5.19379	5.91792	6.3799	6.10624	5.47175	5.06102	8.79503	7.98238	5.85893	5.85107	6.43073	5.63577	8.36943	6.27692	8.60398	7.70162	8.17567	8.50525	6.75703	5.17017	7.30155	6.26142	4.96251	6.58935	5.09688	5.26083	4.75162	5.27677	4.75015	6.65948	6.46985	6.77455	4.91022	6.88284	5.89474	6.44081
GSM1369832	6.93192	8.38151	9.84756	7.45148	5.197	6.19312	5.94431	7.26906	7.85747	6.20101	6.94755	5.52489	7.97725	5.31443	6.05063	6.24505	6.20461	5.78333	5.15404	8.63354	7.81293	5.81485	5.73799	6.602	5.89876	8.22715	6.39963	8.4966	7.69465	8.16109	8.47389	6.75431	5.24661	7.1824	6.38588	5.50255	6.61486	5.11208	5.29775	4.87981	5.2741	4.75874	6.66406	6.3552	6.52657	4.8935	6.79774	5.85077	6.56233
GSM1369833	7.07431	8.03069	9.63009	7.69368	5.04134	6.44319	5.92834	7.03634	7.84462	6.07862	6.84544	5.67834	7.80853	5.22161	6.0757	5.94588	6.11282	5.84619	4.94368	8.24803	7.66227	5.76225	5.94053	6.60022	6.05422	8.44545	6.18815	8.76456	7.8919	8.63359	8.42249	6.93189	5.40702	7.05749	6.11325	6.30146	6.504	5.06855	5.22428	4.91466	5.24919	4.69436	6.77659	6.54611	6.14074	4.79276	6.75263	5.90919	6.73585
GSM1369834	7.47409	8.36014	9.63516	7.53436	5.05569	6.51672	5.85791	7.34319	7.68807	6.15995	6.73692	5.55798	7.98569	5.11653	6.05776	6.21756	6.11726	5.91206	4.99937	8.59943	7.85071	5.85934	5.85743	6.41428	6.03559	8.49727	6.14502	8.60549	7.67307	8.21614	8.3494	6.65266	5.67045	7.54052	6.04617	5.83624	6.51641	5.16278	5.31163	4.76405	5.52067	4.86313	6.90589	6.59779	6.53548	4.78602	6.27296	5.75809	6.78435
GSM1369835	7.08528	8.27228	10.2874	7.80685	5.14768	5.91029	6.00928	7.24992	7.90848	5.92696	6.91381	5.37095	8.01059	5.23897	5.90244	6.19668	5.91592	5.71281	4.953	8.80941	7.69621	5.6634	6.00356	6.40632	5.77991	7.92488	6.47967	8.43537	7.9924	8.38564	8.69291	6.63864	5.29923	7.06706	6.29114	5.83688	6.48484	5.01706	5.47037	4.95497	5.5799	4.6749	6.72037	6.38774	6.60072	4.8573	7.00497	5.78327	6.8619
[truncated: 5,000 more columns]

## Sheet: GS_MM
probes	moduleColor	GS.Cluster	p.GS.Cluster	GS.Menopause	p.GS.Menopause	MEblue	p.MEblue	MEbrown	p.MEbrown	MEyellow	p.MEyellow	MEpink	p.MEpink	MEmagenta	p.MEmagenta	MEred	p.MEred	MEturquoise	p.MEturquoise	MEblack	p.MEblack	MEpurple	p.MEpurple	MEgrey	p.MEgrey
ZNF780B	black	-0.0853199	0.600657	-0.040587	0.803626	-0.0583597	0.720568	0.0639169	0.695185	-0.242681	0.13134	-0.1344	0.408335	0.312012	0.0499953	0.331576	0.0366083	0.210882	0.191488	0.297249	0.0625042	0.386162	0.0138487	0.207744	0.198334
ZNF721	black	0.0588015	0.718538	-0.168093	0.299827	-0.125872	0.438974	0.11539	0.478309	0.242783	0.131173	-0.247073	0.12429	0.0295415	0.856405	-0.0485844	0.765927	-0.157038	0.333184	-0.294015	0.0655505	0.0681964	0.675858	0.160456	0.322634
ZNF696	black	0.0822664	0.6138	-0.0729503	0.654626	-0.219253	0.174047	-0.0538664	0.741311	0.275043	0.0858576	0.241268	0.133671	0.128709	0.428644	-0.192645	0.233671	-0.125241	0.441292	-0.491101	0.00129212	-0.278746	0.0815526	-0.0278586	0.864508
ZNF606	black	-0.058737	0.718835	0.0332652	0.838531	-0.356776	0.0238313	-0.113154	0.486934	0.203463	0.207948	-0.0796107	0.625328	0.115874	0.476455	-0.0289431	0.859285	-0.0237206	0.884485	-0.464684	0.00252073	-0.33423	0.0350423	0.0633	0.697987
ZNF536	black	0.0867588	0.594507	0.0327027	0.841226	-0.374946	0.0171317	0.0479164	0.769057	0.510706	0.000759433	-0.00974008	0.952435	-0.00436051	0.978696	-0.281228	0.0787624	-0.233924	0.146281	-0.685847	1.03918e-06	-0.451931	0.00341718	0.194504	0.229104
ZNF394	black	0.141244	0.384658	-0.222914	0.16679	0.46285	0.00263539	0.32518	0.0406168	-0.0517084	0.751339	-0.118807	0.46529	-0.0696645	0.669274	-0.0684573	0.674686	-0.144135	0.3749	0.497226	0.00109815	0.258547	0.107209	-0.0829038	0.611047
ZNF37BP	black	-0.427845	0.00588862	0.125191	0.441473	-0.341278	0.0311495	-0.201009	0.213601	-0.355239	0.024486	0.229551	0.154192	0.376869	0.0165264	0.480489	0.00170081	0.402246	0.0100802	0.221299	0.169964	0.238349	0.138582	0.151887	0.349479
ZNF32	black	-0.0692634	0.67107	0.0661504	0.685073	0.155653	0.337517	-0.00789727	0.961426	-0.302088	0.0581562	-0.0775097	0.634512	0.108505	0.505117	0.182169	0.260568	0.156854	0.333758	0.481713	0.0016485	0.150607	0.353602	0.0010166	0.995033
ZNF287	black	-0.119932	0.461042	0.269639	0.0924535	0.14341	0.377335	0.069745	0.668913	-0.305995	0.0548251	0.11342	0.485905	-0.194816	0.228344	0.496438	0.00112154	0.0439177	0.787867	0.294879	0.0647248	0.52405	0.000519165	0.181504	0.262343
ZNF236	black	-0.103036	0.526941	0.150492	0.353974	-0.188592	0.243843	-0.218624	0.175318	0.26988	0.0921513	0.0913077	0.575246	0.0515117	0.752255	-0.145734	0.36957	-0.197647	0.221522	-0.692081	7.55453e-07	-0.14764	0.363273	0.0605387	0.710578
ZNF197	black	0.0932536	0.567095	-0.0488266	0.764793	-0.13357	0.411263	0.0903389	0.579325	0.36448	0.020764	0.220887	0.17078	0.0640911	0.694394	-0.451032	0.0034897	-0.271984	0.0895452	-0.427401	0.00594577	-0.295862	0.063796	0.0723904	0.657113
ZNF136	black	-0.257197	0.109121	0.102958	0.527257	-0.313352	0.0489678	-0.255113	0.112121	-0.0351981	0.829284	0.24757	0.123509	0.0100486	0.95093	0.190827	0.238197	0.0704693	0.665675	-0.39195	0.0123743	-0.0307081	0.850797	0.101162	0.534523
ZHX3	black	0.187681	0.246172	0.174318	0.282022	-0.256731	0.109786	0.292245	0.0672667	0.457015	0.00303098	-0.202247	0.210737	0.100134	0.538709	-0.200761	0.214179	-0.287152	0.0724036	-0.45661	0.00306029	-0.406743	0.0091986	0.289775	0.0697213
ZFP37	black	-0.222582	0.167438	-0.114977	0.479899	-0.426278	0.00609269	-0.149456	0.357336	0.162537	0.316314	-0.106514	0.513011	0.297679	0.062107	-0.0444848	0.785192	0.0385672	0.81322	-0.478477	0.00179004	-0.0590675	0.717318	0.174713	0.280916
ZFP36L2	black	-0.243748	0.129601	-0.0119819	0.941504	0.0745659	0.64747	-0.164136	0.311513	-0.273295	0.0879497	-0.021511	0.895183	0.0130767	0.93617	0.303688	0.0567736	0.224694	0.163341	0.327605	0.039057	0.271784	0.0897897	-0.160466	0.322602
ZFP36L1	black	-0.0820933	0.614549	-0.236974	0.140942	-0.0654827	0.68809	-0.211231	0.190738	0.214788	0.183202	-0.0696277	0.669438	-0.159135	0.326685	-0.299402	0.0605389	-0.0690723	0.671926	-0.444973	0.00401488	-0.11268	0.488772	-0.295275	0.0643501
ZFHX4	black	0.152627	0.347107	0.206624	0.200818	-0.146285	0.367743	0.0700384	0.6676	0.0389311	0.81149	0.177701	0.27264	-0.0643658	0.693149	-0.13125	0.419508	-0.203736	0.207326	-0.348521	0.027527	-0.311059	0.050737	0.556149	0.000194456
ZDHHC3	black	0.0861124	0.597266	-0.15952	0.325502	0.48614	0.00147088	0.0851122	0.601547	-0.312076	0.0499462	-0.174766	0.280767	-0.217864	0.17686	0.230021	0.153328	-0.120467	0.45903	0.453564	0.00328872	0.133715	0.410751	0.107196	0.510302
ZC2HC1C	black	-0.0587417	0.718813	0.163622	0.31305	-0.325451	0.0404402	-0.0531424	0.744671	0.296792	0.062927	0.107094	0.510706	0.213605	0.185684	-0.238842	0.137744	-0.127534	0.432907	-0.525063	0.000504076	-0.373811	0.0174979	0.16226	0.31715
ZBTB44	black	-0.155217	0.338889	0.300925	0.0591783	-0.112099	0.49103	-0.11261	0.489045	0.0695302	0.669875	0.234028	0.146096	-0.0652143	0.689305	-0.0605978	0.710308	-0.200673	0.214385	-0.442044	0.00429263	-0.308505	0.0527671	0.369252	0.0190349
YIPF1	black	-0.0987598	0.544322	0.0125552	0.93871	0.138946	0.392517	0.0628834	0.699882	-0.236212	0.142262	-0.105834	0.515722	-0.144107	0.374997	0.301477	0.0586916	0.14236	0.380875	0.407129	0.00912614	0.39619	0.011381	0.0908079	0.577349
YIF1A	black	0.267625	0.0950086	-0.0762868	0.639882	0.349904	0.0268765	0.305884	0.0549181	-0.102042	0.530959	-0.178918	0.269317	0.143145	0.378224	-0.146894	0.365729	-0.00561488	0.97257	0.557639	0.000185341	0.139655	0.390082	0.0249785	0.878404
YBX1	black	0.264765	0.0987316	-0.0418079	0.79784	0.474115	0.00199774	0.21693	0.178769	-0.259707	0.105587	0.0386973	0.812601	-0.0699244	0.66811	-0.0517812	0.751	-0.0156987	0.923406	0.672716	1.98451e-06	0.227208	0.158557	0.0506356	0.756339
XPC	black	-0.151512	0.350685	-0.00805092	0.960677	0.239732	0.136239	-0.169179	0.296672	-0.345964	0.028764	0.279747	0.0804183	-0.357326	0.0236004	0.0811672	0.618561	0.128703	0.428665	0.288732	0.0707786	0.0537192	0.741993	-0.158659	0.328152
WFDC1	black	0.23861	0.138138	0.202295	0.210626	-0.0481978	0.767738	0.206297	0.201549	0.271782	0.089792	-0.0472987	0.771954	0.0392318	0.81006	-0.114443	0.481953	-0.39452	0.0117636	-0.42896	0.00574693	-0.352263	0.0257966	0.437044	0.00480528
WDR74	black	0.250716	0.118659	-0.266427	0.0965547	0.117922	0.468641	0.134354	0.408498	-0.00916979	0.955217	-0.124914	0.442493	0.342943	0.0302838	-0.258583	0.107158	0.0141381	0.931	0.298025	0.0617898	-0.0169261	0.917437	0.0653093	0.688875
WDR60	black	-0.137635	0.39704	0.0324296	0.842536	-0.418414	0.00721236	0.0513111	0.753189	0.259946	0.105255	-0.0971159	0.551075	-0.152077	0.348869	0.0227854	0.889011	-0.0925403	0.570077	-0.490123	0.00132576	-0.0590253	0.717511	0.264746	0.098756
VPS72	black	0.235976	0.142673	-0.0950594	0.559578	0.353189	0.0253828	0.139836	0.389461	-0.322616	0.0423209	-0.0355431	0.827636	-0.0400516	0.806167	0.0404732	0.804166	0.12288	0.450015	0.59138	5.85831e-05	0.306534	0.0543784	0.102061	0.530882
VPS35L	black	0.105934	0.515322	-0.0357459	0.826667	0.2584	0.107416	0.23847	0.138377	-0.316465	0.0466463	-0.370032	0.0187644	0.053556	0.742751	0.339196	0.0322602	0.115041	0.479652	0.651561	5.27166e-06	0.353765	0.025128	0.179035	0.268998
VKORC1	black	0.217946	0.176693	-0.146057	0.368498	0.214884	0.183003	0.309632	0.051863	-0.0264467	0.871315	-0.296005	0.0636618	-0.0678053	0.677616	0.0283466	0.862157	0.134046	0.409581	0.635175	1.06851e-05	0.110383	0.49773	-0.233223	0.147529
VASH2	black	0.0756331	0.64276	0.223145	0.166339	-0.195153	0.227525	0.0300663	0.853882	0.23686	0.141139	0.287674	0.0718637	-0.140998	0.385492	-0.174118	0.282584	-0.232717	0.148435	-0.495268	0.00115712	-0.316039	0.0469593	0.224707	0.163315
UXT	black	0.143162	0.378169	-0.232257	0.14926	0.138164	0.395212	0.124994	0.4422	0.0438418	0.788225	-0.383476	0.0145819	0.267917	0.094635	-0.135669	0.403882	0.113258	0.486531	0.406645	0.00921705	-0.152267	0.348261	-0.191871	0.235592
USE1	black	0.0785975	0.62975	-0.0616008	0.705726	0.149653	0.356694	0.239843	0.136052	-0.0993368	0.541961	-0.0735618	0.651914	-0.193668	0.23115	0.0594241	0.715682	0.103642	0.524503	0.453267	0.00331177	0.178857	0.269482	0.0643689	0.693134
UQCRFS1	black	0.0680857	0.676355	-0.250417	0.119114	0.131378	0.419051	0.111323	0.494055	-0.0348171	0.831105	-0.451401	0.00345978	-0.00512852	0.974945	0.091147	0.575922	0.232858	0.148181	0.514083	0.00069076	0.341136	0.0312244	-0.246644	0.124966
UNC93A	black	-0.175612	0.278409	-0.0387857	0.812181	-0.406859	0.00917669	0.0499948	0.759331	0.196021	0.225421	-0.226367	0.160146	0.072461	0.6568	0.0336143	0.83686	0.0799868	0.623691	-0.232888	0.148127	-0.119612	0.462247	0.131675	0.417989
UBE2NL	black	-0.0412975	0.800257	0.149931	0.355791	-0.343182	0.0301613	-0.200952	0.213734	0.23216	0.149435	0.0548719	0.736653	0.213865	0.185137	-0.234053	0.146053	-0.0388889	0.81169	-0.552736	0.000216893	-0.323092	0.0420005	0.146977	0.365456
UBE2D2	black	0.04591	0.778479	-0.0695324	0.669865	-0.00712743	0.965184	0.0677848	0.677708	-0.253913	0.113879	-0.273158	0.088115	0.318136	0.0454379	0.265677	0.0975325	0.276265	0.0844172	0.55567	0.000197475	0.0938782	0.56449	0.106487	0.51312
TXN2	black	0.177622	0.272857	-0.129495	0.425807	0.440587	0.00443682	0.136462	0.401116	-0.251957	0.116785	-0.0930224	0.568061	0.0953734	0.558276	0.0466383	0.775055	-0.123814	0.446555	0.504425	0.000903519	0.155062	0.339378	0.202781	0.209509
TSEN34	black	0.0715279	0.660951	-0.00642545	0.968611	0.345191	0.0291469	-0.113158	0.486917	-0.106013	0.515007	0.0483143	0.767192	-0.250191	0.119459	-0.192502	0.234025	0.101858	0.531703	0.354148	0.0249598	0.259932	0.105275	-0.280716	0.0793318
TRIM38	black	-0.416794	0.00746372	0.0838108	0.607138	-0.178851	0.2695	-0.230018	0.153333	-0.497067	0.00110282	-0.0890474	0.584781	0.258	0.10798	0.523869	0.000521909	0.615671	2.35284e-05	0.644592	7.15593e-06	0.314907	0.0477971	-0.185062	0.252945
TRAP1	black	0.0949381	0.560082	0.107974	0.507217	0.13645	0.401156	0.192726	0.233472	-0.222733	0.167143	0.16285	0.315371	0.1219	0.453665	0.164398	0.310731	0.0494212	0.762011	0.417883	0.00729384	0.101491	0.533192	0.271778	0.0897971
TRAF3IP2	black	-0.00986259	0.951837	0.138849	0.39285	0.0828002	0.611494	0.229463	0.154354	-0.146438	0.367235	-0.159253	0.326321	-0.0517288	0.751244	0.187951	0.245479	0.0290971	0.858544	0.357176	0.023663	-0.0334604	0.837597	0.216529	0.179593
TPBG	black	0.00364214	0.982205	-0.0549366	0.736353	-0.064797	0.691194	-0.0563522	0.729812	0.127241	0.433974	-0.0195356	0.904762	0.0244388	0.881013	-0.0757697	0.642158	-0.116157	0.47537	-0.273815	0.0873232	-0.225424	0.16194	0.00954672	0.953378
TOR4A	black	0.16765	0.301122	-0.102712	0.528249	0.528556	0.000454972	0.155577	0.337755	-0.332976	0.0357754	0.139959	0.38904	-0.177476	0.273258	0.0897481	0.581818	-0.0261786	0.872609	0.549892	0.000237338	0.367065	0.0198116	-0.00201806	0.990139
TOE1	black	-0.0696535	0.669323	-0.0333382	0.838182	0.139573	0.390361	0.368065	0.0194533	-0.147619	0.363342	-0.181029	0.263615	-0.0904968	0.578659	0.317296	0.0460419	0.0141412	0.930986	0.483137	0.00158938	0.374973	0.0171231	0.237029	0.140847
TNPO3	black	-0.181802	0.261546	0.177237	0.273916	0.175529	0.278639	0.0134273	0.934462	-0.524659	0.000510037	-0.123113	0.44915	-0.0784824	0.630253	0.546253	0.000266018	0.217481	0.177641	0.613911	2.51994e-05	0.367315	0.0197215	0.0921554	0.571689
TNPO2	black	0.165157	0.308471	-0.0977077	0.548639	0.105579	0.516738	0.252952	0.115299	-0.0716088	0.660591	-0.157904	0.330491	0.295452	0.0641825	0.0895998	0.582444	0.0409578	0.801867	0.385845	0.0139337	0.0173144	0.91555	-0.0108076	0.947228
TMX2	black	0.140142	0.388412	-0.0205765	0.899713	0.529041	0.000448496	0.0986321	0.544845	-0.398364	0.0108985	0.0964411	0.553858	0.0949379	0.560083	0.0136211	0.933518	0.0162502	0.920723	0.699053	5.23843e-07	0.326565	0.0397197	0.0427188	0.79353
TMEM43	black	-0.120344	0.459493	0.0961874	0.554907	0.3444	0.0295425	-0.102278	0.530002	-0.4568	0.00304651	-0.108428	0.505422	-0.0264672	0.871217	0.33022	0.0374296	0.164042	0.311793	0.602426	3.90504e-05	0.111315	0.494086	-0.183273	0.257642
TMEM254	black	-0.172805	0.286285	0.0432827	0.790865	0.0259149	0.873882	-0.012314	0.939885	-0.291562	0.067938	-0.197859	0.221017	-0.141283	0.384523	0.428901	0.00575439	0.306719	0.0542255	0.375759	0.0168735	0.107403	0.50948	-0.148933	0.359041
TMEM19	black	0.0350576	0.829955	0.070073	0.667446	-0.113214	0.486701	0.0515199	0.752217	0.0511439	0.753969	0.0216686	0.894419	-0.0187051	0.908794	0.00132556	0.993523	-0.118011	0.468304	-0.305251	0.0554473	0.154094	0.342437	0.365916	0.0202303
TMEM187	black	0.0742627	0.648811	0.156992	0.333325	0.0677533	0.677849	0.198862	0.218636	-0.0701996	0.66688	-0.121565	0.454918	-0.151644	0.350258	-0.020743	0.898906	0.0795286	0.625687	0.314207	0.0483214	-0.0299459	0.854461	0.164247	0.31118
TMED9	black	0.0542578	0.739497	0.0019426	0.990508	0.0701625	0.667046	0.266492	0.0964705	0.0209492	0.897906	-0.403547	0.00981804	0.13947	0.390717	-0.018889	0.907901	0.0238119	0.884044	0.406713	0.00920423	-0.000438694	0.997856	0.0903149	0.579426
TMBIM6	black	-0.351648	0.0260747	0.167559	0.301389	-0.150821	0.35291	0.079806	0.624478	-0.193918	0.230537	-0.410851	0.00845172	0.0303433	0.85255	0.504829	0.000893575	0.228046	0.156985	0.423112	0.00652394	0.183884	0.25603	0.191528	0.236447
TICAM1	black	0.0391513	0.810443	-0.484988	0.00151537	0.104925	0.519354	-0.0490701	0.763653	0.384425	0.0143191	0.0060453	0.970468	-0.212331	0.188384	-0.223494	0.16566	-0.213058	0.18684	-0.333071	0.0357193	0.156402	0.335169	-0.429487	0.00568103
TFAP2A	black	-0.0460703	0.777725	0.148481	0.360515	-0.147122	0.36498	-0.0359768	0.825565	0.254043	0.113687	-0.0635653	0.696781	-0.311999	0.0500057	-0.120115	0.460356	-0.212132	0.18881	-0.473373	0.0020351	-0.0311184	0.848827	0.213708	0.185468
TEX28	black	0.42495	0.00627048	0.0298812	0.854772	0.283949	0.07579	0.219443	0.173665	0.331372	0.0367306	0.0881775	0.58847	-0.216756	0.179126	-0.401661	0.0102002	-0.512515	0.000721916	-0.429508	0.00567837	-0.372275	0.0180038	0.123203	0.448818
TESK2	black	0.171999	0.288572	0.0554984	0.733755	-0.0667758	0.682252	0.131531	0.418504	0.456106	0.00309712	0.0233297	0.886377	-0.0061958	0.969733	-0.253798	0.114048	-0.503183	0.000934729	-0.670324	2.22497e-06	-0.273497	0.0877057	0.216514	0.179624
TENM1	black	0.308797	0.0525315	-0.0463484	0.776418	-0.0366291	0.822452	0.179149	0.268688	0.40587	0.00936431	0.0721528	0.65817	-0.367579	0.0196268	-0.300051	0.059956	-0.309841	0.0516971	-0.426852	0.00601719	-0.113623	0.485117	0.12523	0.441329
TCP11L1	black	0.041547	0.799075	0.17959	0.267491	-0.202521	0.210105	0.0380423	0.815718	0.25517	0.112038	-0.0603911	0.711253	-0.336287	0.0338674	-0.297334	0.0624251	-0.0619736	0.704026	-0.351135	0.0263087	-0.43615	0.00490238	0.116296	0.474837
TCN1	black	-0.190928	0.237945	-0.0474623	0.771186	-0.384019	0.0144312	-0.235823	0.142939	0.0515069	0.752277	0.02739	0.866766	0.131238	0.419551	0.076206	0.640237	0.197144	0.222723	-0.376605	0.0166086	-0.291592	0.0679093	-0.100629	0.536692
TCF25	black	0.176671	0.275475	0.0801955	0.622782	0.474786	0.00196448	0.224248	0.164199	-0.326594	0.0397012	-0.0499868	0.759368	-0.202732	0.209621	0.232666	0.148526	0.0112964	0.944846	0.661627	3.34358e-06	0.141039	0.385353	0.0374698	0.818445
TCEA2	black	0.242889	0.131	0.0716462	0.660425	0.420408	0.00691281	0.293383	0.0661595	-0.110745	0.496316	-0.200596	0.214565	-0.273181	0.0880876	0.0650683	0.689966	-0.110115	0.498782	0.449553	0.00361204	0.231336	0.150925	0.093607	0.565621
TBP	black	-0.0868571	0.594088	-0.235677	0.143195	0.160257	0.323241	0.215832	0.181032	-0.106609	0.512634	-0.142982	0.378773	0.27576	0.0850097	0.171604	0.2897	-0.00752489	0.963244	0.455133	0.00316924	0.210484	0.192347	0.0442179	0.78645
TAPBPL	black	0.16232	0.316968	-0.278895	0.0813822	0.36257	0.0214915	0.0597764	0.714067	-0.132911	0.413596	0.00327793	0.983984	0.0197767	0.903592	-0.0567038	0.72819	0.0114931	0.943887	0.474104	0.00199828	0.445452	0.00397099	-0.200571	0.214622
TAOK1	black	0.0500978	0.758849	-0.186862	0.248276	-0.277498	0.0829839	0.1196	0.462295	0.444098	0.00409622	-0.138239	0.394951	0.165926	0.306192	-0.218171	0.176236	-0.240888	0.134302	-0.566675	0.000137818	-0.136575	0.400723	0.0872591	0.592375
TAF9B	black	-0.100509	0.53718	-0.0783057	0.631026	-0.081353	0.617755	-0.135646	0.403964	0.0450517	0.78252	0.0941171	0.563495	-0.0163084	0.92044	0.0585382	0.719748	-0.110128	0.498731	-0.345305	0.0290899	0.0873448	0.59201	0.137077	0.398977
SYNM	black	-0.20165	0.212114	0.206153	0.20187	-0.275635	0.0851578	-0.331103	0.0368927	0.0264684	0.871211	0.377406	0.0163606	0.0384856	0.813609	-0.128069	0.430963	0.0283714	0.862037	-0.515283	0.000667707	-0.170333	0.293341	0.118011	0.468304
SURF1	black	0.0468181	0.77421	-0.190628	0.238697	0.30802	0.0531599	0.106173	0.51437	-0.328499	0.038494	-0.138273	0.394836	0.0843905	0.604645	0.190465	0.239107	0.0510924	0.754209	0.518196	0.000614615	0.202512	0.210125	0.157258	0.332497
SULT1E1	black	0.00479235	0.976587	0.217617	0.177364	-0.178525	0.270387	-0.040301	0.804983	0.133766	0.410568	0.256835	0.109637	-0.18914	0.242451	-0.135347	0.405011	-0.120692	0.458185	-0.389801	0.0129054	-0.346095	0.0286993	0.32813	0.0387255
STXBP6	black	-0.0833606	0.609076	0.114793	0.480605	-0.600158	4.24928e-05	-0.0894556	0.583054	0.398441	0.0108816	0.0299605	0.854391	0.205188	0.204035	-0.121872	0.453771	-0.063423	0.697428	-0.732014	7.98571e-08	-0.269488	0.0926429	0.268646	0.0937074
STX4	black	-0.0661729	0.684972	-0.225609	0.161587	0.187412	0.246862	-0.0540323	0.740542	-0.0771762	0.635975	-0.2375	0.140036	-0.0748326	0.646292	0.172391	0.287458	0.175863	0.277713	0.315722	0.0471924	0.305076	0.0555951	-0.447027	0.00382962
STOML2	black	-0.271975	0.0895555	-0.150811	0.352944	-0.103989	0.523107	-0.0200568	0.902234	-0.277179	0.0833526	-0.258427	0.107378	0.475127	0.00194776	0.291573	0.0679273	0.474349	0.0019861	0.65279	4.99116e-06	0.277203	0.0833254	-0.237231	0.140498
STIMATE	black	0.365017	0.020563	-0.0733523	0.652843	0.233072	0.147797	0.0663854	0.684013	0.340313	0.0316605	0.0746868	0.646936	-0.211859	0.189392	-0.414796	0.00778414	-0.423873	0.00641798	-0.383726	0.0145123	-0.262887	0.101236	-0.0997737	0.540177
STIL	black	-0.155024	0.339497	0.0481852	0.767797	-0.574789	0.000104849	-0.155542	0.337866	0.257515	0.108667	-0.0490774	0.763619	0.49508	0.00116293	-0.12408	0.445569	0.118392	0.466861	-0.518572	0.000608038	-0.333568	0.0354277	0.0623235	0.702431
STEAP1	black	0.139846	0.389427	0.0477216	0.76997	-0.144843	0.372535	0.149615	0.356818	0.510806	0.000757319	-0.179176	0.268616	-0.262783	0.101375	-0.38491	0.0141864	-0.324737	0.040907	-0.532752	0.000401681	-0.35896	0.0229255	0.128306	0.430101
SSR2	black	-0.257169	0.109161	-0.0918929	0.57279	-0.157786	0.330856	-0.0391698	0.810355	-0.318884	0.0449049	-0.334781	0.0347243	0.173692	0.283782	0.311418	0.0504568	0.480379	0.00170558	0.614994	2.41587e-05	0.0934471	0.566288	0.00198553	0.990298
SREK1IP1	black	-0.245836	0.126247	0.161486	0.319497	-0.303752	0.0567189	-0.351189	0.0262838	-0.00539875	0.973625	0.0377296	0.817208	-0.00887608	0.95665	0.125847	0.439066	0.203645	0.207532	-0.333907	0.0352303	-0.0791085	0.627518	-0.145645	0.369866
SRD5A2	black	0.19516	0.227507	0.3116	0.0503148	0.355099	0.0245463	0.241515	0.133261	-0.0660496	0.685529	-0.187063	0.247758	-0.106081	0.514736	0.0453673	0.781033	-0.206553	0.200976	0.269653	0.0924358	-0.0622375	0.702823	0.177144	0.274171
SPTLC2	black	-0.206713	0.20062	0.147762	0.362874	0.284116	0.0756104	-0.0370528	0.820432	-0.46301	0.00262518	-0.0134437	0.934382	-0.314531	0.0480783	0.510446	0.000764957	0.234294	0.145625	0.600277	4.23056e-05	0.469714	0.00222857	-0.0882236	0.588274
SPSB3	black	0.276132	0.0845727	0.0910691	0.57625	0.486985	0.00143897	-0.0046392	0.977335	-0.225689	0.161435	0.151043	0.352193	-0.048734	0.765226	-0.11788	0.468802	-0.00549252	0.973167	0.417684	0.00732469	0.0185134	0.909725	-0.135055	0.406034
SPRY4	black	0.295988	0.0636784	0.268737	0.093591	-0.021956	0.893027	0.371048	0.0184164	0.466463	0.00241376	0.0200168	0.902428	-0.12872	0.428604	-0.343103	0.0302017	-0.547493	0.000255914	-0.594279	5.27418e-05	-0.501261	0.000984909	0.357259	0.0236284
SPRY2	black	0.0886634	0.586408	-0.0258116	0.874381	-0.0263343	0.871858	-0.0850052	0.602006	-0.00556232	0.972826	0.180217	0.265797	-0.0107788	0.947369	-0.0487069	0.765354	-0.119659	0.462069	-0.337959	0.0329359	-0.0524578	0.747852	0.342399	0.0305647
SPON1	black	0.0679454	0.676986	0.066663	0.68276	-0.168686	0.298102	-0.028506	0.861389	0.157254	0.332511	0.158071	0.329972	0.235084	0.144233	-0.0350991	0.829757	-0.22742	0.158159	-0.395168	0.0116139	-0.0259031	0.873939	0.314973	0.0477482
SPATA20	black	0.177891	0.272121	0.198895	0.218558	0.391436	0.0124997	0.199991	0.215979	-0.265334	0.0979826	0.0577747	0.723258	-0.106327	0.513754	0.114709	0.48093	-0.161426	0.319679	0.380852	0.0153296	0.0299056	0.854654	0.281886	0.0780348
SORBS1	black	0.0976943	0.548694	-0.0299068	0.854649	-0.212083	0.188913	0.13936	0.391093	0.385916	0.0139147	-0.156011	0.336392	0.388518	0.0132316	-0.246565	0.125091	-0.311984	0.0500175	-0.554698	0.000203726	-0.258369	0.10746	0.231767	0.150145
SNX1	black	-0.140655	0.386663	0.0290037	0.858993	0.0971602	0.550893	0.215399	0.181931	-0.162746	0.315684	-0.417588	0.00733949	-0.0961104	0.555225	0.330378	0.0373333	0.0646878	0.691689	0.517223	0.000631909	0.280238	0.0798662	0.241122	0.133913
SNRNP40	black	0.0581534	0.721516	0.105586	0.516711	0.0544018	0.738829	0.165882	0.306321	-0.195903	0.225707	0.014522	0.929132	-0.00845108	0.958724	-0.118472	0.466556	0.168582	0.298404	0.428614	0.00579054	-0.0339933	0.835045	0.205961	0.202301
SLPI	black	0.215511	0.181697	-0.0710778	0.662958	-0.202798	0.209469	0.0374624	0.81848	0.508886	0.000798909	0.00771716	0.962306	0.010781	0.947358	-0.327382	0.0391982	-0.369507	0.0189463	-0.812385	1.96261e-10	-0.411461	0.0083455	0.0807624	0.620318
SLCO1C1	black	-0.0188168	0.908252	-0.0115167	0.943772	-0.262244	0.102104	0.0396192	0.80822	0.215859	0.180975	-0.112886	0.487973	0.12109	0.456693	-0.0499671	0.75946	-0.180394	0.265322	-0.483191	0.00158719	-0.300558	0.0595046	0.255705	0.111264
SLC7A9	black	-0.0146246	0.928632	0.0859371	0.598016	-0.204211	0.206246	-0.00444229	0.978296	0.159894	0.324354	0.101848	0.531742	0.0130978	0.936067	-0.0112625	0.94501	-0.153041	0.345785	-0.514254	0.000687425	-0.000461403	0.997745	0.297323	0.0624357
SLC7A7	black	-0.0328767	0.840393	0.035833	0.826251	0.197727	0.221331	0.125936	0.43874	-0.236434	0.141875	-0.115743	0.476955	-0.421369	0.00677245	0.239542	0.136559	0.130152	0.423441	0.557731	0.000184788	0.350004	0.0268303	0.109903	0.499613
SLC4A4	black	0.222118	0.168348	0.114613	0.481298	-0.191713	0.235986	0.181805	0.261538	0.493068	0.00122677	0.189274	0.242113	0.0137299	0.932988	-0.451482	0.00345322	-0.444527	0.0040562	-0.685551	1.05483e-06	-0.482727	0.00160621	0.336416	0.0337944
SLC30A3	black	0.0638776	0.695363	0.0298879	0.85474	-0.0267518	0.869844	0.0188144	0.908263	0.362689	0.0214458	-0.137063	0.399024	-0.245977	0.126022	-0.251208	0.117913	-0.308825	0.0525095	-0.506143	0.000861871	-0.323761	0.0415527	0.120476	0.458997
SLC25A5	black	-0.068968	0.672394	0.0992732	0.542221	0.0748641	0.646153	0.0412612	0.800429	-0.315227	0.0475588	-0.18523	0.252505	0.235677	0.143193	0.144848	0.372519	0.324897	0.0408019	0.662676	3.18555e-06	0.0127117	0.937948	-0.0227396	0.889233
SLC25A3	black	0.0426675	0.793773	0.269338	0.0928321	0.26249	0.101771	-0.0112453	0.945094	-0.251983	0.116746	0.0909155	0.576896	0.161478	0.31952	0.0413076	0.80021	0.0230764	0.887602	0.349316	0.0271515	-0.151814	0.349714	0.0860682	0.597455
SLC17A2	black	0.0908081	0.577348	0.191607	0.236249	-0.251216	0.117902	0.131431	0.418861	0.28592	0.0736921	0.0789143	0.628366	-0.097518	0.54942	-0.0913352	0.575131	-0.273403	0.0878197	-0.494067	0.00119468	-0.247163	0.124148	0.351644	0.0260764
SKAP2	black	-0.260749	0.104146	0.343926	0.0297822	0.015889	0.92248	-0.166151	0.305528	-0.573336	0.000110167	0.112125	0.490929	-0.047586	0.770606	0.605678	3.45539e-05	0.397159	0.0111637	0.458642	0.00291582	0.32566	0.0403041	0.162458	0.316554
SIVA1	black	0.309557	0.0519233	-0.509973	0.000775114	0.253242	0.114869	0.421908	0.00669479	0.220427	0.171696	-0.312624	0.0495246	0.158564	0.328448	-0.209241	0.195048	-0.0895045	0.582847	0.408619	0.00885075	0.259284	0.106176	-0.250797	0.118536
SH3GLB1	black	-0.0631665	0.698594	-0.0581011	0.721757	0.215206	0.182332	-0.0901784	0.580002	-0.304637	0.0559652	-0.226226	0.160414	0.0267044	0.870072	0.251846	0.116952	0.220885	0.170784	0.468051	0.00232167	0.159391	0.325899	-0.170405	0.293133
SH3GL3	black	0.00800109	0.96092	0.0576242	0.72395	-0.272113	0.0893871	0.0228916	0.888497	0.159684	0.324997	0.0145792	0.928853	0.193765	0.230913	-0.156996	0.333315	-0.226574	0.159755	-0.510816	0.000757103	-0.446053	0.00391651	0.522227	0.000547358
SH2D3A	black	-0.0173137	0.915553	0.0851978	0.60118	-0.191352	0.236886	0.238235	0.138777	0.388399	0.0132622	-0.357387	0.0235747	-0.0734287	0.652504	-0.0466135	0.775172	-0.217139	0.17834	-0.364826	0.020634	-0.139014	0.392283	0.135971	0.402827
SFMBT1	black	-0.055747	0.732606	0.114355	0.482294	-0.294364	0.0652163	0.126289	0.437448	0.188905	0.243047	-0.161572	0.319233	0.106963	0.511225	0.154268	0.341888	-0.185536	0.25171	-0.298072	0.0617471	-0.122123	0.452835	0.325901	0.0401481
SERPINB6	black	-0.090816	0.577315	0.0923884	0.570713	0.320625	0.0436838	0.193336	0.231968	-0.315635	0.0472568	0.106383	0.513533	-0.123019	0.449499	0.275714	0.0850645	0.120428	0.459177	0.709326	2.99621e-07	0.408876	0.00880405	0.00197922	0.990329
SEPHS1	black	0.0125323	0.938822	0.00261527	0.987222	0.168911	0.297448	0.146902	0.365703	-0.207848	0.198104	-0.203578	0.207684	0.287433	0.0721127	0.117653	0.469663	0.231973	0.149773	0.613783	2.53252e-05	0.045683	0.779547	-0.159351	0.326022
SELENOP	black	0.237645	0.139787	0.0996829	0.540547	-0.121899	0.45367	-0.15117	0.351785	0.172125	0.288213	0.189725	0.24097	0.0539598	0.740878	-0.297308	0.0624496	-0.0831504	0.609983	-0.379856	0.015622	-0.315982	0.0470012	0.0245145	0.880647
SDHA	black	0.0793858	0.626309	-0.0364225	0.823438	0.143087	0.378422	0.392291	0.0122918	-0.0851903	0.601213	-0.366909	0.019868	0.0580982	0.72177	0.190418	0.239224	0.0638301	0.695579	0.613399	2.57057e-05	0.245999	0.125988	0.172035	0.288472
SCNN1G	black	0.298215	0.0616163	0.027379	0.866819	-0.183022	0.258305	0.278046	0.0823532	0.414781	0.00778658	-0.113922	0.483962	0.176858	0.27496	-0.268633	0.0937236	-0.313004	0.0492331	-0.465869	0.00244905	-0.169781	0.294929	0.305148	0.0555341
SCN3B	black	-0.176342	0.276385	0.31986	0.0442167	-0.348757	0.0274151	-0.187782	0.245912	0.0983897	0.545839	0.0301532	0.853464	0.150919	0.352594	-0.0251366	0.87764	-0.046716	0.77469	-0.512286	0.000726576	-0.285163	0.0744926	0.3635	0.0211347
S100P	black	0.0554951	0.73377	-0.228649	0.155862	-0.160982	0.321027	-0.0701804	0.666965	0.323875	0.0414772	-0.147795	0.362764	-0.00134363	0.993435	-0.189626	0.241221	-0.108337	0.505783	-0.452627	0.0033619	-0.302588	0.057721	-0.176866	0.274938
RXRA	black	-0.0986343	0.544836	0.241367	0.133507	-0.111983	0.491484	0.204846	0.204807	-0.204243	0.206172	-0.0643929	0.693026	-0.167823	0.300617	0.293395	0.0661474	0.24967	0.120256	0.463268	0.00260887	0.23301	0.147909	0.181209	0.263133
RUVBL2	black	0.049504	0.761624	-0.19001	0.240252	0.249407	0.12066	0.362051	0.0216929	-0.138062	0.395562	-0.335792	0.034147	0.242192	0.132144	0.0905605	0.578391	0.0309604	0.849586	0.689755	8.51653e-07	0.203716	0.20737	0.104072	0.522773
RRAGA	black	0.159958	0.324158	-0.0665589	0.68323	0.541567	0.000307525	-0.0163036	0.920464	-0.373796	0.0175028	-0.0508956	0.755126	-0.11117	0.494652	-0.00728358	0.964422	0.157915	0.330456	0.743403	3.90761e-08	0.199641	0.216801	-0.27598	0.0847521
RPS2P45	black	0.0622911	0.702579	0.0637266	0.696049	-0.303667	0.0567912	0.00769402	0.962418	0.23427	0.145668	0.11182	0.492116	0.179235	0.268454	-0.18764	0.246277	-0.197436	0.222024	-0.539242	0.000330207	-0.260944	0.103877	0.413211	0.00804673
RPN2	black	-0.0320772	0.844225	-0.054462	0.738551	0.298148	0.0616773	0.118517	0.466386	-0.502001	0.000965324	-0.0762945	0.639849	0.350105	0.0267834	0.428101	0.00585576	0.164354	0.310862	0.764408	9.4379e-09	0.239091	0.137322	0.154492	0.341179
RPL8	black	0.327552	0.0390904	-0.224995	0.162762	0.270248	0.091691	0.226667	0.159577	-0.0666358	0.682883	-0.166965	0.30313	0.200634	0.214476	-0.249422	0.120636	-0.013222	0.935462	0.503437	0.000928265	-0.0993072	0.542082	0.0679687	0.676881
RPL39	black	0.00642326	0.968622	-0.0338681	0.835645	-0.356244	0.0240563	-0.0701166	0.667251	0.477566	0.00183178	-0.0274002	0.866717	0.0203305	0.900906	-0.276523	0.0841156	-0.0816643	0.616406	-0.65371	4.79021e-06	-0.324832	0.0408448	-0.0849536	0.602228
RPL30	black	0.00339578	0.983409	-0.405612	0.00941391	-0.217284	0.178044	-0.290894	0.0686007	0.264044	0.0996875	-0.0580556	0.721966	-0.0749328	0.64585	-0.282279	0.0776036	0.0458858	0.778593	-0.457418	0.00300214	-0.19074	0.238417	-0.333744	0.035325
RPL29	black	0.056453	0.729347	-0.0182162	0.911168	0.0523818	0.748205	0.162571	0.316212	-0.129649	0.42525	-0.176983	0.274616	0.157833	0.33071	0.0164344	0.919828	0.174054	0.282763	0.462773	0.00264028	-0.0949721	0.559941	0.14963	0.356769
RNF186	black	0.0314018	0.847466	-0.0517055	0.751352	-0.257796	0.10827	0.243341	0.130263	0.395623	0.0115097	-0.308096	0.0530981	-0.0382738	0.814616	0.0970753	0.551242	-0.220593	0.171365	-0.39678	0.0112482	-0.208601	0.196448	0.151937	0.349319
RNF103	black	-0.230753	0.151988	0.192444	0.23417	-0.123341	0.448304	-0.15734	0.332242	-0.474361	0.00198549	0.299105	0.0608073	0.179727	0.267122	0.51006	0.000773233	0.367588	0.0196237	0.332475	0.0360716	0.104529	0.520939	-0.005388	0.973678
RND3	black	0.0761318	0.640564	-0.208399	0.196891	-0.157724	0.331048	0.169054	0.297033	0.384972	0.0141695	-0.086154	0.597089	0.0137959	0.932667	-0.162589	0.316157	-0.275214	0.0856545	-0.485099	0.00151104	0.00347337	0.983029	0.19471	0.228601
RNASEH2A	black	0.385031	0.0141535	-0.1706	0.292573	0.348626	0.0274775	0.405684	0.00940006	0.125414	0.440656	-0.271665	0.0899364	-0.033449	0.837651	-0.18364	0.256673	-0.172214	0.287963	0.419433	0.00705783	0.271002	0.0907544	0.025126	0.877692
RNASE3	black	0.0133943	0.934623	-0.000631892	0.996912	-0.278019	0.082384	0.0698669	0.668368	0.425284	0.00622539	0.0395834	0.80839	-0.00986622	0.951819	-0.238483	0.138355	-0.288115	0.0714096	-0.689333	8.70299e-07	-0.42781	0.00589301	0.149041	0.358688
RMDN3	black	-0.0157291	0.923258	-0.0902409	0.579738	-0.15376	0.343496	-0.0302467	0.853015	0.113973	0.483764	0.0653795	0.688557	0.243023	0.130782	-0.0145107	0.929187	-0.237963	0.139242	-0.441894	0.00430728	-0.102851	0.527689	0.303378	0.0570392
RLN1	black	0.0675582	0.678727	-0.0750425	0.645365	-0.295041	0.0645718	0.0134558	0.934323	0.29246	0.0670567	-0.00214877	0.989501	0.180952	0.26382	-0.100089	0.538891	-0.134625	0.407544	-0.489521	0.00134683	-0.12294	0.449795	0.177757	0.272486
RIF1	black	-0.444752	0.00403529	0.0625528	0.701387	-0.489257	0.00135617	-0.474944	0.00195672	-0.0261962	0.872524	-0.150678	0.353373	0.21223	0.188601	0.262615	0.101602	0.284923	0.0747469	-0.447133	0.00382026	-0.23422	0.145756	-0.162035	0.317832
RHAG	black	-0.189033	0.242722	0.118242	0.46743	-0.47249	0.00208039	-0.128814	0.428263	0.185217	0.25254	-0.0389795	0.81126	0.218997	0.174564	-0.0289076	0.859456	0.0595305	0.715194	-0.419168	0.00709775	-0.282601	0.0772514	0.293573	0.0659753
RGS5	black	0.15694	0.33349	0.0712526	0.662179	-0.119955	0.460957	-0.0341185	0.834446	0.0922558	0.571268	0.285673	0.0739525	-0.085514	0.599826	-0.169546	0.295608	-0.162809	0.315494	-0.349874	0.0268906	-0.269265	0.0929237	0.344526	0.0294792
RFXANK	black	0.407216	0.00910988	-0.270317	0.0916049	0.330937	0.0369935	0.472513	0.00207921	0.310995	0.0507869	-0.299945	0.0600507	-0.146259	0.367829	-0.3873	0.0135477	-0.157512	0.331708	0.364628	0.0207084	0.0667375	0.682424	-0.237546	0.139957
RFTN1	black	-0.259122	0.106403	0.0550594	0.735785	0.00388675	0.98101	-0.200504	0.21478	-0.553191	0.000213772	0.204713	0.205107	0.23099	0.151556	0.430069	0.00560899	0.425802	0.00615599	0.557575	0.000185724	0.469576	0.00223614	0.00599977	0.97069
RETN	black	0.0544702	0.738513	-0.125208	0.441413	-0.374442	0.0172937	0.278162	0.0822199	0.554034	0.000208097	-0.131096	0.420058	-0.0712458	0.662209	-0.170341	0.293316	-0.190345	0.239408	-0.471121	0.00215235	-0.229468	0.154345	0.066476	0.683604
REST	black	0.215139	0.18247	-0.0745515	0.647534	0.0729749	0.654517	0.452265	0.00339048	0.140609	0.386818	-0.332544	0.0360308	-0.0512354	0.753542	-0.0530583	0.745061	0.0245718	0.88037	0.459927	0.00282751	0.0531409	0.744678	0.0649874	0.690332
RER1	black	0.104764	0.519996	-0.303533	0.0569064	0.406745	0.00919828	0.0457442	0.779259	-0.165382	0.307802	-0.216046	0.180589	-0.0220246	0.892695	-0.00082439	0.995972	0.113907	0.484021	0.608814	3.06716e-05	0.366854	0.0198881	-0.326822	0.039555
RBM47	black	-0.355779	0.0242541	-0.137595	0.397178	0.134337	0.408559	-0.15402	0.342674	-0.470631	0.00217862	-0.201969	0.211378	-0.0693707	0.670589	0.620462	1.94771e-05	0.218467	0.175634	0.475699	0.00191997	0.427716	0.00590513	-0.00552998	0.972984
RBM34	black	-0.0890384	0.584819	0.033813	0.835908	-0.0961081	0.555234	-0.0839251	0.606646	0.0739757	0.650081	0.101301	0.533963	-0.0197266	0.903836	-0.0165449	0.91929	-0.111239	0.494385	-0.323136	0.0419707	-0.23622	0.142247	0.0293984	0.857094
RBM23	black	-0.0505055	0.756946	-0.12188	0.45374	0.434592	0.00507567	-0.0441631	0.786709	-0.374473	0.0172835	-0.221332	0.169899	-0.134901	0.406572	0.204502	0.205586	0.173188	0.285202	0.690436	8.22388e-07	0.257292	0.108985	-0.14776	0.362881
RAB6B	black	0.00267395	0.986935	0.0566783	0.728308	-0.30655	0.0543647	0.198043	0.220578	0.240246	0.135376	0.0158281	0.922776	0.231705	0.150257	0.0258832	0.874035	-0.302163	0.0580914	-0.45955	0.00285318	-0.274704	0.0862598	0.489206	0.00135799
RAB40A	black	0.118551	0.466256	0.104655	0.520435	-0.269754	0.0923094	-0.0988745	0.543852	0.294512	0.0650743	0.151223	0.351614	-0.0381928	0.815002	-0.335863	0.0341068	-0.126581	0.43638	-0.551268	0.000227235	-0.450485	0.00353458	0.141245	0.384655
RAB3GAP2	black	-0.00206229	0.989923	-0.0549048	0.736501	-0.149194	0.358189	-0.0997054	0.540455	0.340182	0.0317302	-0.155457	0.338134	0.0893734	0.583402	-0.311925	0.0500626	-0.160621	0.32213	-0.504964	0.00089027	-0.234635	0.145022	-0.0202232	0.901426
QRICH1	black	-0.320841	0.0435344	0.260074	0.105078	-0.0249195	0.878689	-0.0959256	0.555989	-0.547428	0.000256436	-0.0528858	0.745862	0.227999	0.157073	0.543721	0.000287772	0.44704	0.00382848	0.657293	4.07615e-06	0.317115	0.0461734	0.0755938	0.642934
PUS3	black	-0.167786	0.300724	0.149646	0.356717	-0.0164073	0.919959	-0.0345642	0.832314	-0.314791	0.0478835	-0.130522	0.422113	-0.275691	0.0850918	0.420453	0.00690618	0.322147	0.0426389	0.36483	0.0206328	0.263916	0.0998577	-0.0136033	0.933605
PTPRG	black	-0.0765676	0.638648	0.00278796	0.986378	-0.312032	0.0499803	-0.115896	0.476371	0.147158	0.364859	0.189256	0.242157	0.018987	0.907425	-0.163031	0.314824	-0.079155	0.627316	-0.544132	0.000284135	-0.223646	0.165365	0.112412	0.489814
PTGIS	black	0.299118	0.0607949	-0.0636621	0.696342	-0.0262241	0.87239	0.123375	0.448181	0.430815	0.0055178	-0.0517557	0.751118	0.113346	0.486189	-0.441795	0.00431697	-0.432572	0.0053081	-0.535283	0.000372298	-0.232428	0.148953	0.331148	0.0368657
PTAFR	black	0.0343346	0.833412	0.0498189	0.760153	0.410575	0.00850026	0.152603	0.347187	-0.286227	0.0733691	-0.14217	0.381516	-0.197978	0.220732	0.0789325	0.628287	0.0397484	0.807606	0.616114	2.31233e-05	0.0336232	0.836817	0.0209126	0.898084
PSMD8	black	0.25779	0.108277	-0.352079	0.0258799	0.306411	0.0544796	0.365354	0.0204378	0.113468	0.485717	-0.474378	0.00198462	-0.056085	0.731045	-0.240346	0.135209	0.0271326	0.868007	0.587114	6.82486e-05	0.100592	0.536841	-0.158368	0.329052
PSMD2	black	-0.145477	0.370425	0.108373	0.505639	0.137177	0.39863	0.145727	0.369593	-0.458236	0.0029442	0.0048869	0.976125	0.112083	0.491094	0.470505	0.00218543	0.206754	0.20053	0.684606	1.10628e-06	0.315062	0.0476817	0.28089	0.0791379
PSMD13	black	-0.114493	0.48176	-0.0539543	0.740904	0.324807	0.040861	-0.0732702	0.653207	-0.543794	0.000287122	0.00685061	0.966536	0.191071	0.237587	0.29263	0.0668899	0.308366	0.0528798	0.756182	1.67426e-08	0.334527	0.0348707	-0.115167	0.479166
PSMB8	black	0.113186	0.48681	-0.318975	0.0448399	0.441587	0.00433743	0.213711	0.185461	-0.0899237	0.581076	-0.393494	0.0120043	-0.108888	0.503608	0.101156	0.534549	0.0219095	0.893253	0.64863	6.00022e-06	0.647846	6.21018e-06	-0.17995	0.266519
PSMB5	black	0.0811209	0.618762	-0.111415	0.493696	0.206701	0.200647	0.354819	0.0246677	-0.00673243	0.967113	-0.290234	0.06926	-0.208131	0.19748	0.085489	0.599933	0.0988497	0.543954	0.625075	1.61885e-05	0.216978	0.17867	-0.128214	0.430435
PSG9	black	0.0130373	0.936362	0.237273	0.140426	-0.0109538	0.946515	-0.232815	0.148258	-0.0199373	0.902813	0.368721	0.0192212	-0.0969584	0.551724	-0.0674177	0.679359	-0.213031	0.186898	-0.510836	0.000756685	-0.227625	0.157775	0.334712	0.034764
PSG6	black	0.0882192	0.588292	0.217001	0.178623	-0.194028	0.230268	0.00736528	0.964023	0.249735	0.120156	0.329092	0.0381248	-0.01729	0.915668	-0.269761	0.0923001	-0.345009	0.0292374	-0.591083	5.92123e-05	-0.453019	0.00333105	0.394768	0.0117061
PSCA	black	0.329179	0.0380706	0.0213979	0.895731	0.00921377	0.955002	0.193039	0.232698	0.422229	0.00664888	0.103609	0.524636	-0.101298	0.533974	-0.441213	0.0043744	-0.457403	0.00300315	-0.502873	0.00094267	-0.536213	0.000362008	0.206454	0.201197
PSAT1	black	0.0481871	0.767788	-0.0315319	0.846842	-0.239288	0.136987	0.00982076	0.952041	0.38708	0.0136053	0.107368	0.50962	0.172948	0.285881	-0.525047	0.000504305	-0.183856	0.256103	-0.523601	0.000525992	-0.230587	0.15229	0.166839	0.303499
PRR14L	black	-0.287467	0.0720776	-0.0658813	0.686289	-0.348258	0.0276524	-0.12271	0.45065	0.0497658	0.760401	-0.0707327	0.664498	0.273762	0.0873872	0.117103	0.471759	0.0200011	0.902504	-0.36589	0.0202399	-0.0758607	0.641758	0.370908	0.018464
PRR13	black	0.251475	0.117511	0.0723477	0.657303	0.308671	0.0526332	0.408976	0.00878593	0.0390611	0.810872	-0.315228	0.0475582	-0.425465	0.00620103	0.0338507	0.835728	-0.105558	0.516822	0.466244	0.00242673	0.336496	0.0337497	0.114339	0.482354
PRPF31	black	-0.0134202	0.934496	-0.200869	0.213929	0.253023	0.115195	-0.0181613	0.911435	-0.356987	0.0237424	-0.151775	0.349839	-0.0565831	0.728747	0.0381508	0.815202	0.240783	0.134477	0.56779	0.000132795	0.16278	0.315583	-0.033786	0.836037
PRMT1	black	-0.0762913	0.639863	0.0054205	0.973519	0.16934	0.296206	-0.125644	0.439812	-0.494159	0.00119179	-0.159527	0.325479	0.267278	0.0954554	0.469117	0.00226158	0.335345	0.0344014	0.642334	7.88753e-06	0.127357	0.433549	-0.0550415	0.735868
PRKAG1	black	0.235285	0.14388	0.154443	0.341333	0.294897	0.0647079	0.374324	0.0173316	-0.159676	0.325023	-0.254411	0.113147	0.0380698	0.815587	0.14189	0.382465	-0.00703628	0.965629	0.68321	1.18649e-06	-0.0173042	0.915599	0.149545	0.357048
PRKAB1	black	-0.0462942	0.776673	-0.172802	0.286295	0.127017	0.434788	0.0576308	0.72392	-0.114967	0.479934	-0.293871	0.0656888	0.0512538	0.753457	0.126274	0.437501	0.053939	0.740974	0.397532	0.011081	0.304387	0.056177	0.0283614	0.862086
PRAMEF10	black	0.209912	0.193587	-0.190567	0.23885	0.0981919	0.54665	0.273866	0.0872617	0.523274	0.000531	-0.164648	0.309986	-0.221661	0.169248	-0.246827	0.124676	-0.524481	0.000512698	-0.462857	0.0026349	-0.207851	0.198098	0.0631053	0.698872
PQLC1	black	0.159772	0.324728	-0.0160799	0.921551	0.464353	0.00254108	0.0647765	0.691287	-0.251832	0.116974	0.0558906	0.731943	-0.421146	0.00680471	-0.0026406	0.987098	0.0191247	0.906757	0.435296	0.00499669	0.15038	0.354337	-0.078929	0.628302
PQBP1	black	0.115868	0.476479	-0.0701767	0.666982	0.402505	0.0100275	0.286092	0.0735115	-0.234928	0.144508	-0.333635	0.0353884	-0.0691049	0.67178	0.160314	0.323068	0.114844	0.48041	0.810764	2.27648e-10	0.231616	0.150418	-0.10928	0.502066
PPP6R2	black	0.323086	0.0420043	0.0284232	0.861788	0.508375	0.000810317	0.349339	0.0271408	-0.169139	0.296788	-0.128456	0.429559	0.0666543	0.6828	-0.0295434	0.856396	-0.215668	0.181373	0.575116	0.000103683	0.00652283	0.968136	0.168663	0.298169
PPP2R3A	black	0.112713	0.488646	-0.0900517	0.580536	-0.0508711	0.755241	-0.00493864	0.975872	0.252585	0.115846	0.100441	0.537458	0.0580603	0.721944	-0.204082	0.206538	-0.256421	0.110231	-0.449721	0.00359799	-0.221357	0.169848	0.175338	0.279171
POP7	black	0.100983	0.53525	-0.0834612	0.608643	0.317606	0.045818	-0.133703	0.410794	-0.397041	0.01119	0.0067118	0.967213	-0.0526632	0.746897	0.139679	0.389999	0.20806	0.197638	0.478464	0.00179062	0.189365	0.24188	-0.0819471	0.615182
POLR2J4	black	0.17572	0.27811	-0.070866	0.663903	-0.148661	0.359927	0.103067	0.526819	0.428904	0.00575395	-0.296044	0.0636258	0.219059	0.174439	-0.293449	0.0660956	-0.316174	0.0468597	-0.486344	0.00146311	-0.380739	0.0153626	0.203817	0.20714
POLR2J	black	0.105359	0.517618	-0.340428	0.0315993	0.212957	0.187056	0.217506	0.17759	0.0714836	0.661149	-0.42136	0.00677369	0.0790719	0.627678	-0.00416138	0.979669	-0.0161713	0.921107	0.407461	0.00906419	0.0540015	0.740685	-0.213906	0.185052
PODNL1	black	0.0859403	0.598002	-0.00793466	0.961244	-0.151854	0.349586	-0.0165549	0.919242	0.327009	0.0394356	-0.116514	0.474007	-0.00641135	0.96868	-0.23292	0.148071	-0.219438	0.173675	-0.548736	0.000246129	-0.307984	0.0531894	0.060849	0.709159
PNOC	black	-0.300923	0.0591801	-0.0641984	0.693908	-0.0891111	0.584512	-0.222557	0.167487	-0.516325	0.00064827	-0.100929	0.53547	0.297297	0.0624591	0.588512	6.49306e-05	0.467333	0.00236294	0.540698	0.000315834	0.495607	0.00114671	-0.0809488	0.619509
PNMA8A	black	0.00241312	0.988209	0.152734	0.346765	-0.0321066	0.844085	-0.117798	0.469115	-0.0171947	0.916132	0.0820686	0.614655	0.0130822	0.936143	-0.105948	0.515266	-0.206041	0.202121	-0.392091	0.01234	-0.207678	0.198481	0.43298	0.00526039
PLP1	black	0.0358989	0.825937	-0.0190389	0.907173	0.14089	0.38586	0.257209	0.109103	-0.0712693	0.662104	-0.105168	0.51838	-0.281907	0.0780118	0.231662	0.150334	-0.00523947	0.974403	0.348973	0.027313	0.181364	0.262716	3.48316e-05	0.99983
PLK4	black	0.0278329	0.864631	-0.142205	0.381397	-0.347414	0.028057	0.0090072	0.95601	0.311736	0.0502092	-0.054014	0.740626	0.414494	0.00783359	-0.219409	0.173733	-0.0968888	0.552011	-0.501303	0.000983794	-0.340463	0.0315806	0.0760341	0.640994
PLK3	black	0.026893	0.869162	-0.216655	0.179335	0.430953	0.00550108	0.109048	0.502979	-0.202549	0.210041	-0.199284	0.217641	-0.041249	0.800487	-0.00230409	0.988742	-0.0945421	0.561727	0.481867	0.00164201	0.247567	0.123514	0.066924	0.681583
PLEKHM1	black	0.208131	0.197481	-0.216001	0.180682	0.176208	0.276756	0.220187	0.172174	0.42471	0.00630315	-0.113844	0.484263	-0.132456	0.415208	-0.151517	0.350666	-0.359741	0.0226089	-0.244684	0.128089	-0.0945516	0.561687	-0.232937	0.14804
PITPNC1	black	0.0875368	0.591193	0.169626	0.295378	0.135607	0.404101	0.32553	0.0403883	-0.257888	0.108139	-0.0217405	0.894071	-0.130794	0.42114	0.31614	0.0468845	0.0513109	0.753191	0.481407	0.00166141	0.241164	0.133843	0.240359	0.135186
PIH1D1	black	0.0961087	0.555232	-0.129783	0.424767	0.374799	0.0171791	0.245407	0.12693	-0.289036	0.0704687	-0.256089	0.110709	0.1097	0.500414	0.096159	0.555024	0.116605	0.473658	0.825033	5.86255e-11	0.386244	0.0138268	-0.0314363	0.847301
PIGT	black	0.151282	0.351426	-0.339905	0.0318783	0.312685	0.0494778	0.241438	0.133389	-0.162672	0.315907	-0.315404	0.0474276	-0.206453	0.2012	0.1019	0.531532	0.0912282	0.575581	0.576868	9.7639e-05	0.420737	0.00686451	-0.0789871	0.628048
PGLYRP4	black	0.147421	0.363995	-0.07605	0.640924	-0.290219	0.0692746	0.00284494	0.9861	0.422068	0.00667179	0.107416	0.509426	-0.113547	0.485412	-0.435217	0.00500546	-0.306205	0.0546507	-0.755029	1.81119e-08	-0.383753	0.0145049	0.278849	0.0814348
PGLYRP1	black	0.192159	0.234876	-0.185118	0.252798	0.0269564	0.868857	0.0478568	0.769336	0.454057	0.00325076	0.120348	0.459478	-0.112632	0.48896	-0.372447	0.0179463	-0.378192	0.0161205	-0.591917	5.74573e-05	-0.302832	0.05751	-0.171851	0.288996
PGAP1	black	-0.0972866	0.550372	0.244152	0.128947	-0.47719	0.00184923	-0.066501	0.683491	0.283547	0.0762234	0.0203666	0.900731	0.0217648	0.893953	-0.0402041	0.805442	0.00601355	0.970623	-0.555289	0.000199903	-0.14162	0.383379	0.0962285	0.554737
PFN2	black	0.164784	0.309579	0.0448915	0.783275	-0.221336	0.169891	0.171933	0.288761	0.403097	0.00990805	0.10812	0.506642	0.0255928	0.875437	-0.310663	0.0510473	-0.399667	0.0106177	-0.616746	2.25576e-05	-0.332949	0.0357913	0.367511	0.0196513
PEX11B	black	0.162003	0.317927	-0.022174	0.891971	0.360492	0.0223075	-0.163149	0.314472	-0.343439	0.0300298	0.035974	0.825578	-0.102338	0.529762	-0.0568467	0.727531	0.258351	0.107484	0.464937	0.0025053	0.102487	0.52916	-0.285725	0.0738973
PEX11A	black	0.0390683	0.810838	-0.0598972	0.713514	-0.442376	0.00426027	0.0230686	0.88764	0.558606	0.000179628	-0.133752	0.410619	0.0295634	0.8563	-0.357635	0.0234713	-0.0823628	0.613383	-0.574866	0.000104572	-0.36839	0.0193381	-0.0242902	0.881731
PENK	black	0.100869	0.535717	0.216637	0.179372	-0.194751	0.228502	-0.0337783	0.836074	0.290939	0.0685554	0.133443	0.411713	0.0679949	0.676763	-0.153181	0.345341	-0.194232	0.229769	-0.526524	0.000482978	-0.397799	0.0110221	0.15766	0.331247
PEMT	black	0.239324	0.136927	0.0990226	0.543246	0.339602	0.0320412	0.447051	0.00382752	0.0243777	0.881308	-0.289416	0.070084	-0.0724959	0.656644	-0.166071	0.305763	-0.17295	0.285876	0.446861	0.00384436	-0.0357237	0.826773	0.264166	0.0995254
PELO	black	-0.285559	0.0740727	-0.067347	0.679678	-0.107814	0.507851	-0.178045	0.271698	-0.432193	0.00535283	0.0305834	0.851397	0.27475	0.0862048	0.371677	0.0182039	0.488797	0.00137259	0.534676	0.000379161	0.313356	0.0489654	-0.139629	0.39017
PDIA6	black	-0.183427	0.257235	-0.089222	0.584042	0.198962	0.218399	-0.140463	0.387317	-0.419016	0.00712068	-0.0412689	0.800393	0.452225	0.0033937	0.322373	0.0424855	0.287199	0.0723557	0.548469	0.000248204	0.216465	0.179726	-0.27373	0.0874249
PDGFRB	black	0.312157	0.049884	-0.114019	0.48359	0.385197	0.0141084	0.463333	0.00260475	-0.053395	0.743498	-0.240229	0.135403	-0.0837053	0.607592	0.0838572	0.606938	-0.0755205	0.643257	0.606765	3.31603e-05	0.318029	0.0455144	-0.0345877	0.832202
PDCL	black	-0.0507065	0.756008	0.287922	0.0716081	0.16092	0.321219	0.239381	0.136831	-0.254762	0.112634	0.0411167	0.801114	-0.0894658	0.583011	0.371303	0.0183299	0.0292636	0.857743	0.47849	0.00178942	0.398923	0.0107773	0.17872	0.269855
PCYOX1L	black	0.131092	0.42007	-0.0523181	0.748501	0.425515	0.00619432	-0.0302356	0.853068	-0.346419	0.0285407	0.000786252	0.996158	-0.151756	0.349898	0.0961911	0.554891	0.118014	0.468292	0.510129	0.000771763	0.148905	0.359132	-0.136045	0.402569
PCOLCE2	black	0.0912479	0.575498	0.0912211	0.575611	-0.1622	0.317332	0.066365	0.684104	0.47548	0.00193059	0.161829	0.318457	-0.159002	0.327097	-0.392093	0.0123397	-0.329699	0.0377495	-0.654875	4.54622e-06	-0.337929	0.0329524	0.0258475	0.874207
PCGF2	black	0.125077	0.441894	0.128862	0.428089	0.263528	0.100376	0.380263	0.0155018	-0.297432	0.0623349	-0.0976693	0.548797	0.0374274	0.818647	0.382667	0.014809	0.0202012	0.901533	0.694339	6.71723e-07	0.125759	0.439388	0.175794	0.277903
PCDHGB6	black	-0.0972753	0.550418	0.350686	0.0265147	-0.433324	0.00522058	-0.183569	0.256859	0.215331	0.182072	0.0583074	0.720808	0.0827197	0.611841	-0.0536125	0.742488	-0.00756025	0.963071	-0.638378	9.33716e-06	-0.486435	0.00145965	0.0117993	0.942394
PCDHGA8	black	-0.132636	0.414572	0.0910235	0.576442	-0.328979	0.0381949	0.114486	0.481789	0.264511	0.0990669	0.107488	0.509143	-0.34281	0.0303521	-0.0454465	0.780661	-0.0607938	0.709412	-0.368062	0.0194544	0.0435347	0.789674	0.242392	0.131815
PCCB	black	0.0755554	0.643103	0.113023	0.48744	0.242486	0.131661	0.109753	0.500203	-0.120405	0.459263	-0.0202807	0.901147	0.0405027	0.804026	-0.0202161	0.901461	0.0193897	0.905471	0.460396	0.00279588	0.00785191	0.961648	-0.0142107	0.930647
PBX3	black	-0.0833654	0.609056	0.188036	0.245263	0.344947	0.0292683	-0.231974	0.149771	-0.472051	0.00210325	0.190844	0.238156	-0.228425	0.156279	0.227045	0.158864	0.140708	0.386483	0.333771	0.0353095	0.286407	0.0731804	0.0917686	0.573311
PARP1	black	-0.111817	0.49213	-0.0476052	0.770516	0.241485	0.133311	-0.119729	0.461808	-0.503088	0.000937155	-0.0142419	0.930495	0.49953	0.00103215	0.488307	0.00139027	0.292521	0.066997	0.634977	1.07743e-05	0.354117	0.0249734	-0.204276	0.206097
PAPD7	black	-0.205584	0.203145	0.239231	0.137085	0.0628854	0.699873	-0.0555107	0.733698	-0.440294	0.00446633	0.0972427	0.550552	0.261291	0.103401	0.480797	0.00168749	0.229763	0.153801	0.511528	0.000742173	0.148253	0.361262	0.109412	0.501546
OSBPL8	black	-0.268687	0.093655	0.0724549	0.656827	-0.400613	0.0104177	-0.424019	0.00639786	-0.157456	0.331881	0.0261057	0.872961	0.0164937	0.919539	0.203062	0.208864	0.338564	0.032604	-0.302439	0.0578508	-0.182533	0.2596	-0.064474	0.692658
OSBPL10	black	0.0574897	0.724569	0.117406	0.470604	-0.367798	0.0195485	0.0338741	0.835616	0.315653	0.0472431	0.144697	0.373022	-0.127001	0.434847	-0.190679	0.238569	-0.179135	0.268727	-0.673588	1.90293e-06	-0.260204	0.104897	0.314397	0.048179
ORM1	black	0.17344	0.284492	-0.192398	0.234283	-0.033545	0.837191	0.105406	0.517431	0.502798	0.000944583	-0.192154	0.234888	-0.137804	0.396455	-0.394567	0.0117527	-0.260261	0.104818	-0.467153	0.00237335	-0.37539	0.0169904	-0.200992	0.213641
OR7C2	black	0.0578899	0.722728	0.311951	0.0500426	-0.144623	0.37327	0.0108806	0.946872	0.146782	0.366101	0.240616	0.134757	-0.174245	0.282228	-0.0695473	0.669798	-0.221742	0.169089	-0.512401	0.000724238	-0.188634	0.243738	0.394399	0.0117919
OR5I1	black	-0.0526265	0.747067	0.227172	0.158626	-0.23861	0.138137	-0.107041	0.510915	0.154865	0.34	0.153309	0.344931	0.0319261	0.844951	-0.0692543	0.671111	-0.150344	0.354453	-0.569838	0.000123991	-0.401937	0.0101433	0.198354	0.219839
OR12D3	black	0.00769631	0.962407	-0.0407403	0.802899	-0.100268	0.538161	-0.163609	0.31309	0.190716	0.238477	-0.106708	0.512238	0.0767593	0.637805	-0.203961	0.206814	-0.18481	0.253602	-0.504533	0.000900841	-0.311972	0.0500264	0.223228	0.166177
OPN3	black	0.0781715	0.631613	-0.0256598	0.875114	0.548082	0.000251231	-0.0925947	0.569849	-0.303381	0.0570366	-0.0306723	0.85097	-0.0861925	0.596924	-0.0666109	0.682995	-0.00277205	0.986456	0.47035	0.00219383	-0.0181649	0.911418	-0.21427	0.184288
ONECUT1	black	0.287982	0.0715463	0.0638963	0.695279	-0.173071	0.285533	0.0891208	0.584471	0.602688	3.86688e-05	-0.0343658	0.833263	-0.043876	0.788063	-0.570552	0.000121046	-0.352591	0.0256493	-0.666419	2.6759e-06	-0.506256	0.000859193	-0.0257208	0.874819
OLR1	black	-0.235812	0.142958	-0.0561618	0.730691	-0.566532	0.000138476	-0.211182	0.190844	0.312825	0.0493699	-0.0600406	0.712858	0.0163997	0.919996	-0.01803	0.912072	0.0287484	0.860222	-0.759671	1.31654e-08	-0.292153	0.0673566	0.0305453	0.85158
OLFM4	black	-0.0822029	0.614075	-0.121141	0.456503	-0.226622	0.159664	-0.273145	0.0881307	0.169452	0.29588	0.148737	0.35968	0.102563	0.528852	-0.122592	0.451088	-0.0600096	0.712999	-0.567163	0.0001356	-0.255952	0.110907	-0.0284744	0.861541
OGFOD1	black	-0.22103	0.170497	-0.201955	0.211409	0.0984212	0.54571	-0.150762	0.353103	-0.478211	0.00180213	-0.132742	0.414193	0.269397	0.0927579	0.350742	0.0264888	0.232729	0.148412	0.463395	0.00260083	0.445345	0.00398078	0.214503	0.183799
OCRL	black	0.0947847	0.560719	-0.0542869	0.739362	-0.110868	0.495833	0.286058	0.0735469	0.42685	0.00601754	-0.111036	0.495178	-0.0678738	0.677308	-0.163501	0.313415	-0.346154	0.0286706	-0.437383	0.00476896	-0.318069	0.0454854	0.209537	0.194401
OAZ1	black	-0.170894	0.29173	0.280626	0.0794318	-0.346345	0.0285768	-0.175956	0.277454	0.0977761	0.548358	0.0237258	0.88446	0.034788	0.831244	-0.0839117	0.606703	-0.0307738	0.850482	-0.417051	0.00742327	-0.318269	0.0453425	0.318369	0.0452711
NUP93	black	-0.104101	0.522656	0.148594	0.360146	0.268893	0.0933938	-0.0126725	0.938139	-0.438652	0.00463491	0.0737948	0.650882	0.0703298	0.666298	0.433878	0.00515676	0.217626	0.177345	0.655534	4.41349e-06	0.421783	0.00671273	-0.12703	0.434742
NSFL1C	black	0.0131783	0.935675	-0.0972815	0.550393	0.433545	0.00519497	-0.0522396	0.748866	-0.384292	0.0143559	-0.0869812	0.593558	0.0625328	0.701478	0.0755197	0.64326	0.116763	0.473054	0.611254	2.79296e-05	0.137029	0.399143	-0.129297	0.42652
NRIP3	black	-0.059009	0.717586	0.0579594	0.722408	-0.23714	0.140655	-0.134962	0.406358	0.145332	0.370905	0.255439	0.111649	0.00427028	0.979137	-0.211727	0.189674	-0.124014	0.445812	-0.496874	0.00110855	-0.213101	0.186751	0.226355	0.160169
NR2C1	black	0.0286109	0.860884	-0.122198	0.452554	0.0724664	0.656776	0.0314509	0.847231	-0.0613322	0.706952	-0.232692	0.148479	0.0340126	0.834953	-0.0341049	0.834511	0.00765747	0.962597	0.187523	0.246577	0.213693	0.1855	0.088567	0.586817
NPY2R	black	-0.0499907	0.75935	-0.186282	0.249773	-0.283418	0.0763626	0.0372862	0.81932	0.532859	0.000400395	-0.265497	0.0977685	0.0119463	0.941677	-0.299672	0.0602962	-0.201303	0.212919	-0.599468	4.3594e-05	-0.329315	0.0379862	-0.0588908	0.718128
NPRL2	black	-0.0596376	0.714704	0.0817194	0.616167	0.0940181	0.563907	0.0746005	0.647317	-0.331239	0.0368108	-0.194214	0.229812	0.158887	0.327449	0.181965	0.261112	0.263344	0.100622	0.651234	5.34887e-06	0.0591512	0.716934	0.0583326	0.720692
NOSIP	black	0.242823	0.131107	0.0538412	0.741428	0.460577	0.00278375	0.265469	0.0978046	-0.117344	0.470839	-0.151378	0.351114	-0.184398	0.25468	-0.068546	0.674288	-0.0796698	0.625071	0.55379	0.000209726	0.205358	0.203653	0.0386665	0.812748
NOP2	black	-0.0233777	0.886144	0.0617868	0.704877	-0.00860734	0.957961	0.341551	0.0310063	-0.113145	0.48697	-0.339378	0.0321619	0.0147802	0.927875	0.281761	0.0781733	0.0970789	0.551227	0.49836	0.00106522	0.227062	0.158833	0.337343	0.0332766
NMT1	black	0.0864748	0.595719	-0.205584	0.203144	0.329929	0.0376078	0.133949	0.409926	-0.0269512	0.868882	-0.337161	0.0333776	-0.177761	0.272477	-0.0382037	0.81495	0.121194	0.456306	0.600623	4.17654e-05	0.420474	0.00690314	-0.2821	0.0777999
NIN	black	0.128294	0.430147	0.0808795	0.61981	0.0630388	0.699175	0.394922	0.0116705	-0.153538	0.344203	-0.225464	0.161864	-0.0370327	0.820528	0.248243	0.122461	0.149587	0.35691	0.572455	0.00011351	0.257967	0.108027	0.0709705	0.663437
NHP2	black	0.217601	0.177395	-0.33115	0.0368645	0.101839	0.531782	0.30656	0.0543562	-0.0442508	0.786295	-0.258401	0.107415	0.361791	0.0217946	-0.0540412	0.740501	0.0695105	0.669963	0.491863	0.00126645	0.159458	0.32569	0.239653	0.136373
NFATC1	black	-0.103551	0.524868	0.140134	0.388441	0.259967	0.105225	-0.0300891	0.853772	-0.471422	0.00213634	0.33877	0.0324916	0.03372	0.836354	0.432902	0.00526957	0.0944005	0.562316	0.458313	0.00293875	0.3176	0.0458224	0.160433	0.322703
NEO1	black	0.126268	0.437523	0.0606524	0.710058	-0.192806	0.233273	0.113434	0.485849	0.348273	0.027645	0.0848681	0.602594	-0.269556	0.0925579	-0.320108	0.0440438	-0.305671	0.0550958	-0.595784	4.99242e-05	-0.224137	0.164413	0.457924	0.00296612
NELFCD	black	0.212803	0.18738	0.0541172	0.740148	0.412228	0.00821341	0.146111	0.36832	-0.204422	0.205766	-0.146744	0.366226	-0.000833224	0.995929	0.0227211	0.889322	0.0491944	0.763072	0.564425	0.000148489	0.0592911	0.716292	-0.0973801	0.549987
NEFL	black	0.0001606	0.999215	0.0459998	0.778057	-0.180925	0.263893	-0.178928	0.269289	0.158867	0.32751	0.0813024	0.617975	-0.022329	0.891221	-0.171233	0.290759	-0.0986557	0.544748	-0.465598	0.00246527	-0.292302	0.0672106	0.102442	0.529342
NEBL	black	0.137095	0.398913	0.00979871	0.952149	-0.138996	0.392342	0.161279	0.320126	0.419294	0.0070788	-0.0693586	0.670644	0.0122111	0.940387	-0.226294	0.160283	-0.438422	0.00465892	-0.553186	0.000213808	-0.420759	0.00686126	0.338947	0.0323958
NDUFV2	black	-0.01731	0.915571	-0.0749825	0.64563	0.117053	0.471949	0.0232022	0.886994	-0.446726	0.00385635	-0.092391	0.570702	0.274843	0.0860947	0.316747	0.046441	0.392932	0.012138	0.635282	1.06374e-05	0.333117	0.035692	-0.0928864	0.568629
NDUFV1	black	0.303874	0.056614	-0.262604	0.101617	0.506033	0.000864485	0.332487	0.0360645	0.0246314	0.880082	-0.200109	0.215702	0.130326	0.422815	-0.200625	0.214498	-0.160639	0.322075	0.520937	0.000568132	0.050693	0.756071	-0.17677	0.275202
NDUFAF3	black	0.0667128	0.682536	-0.346782	0.0283633	0.0569949	0.726848	0.0184994	0.909793	-0.127396	0.43341	0.241702	0.132951	0.246791	0.124734	-0.0159356	0.922253	0.260471	0.104528	0.480566	0.00169746	0.352011	0.0259106	-0.2805	0.0795732
NDUFA9	black	-0.0161235	0.921339	-0.0406249	0.803446	0.0917471	0.573401	0.221585	0.169399	-0.296147	0.0635292	-0.022335	0.891192	0.271727	0.0898601	0.33909	0.0323177	0.276346	0.0843223	0.677245	1.59349e-06	0.457051	0.00302843	-0.0184143	0.910206
NDUFA3	black	0.123948	0.446058	-0.521997	0.00055101	0.0747196	0.646791	0.234341	0.145543	0.237391	0.140223	-0.404963	0.00953939	0.136505	0.400964	-0.151532	0.350618	0.0654662	0.688165	0.341667	0.0309457	0.26348	0.10044	-0.288543	0.0709716
NDUFA13	black	0.077283	0.635506	-0.253462	0.114544	0.175345	0.279152	0.23738	0.140241	-0.0225016	0.890385	-0.503409	0.000928972	0.0452402	0.781632	0.00165942	0.991892	0.116713	0.473245	0.523656	0.000525146	0.302528	0.0577731	-0.00410207	0.979958
NDNF	black	0.230442	0.152555	0.161668	0.318944	-0.0916075	0.573987	0.196814	0.223513	0.412237	0.00821188	0.0681888	0.675892	-0.108229	0.50621	-0.294336	0.0652431	-0.462183	0.00267819	-0.619264	2.04255e-05	-0.335176	0.034498	0.425829	0.00615238
NCOA1	black	-0.112488	0.48952	0.224858	0.163025	0.205291	0.203804	0.0950306	0.559698	-0.590543	6.03735e-05	0.034268	0.833731	-0.0338752	0.835611	0.619157	2.05118e-05	0.157889	0.330536	0.596105	4.93419e-05	0.238774	0.137859	0.360762	0.0222002
NAXD	black	0.198518	0.219449	-0.205693	0.2029	0.612213	2.69146e-05	0.185254	0.252444	-0.201936	0.211454	-0.0354434	0.828112	0.0720458	0.658646	0.0151219	0.926212	-0.109351	0.501783	0.627904	1.44316e-05	0.21722	0.178174	-0.228738	0.155696
MYO7B	black	0.0455157	0.780335	0.16973	0.295076	-0.129838	0.424569	0.130577	0.421917	0.284534	0.0751624	0.102976	0.527186	0.031371	0.847614	-0.116222	0.475121	-0.320561	0.0437281	-0.482897	0.00159923	-0.241652	0.133035	0.303099	0.0572795
MYLIP	black	-0.126833	0.435459	0.050871	0.755241	0.0750227	0.645453	0.106453	0.513253	-0.206636	0.200792	-0.203826	0.207121	0.270995	0.0907629	0.170668	0.292378	0.24621	0.125652	0.519516	0.000591826	0.105868	0.515584	0.00764102	0.962677
MYDGF	black	0.0241493	0.882412	-0.0714128	0.661465	-0.0388959	0.811657	0.218954	0.174651	-0.0408001	0.802615	-0.304976	0.0556788	0.502864	0.000942902	0.131646	0.418093	0.1377	0.396817	0.445285	0.00398627	0.00482777	0.976414	0.0829249	0.610955
MYB	black	-0.252524	0.115937	-0.163479	0.313479	-0.384831	0.0142079	-0.287448	0.0720972	-0.0411154	0.801121	0.295614	0.0640299	0.0557326	0.732673	0.0725682	0.656323	0.158797	0.327727	-0.400561	0.0104287	-0.102656	0.528477	0.0557632	0.732531
MTX1	black	-0.0118286	0.942251	-0.116099	0.475592	-0.0364118	0.823489	0.339681	0.0319989	0.100969	0.53531	-0.41048	0.00851694	-0.0192361	0.906216	0.0579528	0.722438	0.188613	0.243791	0.483168	0.00158813	0.172608	0.286843	-0.0859197	0.59809
MTMR12	black	-0.0435222	0.789734	0.226318	0.16024	0.237636	0.139802	0.0918712	0.57288	-0.368061	0.0194549	0.0243456	0.881463	0.0498923	0.759809	0.458809	0.00290416	0.00426869	0.979144	0.461129	0.00274704	0.274579	0.0864086	0.274597	0.0863868
MTMR1	black	-0.323178	0.0419423	0.0741527	0.649297	0.116605	0.47366	-0.285605	0.074024	-0.702044	4.46281e-07	0.0711455	0.662656	0.262932	0.101175	0.602081	3.9556e-05	0.52149	0.000559139	0.734155	7.0009e-08	0.375898	0.01683	-0.196924	0.22325
MT4	black	0.088644	0.58649	-0.0293258	0.857443	-0.0695833	0.669637	0.215877	0.18094	0.425753	0.00616244	-0.147885	0.36247	-0.258022	0.10795	-0.172521	0.287089	-0.246132	0.125776	-0.402665	0.0099952	-0.112376	0.489952	0.0219664	0.892977
MSRA	black	0.0661409	0.685116	0.0497241	0.760595	-0.259836	0.105407	-0.0167568	0.91826	0.33111	0.0368886	0.135135	0.405752	0.0150957	0.92634	-0.154726	0.34044	-0.0905881	0.578275	-0.444039	0.00410175	-0.14833	0.36101	0.000283816	0.998613
MRPS18B	black	0.0665448	0.683293	0.0419221	0.797299	0.125658	0.439761	0.223134	0.16636	-0.247505	0.123611	0.138186	0.395134	0.0448736	0.783359	0.0922036	0.571487	0.222367	0.167859	0.636646	1.00455e-05	0.324624	0.0409815	0.0781442	0.631733
MRPL52	black	0.15744	0.331931	0.11721	0.471352	-0.268755	0.093569	0.137264	0.398325	0.300932	0.0591724	0.045044	0.782556	0.309711	0.0518007	-0.266502	0.0964576	-0.140768	0.386276	-0.41276	0.00812278	-0.11458	0.481426	0.168762	0.29788
MRPL49	black	0.0996016	0.540879	-0.149291	0.357872	0.481871	0.00164185	0.0868567	0.594089	-0.258536	0.107224	-0.116418	0.474373	0.121496	0.455176	0.0999084	0.539627	-0.0313466	0.847731	0.59349	5.42763e-05	0.225542	0.161715	-0.148307	0.361087
MRPL23	black	0.122085	0.452978	-0.202177	0.210897	0.111705	0.492567	0.202526	0.210094	-0.0583894	0.720431	-0.327377	0.0392013	0.155877	0.336816	0.0252856	0.876921	0.178587	0.270219	0.605124	3.52857e-05	0.14967	0.356641	-0.074131	0.649394
MR1	black	0.0119207	0.941802	-0.118039	0.468199	0.035985	0.825526	0.21676	0.179119	0.157114	0.332947	-0.320801	0.0435621	-0.159621	0.325192	-0.152587	0.347238	-0.0624038	0.702065	0.228005	0.157063	0.0294556	0.856819	-0.00792328	0.9613
MPV17	black	0.0976439	0.548902	-0.234455	0.145341	0.375093	0.0170851	0.248327	0.12233	-0.240472	0.134997	-0.188278	0.244646	-0.09432	0.56265	0.0919694	0.572469	0.0975255	0.549389	0.800513	5.63407e-10	0.39655	0.0112999	0.0307887	0.850411
MPO	black	0.332169	0.0362534	-0.381228	0.0152205	0.15021	0.354887	0.162299	0.317034	0.477544	0.0018328	0.114171	0.483002	-0.04747	0.77115	-0.472436	0.00208319	-0.423332	0.00649311	-0.410302	0.00854844	-0.099834	0.53993	-0.204084	0.206532
MORC4	black	-0.00138841	0.993216	0.0599568	0.713241	-0.0484623	0.766499	-0.0477594	0.769793	0.196064	0.225318	0.0506649	0.756202	0.0656815	0.687192	-0.300487	0.0595671	-0.196181	0.225037	-0.402058	0.0101186	-0.158424	0.328879	0.207162	0.199623
MMS19	black	-0.082825	0.611386	-0.0810468	0.619083	0.396385	0.011337	-0.113268	0.486493	-0.49046	0.00131408	0.0143539	0.92995	0.191005	0.237752	0.290964	0.0685305	0.16685	0.303468	0.608044	3.15855e-05	0.428236	0.00583862	-0.0763049	0.639803
MMP9	black	0.119767	0.461662	0.0490933	0.763545	0.0900751	0.580438	0.0116904	0.942925	0.250614	0.118814	0.246815	0.124695	-0.180347	0.265449	-0.182131	0.26067	-0.282933	0.0768887	-0.415763	0.00762763	-0.193569	0.231394	-0.11253	0.489354
MMP8	black	-0.171334	0.29047	-0.147843	0.362607	-0.382512	0.0148531	-0.366765	0.0199201	0.254291	0.113323	0.165371	0.307836	-0.0451149	0.782222	-0.12482	0.442839	-0.0109321	0.946622	-0.747197	3.05419e-08	-0.182662	0.25926	-0.155353	0.33846
MLPH	black	0.024313	0.881621	0.0209161	0.898067	0.0466458	0.77502	0.043412	0.790254	0.1396	0.390269	0.107575	0.508797	0.124501	0.444015	0.0251696	0.877481	-0.42573	0.00616553	-0.450618	0.00352359	-0.0830801	0.610286	0.340829	0.0313863
MLLT11	black	-0.0458129	0.778936	-0.0853285	0.600621	-0.343739	0.029877	-0.255494	0.111569	0.178998	0.269099	0.246781	0.124749	0.181452	0.262481	-0.112426	0.489761	-0.141625	0.383362	-0.706279	3.54501e-07	-0.344202	0.0296424	0.125384	0.440766
MIA3	black	-0.156122	0.336044	0.0921345	0.571777	0.149747	0.35639	-5.13245e-05	0.999749	-0.441738	0.00432254	-0.233176	0.147612	-0.0790665	0.627702	0.531655	0.000415033	0.306546	0.054368	0.592751	5.57509e-05	0.46061	0.00278153	-0.00655019	0.968002
MCM5	black	0.0380496	0.815683	-0.0234236	0.885923	0.506553	0.000852193	-0.156918	0.333558	-0.530465	0.00042998	0.0838188	0.607103	0.33471	0.0347654	0.152745	0.346733	0.0534742	0.74313	0.552701	0.000217136	0.0916829	0.573671	-0.0751409	0.644931
MCM2	black	0.154811	0.340168	-0.221083	0.170392	-0.042743	0.793416	0.0450134	0.7827	0.252985	0.115251	-0.0388828	0.81172	0.552037	0.000221763	-0.272244	0.089226	-0.210485	0.192346	-0.340515	0.031553	-0.19711	0.222805	0.0457952	0.779019
MBD5	black	-0.234762	0.144798	0.155582	0.337742	-0.45803	0.0029587	-0.0510622	0.75435	0.307452	0.0536231	-0.0252982	0.87686	-0.0598334	0.713806	-0.0598281	0.713831	-0.0706241	0.664983	-0.562724	0.000157046	-0.10156	0.532909	0.216388	0.179884
MBD1	black	0.0446288	0.784513	0.196417	0.224467	0.352838	0.0255393	0.160245	0.323277	-0.360493	0.0223073	0.0419089	0.797362	0.24997	0.119796	0.20829	0.197132	-0.0567029	0.728194	0.542737	0.000296649	-0.109498	0.501208	0.266837	0.0960238
MATN1	black	0.25601	0.110822	0.00852975	0.95834	-0.0569356	0.727122	0.143306	0.377684	0.414705	0.00779899	-0.0849902	0.602071	-0.0468748	0.773945	-0.286433	0.073154	-0.498989	0.00104733	-0.650272	5.58154e-06	-0.334567	0.0348478	0.396588	0.0112912
MASP2	black	0.404996	0.00953283	-0.249088	0.121151	0.120355	0.459452	0.333905	0.0352309	0.497701	0.00108423	-0.114907	0.480167	-0.121032	0.456911	-0.350393	0.0266501	-0.513497	0.000702257	-0.37769	0.0162737	-0.162521	0.316364	0.154876	0.339965
MARK3	black	-0.19422	0.229798	-0.130843	0.420962	0.248536	0.122004	-0.0671846	0.680409	-0.338961	0.0323877	-0.16956	0.295569	0.0163495	0.92024	0.473589	0.00202416	0.192581	0.233831	0.561373	0.000164155	0.399325	0.0106908	-0.209697	0.194053
MARCO	black	-0.0225269	0.890262	-0.0559291	0.731765	0.162779	0.315585	0.0659755	0.685863	-0.236491	0.141778	-0.0467476	0.774542	-0.260242	0.104846	0.118029	0.468238	0.19323	0.232228	0.436296	0.00488639	0.396616	0.011285	0.00535923	0.973818
MAP7D3	black	-0.0335261	0.837282	0.145464	0.370466	-0.427246	0.00596593	-0.145471	0.370444	0.194923	0.228083	-0.144272	0.374442	0.423878	0.00641734	-0.0708387	0.664025	0.000732815	0.996419	-0.483364	0.00158015	-0.396336	0.0113479	0.145251	0.371176
MAP3K12	black	0.268269	0.094186	-0.0398717	0.80702	-0.0370629	0.820384	0.0776601	0.633853	0.478449	0.0017913	-0.187795	0.24588	-0.000242806	0.998814	-0.495844	0.00113948	-0.320693	0.0436366	-0.547239	0.000257953	-0.455924	0.00311046	-0.09915	0.542725
MAP1LC3C	black	0.0392155	0.810138	-0.0735362	0.652027	-0.318004	0.0455325	0.0341536	0.834278	0.481849	0.00164277	-0.0618835	0.704436	-0.0824017	0.613215	-0.315441	0.0474004	-0.174561	0.281342	-0.617952	2.1512e-05	-0.238899	0.137648	0.0931331	0.567598
MAOB	black	0.101886	0.53159	0.326234	0.0399329	-0.197653	0.221507	-0.00915045	0.955311	0.16601	0.305942	0.0965588	0.553372	0.117638	0.469723	-0.110433	0.497535	-0.164809	0.309506	-0.452358	0.00338315	-0.2473	0.123932	0.357612	0.0234808
MAGI1	black	-0.0208691	0.898294	0.0863477	0.596261	-0.280643	0.079413	-0.098096	0.547044	0.295189	0.0644309	-0.0109435	0.946566	-0.035124	0.829638	-0.221713	0.169146	-0.24633	0.125462	-0.691996	7.58778e-07	-0.39017	0.0128127	0.256171	0.11059
MAGEC1	black	-0.0436244	0.789251	-0.22973	0.153863	-0.142753	0.379545	-0.195381	0.226971	0.300427	0.0596204	-0.0471907	0.772461	0.0249785	0.878405	-0.196815	0.223511	-0.148002	0.362085	-0.520883	0.000569016	-0.0781072	0.631895	-0.192828	0.23322
MAGEA8	black	-0.0092793	0.954683	-0.0328454	0.840542	-0.182527	0.259616	-0.0571146	0.726297	0.275324	0.0855241	0.0833997	0.608908	-0.30236	0.0579192	-0.183153	0.257959	-0.147996	0.362105	-0.51728	0.000630886	-0.0856465	0.599259	0.044477	0.785228
MAGEA6	black	0.0045652	0.977696	0.0585204	0.71983	-0.243117	0.130628	-0.12219	0.452585	0.385215	0.0141037	-0.0879416	0.589471	-0.0403774	0.80462	-0.268741	0.093586	-0.137747	0.396651	-0.654154	4.69579e-06	-0.381911	0.0150241	-0.112372	0.48997
M6PR	black	-0.0286863	0.860521	-0.0192504	0.906146	0.25224	0.116362	-0.00454612	0.977789	-0.471699	0.00212171	-0.0189164	0.907768	-0.107625	0.508601	0.21981	0.172928	0.339218	0.0322487	0.777883	3.50476e-09	0.441499	0.00434603	0.0188109	0.90828
LTF	black	0.0521427	0.749317	-0.121592	0.454815	-0.0800974	0.623209	-0.130632	0.421718	0.292454	0.0670617	0.217987	0.176609	-0.146678	0.366443	-0.25983	0.105416	-0.201618	0.21219	-0.575198	0.000103393	-0.229324	0.154611	-0.15748	0.331806
LSM4	black	0.127872	0.431676	-0.253587	0.114359	0.325047	0.0407037	0.33125	0.0368042	-0.0738098	0.650815	-0.278926	0.0813473	0.116184	0.475268	-0.0248356	0.879095	0.0452561	0.781557	0.761433	1.16424e-08	0.245796	0.12631	-0.0860911	0.597357
LRRC59	black	-0.328181	0.0386935	-0.0124229	0.939355	-0.0672469	0.680128	-0.268641	0.0937131	-0.637644	9.6313e-06	-0.0828009	0.611491	0.366011	0.0201954	0.554818	0.000202946	0.518255	0.000613584	0.640187	8.64628e-06	0.278839	0.0814459	0.0330227	0.839693
LRRC49	black	0.324174	0.0412784	0.155794	0.337075	-0.0352212	0.829174	0.13616	0.402168	0.443635	0.00413975	0.242663	0.131369	0.0700215	0.667676	-0.319406	0.0445361	-0.462376	0.00266574	-0.591713	5.78821e-05	-0.582142	8.13249e-05	0.0751478	0.644901
LRMP	black	-0.473301	0.00203875	0.0720221	0.658751	-0.171033	0.29133	-0.305413	0.0553121	-0.594563	5.22006e-05	0.0843138	0.604974	0.137694	0.396836	0.594484	5.23506e-05	0.552127	0.000221128	0.515725	0.000659405	0.37986	0.0156207	-0.0797654	0.624654
LPP	black	-0.0204522	0.900316	-0.0813968	0.617565	-0.263381	0.100573	0.00972764	0.952495	0.340352	0.0316399	-0.228273	0.156561	0.0320018	0.844587	-0.14299	0.378747	-0.135712	0.403732	-0.514889	0.000675209	-0.131516	0.418556	0.103004	0.527072
LONRF1	black	-0.0180714	0.911872	-0.0710957	0.662878	-0.0725433	0.656434	-0.105033	0.518922	0.287907	0.0716241	0.118689	0.465734	-0.0870846	0.593118	-0.096317	0.554371	-0.242771	0.131194	-0.582981	7.89689e-05	0.119891	0.461197	-0.140187	0.38826
LOC51145	black	0.117381	0.470701	0.183948	0.255862	0.0402501	0.805224	0.0220658	0.892495	0.00131494	0.993575	0.144442	0.373873	0.0320553	0.844331	-0.0603392	0.711491	-0.247502	0.123616	-0.244523	0.128347	-0.296363	0.0633269	0.244179	0.128902
LOC101929550	black	-0.140565	0.38697	0.0383386	0.814308	-0.587025	6.84637e-05	0.0587868	0.718606	0.380645	0.0153899	-0.0198264	0.903352	0.0666356	0.682884	-0.0907131	0.577748	-0.0717484	0.659969	-0.624198	1.67714e-05	-0.254504	0.113011	0.360538	0.0222893
LMCD1	black	0.111972	0.491525	0.142811	0.379351	-0.0928496	0.568783	-0.0382245	0.814851	0.22731	0.158365	0.142627	0.379973	-0.0108873	0.94684	-0.206022	0.202163	-0.179103	0.268815	-0.3942	0.0118383	-0.235499	0.143505	0.128157	0.430642
LIPC	black	0.137548	0.397341	0.157928	0.330415	-0.306457	0.0544421	0.100477	0.537312	0.302316	0.0579581	0.245783	0.126331	0.0393421	0.809536	-0.103852	0.523657	-0.17895	0.26923	-0.507688	0.000825877	-0.279852	0.0802995	0.242581	0.131504
LIMA1	black	-0.0547151	0.737378	0.128427	0.429663	-0.20152	0.212417	-0.0180526	0.911963	0.0557269	0.732699	0.100242	0.538268	0.149758	0.356352	-0.0020014	0.990221	-0.203173	0.20861	-0.419553	0.00703987	-0.226142	0.160572	0.481709	0.00164866
LGR5	black	0.122526	0.451331	0.114576	0.481441	-0.179722	0.267135	0.0931321	0.567602	0.222343	0.167907	-0.142743	0.379581	0.11323	0.486641	-0.121157	0.456442	-0.209514	0.194453	-0.405974	0.00934456	-0.244794	0.127913	0.40806	0.00895318
LCN2	black	0.152675	0.346955	-0.213521	0.185861	0.0416245	0.798708	-0.162203	0.317322	0.260622	0.104321	0.292616	0.0669042	-0.0428994	0.792676	-0.347132	0.0281933	-0.267058	0.0957389	-0.561716	0.000162324	-0.247807	0.12314	-0.193939	0.230486
LCMT1	black	-0.168327	0.299145	-0.202501	0.210152	0.198367	0.219809	-0.0431789	0.791355	-0.439408	0.00455665	-0.14425	0.374515	0.107559	0.508862	0.366035	0.0201865	0.236324	0.142067	0.634235	1.11134e-05	0.331691	0.0365388	-0.0173253	0.915497
KYAT1	black	0.111198	0.494545	-0.173445	0.284477	0.0899891	0.5808	0.00250543	0.987758	0.341509	0.0310281	-0.220747	0.171058	0.017699	0.913681	-0.262362	0.101945	-0.351826	0.025994	-0.441316	0.00436415	-0.261998	0.102438	-0.04024	0.805272
KRTAP4-7	black	0.105953	0.515243	0.367641	0.0196045	-0.137708	0.396788	0.01952	0.904838	0.0636494	0.696399	0.0730447	0.654207	-0.0628712	0.699937	0.0395222	0.80868	-0.197009	0.223047	-0.348668	0.0274571	-0.128479	0.429477	0.443621	0.00414109
KRT6A	black	-0.012662	0.93819	0.117026	0.472053	-0.165211	0.308309	0.0501843	0.758445	0.208466	0.196744	0.12599	0.438543	-0.310331	0.0513094	-0.145617	0.369957	-0.116268	0.474947	-0.403139	0.00989961	-0.116084	0.475651	0.159697	0.324957
KRT33B	black	0.070908	0.663716	0.0361125	0.824917	-0.176449	0.276088	-0.0723965	0.657086	0.0434797	0.789934	0.212439	0.188155	0.228791	0.155599	-0.188425	0.244271	-0.13183	0.417437	-0.419077	0.00711154	-0.299583	0.0603761	0.36187	0.0217637
KLHL4	black	0.383809	0.0144893	0.059419	0.715706	-0.0132088	0.935526	0.176343	0.276383	0.437113	0.00479785	0.0877634	0.590229	-0.196206	0.224976	-0.375386	0.0169918	-0.457962	0.00296349	-0.647178	6.39453e-06	-0.164892	0.309258	0.272648	0.0887339
KLF6	black	-0.320897	0.0434956	0.313231	0.0490599	0.117244	0.471222	-0.000126754	0.999381	-0.453101	0.0033247	-0.0890662	0.584702	-0.128222	0.430409	0.598093	4.58667e-05	0.262883	0.101241	0.566966	0.000136492	0.339351	0.0321766	-0.00820695	0.959915
KLF15	black	0.314007	0.0484719	-0.0481961	0.767746	0.36097	0.0221177	0.383574	0.0145546	-0.000423291	0.997932	-0.061952	0.704124	-0.298963	0.060935	-0.039578	0.808416	-0.197097	0.222836	0.372191	0.0180315	0.191103	0.237507	0.0844626	0.604335
KIR2DS4	black	0.126844	0.435418	0.0865176	0.595536	0.097254	0.550506	0.178529	0.270378	-0.22392	0.164833	0.016729	0.918395	-0.0423871	0.795099	-0.00369845	0.98193	0.0820582	0.614701	0.350503	0.0265992	0.0913072	0.575249	0.275974	0.0847583
KIF2C	black	0.0534828	0.74309	-0.142747	0.379568	-0.349222	0.0271958	0.0285555	0.861151	0.41033	0.00854345	-0.285136	0.0745207	0.252516	0.115949	-0.231079	0.151393	-0.0756537	0.64267	-0.42882	0.00576455	-0.368057	0.0194564	0.00965629	0.952843
KDR	black	0.0067679	0.966939	0.0715026	0.661064	-0.229172	0.154892	0.0277261	0.865146	0.293762	0.0657932	-0.090458	0.578822	0.0732186	0.653436	-0.073111	0.653913	-0.184073	0.255534	-0.496377	0.00112338	-0.276981	0.0835833	0.0686328	0.673898
KDM5D	black	0.0727218	0.655641	0.111847	0.492013	-0.0883863	0.587584	0.00232358	0.988647	0.104676	0.520351	0.208727	0.19617	-0.124055	0.445662	-0.038185	0.815039	-0.228268	0.156571	-0.382791	0.014774	-0.117222	0.471306	0.323263	0.0418858
KDM1A	black	0.29343	0.0661135	-0.0133645	0.934768	0.624156	1.68e-05	0.275242	0.0856217	-0.276005	0.0847223	-0.0913565	0.575042	-0.172105	0.288271	0.00294192	0.985626	-0.143394	0.377388	0.650597	5.50185e-06	0.155097	0.339266	0.0998018	0.540062
KCNMB4	black	0.0161029	0.92144	0.11217	0.490756	-0.251672	0.117214	0.0493768	0.762219	0.171172	0.290934	0.228448	0.156235	0.201837	0.211684	-0.167382	0.301907	-0.257439	0.108776	-0.467153	0.00237337	-0.325027	0.0407167	0.578819	9.12874e-05
KCNJ14	black	0.00512633	0.974955	0.0260548	0.873207	-0.437384	0.0047688	0.102659	0.528462	0.418822	0.00715007	-0.0520072	0.749948	0.0923009	0.571079	-0.105471	0.51717	-0.205284	0.203819	-0.630853	1.27873e-05	-0.178397	0.270737	0.348985	0.0273073
KCNH4	black	0.119719	0.461843	0.134744	0.407124	-0.343252	0.0301254	0.298709	0.0611659	0.445328	0.00398234	0.0765759	0.638611	-0.143243	0.377897	-0.179235	0.268455	-0.216254	0.18016	-0.462953	0.00262884	-0.315526	0.0473372	0.195531	0.226608
KCNC3	black	-0.00282187	0.986212	0.0478228	0.769496	-0.345015	0.0292343	0.0115384	0.943666	0.404676	0.00959529	0.198486	0.219526	0.022192	0.891884	-0.370843	0.0184864	-0.215551	0.181615	-0.674015	1.86413e-06	-0.379083	0.0158518	0.207571	0.198716
KCNA5	black	-0.0837584	0.607363	0.0164485	0.919759	-0.23138	0.150845	-0.199177	0.217893	0.242008	0.132446	0.222446	0.167704	0.175024	0.280049	-0.254238	0.113401	-0.161579	0.319214	-0.53833	0.000339508	-0.250066	0.119649	0.140829	0.386069
KATNA1	black	-0.240407	0.135106	0.409865	0.00862602	-0.13122	0.419616	-0.0593339	0.716096	-0.323584	0.0416709	0.139085	0.392037	-0.0915253	0.574332	0.323361	0.0418202	0.346319	0.0285893	0.301244	0.0588965	0.167432	0.301759	0.0682942	0.675418
JPT1	black	0.114323	0.482415	-0.271233	0.0904682	0.192131	0.234945	0.131712	0.417859	-0.113296	0.486385	-0.234475	0.145306	0.108522	0.505054	0.00545915	0.97333	0.174786	0.280711	0.505679	0.000872947	0.31029	0.0513418	-0.206368	0.20139
IST1	black	-0.324424	0.0411132	0.205259	0.203877	-0.0254987	0.875892	-0.142797	0.379397	-0.512977	0.000712604	-0.0426001	0.794091	0.145408	0.370652	0.501014	0.000991536	0.41984	0.00699699	0.617293	2.20781e-05	0.352382	0.0257432	0.176104	0.277044
IRS1	black	-0.317459	0.0459245	0.045583	0.780018	-0.478433	0.00179201	-0.237657	0.139766	0.369934	0.0187981	0.016331	0.92033	-0.0177908	0.913234	-0.0791976	0.62713	0.068895	0.672721	-0.569635	0.000124837	-0.183301	0.257566	-0.225745	0.161328
IRF6	black	0.0201124	0.901964	0.163802	0.312511	-0.203667	0.207483	-0.163423	0.313647	0.0986917	0.544601	0.0889759	0.585084	-0.046916	0.773751	-0.11657	0.473791	-0.121883	0.453731	-0.53188	0.000412265	-0.19995	0.216075	0.381542	0.0151299
INTS3	black	0.163116	0.314571	-0.212985	0.186996	0.484094	0.00155074	0.110626	0.496782	-0.239921	0.13592	-0.16447	0.310515	0.115467	0.478014	0.114215	0.482831	-0.193406	0.231794	0.404829	0.0095655	0.198673	0.219084	0.161199	0.320367
IMPDH2	black	0.0837411	0.607438	-0.0864602	0.595781	0.397471	0.0110944	0.101527	0.533044	-0.413414	0.00801262	-0.00337736	0.983499	0.259298	0.106156	0.0488115	0.764864	0.157187	0.332718	0.779865	3.01206e-09	0.0516159	0.751769	-0.0575977	0.724072
IMP4	black	0.169017	0.29714	-0.234877	0.144597	0.285663	0.0739633	0.436306	0.00488536	-0.0620298	0.703769	-0.311981	0.0500193	0.170356	0.293272	0.112519	0.489396	-0.00479854	0.976556	0.643694	7.43888e-06	0.335431	0.0343523	0.0488508	0.764679
IMMT	black	-0.326608	0.0396919	0.297647	0.0621364	0.0363225	0.823915	-0.088047	0.589024	-0.584364	7.52232e-05	0.021226	0.896564	0.1454	0.37068	0.660309	3.55244e-06	0.345025	0.0292296	0.55714	0.000188347	0.33135	0.0367438	0.147826	0.362664
IGFLR1	black	0.075712	0.642413	-0.164848	0.309387	0.262779	0.101381	0.143348	0.377543	-0.0489411	0.764257	-0.223914	0.164845	-0.0481891	0.767778	0.0111339	0.945638	0.149792	0.356243	0.582968	7.90048e-05	0.257905	0.108115	-0.304735	0.0558826
IGFBP1	black	0.0906159	0.578157	0.111474	0.493467	-0.353626	0.0251894	0.078078	0.632023	0.379778	0.0156448	0.072784	0.655365	-0.0315466	0.846772	-0.340693	0.0314584	-0.230334	0.152754	-0.674666	1.80642e-06	-0.362779	0.0214109	0.345733	0.028878
ID2B	black	-0.150504	0.353935	0.287658	0.0718806	-0.506061	0.000863809	-0.169475	0.295814	0.179272	0.268354	0.192159	0.234876	-0.0197701	0.903625	-0.106929	0.511361	0.0625366	0.701461	-0.585472	7.23371e-05	-0.15782	0.33075	0.196193	0.225006
ID1	black	0.194139	0.229996	0.233729	0.146626	-0.220092	0.172365	0.19117	0.237339	0.458454	0.00292888	-0.00737608	0.96397	-0.366795	0.0199094	-0.252433	0.116074	-0.246954	0.124476	-0.57987	8.80232e-05	-0.297149	0.0625966	0.110058	0.499005
ICAM2	black	0.261464	0.103165	-0.198742	0.218921	0.514403	0.000684548	0.240638	0.13472	-0.273484	0.0877219	0.195347	0.227053	-0.0454385	0.780698	-0.0482764	0.76737	-0.0251108	0.877765	0.710346	2.83099e-07	0.524686	0.000509648	0.0110083	0.94625
HSD17B10	black	0.115558	0.477667	-0.130603	0.421823	0.0449297	0.783095	0.23149	0.150646	-0.104367	0.521587	-0.395244	0.0115964	0.0940199	0.563899	0.02861	0.860888	0.177492	0.273215	0.533967	0.000387321	0.125879	0.438948	0.198452	0.219606
HP	black	-0.0654525	0.688227	-0.140917	0.38577	-0.300466	0.0595857	-0.227794	0.157458	0.401847	0.0101618	-0.196512	0.22424	-0.200038	0.215868	-0.229628	0.15405	-0.0586501	0.719234	-0.607099	3.27424e-05	-0.153136	0.345483	-0.173457	0.284444
HMOX2	black	0.433707	0.00517635	-0.222699	0.16721	0.488646	0.00137802	0.316861	0.0463579	-0.0741851	0.649154	-0.127703	0.432291	0.0537316	0.741936	-0.287928	0.0716017	-0.114711	0.480922	0.555419	0.00019907	0.0356711	0.827025	-0.00399147	0.980499
HMHB1	black	0.420333	0.00692387	-0.223923	0.164827	0.0451875	0.78188	0.346593	0.0284553	0.595043	5.12943e-05	-0.270005	0.0919951	-0.165329	0.30796	-0.533773	0.00038959	-0.430905	0.00550694	-0.423465	0.00647459	-0.300877	0.0592212	-0.00780656	0.961869
HMGCL	black	-0.22591	0.161013	0.0295417	0.856405	-0.181783	0.261596	0.157612	0.331395	-0.268015	0.0945094	-0.108195	0.506345	-0.0812567	0.618173	0.32747	0.0391423	0.396943	0.0112118	0.580152	8.71656e-05	0.297658	0.0621262	0.180876	0.264025
HLA-DRB6	black	0.0930468	0.567959	-0.215775	0.18115	0.296222	0.0634588	0.269215	0.0929866	-0.135584	0.404179	-0.225031	0.162693	0.0577277	0.723474	0.119297	0.463438	0.000246012	0.998798	0.545749	0.00027023	0.382299	0.0149133	-0.0169154	0.917489
HLA-DRA	black	-0.164937	0.309125	-0.0109773	0.946401	-0.0621	0.703449	0.0672314	0.680199	-0.120718	0.458088	-0.239322	0.136931	-0.0292738	0.857694	0.127833	0.43182	0.275354	0.0854887	0.45426	0.00323521	0.373017	0.0177579	-0.0692553	0.671106
HLA-DMA	black	-0.299282	0.0606466	-0.321986	0.0427484	0.0686688	0.673736	-0.205519	0.203291	-0.301681	0.0585122	-0.136529	0.400881	0.0123593	0.939665	0.265413	0.097878	0.340786	0.0314094	0.48128	0.00166682	0.627399	1.47315e-05	-0.214641	0.183511
HIST1H3E	black	-0.0743032	0.648632	0.064519	0.692454	-0.123331	0.448341	-0.173356	0.284727	0.161413	0.319718	0.239946	0.135879	-0.0056973	0.972167	-0.226795	0.159337	-0.185499	0.251806	-0.509543	0.000784462	-0.172322	0.287656	0.206995	0.199992
HEY1	black	-0.00163021	0.992035	-0.0811598	0.618593	-0.266145	0.0969221	-0.0106433	0.94803	0.301836	0.0583764	0.000861615	0.99579	0.0242002	0.882166	-0.0922097	0.571462	-0.128365	0.429888	-0.465124	0.0024939	-0.158189	0.329606	0.136386	0.401381
HEATR6	black	0.0949331	0.560102	0.0776391	0.633945	0.170999	0.291427	0.196131	0.225156	-0.124949	0.442366	-0.00401246	0.980396	0.0330239	0.839687	0.156324	0.335412	0.0560444	0.731233	0.441956	0.00430115	0.253472	0.114528	-0.171166	0.29095
HBBP1	black	0.0607538	0.709594	0.020238	0.901355	-0.262087	0.102317	0.0792275	0.627	0.447093	0.00382383	-0.0619221	0.70426	-0.0542507	0.73953	-0.350795	0.0264645	-0.312338	0.0497443	-0.642765	7.74286e-06	-0.307094	0.0539165	0.274577	0.0864117
HAX1	black	-0.112197	0.490648	-0.0847627	0.603047	0.0944169	0.562248	0.00575501	0.971885	-0.367598	0.0196201	-0.228216	0.156668	0.12028	0.459735	0.24639	0.125367	0.423371	0.00648771	0.739759	4.93123e-08	0.288743	0.0707676	-0.117094	0.471794
GUSB	black	-0.284423	0.0752815	-0.0784456	0.630414	0.13212	0.416405	-0.169964	0.294404	-0.535822	0.000366308	0.0490844	0.763587	0.181352	0.26275	0.466433	0.00241553	0.408928	0.00879468	0.671065	2.14775e-06	0.416061	0.00757996	-0.110289	0.498101
GUK1	black	0.285336	0.0743084	-0.230041	0.153291	0.585474	7.23315e-05	0.117664	0.469622	-0.181668	0.261903	-0.0941977	0.563159	0.00885638	0.956746	-0.0384735	0.813666	0.0314598	0.847188	0.67291	1.9661e-06	0.41248	0.00817033	-0.372384	0.0179675
GUCY2F	black	0.0530102	0.745285	-0.0644668	0.69269	-0.234719	0.144875	0.201296	0.212936	0.374005	0.017435	0.0271187	0.868074	0.00208354	0.98982	-0.17283	0.286214	-0.268189	0.0942883	-0.516173	0.000651073	-0.0925666	0.569967	0.343779	0.0298565
GUCY1B2	black	0.226467	0.159956	-0.0465291	0.775569	0.0350703	0.829895	0.201021	0.213573	0.37896	0.0158887	-0.240431	0.135066	-0.18649	0.249235	-0.264857	0.0986096	-0.337789	0.0330298	-0.26871	0.0936255	-0.233326	0.147344	0.158354	0.329095
GSTK1	black	-0.00456914	0.977677	-0.107136	0.510539	0.490832	0.00130131	0.157002	0.333295	-0.468587	0.00229127	-0.140678	0.386582	-0.0949021	0.560231	0.332809	0.0358737	0.0939204	0.564314	0.833371	2.50454e-11	0.448067	0.00373872	0.131753	0.417711
GPC4	black	-0.165415	0.307705	0.00518209	0.974683	-0.295442	0.0641916	0.118603	0.466062	0.120457	0.459068	-0.100213	0.538383	0.20903	0.195508	0.201003	0.213617	-0.130317	0.422848	-0.298433	0.0614173	-0.305885	0.0549174	0.275588	0.0852125
GOT2	black	-0.0529229	0.74569	-0.0795268	0.625694	0.109674	0.500512	0.160692	0.321912	-0.166364	0.304899	-0.0757429	0.642277	0.0744016	0.648196	0.0483305	0.767116	0.0368494	0.821402	0.404902	0.00955122	0.0795639	0.625533	0.153504	0.344313
GMPS	black	0.0634213	0.697436	0.000226996	0.998891	0.235698	0.143157	-0.0916546	0.57379	-0.534625	0.000379747	0.221252	0.170057	0.0950243	0.559724	0.237031	0.140843	0.212288	0.188477	0.395628	0.0115086	0.340264	0.0316865	0.168456	0.29877
GMPR2	black	-0.070688	0.664698	0.0888041	0.585812	0.234575	0.145128	0.0630311	0.69921	-0.390939	0.0126218	-0.196295	0.224762	0.029491	0.856648	0.277519	0.0829596	0.307442	0.0536313	0.786722	1.76185e-09	0.277436	0.0830559	-0.107598	0.508708
GLUD2	black	0.0966571	0.552967	-0.0987797	0.54424	0.626656	1.51836e-05	0.0451259	0.78217	-0.484263	0.00154399	-0.122024	0.453205	-0.0984154	0.545733	0.225881	0.161069	0.0197744	0.903604	0.746449	3.20724e-08	0.338928	0.0324057	-0.00824168	0.959746
GK3P	black	-0.20522	0.203964	0.0886243	0.586574	0.244877	0.127778	-0.0133522	0.934828	-0.254511	0.113	-0.128036	0.431081	-0.334926	0.0346414	0.376401	0.016672	0.164627	0.310047	0.423816	0.00642582	0.369922	0.0188023	-0.185805	0.251009
GK	black	-0.076498	0.638953	0.234066	0.146029	0.180503	0.265027	0.102376	0.529607	-0.202621	0.209877	-0.109795	0.500039	-0.484647	0.00152878	0.340979	0.0313069	0.14557	0.370115	0.386571	0.0137398	0.399908	0.0105665	0.00866335	0.957688
GJC1	black	0.185973	0.250575	-0.144952	0.372171	-0.195982	0.225516	0.00619739	0.969725	0.256987	0.109421	0.00653261	0.968088	0.012774	0.937644	-0.213861	0.185145	-0.211456	0.190254	-0.48574	0.00148618	-0.132064	0.416603	0.227234	0.158509
GIT2	black	-0.0209293	0.898003	0.0639808	0.694895	0.283027	0.0767874	-0.0704871	0.665595	-0.527754	0.000465842	0.0823266	0.61354	0.0846919	0.60335	0.311618	0.0503007	0.243947	0.129279	0.595324	5.0771e-05	0.151818	0.3497	-0.106964	0.511223
GIGYF2	black	-0.0194396	0.905228	-0.352461	0.025708	-0.144619	0.373282	0.0976329	0.548947	0.464357	0.00254089	-0.191712	0.235989	-0.0175902	0.914209	-0.157319	0.332307	-0.247142	0.124181	-0.337261	0.0333219	0.0121154	0.940853	-0.0883185	0.587871
GFAP	black	0.0372386	0.819546	0.288844	0.0706646	-0.0980891	0.547072	0.0408994	0.802144	0.0994634	0.541444	0.189613	0.241254	0.0277885	0.864845	-0.0709444	0.663553	-0.247586	0.123484	-0.448189	0.00372816	-0.230549	0.15236	0.445537	0.00396327
GDNF	black	-0.0245151	0.880644	-0.090857	0.577142	-0.247999	0.12284	-0.155115	0.33921	0.0593683	0.715938	0.255056	0.112205	0.0608308	0.709243	-0.118002	0.468341	0.012494	0.939008	-0.341385	0.0310933	-0.0211428	0.896968	0.15776	0.330935
GATD3A	black	0.268214	0.0942559	0.00382564	0.981309	0.450567	0.00352782	0.326589	0.0397045	-0.285638	0.0739891	0.134273	0.408783	-0.0835388	0.608309	0.0933727	0.566598	0.00245489	0.988005	0.666483	2.66781e-06	0.291218	0.0682786	0.092607	0.569798
GALT	black	0.271818	0.0897481	-0.253084	0.115104	0.455894	0.00311274	0.248872	0.121485	0.00226876	0.988915	-0.0638715	0.695391	-0.0847213	0.603224	-0.260926	0.103903	-0.0431371	0.791553	0.550631	0.000231865	0.261376	0.103286	-0.275233	0.0856322
GALR1	black	-0.228474	0.156188	0.241841	0.132722	-0.325816	0.0402031	0.0127967	0.937533	0.158056	0.330018	-0.194883	0.228181	0.129052	0.427403	0.0996703	0.540598	-0.0912708	0.575402	-0.406429	0.00925793	-0.248796	0.121601	0.244964	0.127639
GAL	black	0.161699	0.318851	-0.0566464	0.728455	-0.259618	0.10571	0.0621161	0.703376	0.589044	6.37092e-05	-0.0918487	0.572975	-0.0425491	0.794332	-0.563913	0.000151019	-0.322648	0.0422995	-0.738545	5.32426e-08	-0.390634	0.0126972	0.161648	0.319003
FUT4	black	-0.0377966	0.816888	-0.0786648	0.629456	-0.158612	0.3283	-0.0571233	0.726257	0.308505	0.0527672	0.0972693	0.550443	0.0456206	0.779841	-0.00281011	0.98627	-0.165577	0.307224	-0.506523	0.000852887	-0.188858	0.243168	-0.0885594	0.586849
FUS	black	0.246545	0.125122	-0.141279	0.384537	0.200401	0.215019	0.40507	0.00951855	0.0292421	0.857846	-0.131038	0.420267	0.0989672	0.543473	-0.044058	0.787205	-0.0203971	0.900583	0.479202	0.00175744	0.177677	0.272707	-0.0841913	0.605501
FSD1	black	0.15149	0.350754	-0.0254927	0.875921	-0.323607	0.0416553	0.206306	0.201527	0.54405	0.000284861	-0.10035	0.537827	-0.230359	0.152707	-0.30867	0.0526343	-0.184806	0.253613	-0.519578	0.000590768	-0.312121	0.0499113	0.188983	0.24285
FSCN3	black	0.157655	0.331264	0.297426	0.0623408	-0.020928	0.898009	0.349579	0.0270284	-0.10414	0.5225	0.0457739	0.77912	0.10894	0.503404	0.0759974	0.641156	0.0157681	0.923068	0.334646	0.0348022	-0.161707	0.318825	0.408806	0.00881677
FOXO4	black	0.290346	0.0691475	-0.0931586	0.567492	0.390097	0.012831	0.407169	0.0091186	-0.0682158	0.67577	-0.153873	0.343139	-0.140695	0.386525	0.20858	0.196495	-0.0785771	0.629839	0.58781	6.65773e-05	0.305007	0.0556527	-0.120845	0.457614
FOXF1	black	0.141191	0.384836	-0.228377	0.156369	-0.0385458	0.813322	0.0840861	0.605953	0.402758	0.00997629	-0.0175936	0.914193	-0.261431	0.103211	-0.298615	0.0612517	-0.210267	0.192817	-0.410842	0.0084533	-0.0910155	0.576475	-0.091524	0.574338
FLI1	black	-0.158773	0.3278	-0.0906397	0.578057	0.222092	0.168399	0.0460074	0.778021	-0.393558	0.0119893	-0.237344	0.140304	-0.0267423	0.869889	0.46695	0.00238522	0.235654	0.143234	0.707533	3.30881e-07	0.34158	0.030991	-0.122786	0.450366
FKBP2	black	0.161698	0.318852	-0.239543	0.136558	0.257982	0.108005	0.317661	0.0457784	-0.108174	0.506425	-0.402847	0.00995846	0.0584609	0.720103	0.0680314	0.676599	0.16634	0.304969	0.703979	4.01909e-07	0.261514	0.103097	-0.156923	0.333541
FIBP	black	0.36525	0.0204763	-0.101761	0.532096	0.475888	0.00191089	0.027759	0.864987	-0.12681	0.435543	-0.00711777	0.965231	-0.01607	0.9216	-0.357622	0.0234768	-0.0559095	0.731855	0.338211	0.0327975	0.0644852	0.692607	-0.0777483	0.633466
FETUB	black	0.0730175	0.654328	-0.167198	0.302446	-0.299266	0.0606618	0.0760877	0.640758	0.427116	0.00598277	-0.116727	0.473192	-0.291589	0.0679116	-0.235897	0.14281	-0.114048	0.483478	-0.515936	0.000655472	-0.0414324	0.799618	0.0571147	0.726296
FAXDC2	black	0.291	0.0684955	-0.0780052	0.632341	-0.0459659	0.778216	0.208976	0.195626	0.561379	0.000164122	0.169207	0.29659	0.0660234	0.685647	-0.598132	4.57999e-05	-0.561619	0.000162839	-0.626989	1.49794e-05	-0.421205	0.00679626	0.283828	0.0759199
FAM96B	black	-0.0990219	0.543249	-0.360804	0.0221835	-0.0106394	0.948048	0.114118	0.483207	0.0386834	0.812668	-0.547385	0.00025678	0.192254	0.234641	0.0731947	0.653542	0.195284	0.227205	0.445519	0.00396489	0.245717	0.126435	-0.167765	0.300787
FAM90A1	black	0.14437	0.374114	0.201108	0.213371	-0.305889	0.0549137	0.0317402	0.845843	0.342725	0.0303958	-0.00310322	0.984838	-0.112218	0.490566	-0.114531	0.481614	-0.158264	0.329376	-0.581322	8.36853e-05	-0.127252	0.433934	0.323812	0.0415188
FAH	black	0.0227927	0.888976	-0.0889015	0.585399	0.152496	0.347527	-0.0184602	0.909983	-0.225527	0.161745	0.239182	0.137167	0.0959583	0.555854	-0.121658	0.454571	0.153194	0.345297	0.392914	0.0121422	0.0103475	0.949472	-0.0570541	0.726575
EXOSC4	black	0.140615	0.386799	0.119208	0.463774	-0.240801	0.134448	0.188319	0.24454	0.24537	0.126989	0.132433	0.415292	0.00161054	0.992131	-0.162013	0.317899	-0.283359	0.0764265	-0.425744	0.0061637	-0.257188	0.109133	0.612528	2.65886e-05
EXD2	black	0.0536545	0.742294	0.079991	0.623672	-0.248526	0.12202	-0.0151023	0.926308	0.349804	0.0269231	-0.0212145	0.89662	0.159204	0.326473	-0.315646	0.0472483	-0.208188	0.197356	-0.592614	5.60282e-05	-0.374259	0.0173525	0.196183	0.22503
ETFB	black	0.254448	0.113093	-0.192425	0.234216	0.210614	0.192066	0.444984	0.00401394	0.179002	0.269087	-0.436996	0.00481046	-0.111389	0.493799	-0.120499	0.458909	0.0211473	0.896946	0.498373	0.00106483	0.227236	0.158506	-0.135315	0.405121
ERMP1	black	-0.00208274	0.989824	0.0437799	0.788517	-0.272178	0.0893072	0.231954	0.149807	0.481319	0.00166516	-0.0696914	0.669153	-0.06889	0.672744	-0.14015	0.388385	-0.278201	0.0821749	-0.499255	0.00103984	-0.26443	0.0991742	0.118639	0.465925
EPN3	black	0.0387779	0.812218	0.0299411	0.854484	0.184155	0.255317	0.339194	0.0322617	-0.166582	0.304255	-0.157133	0.332886	0.095305	0.55856	0.242266	0.132022	-0.00633077	0.969074	0.470794	0.00216985	0.179497	0.267746	0.25924	0.106238
ELANE	black	0.216755	0.179127	-0.325887	0.0401566	0.209989	0.193419	-0.0543832	0.738915	0.291355	0.0681429	0.107916	0.507447	-0.0349711	0.830369	-0.362088	0.0216788	-0.351236	0.0262625	-0.381535	0.015132	-0.179545	0.267615	-0.268134	0.0943585
EIF4H	black	0.276838	0.0837485	-0.0666309	0.682905	0.369992	0.018778	0.335065	0.0345613	-0.140752	0.386333	-0.14648	0.367099	0.000139842	0.999317	0.114546	0.481554	0.0497706	0.760378	0.637191	9.81727e-06	0.270205	0.0917452	-0.171074	0.291215
EIF3K	black	0.0720795	0.658496	-0.160031	0.323934	0.0605306	0.710615	0.358122	0.0232695	-0.0101336	0.950515	-0.450989	0.00349326	0.0402981	0.804997	0.193101	0.232546	0.158349	0.32911	0.598441	4.52812e-05	0.188882	0.243106	-0.00766903	0.96254
EIF3I	black	0.138176	0.395169	-0.144719	0.372948	0.315632	0.0472587	0.309501	0.0519675	-0.0707138	0.664582	-0.279338	0.0808804	0.000567303	0.997228	-0.115399	0.478276	0.0257421	0.874716	0.678809	1.4759e-06	-0.0576476	0.723843	-0.110388	0.497713
EIF3G	black	0.29024	0.0692542	-0.0662716	0.684526	0.204768	0.204984	0.380636	0.0153925	-0.090579	0.578313	-0.214675	0.183439	-0.123627	0.447246	-0.0805295	0.62133	0.0138109	0.932594	0.497599	0.00108721	0.0478929	0.769167	0.273104	0.0881806
EIF3F	black	-0.194028	0.230269	0.00806552	0.960605	-0.0834297	0.608779	-0.0880369	0.589067	-0.383132	0.0146781	-0.10995	0.499432	0.216002	0.180679	0.291867	0.0676376	0.399854	0.0105779	0.552903	0.000215739	-0.0080648	0.960609	0.16595	0.30612
EIF2D	black	0.135173	0.405618	0.0740213	0.649879	0.167537	0.301454	0.323196	0.0419308	-0.26139	0.103267	-0.1363	0.40168	0.201228	0.213094	0.217488	0.177626	-0.0159029	0.922412	0.502827	0.000943856	-0.0306042	0.851297	0.496765	0.0011118
EIF2B4	black	0.0707705	0.664329	0.0818492	0.615605	0.200904	0.213847	0.236899	0.141071	-0.205921	0.202389	-0.0837493	0.607402	0.158334	0.329159	0.140979	0.385557	0.00145204	0.992905	0.424113	0.00638479	-0.0339095	0.835447	0.320795	0.043566
EGR3	black	-0.141747	0.382948	-0.0349613	0.830416	-0.19254	0.233932	-0.163602	0.313111	0.342696	0.0304109	0.0588647	0.718248	-0.211025	0.19118	-0.200173	0.215552	-0.116762	0.473058	-0.585893	7.12677e-05	0.04918	0.763139	-0.256685	0.109852
EFNB3	black	0.228075	0.156933	0.204733	0.205063	-0.229795	0.153743	0.224305	0.16409	0.586669	6.93351e-05	0.209688	0.194073	-0.0722164	0.657887	-0.442838	0.00421571	-0.424706	0.00630361	-0.726017	1.14702e-07	-0.381468	0.0151514	0.26138	0.103281
EFNA5	black	0.0819769	0.615052	0.0224967	0.890408	0.0572428	0.725706	0.00679772	0.966794	0.108697	0.504361	-0.0559223	0.731796	0.235303	0.143849	-0.286606	0.0729728	-0.236824	0.1412	-0.155168	0.339045	-0.333051	0.0357308	0.262327	0.101992
EFCAB1	black	0.356134	0.0241028	-0.34698	0.0282672	0.0452945	0.781376	0.162992	0.314943	0.494032	0.0011958	-0.214496	0.183813	0.0349718	0.830366	-0.312139	0.0498971	-0.436421	0.00487277	-0.483113	0.00159035	-0.144461	0.373809	0.0937885	0.564864
ECI1	black	0.0583835	0.720459	-0.3021	0.0581464	0.135923	0.402995	0.208344	0.197011	0.0396948	0.807861	-0.498802	0.00105262	0.0113639	0.944516	0.0178116	0.913134	0.111452	0.493551	0.488588	0.0013801	0.235732	0.143098	-0.015026	0.926678
DSG1	black	0.128085	0.430903	-0.0499094	0.759729	0.226574	0.159754	0.195346	0.227056	-0.133194	0.412592	-0.180759	0.264339	0.243564	0.1299	0.0134494	0.934354	-0.108101	0.506716	0.418721	0.00716546	0.138395	0.394412	0.21101	0.191213
DSC2	black	-0.116687	0.473347	0.0991611	0.542679	-0.0667696	0.68228	-0.269416	0.0927337	-0.155107	0.339237	0.301779	0.0584263	-0.0646374	0.691917	0.047211	0.772366	0.0359681	0.825607	-0.254021	0.113719	-0.121591	0.454821	0.0781411	0.631746
DPP3	black	0.0446339	0.784489	-0.102718	0.528226	0.175643	0.278324	0.193234	0.232218	-0.130046	0.423822	-0.190918	0.237971	0.286926	0.0726387	0.0414938	0.799328	0.0359142	0.825864	0.477382	0.00184032	0.11849	0.466487	0.1139	0.484046
DPM3	black	0.404999	0.00953231	-0.437014	0.0048086	0.270059	0.0919265	0.449563	0.00361119	0.352948	0.0254903	-0.496892	0.001108	0.0193874	0.905482	-0.332673	0.0359543	-0.182596	0.259432	0.338707	0.0325259	0.110555	0.497059	-0.131023	0.420319
DPAGT1	black	-0.244918	0.127713	-0.0687948	0.673171	0.0487266	0.765261	-0.227189	0.158593	-0.378415	0.0160529	-0.264392	0.0992253	0.489662	0.00134189	0.261416	0.103231	0.387832	0.0134089	0.559062	0.000176988	0.294894	0.0647106	-0.187396	0.246902
DOK5	black	0.0922701	0.571209	-0.0604885	0.710808	-0.213558	0.185783	-0.008053	0.960666	0.400058	0.0105347	0.0841783	0.605557	-0.0833239	0.609235	-0.512337	0.000725544	-0.201119	0.213346	-0.552098	0.000221333	-0.211559	0.190034	0.197423	0.222056
DNASE2B	black	0.128259	0.430273	0.285962	0.0736476	-0.16699	0.303055	0.0863443	0.596276	0.203127	0.208717	-0.0753555	0.643984	0.0318023	0.845544	-0.0970404	0.551386	-0.180101	0.266112	-0.399425	0.0106694	-0.304688	0.0559226	0.232725	0.14842
DNASE1L1	black	0.0169487	0.917327	0.125289	0.441116	-0.0863418	0.596286	0.158959	0.327228	-0.121136	0.456524	0.12576	0.439386	-0.214725	0.183334	0.107615	0.508638	0.223787	0.165091	0.300199	0.0598241	0.368538	0.0192857	0.0713463	0.661761
DLX4	black	0.113674	0.48492	0.180698	0.264504	-0.189789	0.24081	0.197338	0.222259	0.406587	0.00922807	-0.0309209	0.849775	0.0353981	0.828329	-0.174362	0.2819	-0.257544	0.108626	-0.375428	0.0169785	-0.330698	0.0371383	0.0392464	0.809991
DLK2	black	0.405262	0.00948126	-0.0936337	0.565509	-0.0762096	0.640222	0.343935	0.0297777	0.606823	3.30879e-05	0.0431218	0.791625	-0.19405	0.230214	-0.486629	0.00145231	-0.4973	0.00109596	-0.652804	4.98798e-06	-0.300196	0.0598267	0.244907	0.12773
DLC1	black	0.00379273	0.981469	0.14482	0.372613	-0.194629	0.228799	-0.235129	0.144153	0.0378261	0.816748	0.355561	0.0243475	-0.150284	0.354649	-0.201272	0.212992	-0.0844098	0.604562	-0.538147	0.000341397	-0.301731	0.0584691	0.210101	0.193177
DIXDC1	black	0.182192	0.260507	-0.0228119	0.888883	-0.0675021	0.67898	0.103023	0.526996	0.178046	0.271697	0.0420346	0.796767	0.0747224	0.646779	-0.0996999	0.540478	-0.244797	0.127907	-0.368209	0.0194022	-0.131548	0.418441	0.322326	0.0425176
DGLUCY	black	-0.157962	0.330311	-0.0369076	0.821124	0.242236	0.132072	0.0431842	0.79133	-0.36747	0.019666	-0.067571	0.67867	-0.0349737	0.830356	0.527798	0.000465238	0.187885	0.245648	0.637367	9.74462e-06	0.557572	0.000185741	-0.0530522	0.74509
DES	black	0.0791735	0.627235	-0.160484	0.322548	-0.332243	0.0362094	-0.00767934	0.96249	0.575916	0.000100883	-0.120821	0.457704	-0.0833173	0.609263	-0.532411	0.000405782	-0.148226	0.361351	-0.621242	1.8881e-05	-0.264204	0.099474	-0.0824291	0.613097
DENND2D	black	-0.0387724	0.812244	0.122505	0.45141	0.151834	0.349649	-0.0443711	0.785728	-0.487617	0.0014155	0.00158214	0.992269	0.0648603	0.690907	0.411512	0.00833667	0.282138	0.0777577	0.514658	0.000679631	0.378166	0.0161282	0.130885	0.420814
DEFA4	black	0.0739889	0.650022	-0.126546	0.436506	-0.0714274	0.661399	-0.137444	0.397703	0.312381	0.0497111	0.182999	0.258365	0.00971283	0.952568	-0.268613	0.0937492	-0.260509	0.104476	-0.633581	1.14203e-05	-0.347548	0.0279925	-0.116608	0.473648
DDX39A	black	-0.242959	0.130886	0.0207222	0.899006	0.101217	0.534302	-0.161144	0.320536	-0.50112	0.000988693	-0.0803427	0.622142	0.430928	0.0055041	0.45418	0.0032413	0.380212	0.015517	0.655045	4.51178e-06	0.371243	0.0183502	-0.043101	0.791724
DDX23	black	0.0630175	0.699272	-0.183876	0.256052	0.484354	0.00154036	0.280351	0.0797392	-0.130463	0.422326	-0.320502	0.0437691	-0.181798	0.261558	0.170382	0.2932	-0.0381677	0.815122	0.665394	2.80741e-06	0.328062	0.0387683	-0.225187	0.162395
DDOST	black	-0.11705	0.471959	-0.12184	0.453892	0.0290774	0.858638	-0.0291319	0.858376	-0.331398	0.0367153	-0.31294	0.0492824	0.420369	0.00691863	0.235982	0.142663	0.396311	0.0113535	0.659305	3.71947e-06	0.171073	0.291216	-0.157256	0.332504
DCXR	black	0.130487	0.422238	-0.283287	0.0765044	0.304081	0.0564374	0.131157	0.41984	-0.152516	0.347463	-0.350634	0.0265385	0.238455	0.138402	-0.0333326	0.838208	-0.00734467	0.964124	0.531877	0.000412297	0.247945	0.122923	0.137737	0.396687
DCUN1D2	black	-0.0322288	0.843498	-0.0795995	0.625377	-0.345232	0.0291263	0.0464094	0.776131	0.621345	1.88038e-05	-0.209742	0.193955	-0.00155549	0.9924	-0.316265	0.0467927	-0.133737	0.410672	-0.553217	0.000213594	-0.423963	0.00640559	-0.334674	0.0347861
DCTN3	black	0.30842	0.0528354	-0.374199	0.0173722	0.324128	0.0413094	0.260431	0.104584	0.225268	0.162239	-0.371833	0.0181516	0.115281	0.478729	-0.200146	0.215616	-0.15424	0.341975	0.325903	0.0401467	0.0114663	0.944017	-0.217351	0.177907
DCN	black	0.150986	0.35238	-0.044115	0.786936	-0.218977	0.174605	0.0384781	0.813644	0.440457	0.00444989	0.124217	0.445062	0.0362802	0.824117	-0.43624	0.00489255	-0.303354	0.0570599	-0.694009	6.83407e-07	-0.563462	0.000153281	0.117086	0.471824
CYTH1	black	0.0780929	0.631957	-0.266958	0.0958677	0.436946	0.00481584	-0.0702034	0.666863	-0.305109	0.0555673	0.0264165	0.871461	0.235939	0.142736	0.0944889	0.561948	0.0172805	0.915714	0.449652	0.00360379	0.474179	0.00199454	-0.289397	0.0701027
CYP4F3	black	-0.288961	0.070545	0.00486826	0.976216	-0.443189	0.00418209	-0.466963	0.00238446	0.0539975	0.740703	0.222676	0.167254	0.216993	0.17864	-0.000244893	0.998803	0.0905929	0.578254	-0.687487	9.56305e-07	-0.30483	0.055802	0.00846171	0.958672
CYP2B6	black	0.189889	0.240556	-0.122812	0.45027	0.00381	0.981385	0.0126203	0.938393	0.477144	0.00185138	-0.178228	0.2712	-0.0887568	0.586012	-0.377453	0.0163462	-0.434202	0.00511984	-0.628316	1.41909e-05	-0.50667	0.000849436	0.0313799	0.847571
CYBA	black	0.29328	0.0662591	-0.352652	0.0256223	0.437161	0.00479271	0.305472	0.0552625	-0.0398294	0.807221	-0.184165	0.255292	0.0502741	0.758027	-0.23394	0.146253	-0.192981	0.232843	0.504069	0.000912373	0.299949	0.0600473	0.15538	0.338376
CXorf40A	black	-0.0792464	0.626917	-0.113837	0.484292	0.318001	0.0455343	-0.0982994	0.546209	-0.494795	0.00117181	-0.0296708	0.855784	0.102039	0.530972	0.223708	0.165245	0.318319	0.0453066	0.684976	1.08584e-06	0.134401	0.408332	-0.204147	0.20639
CXCR6	black	0.559901	0.000172232	-0.000318035	0.998446	0.0480698	0.768338	0.441414	0.00435448	0.607152	3.26769e-05	-0.127818	0.431873	-0.0790871	0.627612	-0.494366	0.00118525	-0.608888	3.05847e-05	-0.555625	0.00019776	-0.443308	0.00417077	0.354897	0.0246338
CXCL1	black	0.190865	0.238102	-0.145073	0.37177	-0.0551445	0.735391	0.277451	0.0830382	0.56906	0.000127271	-0.201304	0.212916	-0.420434	0.00690905	-0.313779	0.0486442	-0.340715	0.031447	-0.473916	0.00200772	-0.217742	0.177108	-0.0885166	0.587031
CX3CL1	black	0.207684	0.198467	-0.158845	0.327578	-0.0824022	0.613213	0.162116	0.317586	0.495267	0.00115716	-0.156229	0.335709	-0.069101	0.671798	-0.338048	0.0328869	-0.317958	0.0455652	-0.455326	0.00315484	-0.023302	0.886511	0.163989	0.31195
CUTA	black	0.398632	0.0108402	-0.354546	0.0247863	0.242258	0.132036	0.205416	0.203523	0.0276955	0.865293	-0.144613	0.373303	0.270713	0.0911123	-0.323104	0.041992	0.0297008	0.855639	0.390598	0.0127061	-0.19751	0.221848	-0.188768	0.243397
CTSG	black	0.14536	0.370812	-0.112803	0.488293	0.0282853	0.862452	-0.00389625	0.980964	0.168941	0.297361	0.220768	0.171017	-0.131358	0.419121	-0.181709	0.261794	-0.274197	0.0868651	-0.417394	0.00736979	-0.224543	0.163631	0.000959549	0.995311
CTSE	black	-0.212127	0.188819	0.229453	0.154373	-0.410265	0.00855509	-0.170887	0.291749	0.100456	0.537397	0.0547321	0.7373	0.123216	0.448768	-0.00206064	0.989931	0.029719	0.855552	-0.387962	0.0133751	-0.255635	0.111365	0.266222	0.0968215
CTLA4	black	0.37699	0.0164891	-0.175267	0.27937	0.0344046	0.833077	0.265697	0.0975068	0.514072	0.000690962	-0.13308	0.412994	-0.215815	0.181066	-0.447578	0.00378126	-0.4611	0.00274896	-0.558326	0.000181268	-0.267776	0.094816	0.212365	0.188313
CTAGE11P	black	0.0792287	0.626994	0.141941	0.382291	-0.133787	0.410497	0.0612573	0.707294	0.0842039	0.605447	-0.0397817	0.807448	-0.0328861	0.840347	-0.0562553	0.730259	-0.152303	0.348145	-0.310899	0.0508626	-0.243147	0.130578	0.377329	0.0163844
CTAGE1	black	-0.0160047	0.921917	0.0835797	0.608132	-0.310089	0.0515005	0.043313	0.790722	0.486861	0.00144361	0.168907	0.297461	-0.195157	0.227515	-0.293083	0.0664501	-0.236812	0.141222	-0.694141	6.78696e-07	-0.367524	0.0196466	0.073374	0.652746
CSTF2T	black	0.265044	0.0983633	-0.428282	0.00583265	0.150995	0.352351	0.0790335	0.627846	0.361952	0.0217318	-0.0417518	0.798106	-0.108315	0.505869	-0.413797	0.00794877	-0.266121	0.0969532	-0.255636	0.111363	0.0500133	0.759244	-0.0991808	0.542599
CSTF2	black	0.0978966	0.547863	-0.107193	0.510313	0.0993	0.542111	0.196798	0.223552	-0.140313	0.387829	-0.13754	0.397368	0.236761	0.14131	0.0748672	0.646139	0.042649	0.79386	0.429806	0.00564145	0.170168	0.293815	0.142473	0.380493
CSRP3	black	-0.0827469	0.611724	0.141595	0.383464	-0.434278	0.00511116	0.000263574	0.998712	0.417625	0.00733382	0.0430817	0.791815	0.0331506	0.83908	-0.177889	0.272126	-0.0495038	0.761625	-0.599257	4.39361e-05	-0.353989	0.0250296	-0.0210094	0.897614
CRISP3	black	-0.167017	0.302976	-0.143263	0.377827	-0.445724	0.00394629	-0.323196	0.0419308	0.285876	0.0737381	0.111594	0.492999	0.0488937	0.764479	-0.127767	0.432059	0.00826227	0.959645	-0.757714	1.50729e-08	-0.266617	0.0963083	-0.117833	0.468979
CREM	black	-0.153407	0.344622	-0.16506	0.308757	-0.278347	0.0820079	-0.30789	0.0532656	0.268183	0.0942953	0.0250636	0.877993	0.130342	0.42276	-0.15018	0.354984	-0.104516	0.520991	-0.627224	1.48369e-05	-0.292782	0.0667418	-0.140925	0.385741
CRELD2	black	0.00873146	0.957355	-0.10318	0.526361	0.130999	0.420404	0.100943	0.535416	-0.151704	0.350066	-0.298628	0.0612394	0.584617	7.45549e-05	0.0891647	0.584285	0.0993491	0.541911	0.448929	0.00366474	0.057419	0.724895	-0.0102125	0.950131
CPT2	black	-0.0286331	0.860777	0.00510051	0.975082	0.409227	0.00874062	-0.0561011	0.730971	-0.537455	0.000348644	0.238765	0.137874	0.0415119	0.799242	0.174879	0.280452	0.118029	0.468238	0.544193	0.000283598	0.266069	0.0970207	-0.00154022	0.992474
CPS1	black	0.01306	0.936251	0.249985	0.119774	-0.213423	0.186068	-0.0715313	0.660936	0.245535	0.126726	0.110387	0.497717	-0.144977	0.372089	-0.283965	0.075773	-0.159929	0.324247	-0.554181	0.000207122	-0.20762	0.198608	0.189087	0.242585
COX8A	black	0.346682	0.0284121	-0.355357	0.0244354	0.186073	0.250315	0.498653	0.00105686	0.389569	0.0129638	-0.282796	0.0770385	-0.183047	0.258238	-0.285692	0.0739325	-0.137365	0.397976	0.334523	0.0348733	0.154776	0.34028	-0.218814	0.174933
COMMD9	black	-0.0602343	0.711971	-0.0393927	0.809296	0.189981	0.240325	-0.0447281	0.784044	-0.346938	0.0282873	-0.0441515	0.786763	-0.203069	0.208849	0.106372	0.513575	0.306289	0.0545808	0.611671	2.74839e-05	0.258507	0.107265	-0.105483	0.517123
CNTN5	black	0.074118	0.649451	-0.0639885	0.69486	-0.385531	0.0140181	0.201973	0.211368	0.531844	0.000412707	-0.337713	0.0330714	0.279547	0.0806433	-0.246165	0.125723	-0.263584	0.100301	-0.512364	0.000724986	-0.348757	0.0274152	0.284931	0.0747387
CNPY2	black	0.0305111	0.851744	-0.328973	0.0381986	0.128299	0.430129	0.0724846	0.656695	-0.180377	0.265367	-0.478059	0.00180907	0.187072	0.247736	0.147462	0.363858	0.309358	0.0520821	0.631196	1.26073e-05	0.186818	0.248389	-0.206904	0.200195
CNP	black	0.0223684	0.89103	0.0989545	0.543525	0.249548	0.120444	0.145445	0.370531	-0.43679	0.0048327	0.026444	0.871328	-0.101837	0.531787	0.384861	0.0142	0.124908	0.442515	0.550869	0.000230122	0.475933	0.00190873	0.207726	0.198374
CLIC5	black	0.0146421	0.928547	0.172739	0.286472	-0.458296	0.00293996	0.268433	0.0939773	0.547278	0.000257641	0.043301	0.790778	-0.0791382	0.627389	-0.245704	0.126457	-0.169237	0.296504	-0.585408	7.25009e-05	-0.290107	0.0693869	0.132574	0.41479
CINP	black	0.00530888	0.974064	-0.292239	0.0672723	-0.0276148	0.865682	0.190637	0.238675	-0.144903	0.372334	0.0267448	0.869877	0.123736	0.446843	0.0560085	0.731398	0.225481	0.161831	0.444867	0.0040247	0.326061	0.0400444	0.110624	0.496788
CIB1	black	-0.135097	0.405887	-0.230651	0.152174	0.0969854	0.551613	0.0775303	0.634421	-0.26907	0.0931702	-0.19447	0.229186	-0.108624	0.504651	0.288044	0.0714827	0.237934	0.139291	0.627775	1.45076e-05	0.399936	0.0105605	0.0214904	0.895283
CIAPIN1	black	-0.197223	0.222533	-0.0818098	0.615776	0.243417	0.130138	-0.219854	0.172841	-0.499845	0.0010234	-0.0661915	0.684888	0.10709	0.51072	0.226522	0.159852	0.307804	0.0533356	0.615437	2.37444e-05	0.190187	0.239805	-0.108474	0.505242
CIAO1	black	0.0238943	0.883646	0.0115433	0.943642	0.371254	0.0183468	-0.0268998	0.86913	-0.432396	0.00532882	0.0503154	0.757834	-0.0912579	0.575456	0.231166	0.151234	0.195444	0.226818	0.65598	4.32555e-06	0.390865	0.0126401	0.00110898	0.994581
CHD7	black	0.0758878	0.641639	-0.0703628	0.66615	-0.0449259	0.783112	-0.0270045	0.868625	-0.0313691	0.847624	-0.0160917	0.921494	0.310199	0.0514132	-0.072375	0.657182	-0.00444208	0.978297	-0.0977563	0.54844	-0.278402	0.0819447	0.09034	0.57932
CFAP298	black	-0.0908191	0.577302	0.0049698	0.97572	0.0922368	0.571348	-0.111563	0.493119	-0.555351	0.000199509	0.188536	0.243987	0.123438	0.447945	0.269876	0.0921557	0.519923	0.000584945	0.71566	2.09787e-07	0.372047	0.0180799	-0.133993	0.409767
CES3	black	0.0676479	0.678324	-0.000285113	0.998607	-0.103208	0.52625	-0.179354	0.268132	0.121552	0.454965	-0.0101894	0.950243	0.101677	0.532435	-0.0842347	0.605314	-0.0710811	0.662943	-0.36743	0.0196801	-0.222335	0.167922	-0.0362159	0.824424
CEP170B	black	0.21239	0.188259	0.0643278	0.693321	-0.111977	0.491506	0.0881289	0.588676	0.521953	0.000551709	-0.190052	0.240146	-0.329624	0.0377956	-0.367914	0.019507	-0.295361	0.0642685	-0.603053	3.8143e-05	-0.303024	0.0573439	0.0387657	0.812276
CEMIP	black	-0.0733572	0.652821	0.0580477	0.722002	-0.265955	0.0971694	-0.23654	0.141692	0.0820523	0.614726	0.369888	0.0188141	-0.0202071	0.901505	-0.0506342	0.756346	-0.107549	0.508899	-0.602632	3.87501e-05	-0.100856	0.535768	0.182865	0.258721
CEBPG	black	-0.0214342	0.895555	-0.0605033	0.71074	0.182305	0.260207	-0.0722014	0.657954	-0.266002	0.0971083	-0.160967	0.321074	0.0540628	0.7404	0.197884	0.220956	0.23901	0.137458	0.434845	0.00504718	0.290319	0.0691742	-0.213555	0.185791
CEACAM8	black	-0.0704637	0.6657	-0.183776	0.256314	-0.203829	0.207113	-0.283441	0.0763383	0.222542	0.167517	0.184651	0.254019	0.0143152	0.930138	-0.182003	0.261012	-0.0694033	0.670443	-0.615607	2.35875e-05	-0.239063	0.137368	-0.208158	0.197421
CEACAM6	black	-0.103514	0.525015	-0.106922	0.511389	-0.370578	0.0185767	-0.214348	0.184124	0.321435	0.0431255	0.128202	0.430478	0.0867803	0.594415	-0.195624	0.226381	-0.107354	0.509674	-0.749123	2.69063e-08	-0.368856	0.0191738	-0.029266	0.857731
CEACAM5	black	-0.0176773	0.913786	-0.227823	0.157403	-0.353349	0.025312	0.175266	0.279371	0.45918	0.00287851	-0.338316	0.0327399	0.368411	0.0193305	-0.0937045	0.565214	-0.142111	0.381716	-0.357192	0.0236562	-0.121062	0.4568	0.142585	0.380114
CDX1	black	0.235488	0.143525	-0.0999266	0.539553	-0.0212164	0.896611	0.198458	0.219592	0.530557	0.000428806	0.0250742	0.877942	0.116422	0.474359	-0.500429	0.00100738	-0.543608	0.000288779	-0.588638	6.46392e-05	-0.266142	0.0969255	0.290426	0.0690671
CDRT1	black	-0.0590473	0.717411	0.11024	0.498293	-0.186818	0.248389	-0.121949	0.453484	0.316631	0.0465256	0.0793929	0.626278	-0.184002	0.255718	-0.0157234	0.923286	-0.177422	0.273407	-0.584627	7.45291e-05	-0.114197	0.482901	-0.0490661	0.763672
CDO1	black	-0.0754852	0.643412	0.135897	0.403087	-0.191674	0.236081	-0.119304	0.463409	0.0217995	0.893785	0.0649702	0.69041	-0.0114729	0.943985	-0.129448	0.425974	0.02849	0.861466	-0.218755	0.175052	-0.312685	0.0494772	0.256855	0.109609
CDK5RAP3	black	-0.180835	0.264135	-0.0756448	0.642709	0.349152	0.0272287	-0.112569	0.489205	-0.442497	0.00424859	-0.152982	0.345975	0.165586	0.307196	0.394038	0.0118763	0.199379	0.217417	0.678191	1.52137e-06	0.327089	0.0393845	-0.235582	0.14336
CDK5R2	black	0.0685445	0.674294	-0.108147	0.506535	-0.288531	0.0709841	0.185608	0.251523	0.371585	0.0182348	-0.223412	0.165818	-0.121579	0.454866	-0.132712	0.414301	-0.221691	0.169188	-0.44972	0.00359806	-0.159287	0.326217	0.303332	0.0570786
CDK4	black	0.296769	0.0629488	-0.262299	0.10203	0.34734	0.0280925	0.137604	0.39715	-0.140244	0.388065	-0.0102838	0.949782	0.25535	0.111777	-0.20825	0.197219	-0.00978434	0.952219	0.482305	0.0016237	0.0204478	0.900337	0.0123837	0.939546
CDH3	black	-0.0234614	0.885739	0.182945	0.258508	-0.432691	0.00529424	-0.0500963	0.758857	0.404348	0.00965952	-0.0845036	0.604159	-0.0521815	0.749137	-0.205448	0.20345	-0.133803	0.410438	-0.750918	2.38836e-08	-0.332196	0.0362372	0.228282	0.156545
CDH17	black	-0.228317	0.15648	0.0231187	0.887398	-0.177116	0.274247	-0.0232034	0.886988	0.0260081	0.873432	-0.0269846	0.868721	-0.0467932	0.774328	0.220343	0.171863	-0.184277	0.254996	-0.355413	0.0244112	-0.00304379	0.985128	0.325131	0.0406487
CDCP1	black	-0.119291	0.46346	-0.0849693	0.60216	-0.0558162	0.732287	-0.0268567	0.869338	-0.00118413	0.994214	-0.0361083	0.824937	0.0781505	0.631705	-0.0558439	0.732159	-0.0757586	0.642208	-0.173086	0.285489	0.0801344	0.623048	0.372697	0.0178635
CD52	black	-0.0675988	0.678545	-0.135538	0.404341	0.256416	0.110238	0.0236613	0.884772	-0.359029	0.0228975	-0.100403	0.537612	0.0309299	0.849732	0.144942	0.372206	0.245193	0.127272	0.69113	7.93486e-07	0.320619	0.0436884	-0.0914627	0.574595
CD24	black	-0.0493189	0.76249	-0.11704	0.471999	-0.220197	0.172155	-0.260868	0.103982	0.22314	0.166349	0.241862	0.132688	0.0523563	0.748324	-0.1806	0.264767	-0.0986024	0.544967	-0.644551	7.16866e-06	-0.312131	0.0499035	-0.1435	0.377031
CD1E	black	-0.355364	0.0244323	-0.0137535	0.932873	-0.287785	0.0717496	-0.163675	0.312892	-0.318535	0.0451525	0.0904249	0.578962	0.14186	0.382565	0.333435	0.0355058	0.518675	0.000606257	0.335123	0.0345284	0.270262	0.0916735	-0.187885	0.245647
CCT3	black	0.113612	0.48516	-0.0226767	0.889537	0.468143	0.00231643	0.0325649	0.841887	-0.396351	0.0113445	-0.214345	0.184129	0.010293	0.949738	0.208859	0.195883	0.122524	0.45134	0.636423	1.01398e-05	0.173635	0.283941	-0.0678815	0.677273
CCR4	black	0.0273344	0.867034	0.0821601	0.61426	-0.0729239	0.654743	-0.0508568	0.755307	-0.0250943	0.877845	0.168426	0.298857	-0.0664682	0.683639	-0.038542	0.81334	-0.154804	0.340193	-0.339389	0.0321563	-0.0333609	0.838073	0.44364	0.0041393
CCDC121	black	-0.152459	0.347646	0.036928	0.821027	0.13265	0.414522	0.0579534	0.722436	-0.298535	0.0613238	0.0760627	0.640868	-0.0987819	0.544231	0.220097	0.172354	0.210871	0.191512	0.492912	0.00123183	0.317268	0.0460622	-0.0899935	0.580782
CAPN3	black	-0.219978	0.172592	-0.121233	0.45616	-0.33413	0.0351006	-0.247418	0.123747	0.0311502	0.848674	-0.0979153	0.547786	0.199635	0.216815	0.13796	0.395917	0.19465	0.228749	-0.227333	0.158322	-0.11003	0.499117	-0.0689712	0.67238
CAMSAP2	black	-0.0183742	0.910401	0.130368	0.422665	-0.12174	0.454264	-0.00589996	0.971177	0.0641487	0.694133	0.104563	0.520801	0.0526394	0.747008	-0.0122591	0.940153	-0.167605	0.301255	-0.382455	0.0148691	-0.149636	0.356751	0.3066	0.0543234
CAMP	black	0.0854631	0.600044	-0.198479	0.219542	-0.138796	0.393032	-0.0536864	0.742146	0.421924	0.00669236	0.0868288	0.594208	-0.146784	0.366094	-0.323401	0.0417933	-0.238185	0.138863	-0.628845	1.38866e-05	-0.307288	0.0537574	-0.171685	0.289467
CADPS2	black	0.0985754	0.545077	0.150729	0.353207	-0.311003	0.0507806	0.0341339	0.834373	0.332069	0.0363128	0.0084743	0.95861	0.0170047	0.917055	-0.210132	0.193108	-0.254555	0.112935	-0.688113	9.26297e-07	-0.424012	0.0063988	0.460482	0.00279014
CAD	black	0.252562	0.115881	0.136748	0.400119	0.490166	0.00132426	-0.0536853	0.742151	-0.371042	0.0184185	0.26452	0.0990558	-0.0614073	0.706609	0.0484951	0.766345	-0.0777358	0.633521	0.383778	0.0144979	0.00943504	0.953923	0.0294062	0.857057
CACNG5	black	0.236371	0.141986	-0.0737993	0.650862	-0.246935	0.124507	0.119278	0.463507	0.483514	0.00157405	0.0844318	0.604467	-0.0775412	0.634374	-0.468184	0.00231413	-0.28766	0.0718787	-0.627609	1.4606e-05	-0.371975	0.0181037	0.114815	0.480521
CAB39L	black	0.0681579	0.676031	-0.0247259	0.879625	-0.394047	0.0118742	0.164655	0.309962	0.437564	0.00474967	-0.138275	0.394827	-0.146677	0.366448	-0.205654	0.202988	-0.140216	0.388162	-0.546851	0.000261099	-0.26855	0.0938288	0.164338	0.31091
C4BPA	black	0.00260687	0.987263	-0.0223756	0.890995	-0.32356	0.0416872	-0.0129331	0.936869	0.372967	0.0177744	-0.157499	0.331747	-0.0197831	0.903561	-0.371556	0.0182448	-0.122751	0.450495	-0.580025	8.75502e-05	-0.28334	0.0764476	0.337406	0.0332416
C2orf68	black	0.0517989	0.750918	0.153714	0.343646	0.257226	0.109079	0.0827119	0.611875	-0.440484	0.00444722	0.00387856	0.98105	-0.0392222	0.810106	0.27029	0.0916381	0.143119	0.378313	0.559542	0.000174251	0.11209	0.491065	0.129793	0.424732
C1orf216	black	-0.0217181	0.89418	0.144571	0.373444	-0.0764128	0.639328	-0.105274	0.517958	-0.0370872	0.820268	0.219153	0.17425	0.154014	0.342693	-0.0342455	0.833838	-0.124227	0.445027	-0.239958	0.135858	-0.175283	0.279325	0.292374	0.0671401
C12orf49	black	-0.0937827	0.564888	0.00990381	0.951636	-0.202302	0.21061	-0.137125	0.398809	0.205556	0.203208	-0.115756	0.476906	0.00768776	0.962449	-0.0767542	0.637828	-0.110209	0.498414	-0.455024	0.00317744	-0.0330251	0.839682	0.223815	0.165038
BLCAP	black	-0.107949	0.507317	-0.133162	0.412704	0.468762	0.00228146	-0.272543	0.0888613	-0.600756	4.156e-05	0.100453	0.537407	0.118241	0.467432	0.242959	0.130885	0.272769	0.088587	0.685674	1.04828e-06	0.33078	0.0370883	-0.272333	0.0891174
BIRC5	black	0.1371	0.398894	-0.0709614	0.663478	-0.288208	0.0713146	0.113817	0.484369	0.431569	0.00542692	-0.0997231	0.540383	0.0870422	0.593299	-0.296328	0.0633599	-0.274092	0.0869901	-0.618838	2.07724e-05	-0.208331	0.197042	0.258142	0.107779
BIN3	black	0.041987	0.796992	-0.170602	0.292566	0.423764	0.00643307	0.275255	0.0856059	-0.227145	0.158676	-0.31666	0.0465039	-0.0255175	0.875801	0.153722	0.34362	-0.0216629	0.894447	0.680616	1.34999e-06	0.237987	0.1392	0.0105763	0.948356
BID	black	0.229456	0.154367	-0.322034	0.0427156	0.333168	0.0356622	0.132692	0.41437	-0.203945	0.206849	-0.149942	0.355758	-0.188106	0.245082	0.0133522	0.934828	0.151772	0.349849	0.629299	1.36309e-05	0.551855	0.000223051	-0.120109	0.460377
BICDL1	black	0.0997071	0.540448	0.197733	0.221316	-0.26024	0.104848	0.116147	0.475409	0.455801	0.00311956	0.0721189	0.65832	0.101588	0.532796	-0.22125	0.17006	-0.435125	0.00501578	-0.7805	2.86846e-09	-0.463879	0.00257052	0.362045	0.0216953
BEX1	black	-0.161278	0.320127	0.0476612	0.770253	-0.421492	0.00675456	-0.00977113	0.952283	0.428764	0.00577161	0.0660242	0.685643	-0.133106	0.412902	-0.138151	0.395256	-0.143133	0.378265	-0.663847	3.01727e-06	-0.187114	0.247627	0.0232159	0.886927
BCS1L	black	0.126778	0.435661	-0.222168	0.16825	0.381286	0.0152039	0.0804021	0.621884	-0.213851	0.185168	-0.0771929	0.635901	0.278492	0.0818421	0.120979	0.457112	0.0191137	0.90681	0.447467	0.00379092	0.102677	0.528392	-0.141404	0.384111
BCL7A	black	0.106194	0.514286	0.120506	0.458885	0.141935	0.382312	0.183951	0.255855	-0.184887	0.253401	-0.00461741	0.977441	-0.0729474	0.654639	0.20055	0.214673	0.0816461	0.616485	0.393363	0.0120352	-0.0379721	0.816053	0.0441469	0.786785
BCHE	black	0.0714075	0.661488	0.0781763	0.631592	-0.124424	0.444299	-0.0460756	0.7777	0.177188	0.27405	0.0611415	0.707823	0.127076	0.434572	-0.00859486	0.958022	-0.259314	0.106134	-0.494565	0.00117899	-0.219355	0.173842	0.19738	0.222158
BCAT2	black	0.120962	0.457174	-0.00107311	0.994757	0.207033	0.199909	0.330619	0.0371864	-0.122381	0.451874	-0.150101	0.35524	0.143034	0.378598	-0.0179431	0.912495	-0.0129256	0.936906	0.577938	9.4108e-05	0.068177	0.675945	0.286687	0.0728878
BATF3	black	-0.0283929	0.861934	0.124745	0.443117	0.0725156	0.656557	0.121883	0.453729	-0.231347	0.150906	0.0669021	0.681682	0.110736	0.496351	0.132468	0.415169	0.127987	0.43126	0.414681	0.00780295	0.238269	0.138718	0.0794388	0.626078
BAG1	black	0.0929277	0.568457	-0.0474011	0.771473	0.415629	0.00764922	-0.274155	0.0869153	-0.468675	0.00228633	0.443485	0.00415394	0.166824	0.303545	-0.0338309	0.835822	0.150872	0.352745	0.46745	0.00235617	0.129497	0.425797	-0.245953	0.126059
AZU1	black	0.225135	0.162494	-0.353893	0.0250717	0.21292	0.187133	0.0509063	0.755077	0.294022	0.0655435	0.186547	0.249088	-0.0473417	0.771752	-0.361947	0.0217337	-0.380068	0.0155594	-0.31753	0.0458735	-0.236352	0.142018	-0.209701	0.194046
AURKAIP1	black	0.168166	0.299616	-0.327564	0.0390826	0.463635	0.00258577	0.0585156	0.719851	-0.203642	0.207539	-0.105923	0.515366	-0.0248566	0.878994	-0.0516452	0.751633	0.0814053	0.617528	0.622688	1.78204e-05	0.387026	0.0136197	-0.223823	0.165021
ATP6V1F	black	0.560239	0.000170341	-0.238711	0.137966	0.399587	0.0106348	0.742066	4.25772e-08	0.418712	0.00716688	-0.441065	0.00438908	-0.210702	0.191877	-0.331884	0.0364233	-0.378175	0.0161258	0.420993	0.00682706	-0.00491092	0.976008	0.00986558	0.951823
ATP6V0A1	black	0.230207	0.152986	-0.284927	0.0747434	0.142897	0.379061	-0.0302074	0.853203	0.384106	0.0144071	-0.0426295	0.793952	-0.0124216	0.939361	-0.282076	0.0778264	-0.438547	0.00464585	-0.504135	0.000910731	-0.19938	0.217413	-0.0878472	0.589873
ATP5MC2	black	0.133956	0.409899	-0.250181	0.119474	0.0415542	0.799042	0.235764	0.143043	-0.0218028	0.89377	-0.194295	0.229613	-0.0119515	0.941652	-0.0592059	0.716683	0.216335	0.179992	0.514304	0.000686457	0.193397	0.231817	0.0152134	0.925767
ATP2B3	black	0.214401	0.184011	0.00756132	0.963066	-0.0575629	0.724232	0.271491	0.0901502	0.401007	0.0103354	-0.11236	0.490017	-0.114156	0.48306	-0.178672	0.269986	-0.395034	0.0116447	-0.47881	0.00177498	-0.186969	0.247999	0.342227	0.0306535
ATP1A1	black	-0.139594	0.39029	0.000752949	0.996321	0.453786	0.00327151	-0.213662	0.185565	-0.550943	0.00022959	0.0207734	0.898759	-0.0084383	0.958786	0.333471	0.0354847	0.15399	0.342769	0.561704	0.000162388	0.352969	0.0254806	-0.185711	0.251253
ATP12A	black	0.333328	0.0355684	-0.13713	0.398792	0.121995	0.45331	0.235142	0.144131	0.453786	0.00327154	-0.123091	0.449232	0.0556326	0.733135	-0.280454	0.0796236	-0.591601	5.81181e-05	-0.564804	0.000146639	-0.235723	0.143114	0.254735	0.112674
ARPC5L	black	0.188899	0.243062	-0.172985	0.285775	0.0747418	0.646693	0.27408	0.087005	0.264028	0.0997082	-0.476834	0.00186592	0.208928	0.195731	-0.15581	0.337025	-0.158029	0.330101	0.12481	0.442877	-0.138551	0.393876	-0.0228253	0.888818
ARPC1B	black	0.248979	0.121319	-0.00213008	0.989592	0.53726	0.000350714	0.148681	0.359864	-0.260925	0.103904	0.0258428	0.87423	-0.352031	0.0259012	0.105134	0.518517	-0.153894	0.343073	0.461831	0.00270099	0.344825	0.0293293	0.120935	0.457273
ARL2BP	black	-0.0153141	0.925277	0.430159	0.00559796	0.156593	0.334573	0.114095	0.483296	-0.304591	0.0560044	-0.184474	0.25448	-0.0102038	0.950173	0.242479	0.131672	0.0975544	0.54927	0.452927	0.0033383	0.0210323	0.897503	0.337612	0.0331272
ARHGAP29	black	0.100615	0.536747	0.0813741	0.617663	-0.144861	0.372477	0.0201783	0.901644	0.0638264	0.695596	0.151502	0.350718	-0.226534	0.159829	-0.0928113	0.568943	-0.0677088	0.67805	-0.276834	0.083754	0.00824264	0.959741	0.302188	0.0580695
ARHGAP25	black	0.00558477	0.972717	0.110711	0.496447	0.210294	0.192759	0.282739	0.0771006	-0.283559	0.0762105	-0.0475028	0.770997	-0.310831	0.0509157	0.336276	0.0338734	0.117231	0.471272	0.592839	5.5574e-05	0.394823	0.0116934	0.0727454	0.655536
ARHGAP11A	black	-0.137951	0.395947	0.140324	0.387792	-0.424227	0.00636923	0.0053247	0.973987	0.320728	0.0436124	-0.112425	0.489762	-0.199423	0.217312	-0.0550564	0.735799	0.0320476	0.844367	-0.462659	0.00264757	-0.156171	0.335893	0.062323	0.702433
ARG1	black	-0.182394	0.259969	-0.0921626	0.571659	-0.424957	0.00626963	-0.338473	0.0326538	0.265335	0.0979814	0.131928	0.41709	0.0511323	0.754023	-0.142479	0.380471	0.0142022	0.930689	-0.749682	2.59295e-08	-0.276873	0.0837079	-0.118572	0.466176
APOB	black	-0.0416484	0.798595	0.141177	0.384883	-0.0891831	0.584207	-0.050984	0.754714	0.0101649	0.950362	0.0539995	0.740694	0.0149687	0.926957	0.0827348	0.611776	-0.192093	0.23504	-0.323227	0.0419095	-0.04644	0.775987	0.413277	0.00803569
APEX1	black	0.170303	0.293426	-0.0430451	0.791987	0.308575	0.0527108	0.318074	0.0454818	-0.175374	0.279071	-0.222943	0.166733	0.0241341	0.882486	0.0552523	0.734893	0.104925	0.519351	0.74871	2.76499e-08	0.105789	0.515899	-0.0462696	0.776788
ANXA5	black	-0.113131	0.487024	0.0258938	0.873984	0.262457	0.101815	-0.0656223	0.687459	-0.420359	0.00692011	0.316299	0.046768	-0.181093	0.263443	0.0283112	0.862327	0.214709	0.183368	0.489121	0.00136102	0.282547	0.0773102	0.0211106	0.897123
ANXA3	black	-0.184722	0.253831	-0.106219	0.514187	-0.357601	0.0234855	-0.354481	0.0248146	0.128892	0.427982	0.208674	0.196287	0.043513	0.789777	-0.0420909	0.7965	0.0286765	0.860568	-0.6474	6.33274e-06	-0.180814	0.264192	-0.0529529	0.745551
ANOS1	black	0.0517656	0.751073	-0.0870251	0.593371	-0.120528	0.458801	0.0658876	0.68626	0.293236	0.0663009	-0.0837643	0.607338	-0.0724688	0.656765	-0.229463	0.154354	-0.241083	0.133979	-0.471	0.00215881	-0.248508	0.122049	0.227076	0.158805
ANKH	black	0.0201879	0.901598	0.0305352	0.851628	-0.334694	0.0347748	0.120616	0.458472	0.288503	0.0710123	-0.0148314	0.927626	-0.0159108	0.922374	-0.162972	0.315003	0.0122482	0.940206	-0.287038	0.0725229	-0.191332	0.236936	0.0182763	0.910876
ALPP	black	0.086144	0.597131	0.161545	0.319318	-0.178832	0.26955	0.316049	0.0469517	0.465936	0.00244503	-0.0764551	0.639142	-0.069699	0.669119	-0.23148	0.150665	-0.351498	0.026143	-0.439635	0.00453336	-0.33793	0.0329518	0.175886	0.277648
ALOXE3	black	0.040627	0.803436	0.219192	0.17417	-0.239606	0.136452	0.260016	0.105158	0.350826	0.0264504	0.145372	0.370771	0.140886	0.385876	-0.221646	0.169278	-0.392794	0.0121709	-0.536865	0.000354939	-0.408373	0.00889576	0.471274	0.00214421
ALG3	black	0.176533	0.275855	-0.22921	0.154821	0.533002	0.000398681	0.170511	0.292828	-0.215048	0.18266	-0.195011	0.227868	-0.2289	0.155397	0.107331	0.509764	-0.0345469	0.832397	0.626143	1.55036e-05	0.305021	0.0556408	-0.158798	0.327724
AKR1A1	black	-0.0324383	0.842494	-0.0994605	0.541455	0.0846006	0.603742	0.0145097	0.929192	-0.259036	0.106522	-0.186642	0.248844	-0.11584	0.476584	0.192708	0.233515	0.240306	0.135276	0.534096	0.000385828	0.453126	0.0033227	0.142286	0.381123
AKAP8	black	-0.0858703	0.598301	0.163035	0.314813	0.215405	0.181917	0.0915812	0.574098	-0.234121	0.145932	-0.22409	0.164505	0.253398	0.114638	0.41201	0.00825076	-0.0738385	0.650688	0.317027	0.046237	0.13404	0.409603	0.215551	0.181614
AIF1	black	0.0500148	0.759237	-0.162106	0.317617	0.279384	0.0808278	0.116553	0.473855	-0.230405	0.152624	-0.0390823	0.810771	-0.152236	0.348358	0.0900994	0.580335	0.0949273	0.560127	0.505352	0.000880824	0.474466	0.00198028	0.0246176	0.880149
AHSA1	black	-0.465783	0.00245416	0.277442	0.083049	-0.125959	0.438656	-0.249814	0.120035	-0.602797	3.85107e-05	-0.0996152	0.540823	0.253898	0.113901	0.497912	0.00107812	0.533919	0.000387888	0.532766	0.000401508	0.318028	0.0455151	0.111764	0.492336
AHCYL2	black	-0.172658	0.286702	0.131897	0.417198	-0.325714	0.0402692	-0.24622	0.125636	0.151747	0.349928	0.122043	0.453131	-0.00579879	0.971671	0.0811526	0.618624	-0.0546515	0.737673	-0.547351	0.000257049	-0.181076	0.263489	0.117481	0.470321
AGRP	black	0.392123	0.0123324	-0.207133	0.199686	0.175438	0.278894	0.411293	0.00837469	0.463639	0.00258549	-0.20186	0.211629	-0.233409	0.147197	-0.270349	0.0915656	-0.491258	0.0012868	-0.222819	0.166974	0.0237926	0.884137	0.227167	0.158634
AFTPH	black	-0.109906	0.499602	0.378173	0.0161264	0.104056	0.522838	0.0991503	0.542724	-0.476645	0.00187483	0.0748749	0.646105	-0.0368136	0.821572	0.546471	0.000264211	0.146115	0.368307	0.458077	0.00295538	0.239345	0.136892	0.376095	0.0167678
AFF4	black	0.099465	0.541437	0.125659	0.439757	-0.132635	0.414575	0.0906421	0.578047	0.255822	0.111094	-0.107313	0.509837	-0.127143	0.43433	-0.154348	0.341634	-0.317522	0.0458792	-0.538575	0.000336988	-0.294739	0.0648583	0.404562	0.0096176
AFF2	black	-0.0358721	0.826065	0.0973372	0.550164	-0.245693	0.126474	-0.0164162	0.919916	0.209771	0.193894	0.0176765	0.91379	-0.246347	0.125435	-0.126128	0.438035	-0.248359	0.12228	-0.631444	1.24789e-05	-0.33255	0.036027	0.441231	0.00437262
ADGRG2	black	-0.0344676	0.832776	-0.0357599	0.8266	-0.192415	0.23424	-0.080299	0.622332	0.304042	0.0564711	-0.235386	0.143704	-0.174296	0.282083	-0.199159	0.217934	-0.165251	0.30819	-0.514346	0.000685644	-0.158138	0.329765	0.244366	0.128601
ADAM21	black	0.041255	0.800459	0.144961	0.372142	-0.215915	0.18086	0.0652762	0.689025	0.284181	0.0755405	0.159137	0.326681	-0.180325	0.265508	-0.279221	0.0810122	-0.230945	0.151637	-0.542048	0.000303013	-0.226698	0.159519	0.235103	0.1442
ADAM18	black	-0.00968629	0.952697	0.165111	0.308608	-0.243847	0.129441	0.264622	0.0989205	0.262198	0.102166	-0.0327722	0.840893	-0.0210281	0.897524	0.0912966	0.575293	-0.273477	0.0877297	-0.370215	0.0187013	-0.207474	0.19893	0.378909	0.0159039
ACO2	black	0.185678	0.251338	-0.299241	0.0606837	0.542664	0.000297322	0.275319	0.0855303	-0.201164	0.213241	-0.240425	0.135076	0.160019	0.32397	0.105482	0.517124	-0.0559992	0.731441	0.72381	1.3075e-07	0.264234	0.099435	-0.194611	0.228842
ACAA1	black	0.343261	0.0301209	-0.196429	0.224438	0.410836	0.00845443	0.517683	0.000623677	0.107484	0.509158	-0.197752	0.22127	-0.0923363	0.570931	-0.0388641	0.811809	-0.210627	0.192038	0.550658	0.000231664	0.189267	0.242129	-0.0865862	0.595243
ABCD2	black	0.0579916	0.72226	0.237595	0.139872	0.120072	0.460517	0.101134	0.534638	-0.282921	0.0769024	0.0199521	0.902741	0.263341	0.100626	0.14062	0.38678	0.104453	0.521246	0.453814	0.00326938	-0.00909457	0.955584	0.162788	0.315558
ABCB7	black	-0.111274	0.494248	0.0680852	0.676357	0.122755	0.450481	0.136231	0.401921	-0.186342	0.249619	-0.215211	0.18232	-0.107601	0.508695	0.417974	0.00727983	0.156867	0.333716	0.4408	0.00441551	0.275121	0.0857646	-0.179672	0.267272
AATF	black	0.219886	0.172777	-0.146306	0.367672	0.474577	0.00197476	0.263084	0.10097	-0.116683	0.473359	-0.204921	0.204637	0.0692924	0.67094	-0.110094	0.498863	-0.0389707	0.811301	0.656472	4.23047e-06	0.256243	0.110487	-0.144716	0.37296
AAMP	black	0.154665	0.34063	-0.218557	0.175452	0.416428	0.00752163	0.0272499	0.867441	0.0283753	0.862018	-0.118195	0.467607	-0.0751257	0.644998	-0.298671	0.0612	0.00545758	0.973338	0.39509	0.0116318	0.145373	0.37077	-0.358608	0.0230693
ZZEF1	blue	0.201422	0.212643	-0.150752	0.353133	0.567019	0.000136252	0.039515	0.808715	0.00404462	0.980239	0.0096289	0.952977	0.024251	0.88192	-0.227661	0.157707	-0.413868	0.00793694	0.0395403	0.808595	-0.0448603	0.783421	-0.160421	0.322742
ZYX	blue	0.581244	8.39146e-05	-0.110909	0.495673	0.930312	3.85294e-18	0.336487	0.0337549	0.0300131	0.854138	0.146463	0.367155	-0.231825	0.150039	-0.286757	0.0728151	-0.677384	1.58265e-06	0.186522	0.249153	0.000118228	0.999422	-0.0615543	0.705938
ZXDC	blue	0.257984	0.108004	-0.16016	0.323539	0.625681	1.57961e-05	0.00438239	0.978589	-0.178026	0.271751	-0.0369826	0.820767	0.00568	0.972252	-0.0115705	0.943509	-0.320494	0.0437749	0.212747	0.187499	-0.00280958	0.986272	-0.100204	0.538424
ZSWIM8	blue	0.392061	0.0123473	-0.104606	0.520631	0.879407	8.19249e-14	0.223119	0.16639	-0.137321	0.39813	-0.140082	0.388619	-0.142845	0.379237	-0.0229231	0.888345	-0.400605	0.0104194	0.507684	0.000825984	0.155491	0.338026	-0.184613	0.254116
ZRSR2	blue	0.0506173	0.756424	0.0657277	0.686983	0.19963	0.216826	0.108224	0.506228	-0.118365	0.466962	-0.0198734	0.903123	-0.0769655	0.636899	0.0714744	0.66119	0.105618	0.516583	0.337531	0.033172	0.392688	0.0121963	-0.150502	0.353942
ZNF85	blue	-0.153725	0.34361	0.0813246	0.617878	-0.449317	0.00363194	-0.155691	0.337397	-0.145964	0.368808	0.0413845	0.799845	0.268902	0.0933826	0.145587	0.370059	0.380763	0.0153556	0.0125004	0.938977	-0.0659844	0.685823	0.102946	0.527307
ZNF84	blue	-0.339963	0.0318474	0.0101799	0.95029	-0.444681	0.00404185	-0.443517	0.00415096	-0.035073	0.829882	0.196881	0.223354	0.309355	0.052084	-0.0224731	0.890523	0.334353	0.0349715	-0.272823	0.0885217	-0.235475	0.143548	-0.223057	0.16651
ZNF76	blue	0.487042	0.00143684	0.106682	0.512342	0.496838	0.0011096	0.453501	0.00329356	0.109605	0.500785	-0.186656	0.248807	-0.20407	0.206564	-0.265837	0.0973233	-0.387796	0.0134181	0.233411	0.147192	-0.178745	0.269787	0.082128	0.614399
ZNF750	blue	0.0748476	0.646226	0.252804	0.11552	-0.187237	0.247311	0.124982	0.442243	0.0382301	0.814824	0.239131	0.137254	-0.106482	0.51314	0.0816501	0.616467	0.0533634	0.743644	-0.0249939	0.87833	-0.171834	0.289042	0.0680946	0.676315
ZNF747	blue	0.118159	0.467745	0.19416	0.229945	0.351747	0.02603	0.147303	0.364381	-0.391752	0.0124224	0.326976	0.0394568	0.0501354	0.758674	0.146682	0.366429	-0.206332	0.20147	0.30702	0.0539771	0.00462031	0.977427	0.505774	0.000870677
ZNF717	blue	-0.156249	0.335647	0.214956	0.182852	-0.262927	0.101182	-0.103124	0.526588	0.00411319	0.979904	0.152022	0.349046	-0.0405951	0.803587	0.11839	0.466867	-0.125062	0.441949	-0.488409	0.00138657	0.0222693	0.89151	0.509555	0.000784185
ZNF706	blue	0.330313	0.0373729	0.0203049	0.90103	0.256379	0.110291	0.160627	0.322111	-0.182633	0.259336	-0.0326113	0.841665	0.121099	0.45666	0.0495527	0.761396	0.0722905	0.657557	0.38442	0.0143207	0.154423	0.341395	-0.0255515	0.875637
ZNF701	blue	-0.412125	0.00823107	0.0587759	0.718656	-0.509114	0.000793868	-0.15358	0.344071	-0.0193171	0.905823	-0.0848281	0.602766	0.410833	0.00845491	0.218821	0.174918	0.300636	0.059435	-0.137355	0.398011	-0.0826382	0.612193	0.00142034	0.99306
ZNF688	blue	0.467865	0.00233229	-0.293878	0.0656816	0.630722	1.28561e-05	0.436487	0.00486565	0.144614	0.373301	0.0351868	0.829338	-0.105119	0.518577	-0.362477	0.0215274	-0.489175	0.0013591	0.221331	0.169901	0.00697733	0.965917	-0.0200272	0.902377
ZNF669	blue	-0.029558	0.856326	0.112231	0.490517	-0.24042	0.135085	0.16551	0.307423	0.0332392	0.838656	-0.164269	0.311115	0.20336	0.208182	0.124472	0.444123	-0.067521	0.678895	-0.118686	0.465748	-0.0244362	0.881025	0.458265	0.00294212
ZNF667	blue	0.00388301	0.981028	0.34755	0.0279914	-0.123327	0.448356	0.118993	0.464584	0.098385	0.545858	0.0968127	0.552325	0.0702849	0.666498	-0.0643718	0.693121	0.00674009	0.967075	-0.0742562	0.64884	-0.337503	0.0331879	0.0840309	0.606191
ZNF652	blue	-0.2457	0.126462	-0.0902553	0.579677	-0.50252	0.000951777	-0.531673	0.000414819	0.136294	0.401701	0.144915	0.372296	0.246854	0.124634	-0.207943	0.197896	0.296956	0.0627756	-0.577172	9.66257e-05	-0.21774	0.177113	-0.251971	0.116765
ZNF646	blue	0.349771	0.0269389	-0.183331	0.257489	0.512142	0.000729519	0.474325	0.00198727	0.177163	0.274118	-0.294944	0.0646638	-0.400124	0.0105207	-0.0982442	0.546436	-0.372595	0.0178974	0.352561	0.025663	0.0711389	0.662686	-0.120105	0.460393
ZNF611	blue	-0.0301099	0.853672	-0.0206149	0.899527	-0.310179	0.051429	-0.00457533	0.977647	0.194364	0.229446	-0.119996	0.460803	0.222485	0.167628	-0.0747199	0.64679	-0.0961783	0.554944	-0.456002	0.00310473	-0.0890179	0.584906	0.201726	0.211939
ZNF592	blue	0.111706	0.492562	-0.13303	0.413172	0.54707	0.000259323	-0.0722321	0.657817	-0.196365	0.224592	0.12706	0.434633	-0.137631	0.397054	0.076782	0.637705	-0.187414	0.246855	0.249852	0.119977	0.327826	0.0389174	-0.158285	0.329309
ZNF589	blue	-0.0278187	0.8647	0.071329	0.661838	0.244917	0.127715	-0.136453	0.401148	-0.166715	0.303864	0.167705	0.30096	0.267196	0.0955601	0.0572115	0.72585	-0.260574	0.104386	-0.084245	0.60527	-0.273571	0.0876163	0.180839	0.264124
ZNF580	blue	0.453322	0.00330744	-0.112081	0.4911	0.695683	6.26034e-07	0.121435	0.455404	0.0278445	0.864576	0.21568	0.181346	0.120319	0.459587	-0.334987	0.0346062	-0.540088	0.000321789	0.00674896	0.967032	-0.0726415	0.655997	-0.0777615	0.633408
ZNF571	blue	-0.299634	0.0603304	-0.0820472	0.614748	-0.39788	0.0110044	-0.197877	0.220974	-0.0547779	0.737088	0.136891	0.399622	0.376601	0.0166096	0.158579	0.328399	0.288817	0.0706922	-0.0852262	0.601059	0.0504942	0.756999	0.120277	0.459744
ZNF544	blue	-0.332607	0.0359933	-0.0863285	0.596343	-0.389239	0.0130473	-0.222287	0.168017	-0.126092	0.438169	-0.0686954	0.673617	0.215666	0.181376	0.285922	0.0736896	0.271571	0.0900521	-0.0453134	0.781287	0.12506	0.441957	0.17573	0.278081
ZNF529	blue	-0.116846	0.472738	-0.198756	0.218886	-0.225858	0.161112	-0.175641	0.278329	0.00465554	0.977255	-0.106601	0.512663	0.281393	0.0785798	0.0140138	0.931606	0.153385	0.34469	-0.172464	0.287252	-0.240364	0.135178	0.0188838	0.907926
ZNF493	blue	-0.27567	0.0851162	-0.123187	0.448876	-0.357208	0.0236494	-0.134631	0.407523	0.0123544	0.939689	-0.00762716	0.962745	0.17898	0.269148	-0.130317	0.422851	0.230124	0.153139	-0.154583	0.340889	-0.00491476	0.975989	0.118882	0.465004
ZNF484	blue	-0.360504	0.0223029	0.0693431	0.670713	-0.534144	0.000385274	-0.329943	0.0375994	-0.0879123	0.589596	0.0540445	0.740485	0.149176	0.358248	0.166696	0.30392	0.335755	0.0341683	-0.278749	0.0815492	0.00111832	0.994536	0.126845	0.435416
ZNF480	blue	-0.253949	0.113825	0.129563	0.42556	-0.316032	0.0469641	-0.0943001	0.562733	-0.181079	0.26348	-0.171862	0.288964	0.282927	0.0768958	0.329523	0.0378582	0.228524	0.156095	0.0469148	0.773757	0.0779105	0.632756	0.464231	0.00254868
ZNF467	blue	0.542423	0.000299536	0.0367333	0.821955	0.767766	7.41931e-09	0.322327	0.0425168	0.129725	0.424975	0.0926317	0.569695	-0.261497	0.10312	-0.206014	0.202181	-0.683164	1.18922e-06	-0.0116623	0.943062	-0.0353956	0.82834	0.0775095	0.634513
ZNF460	blue	-0.0901936	0.579938	-0.288637	0.0708752	-0.252191	0.116436	-0.0376995	0.817351	0.246441	0.125286	0.0983191	0.546128	-0.113357	0.486149	-0.24832	0.122341	-0.0676874	0.678146	-0.341026	0.0312825	0.0689788	0.672346	0.091244	0.575514
ZNF432	blue	-0.565579	0.000142929	0.0862317	0.596756	-0.784264	2.13999e-09	-0.447983	0.00374601	-0.211656	0.189826	0.0159435	0.922215	0.277295	0.0832185	0.441054	0.00439017	0.664427	2.93698e-06	-0.147829	0.362654	0.06514	0.689641	-0.0844134	0.604546
ZNF43	blue	-0.251744	0.117106	0.0190896	0.906927	-0.423907	0.00641326	-0.340516	0.0315521	-0.133381	0.411929	0.30471	0.055904	0.278741	0.0815577	0.144557	0.373489	0.354801	0.0246755	-0.19016	0.239874	-0.116902	0.472525	-0.0618111	0.704766
ZNF423	blue	-0.147057	0.365192	0.331285	0.0367831	-0.387658	0.013454	-0.326667	0.0396546	-0.0544327	0.738686	0.171253	0.290703	-0.0412522	0.800472	0.0541469	0.740011	0.287609	0.0719314	-0.273299	0.0879452	-0.213694	0.185498	-0.056968	0.726972
ZNF415	blue	0.101434	0.533419	-0.00673265	0.967112	-0.247787	0.123171	0.20734	0.199227	0.394223	0.0118329	0.127691	0.432333	0.0248515	0.879018	-0.205265	0.203863	-0.166545	0.304364	-0.374863	0.0171583	0.0433081	0.790745	0.0869757	0.593582
ZNF384	blue	0.372944	0.0177818	0.114888	0.480239	0.623039	1.75718e-05	0.238158	0.138909	-0.0918528	0.572958	-0.00379108	0.981477	-0.0236847	0.884659	0.16856	0.298467	-0.435302	0.00499606	0.199232	0.217762	0.0618077	0.704782	0.00265899	0.987008
ZNF350	blue	-0.270158	0.0918036	-0.092683	0.56948	-0.526049	0.000489751	-0.0909657	0.576685	0.01109	0.945851	-0.158049	0.330039	0.0211037	0.897157	0.145704	0.369668	0.498206	0.00106962	0.0646534	0.691845	0.191294	0.23703	-0.121452	0.455339
ZNF35	blue	-0.0855955	0.599477	0.2041	0.206496	-0.291746	0.0677571	-0.164559	0.310249	-0.0787828	0.628941	0.366549	0.019999	0.196151	0.225109	-0.00513311	0.974922	0.176747	0.275266	-0.177952	0.271953	-0.244411	0.128529	0.128976	0.42768
ZNF335	blue	0.684619	1.10554e-06	-0.140771	0.386266	0.755176	1.7932e-08	0.56744	0.000134352	0.357738	0.0234286	-0.0780172	0.632289	-0.211944	0.18921	-0.458866	0.00290022	-0.775376	4.23573e-09	0.0912701	0.575405	-0.263961	0.0997977	0.0376253	0.817704
ZNF329	blue	-0.0981887	0.546663	0.0305868	0.85138	-0.301376	0.0587807	-0.238349	0.138583	-0.105171	0.518367	0.221026	0.170505	0.172859	0.286134	0.035399	0.828324	0.293275	0.0662634	-0.139256	0.39145	0.0365226	0.82296	-0.0462887	0.776699
ZNF324	blue	0.0707384	0.664472	-0.0837331	0.607472	0.311936	0.0500544	0.000915837	0.995525	-0.0528443	0.746055	-0.0734813	0.652271	-0.238234	0.138778	0.111333	0.494015	-0.214804	0.183169	-0.075117	0.645036	0.296577	0.0631274	0.0362487	0.824267
ZNF282	blue	0.394274	0.0118211	-0.197228	0.222522	0.566002	0.000140936	0.178658	0.270024	0.135093	0.4059	-0.249309	0.12081	-0.0873305	0.592071	-0.383016	0.0147109	-0.428783	0.00576919	0.124753	0.443085	-0.147378	0.364137	-0.0933635	0.566636
ZNF276	blue	0.242252	0.132044	0.244799	0.127904	0.387671	0.0134506	0.21889	0.17478	-0.0624555	0.70183	-0.0187033	0.908803	-0.391511	0.0124811	0.0545636	0.73808	-0.237919	0.139317	0.151914	0.349393	0.0536554	0.74229	0.233614	0.146831
ZNF254	blue	-0.0670724	0.680915	-0.0682319	0.675698	-0.134879	0.406652	0.242618	0.131444	-0.0078195	0.961806	0.112389	0.489902	0.156845	0.333786	0.148604	0.360114	0.0413812	0.799861	0.148039	0.361965	0.255649	0.111344	0.21933	0.173893
ZNF250	blue	-0.236095	0.142466	0.138483	0.394111	-0.317797	0.0456807	-0.0191735	0.90652	-0.211306	0.190576	0.056403	0.729578	0.204245	0.206167	0.118043	0.468181	0.256513	0.110098	0.133374	0.411956	-0.0306598	0.85103	0.409429	0.00870411
ZNF239	blue	0.0380909	0.815487	0.0870188	0.593398	-0.279844	0.0803084	0.0913271	0.575165	0.213762	0.185354	-0.222012	0.168557	0.125482	0.440405	-0.117136	0.471634	-0.0875236	0.591249	-0.26055	0.104419	-0.30625	0.054613	0.236416	0.141908
ZNF226	blue	-0.314521	0.0480859	-0.0748475	0.646226	-0.368704	0.0192274	-0.115125	0.479327	0.114863	0.480336	-0.00460147	0.977519	-0.152943	0.346098	0.0229433	0.888247	0.30989	0.0516581	-0.0461638	0.777286	0.109182	0.502448	-0.123416	0.448027
ZNF213-AS1	blue	0.187853	0.245731	0.40779	0.0090031	0.298501	0.0613553	0.166316	0.305041	-0.147022	0.365309	0.269003	0.0932547	0.121597	0.454796	0.198187	0.220235	-0.348711	0.027437	-0.0143258	0.930087	-0.0728202	0.655204	0.352817	0.0255486
ZNF160	blue	0.0701048	0.667303	-0.0281242	0.863228	-0.272421	0.0890102	0.0947878	0.560706	0.362711	0.0214373	-0.0748538	0.646198	0.125148	0.441633	-0.287959	0.07157	-0.138735	0.393241	-0.448801	0.00367564	-0.228505	0.156129	0.10115	0.534574
ZNF154	blue	0.289075	0.0704289	0.293727	0.0658267	0.20684	0.200338	0.198978	0.218362	-0.10239	0.529549	-0.0385132	0.813477	0.0419051	0.79738	0.0724561	0.656821	-0.147697	0.363087	0.190629	0.238695	-0.119349	0.463239	0.266926	0.0959091
ZNF141	blue	-0.28109	0.0789152	0.319725	0.0443117	-0.577384	9.5921e-05	-0.215035	0.182687	-0.0639181	0.69518	0.32224	0.0425759	0.0967675	0.552511	0.0555811	0.733373	0.305627	0.0551325	-0.251462	0.11753	-0.20453	0.205522	0.238971	0.137525
ZNF14	blue	-0.260872	0.103977	0.141511	0.383749	-0.504878	0.000892357	-0.114087	0.483326	0.0872948	0.592222	0.174992	0.280136	0.269005	0.0932515	0.0543962	0.738855	0.198124	0.220386	-0.311152	0.0506646	-0.105452	0.517247	-0.0050941	0.975113
ZNF106	blue	-0.115588	0.477552	-0.107435	0.509353	0.294199	0.0653734	-0.240535	0.134891	-0.213917	0.185029	0.077338	0.635265	-0.266953	0.0958745	0.12324	0.448678	0.114917	0.480129	0.180097	0.266121	0.423333	0.00649298	-0.310934	0.0508351
ZMYM6	blue	-0.153834	0.343264	-0.0454994	0.780412	-0.315987	0.0469968	0.00246364	0.987962	0.106641	0.512504	-0.256461	0.110174	-0.067018	0.68116	-0.0299785	0.854304	0.190116	0.239985	0.0240942	0.882679	-0.0363949	0.823569	0.107358	0.509659
ZMYM3	blue	0.343596	0.02995	-0.26234	0.101974	0.560107	0.000171075	0.277606	0.0828596	0.120359	0.459436	-0.163732	0.31272	-0.00884314	0.956811	-0.147498	0.36374	-0.458007	0.00296031	0.144778	0.372753	0.285994	0.0736142	-0.00883666	0.956842
ZMIZ1	blue	0.366668	0.0199556	-0.183498	0.257048	0.658422	3.87238e-06	-0.0763078	0.63979	-0.188175	0.244907	0.285593	0.0740368	-0.154762	0.340325	-0.247033	0.124353	-0.315311	0.0474969	0.0915831	0.57409	0.0834503	0.60869	-0.0464622	0.775883
ZIC3	blue	-0.0122819	0.940042	0.357099	0.0236952	-0.259503	0.105871	0.0665919	0.683081	0.0661464	0.685091	-0.0139335	0.931997	-0.178313	0.270965	0.0277588	0.864989	-0.0478459	0.769387	-0.298115	0.0617078	-0.233592	0.146871	0.459401	0.00286335
ZHX2	blue	-0.00533457	0.973938	0.0903089	0.579451	0.297571	0.0622063	-0.183151	0.257963	-0.390592	0.0127077	0.288974	0.070532	0.15895	0.327256	0.165576	0.307227	0.0221161	0.892252	0.238874	0.13769	0.0435775	0.789473	-0.0233779	0.886143
ZFP64	blue	-0.171582	0.289762	-0.0129003	0.937029	-0.303325	0.057085	0.00934949	0.95434	0.222765	0.16708	-0.205211	0.203985	0.199103	0.218068	0.133008	0.413252	0.0434671	0.789994	-0.296791	0.0629283	-0.0380553	0.815657	-0.0828608	0.611232
ZEB1	blue	0.0386031	0.81305	0.0619467	0.704148	-0.309059	0.0523215	0.192192	0.234794	0.2171	0.178421	-0.0259073	0.873918	0.107703	0.508289	-0.137771	0.396569	-0.0155235	0.924258	-0.160068	0.323819	-0.365892	0.0202391	0.190563	0.238859
ZDHHC8P1	blue	-0.24592	0.126113	-0.174666	0.281048	-0.452912	0.00333942	0.0317497	0.845797	0.0679708	0.676871	-0.302382	0.0579003	0.00127656	0.993762	0.116447	0.474261	0.26071	0.1042	0.0151146	0.926248	0.256087	0.110712	0.213976	0.184904
ZDHHC7	blue	0.146233	0.367914	0.112373	0.489964	0.564275	0.000149224	0.317712	0.0457419	-0.217076	0.178471	-0.145227	0.371256	-0.28086	0.0791716	0.305235	0.0554608	-0.26196	0.10249	0.511935	0.00073376	0.102512	0.529058	0.120397	0.459294
ZCCHC4	blue	-0.00220305	0.989236	0.191012	0.237736	-0.263337	0.100631	-0.199265	0.217686	0.0686616	0.673769	0.132907	0.41361	0.312013	0.049995	0.101848	0.531742	-0.0814652	0.617269	-0.449012	0.00365772	-0.183918	0.255942	0.214048	0.184753
ZCCHC2	blue	-0.621565	1.8639e-05	0.174066	0.282731	-0.469571	0.00223642	-0.381263	0.0152105	-0.283374	0.07641	0.132929	0.413532	0.0157153	0.923325	0.576412	9.91819e-05	0.437859	0.00471826	-0.0678436	0.677443	0.352453	0.0257114	-0.0671473	0.680577
ZC4H2	blue	0.132038	0.416697	-0.0829718	0.610753	-0.230094	0.153194	0.280682	0.0793696	0.342293	0.0306194	-0.0935175	0.565994	0.00997058	0.95131	-0.233827	0.146452	-0.249874	0.119944	-0.285209	0.0744438	-0.0386825	0.812672	0.502928	0.000941244
ZC3H3	blue	0.209086	0.195386	0.104109	0.522624	0.506435	0.000854953	0.16997	0.294385	-0.0795506	0.62559	0.115086	0.479479	-0.111718	0.492513	-0.0585794	0.719558	-0.313885	0.0485644	0.126217	0.437712	0.206082	0.202029	0.147003	0.36537
ZBTB7A	blue	0.224183	0.164325	-0.0668396	0.681964	0.573754	0.000108614	0.279954	0.080185	-0.239561	0.136527	-0.123609	0.447311	0.164706	0.309811	0.0347312	0.831516	-0.239691	0.136308	0.531383	0.000418414	0.215085	0.182583	0.148752	0.359629
ZBTB6	blue	-0.412727	0.00812838	0.28623	0.0733661	-0.445033	0.00400941	-0.106876	0.511572	-0.165191	0.308369	0.148088	0.361803	0.26961	0.09249	0.353764	0.0251287	0.195522	0.226629	-0.110324	0.497962	-0.0228414	0.88874	0.331648	0.0365646
ZBTB5	blue	-0.216856	0.17892	-0.034791	0.83123	-0.45271	0.0033553	-0.0821842	0.614156	0.347981	0.0277847	-0.143089	0.378413	0.133016	0.413222	0.0378205	0.816774	0.00286087	0.986022	-0.447465	0.00379116	-0.220375	0.1718	-0.0588236	0.718437
ZBTB48	blue	0.425907	0.00614196	-0.0334219	0.837781	0.794201	9.59556e-10	0.201535	0.21238	-0.052599	0.747195	0.0905633	0.578379	-0.0404606	0.804226	-0.152192	0.348499	-0.492204	0.0012551	0.254946	0.112365	-0.0754545	0.643548	-0.0948982	0.560247
ZBTB43	blue	-0.322981	0.0420748	0.0497316	0.76056	-0.58556	7.21133e-05	-0.144369	0.374119	0.0680745	0.676406	-0.0256879	0.874978	0.0645423	0.692348	0.130617	0.421774	0.289138	0.0703651	-0.265505	0.0977583	-0.026064	0.873163	0.180234	0.265753
ZBTB25	blue	-0.277671	0.0827841	0.0840322	0.606185	-0.417757	0.00731334	-5.06563e-05	0.999752	-0.139396	0.390968	-0.206306	0.201529	0.107821	0.507823	0.395571	0.0115216	0.230107	0.153169	-0.00750791	0.963327	0.03799	0.815967	0.388691	0.0131872
ZBTB17	blue	0.495127	0.00116148	0.040692	0.803128	0.61876	2.08363e-05	0.374772	0.0171874	0.079987	0.62369	0.0235812	0.88516	0.0892862	0.58377	-0.115672	0.477229	-0.537391	0.000349325	0.21261	0.187791	0.0313753	0.847594	0.0974778	0.549585
ZBTB16	blue	0.145198	0.371353	0.344828	0.0293278	0.380261	0.0155026	0.132426	0.415318	-0.144465	0.373798	0.15772	0.331061	-0.122369	0.451917	0.053903	0.741141	-0.170031	0.294208	0.171772	0.289221	-0.108888	0.503609	0.071039	0.663131
ZBED4	blue	-0.138563	0.393836	0.256179	0.110579	-0.232307	0.149171	0.0707823	0.664277	0.177649	0.272782	-0.120136	0.460275	0.150272	0.354688	0.0128385	0.93733	-0.120649	0.458347	-0.240529	0.134902	-0.277666	0.0827901	0.333792	0.0352972
ZBED1	blue	0.515028	0.000672547	-0.0581349	0.721601	0.750534	2.45023e-08	0.362073	0.0216844	0.100756	0.536175	0.0611763	0.707664	-0.152981	0.345977	-0.219433	0.173686	-0.620543	1.94138e-05	0.121811	0.453998	-0.0599265	0.71338	-0.00806816	0.960592
ZBBX	blue	0.181548	0.262223	0.0110327	0.946131	-0.179785	0.266966	0.116947	0.472353	0.136568	0.400745	0.304405	0.0561619	0.261853	0.102636	-0.0886436	0.586492	-0.200694	0.214336	-0.276667	0.0839474	0.0168657	0.91773	0.462516	0.00265674
YY1	blue	-0.502887	0.000942297	-0.0102085	0.95015	-0.641469	8.1856e-06	-0.6808	1.33774e-06	-0.142704	0.37971	0.0597813	0.714045	0.228119	0.15685	0.0638359	0.695553	0.618411	2.11257e-05	-0.261773	0.102744	-0.133817	0.410391	-0.165749	0.306716
YWHAE	blue	0.435834	0.00493708	0.0344237	0.832986	0.838838	1.39759e-11	0.168948	0.297339	-0.0793181	0.626604	0.176717	0.275348	-0.130579	0.42191	-0.14281	0.379355	-0.519097	0.000598983	0.175735	0.278069	0.0815387	0.61695	-0.143744	0.376213
YWHAB	blue	0.213602	0.185691	0.156548	0.334713	0.516096	0.00065249	-0.19668	0.223836	-0.383329	0.0146231	0.250544	0.118921	-0.0995192	0.541215	0.0402001	0.805461	0.0158255	0.922789	0.222665	0.167276	0.150082	0.355302	-0.182574	0.259492
YTHDF3	blue	-0.758246	1.45306e-08	0.041312	0.800189	-0.724161	1.28063e-07	-0.556567	0.000191859	-0.262393	0.101902	0.0180765	0.911847	0.111223	0.494445	0.457715	0.00298095	0.671242	2.12972e-06	-0.178757	0.269756	0.121968	0.453413	-0.0627683	0.700405
YKT6	blue	0.573641	0.00010903	-0.274697	0.086268	0.753608	1.99416e-08	0.455778	0.00312125	0.0928052	0.568969	-0.164438	0.31061	-0.127161	0.434263	-0.320048	0.0440854	-0.537109	0.00035232	0.358225	0.0232269	0.089317	0.58364	0.0591945	0.716735
YIPF3	blue	0.569508	0.000125374	-0.224216	0.164261	0.804298	4.05675e-10	0.216407	0.179844	0.0202916	0.901095	0.0506626	0.756213	-0.109079	0.502856	-0.361189	0.0220309	-0.416225	0.00755385	0.297626	0.0621563	0.0262076	0.872469	-0.189423	0.241736
YBX3	blue	-0.53643	0.000359636	0.0242151	0.882094	-0.579611	8.88175e-05	-0.371719	0.0181897	-0.146538	0.366906	0.0620312	0.703763	0.0251774	0.877444	0.413412	0.00801305	0.486632	0.00145222	-0.146666	0.366482	0.208071	0.197614	0.000873422	0.995732
XRCC2	blue	-0.159951	0.324179	0.0628974	0.699818	-0.412625	0.00814576	-0.0356915	0.826927	0.298157	0.0616688	-0.11136	0.493911	-0.0232395	0.886813	-0.0499297	0.759635	-0.0682776	0.675493	-0.564584	0.000147713	-0.195967	0.225553	0.116022	0.475888
XRCC1	blue	0.0014298	0.993014	-0.255225	0.111958	0.267167	0.0955976	0.100757	0.536171	-0.0911267	0.576007	-0.175909	0.277584	-0.318791	0.0449704	0.172408	0.287409	0.0674623	0.679159	0.369166	0.0190652	0.403907	0.0097465	-0.316162	0.046869
XPNPEP3	blue	0.0934998	0.566067	0.0933331	0.566763	-0.371809	0.0181595	0.229463	0.154355	0.25865	0.107064	0.0864571	0.595794	0.25636	0.110319	-0.189171	0.242373	-0.124447	0.444216	-0.291945	0.0675609	-0.239648	0.136381	0.44536	0.00397943
XKR8	blue	0.360189	0.0224286	-0.116619	0.473606	0.539824	0.00032439	0.1924	0.234279	0.172932	0.285926	0.0136309	0.93347	-0.261738	0.102792	-0.357697	0.0234455	-0.475646	0.00192256	-0.0185269	0.909659	0.0788898	0.628473	0.0835684	0.608181
WWP2	blue	0.387927	0.0133841	-0.127389	0.433434	0.715869	2.07305e-07	0.173253	0.285018	-0.131382	0.419035	0.214956	0.182853	-0.139278	0.391376	-0.17468	0.281008	-0.258731	0.10695	0.461613	0.00271524	0.299253	0.0606733	-0.188863	0.243154
WWC3	blue	0.341873	0.030838	0.338836	0.0324557	0.512412	0.00072401	0.0226527	0.889653	-0.199375	0.217427	0.190367	0.239352	-0.0506132	0.756444	-0.0423051	0.795486	-0.229251	0.154746	0.179225	0.268484	-0.214603	0.18359	0.0381745	0.815089
WWC1	blue	-0.0896933	0.582049	0.364693	0.0206838	-0.330148	0.037474	-0.0627528	0.700476	0.0597303	0.714279	0.0949716	0.559943	0.0137926	0.932683	0.0117374	0.942696	-0.0474716	0.771143	-0.349075	0.027265	-0.266122	0.0969518	0.441563	0.00433978
WRB	blue	-0.515207	0.000669157	0.332541	0.0360321	-0.588026	6.60673e-05	-0.604906	3.55772e-05	-0.383279	0.014637	0.361514	0.0219033	0.164836	0.309426	0.350199	0.0267397	0.578058	9.3719e-05	-0.239499	0.136632	-0.145009	0.371982	0.00555583	0.972858
WRAP73	blue	-0.223023	0.166577	-0.0953359	0.558432	-0.360246	0.0224058	0.0190084	0.907321	0.388939	0.0131238	-0.472526	0.00207851	-0.0704114	0.665933	-0.00205935	0.989938	0.183133	0.258011	-0.106216	0.514197	0.049116	0.763439	-0.328459	0.0385191
WNT5A	blue	-0.273294	0.0879512	0.166505	0.304482	-0.359616	0.0226592	-0.0600374	0.712872	-0.0795138	0.625751	0.0878307	0.589943	-0.11125	0.494339	0.235354	0.143759	0.128018	0.431147	-0.1577	0.331123	0.0772441	0.635677	0.275145	0.0857359
WNT16	blue	-0.143633	0.376585	-0.128016	0.431156	-0.368034	0.0194643	0.132452	0.415223	0.22053	0.171491	-0.0530433	0.745131	-0.159658	0.325078	0.0521328	0.749363	0.0300945	0.853747	-0.268899	0.0933859	-0.0198675	0.903152	0.214916	0.182935
WIPI2	blue	0.260016	0.105158	-0.213243	0.186449	0.439331	0.00456454	0.118053	0.468146	0.0189453	0.907627	0.0716379	0.660462	-0.213286	0.186359	-0.163645	0.312981	-0.287402	0.0721447	0.0993617	0.541859	-0.00628876	0.969279	-0.0642077	0.693866
WIPF2	blue	0.262061	0.102353	0.102401	0.529506	0.441641	0.00433205	0.223694	0.165271	-0.178143	0.271429	0.111606	0.492953	-0.254906	0.112423	0.182705	0.259144	-0.239806	0.136115	0.244673	0.128107	-0.000886824	0.995667	0.148925	0.359067
WFS1	blue	0.0297952	0.855185	0.394083	0.0118657	-0.153301	0.344959	0.122559	0.451212	0.0593148	0.716183	0.184836	0.253534	-0.0228956	0.888478	0.0324026	0.842665	-0.116874	0.472631	-0.196925	0.223247	-0.1049	0.519453	0.501272	0.000984612
WDR73	blue	0.250935	0.118328	-0.151569	0.350501	0.278428	0.0819151	0.249249	0.120903	0.0601195	0.712496	-0.0709038	0.663734	-0.301402	0.0587573	-0.145265	0.37113	-0.141119	0.385081	0.299885	0.0601051	0.0426682	0.793769	0.0483686	0.766938
WDR6	blue	0.455197	0.00316445	-0.150194	0.35494	0.546378	0.000264985	0.249867	0.119953	0.243853	0.12943	-0.0815642	0.61684	-0.18532	0.252271	-0.31982	0.0442453	-0.470121	0.00220626	0.00319975	0.984366	-0.161	0.320974	-0.20324	0.208456
WDR59	blue	0.0513956	0.752796	0.094902	0.560232	0.616276	2.29775e-05	-0.108062	0.506871	-0.42451	0.00633042	-0.00974849	0.952394	0.14581	0.369319	0.317902	0.0456057	-0.184049	0.255596	0.369896	0.0188113	0.0228149	0.888868	-0.0278996	0.86431
WDR45	blue	0.522868	0.000537295	-0.178033	0.27173	0.77586	4.08429e-09	0.238579	0.138191	0.0513906	0.752819	0.00958584	0.953187	-0.0452629	0.781525	-0.387461	0.0135055	-0.5249	0.00050647	0.201699	0.212002	-0.199429	0.217298	-0.104639	0.520497
WDR43	blue	-0.092265	0.57123	-0.0064309	0.968585	-0.3806	0.0154032	-0.0991721	0.542634	0.152612	0.347156	0.162801	0.315518	0.153378	0.344714	-0.114402	0.482113	0.240375	0.135159	-0.230074	0.15323	-0.0956161	0.55727	-0.0764682	0.639085
WDR18	blue	0.150043	0.355428	-0.266968	0.095854	0.316151	0.0468768	0.033606	0.836899	-0.225566	0.16167	-0.0528794	0.745892	0.320309	0.0439039	-0.0971539	0.550918	0.0147001	0.928265	0.42757	0.00592393	0.192891	0.233063	0.00304531	0.985121
WDR13	blue	0.393265	0.0120586	-0.103034	0.526951	0.662028	3.28231e-06	0.260476	0.104522	-0.184391	0.254699	-0.0517698	0.751053	-0.16556	0.307274	-0.170181	0.293777	-0.175922	0.27755	0.575498	0.000102338	0.0388029	0.812099	0.0646269	0.691965
WDR12	blue	-0.292639	0.0668813	-0.0762055	0.64024	-0.52228	0.000546521	-0.198723	0.218964	-0.0869401	0.593733	-0.0164803	0.919604	0.195893	0.225732	0.137274	0.398294	0.435468	0.00497763	-0.0100794	0.95078	0.014241	0.9305	0.135564	0.404252
WDR1	blue	0.570476	0.000121359	-0.206719	0.200607	0.882475	5.16135e-14	0.365883	0.0202426	0.0849053	0.602435	0.136674	0.400375	-0.185362	0.252163	-0.36113	0.0220544	-0.618079	2.1405e-05	0.291825	0.0676792	0.0996789	0.540563	-0.152267	0.348259
WDHD1	blue	-0.0480925	0.768231	0.122054	0.453092	-0.206347	0.201437	0.0226726	0.889557	0.15643	0.335081	0.248662	0.12181	0.175436	0.278899	0.0131517	0.935804	-0.0690882	0.671855	-0.308159	0.0530472	-0.0171213	0.916488	-0.00098749	0.995175
WDCP	blue	-0.243862	0.129416	0.0183662	0.91044	-0.200259	0.215352	-0.105876	0.515553	-0.0501351	0.758675	0.147853	0.362575	0.0265484	0.870825	0.10769	0.508341	0.0074406	0.963655	-0.155976	0.336503	0.0713546	0.661724	0.196749	0.22367
WBP2	blue	0.391262	0.0125424	-0.112812	0.48826	0.72719	1.0694e-07	0.0472979	0.771958	0.00500013	0.975572	0.378036	0.0161678	-0.0988601	0.543911	-0.263031	0.101042	-0.617249	2.21159e-05	-0.105936	0.515313	-0.0663496	0.684174	-0.100638	0.536653
WASHC2C	blue	-0.117369	0.470746	-0.0251212	0.877715	0.372094	0.018064	-0.0439756	0.787593	-0.439526	0.00454455	-0.0850247	0.601922	-0.0555394	0.733566	0.54023	0.000320393	0.0264423	0.871336	0.463421	0.0025992	0.444276	0.00407954	0.0630404	0.699168
WASF2	blue	0.491966	0.00126301	0.0210064	0.897629	0.835283	2.04723e-11	0.306476	0.0544261	-0.0782475	0.631281	0.110507	0.497247	-0.194712	0.228597	-0.152813	0.346513	-0.551363	0.000226556	0.221021	0.170514	0.135592	0.404153	0.0527273	0.746599
WASF1	blue	0.0826498	0.612143	0.312312	0.0497641	0.273849	0.0872818	-0.00233812	0.988576	-0.018889	0.907901	0.0148799	0.92739	-0.237444	0.140132	0.0405793	0.803662	-0.214606	0.183584	-0.0393879	0.809319	-0.0829962	0.610648	0.0675552	0.678741
VWA5A	blue	0.335308	0.0344222	0.286207	0.0733899	0.304448	0.0561259	0.191275	0.237077	-0.14949	0.357224	0.106144	0.514483	-0.0851714	0.601293	0.127527	0.43293	-0.193869	0.230657	0.163593	0.313138	-0.126288	0.43745	0.264777	0.0987161
VRK3	blue	0.331408	0.0367092	-0.0347133	0.831601	0.581537	8.30617e-05	0.186564	0.249045	-0.215307	0.182121	0.0133562	0.934808	-0.136214	0.401979	-0.0145034	0.929222	-0.146708	0.366344	0.533108	0.000397418	0.0675441	0.678791	0.100536	0.53707
VPS53	blue	0.20676	0.200516	-0.222199	0.16819	0.305625	0.055134	0.313625	0.0487608	0.233527	0.146986	-0.20154	0.212371	-0.147293	0.364414	-0.163604	0.313105	-0.264744	0.0987596	0.117284	0.471068	0.173766	0.283573	-0.132731	0.414234
VPS52	blue	0.234982	0.144412	0.274985	0.0859259	0.359977	0.0225139	0.182178	0.260545	-0.261378	0.103283	0.137579	0.397233	-0.0894108	0.583243	0.17359	0.28407	-0.264132	0.0995698	0.185423	0.252003	0.042933	0.792518	0.346312	0.0285929
VPS51	blue	0.448247	0.00372313	-0.197279	0.222399	0.796437	7.96318e-10	-0.00280235	0.986308	-0.211992	0.189107	0.157646	0.33129	-0.0214222	0.895613	-0.257556	0.108609	-0.34479	0.029347	0.267982	0.0945518	0.0116655	0.943046	-0.128429	0.429659
VPS4A	blue	0.659837	3.63017e-06	-0.0177324	0.913518	0.72146	1.50099e-07	0.285407	0.074233	0.15019	0.354951	0.122824	0.450223	-0.398167	0.0109413	-0.400805	0.0103777	-0.419297	0.00707839	0.178687	0.269945	-0.00548415	0.973208	-0.298498	0.0613574
VPS37B	blue	0.284423	0.0752806	0.0310697	0.849061	0.644219	7.27219e-06	0.0985063	0.545361	-0.25557	0.111458	0.229612	0.154079	0.0672255	0.680225	0.110657	0.496658	-0.350473	0.0266129	0.216685	0.179271	0.0615002	0.706185	-0.0143751	0.929847
VPS28	blue	0.618738	2.0855e-05	-0.332992	0.0357659	0.683116	1.19207e-06	0.536348	0.000360531	0.148785	0.359522	-0.158218	0.329518	-0.20848	0.196714	-0.47928	0.00175396	-0.338031	0.032896	0.538963	0.000333024	0.0865783	0.595276	-0.0969187	0.551888
VPS16	blue	0.51965	0.00058955	-0.0691556	0.671553	0.565852	0.00014164	0.534229	0.000384294	0.124718	0.443216	-0.284307	0.0754058	-0.200375	0.21508	-0.173874	0.28327	-0.426733	0.00603288	0.333865	0.0352543	0.0779221	0.632705	0.150659	0.353434
VPS13D	blue	-0.349201	0.0272057	-0.00646236	0.968431	-0.336919	0.0335127	-0.196461	0.224362	-0.020917	0.898062	-0.22566	0.16149	0.108261	0.506082	0.348505	0.0275346	0.189446	0.241677	-0.106632	0.512542	0.0820627	0.614681	0.0711799	0.662503
VPS13A	blue	0.0895164	0.582797	0.301783	0.0584234	-0.0221644	0.892018	-0.0548707	0.736658	-0.121326	0.455812	0.148043	0.361952	0.0999822	0.539326	0.0924921	0.570279	-0.0495201	0.761549	-0.116727	0.473191	-0.0460329	0.777901	0.295527	0.0641119
VOPP1	blue	0.259284	0.106176	0.0972499	0.550523	0.566684	0.00013778	-0.00878303	0.957104	-0.387438	0.0135114	0.0936402	0.565482	0.284138	0.0755869	0.216725	0.17919	-0.144987	0.372056	0.350898	0.0264171	0.0729781	0.654503	-0.00150437	0.992649
VIPR1	blue	0.428476	0.00580809	0.100786	0.536055	0.650559	5.51114e-06	0.137501	0.397504	0.0422269	0.795857	0.1808	0.264228	-0.073497	0.652201	-0.375721	0.0168857	-0.536981	0.000353692	-0.0163655	0.920162	-0.251523	0.117439	0.0407846	0.802689
VIM	blue	0.638965	9.10762e-06	-0.0205962	0.899617	0.84679	5.74953e-12	0.367618	0.0196128	0.179795	0.266938	0.00431069	0.978939	-0.19015	0.2399	-0.351604	0.0260948	-0.620328	1.95809e-05	0.150716	0.353252	-0.180407	0.265287	-0.256786	0.109708
VEZT	blue	-0.117573	0.469968	-0.0523214	0.748486	-0.346018	0.0287372	0.013151	0.935808	0.169902	0.29458	-0.230425	0.152587	0.250511	0.118971	-0.0615476	0.705969	-0.0727849	0.65536	-0.336404	0.0338013	-0.193169	0.232378	0.323803	0.041525
VENTX	blue	0.282077	0.0778246	0.219297	0.17396	0.444231	0.00408377	0.209104	0.195346	-0.21295	0.18707	0.0901563	0.580095	0.0143537	0.929951	0.0689494	0.672478	-0.294387	0.0651938	0.225637	0.161534	-0.0475573	0.770741	0.372498	0.0179295
VDAC3	blue	-0.55039	0.000233637	0.230611	0.152246	-0.80087	5.46421e-10	-0.500821	0.000996734	-0.233066	0.147809	0.220347	0.171856	0.28745	0.0720957	0.330019	0.0375527	0.686206	1.02051e-06	-0.1436	0.376695	-0.00637712	0.968847	0.0231509	0.887242
VCP	blue	0.147902	0.362414	-0.0169947	0.917104	0.592648	5.59599e-05	-0.0567565	0.727947	-0.225284	0.162208	0.132318	0.415699	0.307058	0.0539462	0.0954084	0.558131	-0.289085	0.0704188	0.217557	0.177486	-0.0818269	0.615702	-0.19852	0.219445
VAV1	blue	0.290875	0.0686197	-0.082713	0.61187	0.710449	2.81471e-07	0.334363	0.0349655	-0.222995	0.166631	-0.00164793	0.991948	-0.153741	0.343557	0.136456	0.401136	-0.363089	0.0212918	0.461256	0.00273865	0.254136	0.11355	0.122203	0.452535
VASP	blue	0.490992	0.00129585	-0.17403	0.28283	0.879885	7.62929e-14	0.269199	0.0930075	-0.0210744	0.897299	0.0628949	0.699829	-0.248562	0.121965	-0.244326	0.128665	-0.53122	0.000420442	0.255376	0.11174	0.171034	0.291328	-0.174506	0.281496
VAMP2	blue	0.146488	0.367071	-0.000285717	0.998604	0.50403	0.000913346	0.268608	0.0937547	-0.178074	0.27162	-0.0465655	0.775398	-0.163489	0.313449	0.0952912	0.558617	-0.208968	0.195645	0.462935	0.00262998	0.0934597	0.566235	-0.0398414	0.807164
VAC14	blue	0.565146	0.00014499	0.0434714	0.789974	0.863164	7.79851e-13	0.42713	0.00598103	-0.0607307	0.7097	0.0422248	0.795866	-0.0778452	0.633042	-0.164349	0.310877	-0.635082	1.07267e-05	0.305465	0.0552678	-0.101984	0.531191	0.19144	0.236664
UTF1	blue	0.394751	0.01171	0.0189381	0.907662	0.517889	0.000620023	0.269601	0.0925008	-0.0241139	0.882583	0.0698046	0.668646	-0.024427	0.88107	-0.0718224	0.65964	-0.429906	0.00562906	0.137084	0.398951	0.111155	0.494711	0.27185	0.0897092
USP9Y	blue	-0.244477	0.128423	0.245684	0.126489	-0.360436	0.0223299	-0.164767	0.309631	-0.0765885	0.638556	-0.0236656	0.884752	0.0726722	0.655861	0.22123	0.1701	0.202461	0.210245	-0.175347	0.279147	-0.238113	0.138986	0.0749618	0.645722
USP34	blue	-0.12228	0.452248	0.0945734	0.561597	-0.252257	0.116336	-0.0799914	0.62367	0.00970879	0.952587	-0.0149801	0.926902	0.206881	0.200246	0.171287	0.290603	-0.0366265	0.822465	-0.307587	0.0535123	-0.0827997	0.611496	0.167912	0.300357
USP22	blue	-0.0609092	0.708884	-0.00708177	0.965407	0.288414	0.0711036	-0.430048	0.00561155	-0.244604	0.128218	0.407512	0.00905472	-0.0387747	0.812233	0.0972036	0.550714	-0.0671279	0.680664	-0.130199	0.423272	0.0908864	0.577018	-0.248803	0.121591
USP21	blue	0.244091	0.129045	-0.0530468	0.745114	0.739614	4.97663e-08	0.2143	0.184224	-0.204279	0.20609	-0.0900221	0.580661	-0.00928251	0.954667	-0.00636623	0.968901	-0.4487	0.00368431	0.340233	0.0317028	-0.0206278	0.899464	0.108988	0.503212
USP19	blue	0.247125	0.124207	-0.308353	0.05289	0.245606	0.126612	0.237191	0.140568	0.0366895	0.822164	-0.1573	0.332366	-0.0360575	0.825179	-0.094997	0.559837	-0.123201	0.448824	0.244331	0.128657	0.209576	0.194316	-0.049352	0.762335
USP12	blue	-0.423024	0.00653626	0.192451	0.234151	-0.739413	5.0402e-08	-0.338729	0.032514	-0.0262648	0.872193	0.254965	0.112338	0.191811	0.235742	0.188666	0.243654	0.506157	0.000861528	-0.319373	0.0445594	0.0627922	0.700297	-0.00543155	0.973465
USP11	blue	0.334814	0.0347053	0.137364	0.397981	0.634079	1.11858e-05	0.095533	0.557615	-0.260343	0.104705	0.308148	0.0530563	0.0782643	0.631207	-0.124863	0.442682	-0.359402	0.0227456	0.232359	0.149077	-0.113668	0.484944	0.199024	0.218253
USF2	blue	0.774103	4.65912e-09	-0.162867	0.315321	0.755341	1.7731e-08	0.60069	4.16607e-05	0.427056	0.00599063	-0.0381838	0.815045	-0.162093	0.317657	-0.588019	6.60846e-05	-0.753954	1.94802e-08	0.0292912	0.85761	-0.0908596	0.577131	-0.0709583	0.663491
UROS	blue	0.257173	0.109154	0.0339353	0.835323	0.618423	2.11157e-05	0.174887	0.280431	-0.382441	0.014873	-0.000457217	0.997766	0.0318847	0.845149	0.139496	0.390627	-0.1822	0.260485	0.517434	0.000628124	0.308773	0.0525513	0.163873	0.312297
URM1	blue	0.249812	0.120038	-0.255657	0.111332	0.477885	0.00181705	0.402853	0.00995723	0.0245572	0.880441	-0.223543	0.165565	-0.247852	0.123069	0.116616	0.473617	-0.293363	0.0661785	0.441796	0.00431689	0.406885	0.00917193	0.0788454	0.628667
UQCRC1	blue	0.409454	0.0086996	-0.20638	0.201363	0.788486	1.52992e-09	0.350026	0.0268201	-0.0817076	0.616218	-0.127079	0.434563	-0.059627	0.714752	-0.210781	0.191707	-0.310686	0.0510295	0.659568	3.675e-06	0.154199	0.342106	-0.0839798	0.60641
UQCRB	blue	-0.438786	0.00462091	0.0309269	0.849747	-0.603701	3.72279e-05	-0.274506	0.0864957	-0.21897	0.174617	-0.14038	0.387601	0.0846657	0.603463	0.215117	0.182516	0.670005	2.25899e-06	0.105664	0.516397	0.0276133	0.86569	-0.0286599	0.860648
UPF1	blue	0.382876	0.01475	-0.0871117	0.593002	0.725119	1.20999e-07	0.165525	0.307379	-0.00031465	0.998463	0.259815	0.105437	-0.19834	0.219872	-0.258239	0.107643	-0.367197	0.0197643	0.250157	0.11951	0.233784	0.146529	-0.193681	0.231119
UNC93B1	blue	0.603807	3.70797e-05	-0.200715	0.214287	0.81105	2.21792e-10	0.529143	0.000447148	0.166194	0.305401	-0.185146	0.252725	-0.190829	0.238192	-0.216985	0.178656	-0.548998	0.000244115	0.38171	0.0150818	0.126558	0.436463	-0.194194	0.229861
UNC45A	blue	0.480529	0.00169909	-0.0447992	0.78371	0.677203	1.59674e-06	0.280715	0.0793331	0.108734	0.504214	0.0746717	0.647003	-0.152521	0.347448	-0.201935	0.211455	-0.545048	0.000276177	0.152727	0.346789	-0.0970208	0.551467	-0.00706609	0.965484
UNC119	blue	0.491054	0.00129374	-0.124544	0.443856	0.704443	3.9189e-07	0.46673	0.0023981	0.195503	0.226674	-0.0793075	0.62665	-0.394368	0.0117991	-0.276532	0.084105	-0.551684	0.000224259	0.198092	0.22046	0.111018	0.495247	-0.102494	0.529129
ULK2	blue	-0.085649	0.599248	-0.0441653	0.786698	0.170441	0.293029	-0.291667	0.067835	-0.296961	0.0627704	0.31979	0.0442659	0.0607488	0.709617	0.295161	0.0644579	-0.083332	0.6092	-0.084507	0.604144	0.171599	0.289714	-0.0137729	0.932779
ULK1	blue	0.410168	0.00857219	-0.145473	0.370439	0.752755	2.1121e-08	0.211828	0.189458	0.0547987	0.736992	0.0435476	0.789614	-0.0933775	0.566578	-0.392209	0.0123116	-0.472333	0.00208851	0.205045	0.204357	0.00435897	0.978703	-0.233413	0.147189
ULBP2	blue	-0.110792	0.496131	-0.0020643	0.989914	-0.343547	0.029975	0.202023	0.211253	0.381122	0.0152512	-0.185686	0.251319	0.0872279	0.592507	-0.208066	0.197623	-0.0471818	0.772503	-0.176023	0.277268	-0.190332	0.23944	0.0826619	0.612091
UGGT2	blue	-0.0469916	0.773396	0.284385	0.0753222	0.11733	0.470895	0.0166541	0.918759	-0.258008	0.107969	-0.0404577	0.804239	-0.0508304	0.75543	0.255349	0.111779	0.00555055	0.972884	0.146192	0.368051	0.019318	0.905819	0.17214	0.288173
UGCG	blue	0.0421957	0.796005	-0.194643	0.228764	0.0530785	0.744967	-0.221256	0.170049	0.0649742	0.690392	0.255151	0.112066	0.106694	0.512293	-0.227379	0.158235	0.0211928	0.896725	-0.219589	0.173372	-0.294963	0.0646454	-0.454346	0.00322868
UFM1	blue	-0.507637	0.000827056	-0.158123	0.329812	-0.620267	1.96284e-05	-0.489776	0.00133786	0.0182677	0.910918	-0.0117917	0.942431	0.0347552	0.831401	0.0850763	0.601701	0.573463	0.000109692	-0.270227	0.0917174	0.154003	0.342726	-0.374826	0.0171702
UCP2	blue	0.517099	0.000634153	-0.206241	0.201672	0.709246	3.00951e-07	0.100523	0.537122	0.0309836	0.849475	0.28619	0.0734082	-0.0779748	0.632474	-0.400611	0.0104182	-0.371575	0.0182381	0.160668	0.321985	0.198576	0.219313	-0.329017	0.0381709
UCKL1	blue	0.280395	0.0796905	-0.106093	0.514686	0.782757	2.408e-09	-0.0130103	0.936493	-0.30289	0.0574601	0.100756	0.536176	-0.0543578	0.739033	0.0383264	0.814366	-0.314766	0.0479024	0.339347	0.0321788	0.297301	0.0624558	-0.0690457	0.672046
UBXN1	blue	0.457693	0.00298254	-0.390586	0.0127092	0.563289	0.000154153	0.293918	0.0656434	0.358797	0.0229922	-0.175728	0.278088	-0.347696	0.0279213	-0.570179	0.000122579	-0.32549	0.0404147	0.23637	0.141986	0.116197	0.475217	-0.45142	0.00345822
UBTF	blue	0.58971	6.22079e-05	-0.325336	0.0405151	0.700513	4.84532e-07	0.57995	8.77789e-05	0.334136	0.0350971	-0.250644	0.118769	-0.198561	0.219348	-0.44323	0.00417823	-0.549659	0.000239087	0.345115	0.0291846	0.0157895	0.922964	-0.178266	0.271093
UBP1	blue	-0.1738	0.283476	-0.174528	0.281435	0.302486	0.0578102	-0.515587	0.000661995	-0.352943	0.0254924	0.171888	0.288889	0.158596	0.328347	0.133342	0.412068	0.117631	0.46975	-0.00535266	0.97385	0.208385	0.196922	-0.355661	0.0243049
UBN1	blue	0.197247	0.222476	0.0922013	0.571497	0.58213	8.1359e-05	0.0631856	0.698507	-0.202987	0.209037	0.0969046	0.551946	-0.136704	0.400273	0.0414413	0.799576	-0.340222	0.0317089	0.126305	0.437387	-0.00221866	0.989159	0.139855	0.389395
UBE2Z	blue	0.123333	0.448334	0.0870753	0.593158	0.454524	0.00321518	0.199092	0.218093	-0.188806	0.2433	-0.128397	0.429775	-0.0691328	0.671655	0.199651	0.216776	-0.0907418	0.577627	0.4904	0.00131615	0.490753	0.00130401	-0.00425637	0.979205
UBE2W	blue	-0.645275	6.94689e-06	0.122259	0.452328	-0.488527	0.0013823	-0.208336	0.19703	-0.163029	0.314832	-0.104703	0.520243	-0.0971211	0.551054	0.557344	0.000187115	0.440302	0.00446551	0.0189701	0.907507	0.282006	0.0779029	-0.0961972	0.554866
UBE2V2	blue	-0.580987	8.46682e-05	-0.084246	0.605265	-0.644979	7.03671e-06	-0.547894	0.000252717	-0.122521	0.451353	-0.0819277	0.615265	0.123662	0.447116	0.269423	0.0927251	0.744707	3.59203e-08	-0.0910342	0.576397	0.262854	0.10128	-0.40914	0.00875626
UBE2S	blue	0.267669	0.0949524	-0.480677	0.0016927	0.392051	0.0123498	0.111661	0.492738	0.225888	0.161056	-0.191153	0.237383	0.247574	0.123504	-0.290458	0.0690357	-0.229758	0.153811	0.11991	0.461126	0.29192	0.0675861	-0.318601	0.0451061
UBE2Q1	blue	0.00238925	0.988326	-0.150919	0.352595	0.311718	0.0502237	0.0707718	0.664323	-0.145168	0.371451	-0.249041	0.121224	-0.106524	0.512969	0.0590131	0.717567	0.0108941	0.946807	0.437186	0.00479007	0.322115	0.0426608	-0.101082	0.534851
UBE2M	blue	0.647602	6.27696e-06	-0.248869	0.121489	0.860296	1.1267e-12	0.542865	0.000295487	0.308101	0.0530942	-0.180988	0.263724	-0.228509	0.156123	-0.499239	0.00104029	-0.660918	3.45452e-06	0.27034	0.0915762	-0.0145468	0.929011	-0.189583	0.241329
UBE2L3	blue	-0.139336	0.391175	0.0227459	0.889202	-0.531436	0.000417754	-0.0314573	0.8472	0.144686	0.373061	-0.220704	0.171143	0.105075	0.518753	0.0843776	0.6047	0.380242	0.0155081	-0.0535267	0.742887	0.0959772	0.555776	-0.0329993	0.839805
UBE2G2	blue	-0.133939	0.40996	0.115887	0.476406	0.447728	0.00376814	-0.240273	0.135331	-0.649207	5.84995e-06	0.142242	0.381273	0.127249	0.433944	0.451585	0.00344494	0.111776	0.492287	0.505314	0.000881741	0.218696	0.175172	-0.0582894	0.720891
UBC	blue	0.352406	0.0257324	-0.0234224	0.885928	0.493665	0.0012075	0.403711	0.00978544	0.0998904	0.5397	-0.240323	0.135246	-0.260605	0.104344	-0.184894	0.253383	-0.243927	0.12931	0.503095	0.000936977	0.235437	0.143614	-0.0502719	0.758037
UBAP2L	blue	0.267699	0.0949137	-0.00702095	0.965704	0.696077	6.13212e-07	0.0837504	0.607397	-0.1383	0.394742	0.198774	0.218843	0.101521	0.533068	0.0135405	0.933911	-0.55415	0.000207332	0.0703042	0.666412	0.00465887	0.977239	0.0358025	0.826397
UBAP2	blue	0.269551	0.0925633	-0.122664	0.450818	0.578102	9.35782e-05	0.389567	0.0129644	-0.0370982	0.820216	-0.0507241	0.755926	-0.273121	0.0881602	-0.00540459	0.973597	-0.320914	0.0434841	0.427864	0.00588615	0.0525352	0.747492	0.015608	0.923847
UBAP1	blue	0.233523	0.146993	0.192188	0.234805	0.34482	0.0293319	0.0474499	0.771245	0.049541	0.761451	0.100142	0.538674	-0.153429	0.344552	-0.106309	0.513825	-0.321745	0.042913	-0.119074	0.464279	-0.0900134	0.580698	0.0646146	0.69202
UBAC1	blue	0.092453	0.570442	0.00570478	0.97213	0.46747	0.00235502	-0.292547	0.0669714	-0.234274	0.14566	0.245039	0.127519	-0.289179	0.0703237	-0.190052	0.240146	-0.051637	0.751671	0.0986194	0.544897	-0.079876	0.624173	-0.289203	0.0702994
UBA3	blue	-0.54536	0.000273513	-0.132456	0.415208	-0.57053	0.000121136	-0.542343	0.000300279	-0.045353	0.781101	-0.134413	0.40829	0.0038249	0.981312	0.183988	0.255756	0.653288	4.88148e-06	-0.0930829	0.567808	0.182728	0.259084	-0.407527	0.00905186
UBA1	blue	0.534704	0.000378843	-0.237301	0.140378	0.932979	1.87967e-18	0.218117	0.176344	-0.0720765	0.658509	-0.0158898	0.922476	-0.0398624	0.807065	-0.210199	0.192964	-0.589042	6.37121e-05	0.271752	0.089829	0.0646842	0.691705	-0.0726325	0.656037
UAP1L1	blue	0.389779	0.0129109	-0.327666	0.0390184	0.604016	3.679e-05	0.22361	0.165434	0.208508	0.196652	0.158633	0.328234	-0.173828	0.283398	-0.374708	0.017208	-0.520077	0.000582372	-0.0487985	0.764924	0.181775	0.261619	-0.151859	0.349569
U2AF2	blue	0.243408	0.130153	-0.409397	0.00871001	0.510718	0.000759176	-0.0286981	0.860464	0.222024	0.168533	-0.24723	0.124042	0.00566115	0.972344	-0.49425	0.00118889	-0.311103	0.0507023	-0.014332	0.930057	0.0232709	0.886661	-0.415506	0.00766893
U2AF1	blue	-0.436606	0.00485264	0.201644	0.212129	-0.463445	0.00259773	-0.0676631	0.678255	0.0216406	0.894555	-0.222892	0.166832	-0.0340482	0.834783	0.31177	0.050183	0.380587	0.0154069	0.0853118	0.600692	-0.0486068	0.765822	-0.0968176	0.552305
TYRP1	blue	-0.191734	0.235933	0.0752242	0.644564	-0.285438	0.0742002	-0.325844	0.0401851	-0.19623	0.224917	0.407447	0.00906673	0.243341	0.130263	0.00375684	0.981645	0.194986	0.22793	-0.208361	0.196975	-0.0635171	0.697001	0.196664	0.223874
TYROBP	blue	0.360582	0.0222719	-0.32949	0.0378785	0.459688	0.00284376	0.533936	0.00038769	0.195733	0.226119	-0.410202	0.00856625	-0.466525	0.00241009	-0.157931	0.330407	-0.241189	0.133803	0.497845	0.00108006	0.222988	0.166646	-0.0493773	0.762217
TYMP	blue	0.596288	4.90124e-05	-0.343216	0.0301436	0.847462	5.32149e-12	0.410439	0.00852432	0.181455	0.262474	-0.0315578	0.846718	-0.283064	0.0767466	-0.475349	0.00193691	-0.56425	0.000149347	0.316779	0.0464175	0.278507	0.0818246	-0.146269	0.367798
TYK2	blue	0.533809	0.000389165	-0.245031	0.127532	0.906318	8.60445e-16	0.287356	0.0721931	0.0512063	0.753678	-0.105945	0.515278	-0.174991	0.28014	-0.284855	0.0748199	-0.549343	0.000241479	0.335041	0.0345752	0.02214	0.892136	-0.257829	0.108223
TXLNA	blue	0.176823	0.275055	-0.0349525	0.830458	0.43463	0.00507138	-0.168253	0.299361	-0.118076	0.46806	0.228952	0.155299	0.249628	0.120321	-0.183143	0.257983	-0.121039	0.456886	0.0919739	0.57245	0.107818	0.507833	-0.274005	0.0870952
TWF2	blue	0.355108	0.0245427	-0.132769	0.414097	0.550933	0.000229659	0.352409	0.0257312	0.0662546	0.684603	-0.170167	0.293818	-0.175997	0.277341	-0.138874	0.392763	-0.170723	0.292219	0.538987	0.000332787	0.129953	0.424157	-0.238902	0.137642
TUSC2	blue	0.225107	0.162548	0.100107	0.538819	0.489148	0.00136005	0.330425	0.0373046	-0.24443	0.128498	-0.00582537	0.971542	-0.109202	0.502373	0.0825707	0.612485	-0.14475	0.372845	0.612755	2.63558e-05	0.205809	0.202639	0.122183	0.452612
TULP4	blue	0.0433183	0.790697	-0.0846569	0.603501	0.324886	0.0408092	-0.15168	0.350142	-0.28718	0.0723753	-0.10857	0.504863	0.250202	0.119442	0.0382953	0.814514	0.0707371	0.664478	0.301177	0.058956	0.136815	0.399886	-0.10044	0.53746
TUFT1	blue	-0.100785	0.536059	0.0220929	0.892364	-0.355572	0.024343	0.0767052	0.638043	0.220701	0.17115	-0.141854	0.382585	0.209716	0.194014	0.0601733	0.71225	-0.00645026	0.96849	-0.240188	0.135472	-0.0935282	0.565949	0.199056	0.218177
TUFM	blue	0.54894	0.000244557	-0.282261	0.0776231	0.785789	1.89734e-09	0.556171	0.000194319	0.12376	0.446753	-0.121562	0.45493	-0.0427356	0.793451	-0.299725	0.0602481	-0.546188	0.000266559	0.443547	0.0041481	0.140495	0.387208	-0.00957942	0.953218
TUBGCP2	blue	0.506215	0.000860169	0.0832704	0.609465	0.673116	1.94665e-06	0.363642	0.0210807	0.077835	0.633086	-0.131046	0.420236	-0.169383	0.296081	-0.150145	0.355097	-0.436377	0.00487753	0.229226	0.154793	-0.252978	0.115261	-0.204675	0.205193
TUBBP5	blue	-0.337926	0.0329542	0.00056638	0.997233	-0.306467	0.0544335	-0.0851049	0.601579	0.117098	0.471779	-0.126921	0.435137	-0.122722	0.450604	0.0897649	0.581747	0.202073	0.211137	-0.125503	0.440328	-0.0334214	0.837783	-0.219579	0.173391
TUBB4B	blue	0.597368	4.71067e-05	-0.154136	0.342304	0.699232	5.18853e-07	0.38899	0.0131108	0.104502	0.521046	0.11764	0.469715	-0.116488	0.474104	-0.450257	0.00355337	-0.348386	0.0275913	0.391776	0.0124166	-0.0149841	0.926882	-0.212804	0.18738
TUBB3	blue	0.432132	0.00536002	-0.0208006	0.898626	0.652547	5.04559e-06	0.0734888	0.652237	-0.140221	0.388145	0.28248	0.0773833	0.0700546	0.667528	-0.264664	0.0988646	-0.29928	0.0606486	0.26625	0.0967856	-0.0997365	0.540328	-0.11005	0.499038
TUBA1C	blue	0.260628	0.104313	0.012392	0.939505	0.360595	0.0222667	0.234893	0.144569	0.00437818	0.97861	0.137776	0.396552	0.012831	0.937367	0.00342369	0.983272	-0.277559	0.0829139	0.174293	0.282093	0.26247	0.101798	-0.0538563	0.741358
TUBA1B	blue	0.324879	0.040814	-0.0252163	0.877255	0.580715	8.54745e-05	0.162832	0.315426	-0.185009	0.253083	0.375745	0.0168781	0.0281268	0.863215	-0.155186	0.338987	-0.237061	0.140791	0.330508	0.037254	0.264415	0.0991941	-0.123056	0.449364
TUBA1A	blue	-0.375301	0.0170188	0.0866793	0.594846	-0.526584	0.000482132	-0.252973	0.115268	-0.0273378	0.867018	-0.0279593	0.864022	0.114923	0.480104	0.222595	0.167412	0.392017	0.0123581	-0.156253	0.335634	0.216649	0.179346	-0.0726895	0.655784
TTLL4	blue	0.257982	0.108005	-0.00524141	0.974393	0.688586	9.04181e-07	0.399197	0.0107183	-0.0406975	0.803102	-0.211442	0.190284	-0.189671	0.241107	-0.0253838	0.876447	-0.435663	0.00495593	0.384212	0.0143779	0.055559	0.733475	0.054412	0.738782
TTLL12	blue	0.456802	0.00304639	0.0464498	0.775941	0.574435	0.000106121	0.434711	0.00506225	0.163885	0.312262	-0.179627	0.267392	-0.146747	0.366215	-0.171979	0.288629	-0.491155	0.00129028	0.188698	0.243574	0.157564	0.331547	0.176137	0.276953
TTI1	blue	-0.465543	0.00246862	0.183145	0.257978	-0.550772	0.000230829	-0.592144	5.69888e-05	-0.191845	0.235657	0.0981827	0.546688	0.230021	0.153327	0.149865	0.356006	0.388647	0.0131983	-0.376301	0.0167032	-0.343392	0.0300537	0.0700259	0.667656
TTF2	blue	-0.39057	0.0127133	0.0182835	0.910841	-0.5997	4.32217e-05	-0.307057	0.0539465	0.236504	0.141754	0.0818789	0.615477	0.108856	0.503733	0.0216379	0.894568	0.286289	0.0733044	-0.506712	0.00084845	0.123107	0.449173	-0.219453	0.173646
TTC37	blue	-0.562139	0.000160089	-0.0478123	0.769545	-0.672335	2.02115e-06	-0.642094	7.96941e-06	-0.18176	0.261659	0.046461	0.775889	0.417486	0.00735549	0.253584	0.114364	0.622721	1.77968e-05	-0.281162	0.0788356	-0.0597765	0.714067	-0.291979	0.067528
TTC31	blue	0.251418	0.117596	0.0360661	0.825139	0.630818	1.28056e-05	0.0588847	0.718157	-0.292257	0.0672547	0.059892	0.713538	-0.0965605	0.553365	-0.0265441	0.870845	-0.117453	0.470424	0.524146	0.000517726	0.0654057	0.688439	-0.114767	0.480705
TTC28	blue	-0.254197	0.113461	0.0955447	0.557566	-0.207544	0.198776	-0.0592173	0.71663	0.000116392	0.999431	0.0463347	0.776482	0.0520982	0.749525	0.14697	0.365479	-0.10117	0.534494	-0.242986	0.130841	-0.0589088	0.718046	0.387588	0.0134724
TSR1	blue	-0.04589	0.778573	-0.00117917	0.994238	-0.2709	0.0908807	0.116516	0.473998	0.165706	0.306842	-0.13839	0.394431	0.114624	0.481257	0.0570313	0.72668	-0.071613	0.660573	-0.289407	0.0700927	-0.0510318	0.754491	0.181022	0.263634
TSPO	blue	0.579757	8.83683e-05	-0.274429	0.0865874	0.800019	5.87818e-10	0.453119	0.00332323	0.179665	0.267291	-0.248931	0.121393	-0.297216	0.0625339	-0.420526	0.00689552	-0.498687	0.00105588	0.389552	0.0129682	-0.00565908	0.972354	-0.112087	0.491078
TSPAN4	blue	0.385621	0.0139939	-0.172414	0.287394	0.455669	0.00312936	0.343813	0.0298395	0.188578	0.243879	-0.27385	0.0872808	-0.00315878	0.984566	-0.336111	0.0339663	-0.322635	0.0423082	0.248449	0.12214	-0.0963241	0.554342	0.0101691	0.950342
TSPAN32	blue	0.444616	0.00404792	-0.0399148	0.806816	0.580959	8.47521e-05	0.424701	0.00630437	-0.0993754	0.541803	-0.0696971	0.669127	0.134284	0.408742	-0.0625799	0.701263	-0.384368	0.0143348	0.472413	0.00208439	-0.0382863	0.814557	0.223244	0.166146
TSPAN14	blue	0.319933	0.0441658	0.0889507	0.585191	0.647422	6.32674e-06	0.214187	0.18446	-0.182567	0.25951	0.311348	0.0505109	-0.371094	0.0184009	-0.190307	0.239504	-0.289381	0.0701195	0.303246	0.0571526	0.112	0.491417	-0.037833	0.816715
TSHB	blue	-0.0812504	0.6182	0.0850188	0.601948	-0.373822	0.0174942	0.111789	0.492238	0.27642	0.084236	-0.0854319	0.600178	0.00686923	0.966445	-0.0734904	0.65223	-0.0470526	0.77311	-0.311248	0.0505894	-0.0709324	0.663607	0.372575	0.017904
TSFM	blue	-0.246601	0.125033	-0.0474977	0.77102	-0.308332	0.0529073	0.137935	0.396001	0.119975	0.460879	-0.185694	0.251299	0.159962	0.324144	0.0251475	0.877588	0.222122	0.168341	0.114085	0.483333	0.203063	0.208861	0.00149701	0.992685
TSEN2	blue	-0.225303	0.162171	-0.0717036	0.660169	-0.494589	0.00117824	-0.181351	0.262752	-0.0408371	0.80244	0.0767566	0.637817	0.309225	0.0521883	-0.0895461	0.582672	0.435866	0.00493363	-0.0169734	0.917207	-0.0567954	0.727768	-0.00291321	0.985766
TSC22D4	blue	0.421152	0.00680385	-0.186165	0.250076	0.546433	0.00026453	0.450847	0.0035048	0.212753	0.187487	-0.291417	0.0680821	-0.112013	0.491364	-0.298534	0.061325	-0.336699	0.0336358	0.381888	0.0150306	0.00659467	0.967785	-0.267523	0.0951395
TSC22D3	blue	-0.0158456	0.922691	0.212986	0.186992	0.388169	0.0133214	-0.0968896	0.552008	-0.372246	0.0180132	0.203888	0.206978	-0.184638	0.254053	0.084709	0.603277	0.120525	0.458812	0.464593	0.00252631	0.0910811	0.576199	-0.290035	0.0694593
TSC2	blue	0.666327	2.68742e-06	-0.168734	0.297962	0.847524	5.2837e-12	0.355399	0.0244171	0.231761	0.150156	0.0139792	0.931774	-0.187255	0.247265	-0.414237	0.00787589	-0.705355	3.72885e-07	0.013079	0.936159	3.42822e-05	0.999832	-0.107502	0.509087
TRRAP	blue	0.0770009	0.636744	-0.21139	0.190396	0.420818	0.00685262	-0.2315	0.150628	-0.275959	0.0847765	0.26357	0.10032	0.071846	0.659535	0.00701042	0.965756	-0.218159	0.176261	-0.0702307	0.666741	0.169141	0.296782	0.0795698	0.625507
TRPV2	blue	0.441184	0.0043772	-0.328208	0.0386768	0.617608	2.18057e-05	0.298647	0.0612224	0.0301166	0.85364	-0.226147	0.160564	-0.0157201	0.923301	-0.342492	0.0305162	-0.276288	0.0843904	0.3706	0.018569	0.209718	0.194008	-0.102662	0.528451
TRPS1	blue	-0.383	0.0147152	-0.0146602	0.928459	-0.509983	0.000774893	-0.299643	0.0603222	-0.0588452	0.718338	-0.170323	0.293369	0.0602331	0.711976	0.199974	0.216019	0.546743	0.000261981	-0.0269497	0.868889	-0.0260514	0.873223	-0.241486	0.133309
TRPC4AP	blue	0.336028	0.0340136	-0.0250462	0.878077	0.665057	2.85188e-06	0.266751	0.0961345	-0.0678117	0.677587	-0.123145	0.449032	-0.279397	0.0808128	-0.0983269	0.546096	-0.340551	0.0315336	0.382074	0.0149775	0.0929468	0.568377	-0.139289	0.391337
TRNAU1AP	blue	0.210556	0.192193	-0.0204697	0.900231	0.365381	0.0204278	0.417654	0.00732938	-0.0249602	0.878493	-0.347272	0.0281257	-0.0103732	0.949347	0.177245	0.273894	-0.161316	0.320011	0.50325	0.000933022	0.243753	0.129593	0.035877	0.826041
TRMT1	blue	0.589683	6.22677e-05	-0.494311	0.00118699	0.619648	2.01166e-05	0.382838	0.0147608	0.205729	0.202819	-0.119772	0.461646	0.0663977	0.683957	-0.37003	0.0187648	-0.320955	0.0434554	0.426759	0.00602948	0.198075	0.220501	-0.301378	0.0587784
TRMO	blue	0.0681273	0.676168	-0.116904	0.472517	-0.357099	0.0236953	-0.0124163	0.939387	0.418917	0.00713565	-0.0656792	0.687202	-0.0435015	0.789832	-0.394922	0.0116706	0.118904	0.464921	-0.239137	0.137244	-0.139531	0.390506	-0.25138	0.117655
TRIP6	blue	0.490745	0.00130429	-0.00325724	0.984085	0.515	0.000673081	0.4958	0.00114082	0.0404525	0.804264	-0.298195	0.0616343	-0.0383404	0.8143	-0.0786438	0.629548	-0.498458	0.00106241	0.243038	0.130757	-0.116737	0.473156	0.286786	0.0727848
TRIO	blue	-0.0236839	0.884663	-0.0978022	0.548251	0.30174	0.0584607	-0.133497	0.411522	-0.162213	0.317294	-0.0406378	0.803385	0.249063	0.121189	0.0704228	0.665882	-0.207267	0.19939	0.0854627	0.600046	-0.128994	0.427612	0.0193084	0.905865
TRIM9	blue	-0.208586	0.196481	0.0726763	0.655843	-0.277153	0.0833827	-0.0727589	0.655476	-0.0843951	0.604625	0.0601723	0.712254	0.218744	0.175073	0.349405	0.0271098	0.0762764	0.639928	-0.195663	0.226288	0.143235	0.377922	0.260826	0.10404
TRIM8	blue	-0.521756	0.000554862	0.187026	0.247854	-0.601454	4.04926e-05	-0.480749	0.00168958	-0.236462	0.141827	0.0531724	0.744531	0.169393	0.296053	0.459166	0.00287948	0.500039	0.00101805	-0.205773	0.20272	-0.0498929	0.759807	0.0140302	0.931526
TRIM28	blue	0.484026	0.00155346	-0.358949	0.02293	0.803152	4.48449e-10	0.161641	0.319025	0.103394	0.525499	-0.0114051	0.944316	0.0111018	0.945794	-0.405832	0.0093717	-0.546611	0.00026306	0.100917	0.535519	0.0663004	0.684396	-0.30079	0.0592986
TRIM27	blue	0.223906	0.164862	-0.0478253	0.769484	0.684149	1.13197e-06	0.12771	0.432266	-0.267774	0.094818	0.0179296	0.912561	-0.135089	0.405914	0.0206617	0.8993	-0.201669	0.21207	0.553924	0.00020883	0.177145	0.274169	0.014824	0.927662
TRIM26	blue	0.302768	0.0575657	-0.0178029	0.913176	0.524183	0.000517157	0.215694	0.181319	-0.0148482	0.927544	-0.0423083	0.795472	-0.144109	0.374989	-0.225689	0.161434	-0.316775	0.0464201	0.211807	0.189502	0.0291899	0.858097	0.0367081	0.822076
TRIM21	blue	0.172361	0.287545	-0.146838	0.365915	0.543191	0.000292523	0.254856	0.112496	-0.130072	0.423729	-0.00494512	0.975841	-0.209821	0.193783	0.0242761	0.881799	-0.259603	0.105732	0.351196	0.026281	0.547541	0.000255527	0.100941	0.535423
TRIM13	blue	-0.547635	0.000254778	0.311643	0.0502815	-0.665818	2.75222e-06	-0.433621	0.00518623	-0.241683	0.132983	0.301518	0.0586554	0.276914	0.0836611	0.372627	0.0178866	0.638605	9.24768e-06	-0.0945578	0.561662	0.024609	0.88019	-0.134046	0.409582
TRAPPC13	blue	-0.512087	0.000730645	-0.140073	0.38865	-0.673139	1.9445e-06	-0.50058	0.00100327	-0.117561	0.470014	0.0655676	0.687707	0.194138	0.229999	0.242007	0.132449	0.558961	0.000177574	-0.260011	0.105164	0.163371	0.313803	-0.144757	0.372823
TRAPPC12	blue	0.331866	0.0364343	-0.253025	0.115191	0.795611	8.53367e-10	0.149123	0.358419	-0.269472	0.0926631	0.0231139	0.887421	-0.0146803	0.928361	0.0166096	0.918976	-0.322781	0.0422098	0.464652	0.00252274	0.294177	0.065395	-0.0550987	0.735603
TRAPPC11	blue	-0.631261	1.25736e-05	0.0211092	0.89713	-0.55854	0.000180011	-0.546414	0.000264684	-0.300558	0.0595042	0.155176	0.33902	0.148491	0.360483	0.490384	0.00131669	0.624639	1.64758e-05	-0.0715876	0.660686	0.0829314	0.610927	-0.195504	0.226672
TRAPPC10	blue	-0.527223	0.000473182	-0.12443	0.444278	-0.580619	8.57608e-05	-0.607728	3.19691e-05	-0.189179	0.242351	0.220774	0.171004	0.373788	0.0175055	0.161025	0.320897	0.566415	0.000139014	-0.26852	0.0938666	0.166029	0.305887	-0.288429	0.0710875
TRANK1	blue	0.0118237	0.942275	-0.142405	0.380721	0.287449	0.0720965	0.0781612	0.631658	-0.145736	0.369563	0.0634855	0.697144	0.0145612	0.928941	0.281685	0.0782566	-0.194877	0.228194	0.163344	0.313885	0.544053	0.000284835	0.115961	0.476123
TRAK1	blue	0.122501	0.451425	0.0627739	0.70038	0.368324	0.0193613	-0.0940156	0.563918	-0.123349	0.448276	0.140872	0.385923	0.0847787	0.602978	0.0600637	0.712752	-0.215465	0.181793	0.0364346	0.82338	-0.0778888	0.632851	-0.0577846	0.723212
TRAIP	blue	-0.071352	0.661736	0.20021	0.215465	-0.250586	0.118857	0.118094	0.46799	0.144693	0.373037	-0.205651	0.202994	0.143369	0.37747	-0.0999826	0.539324	0.0674886	0.67904	-0.0823822	0.613299	-0.118228	0.467481	0.219275	0.174002
TRAFD1	blue	0.161302	0.320056	-0.0127846	0.937593	0.687027	9.78888e-07	0.0155669	0.924047	-0.401819	0.0101676	0.102057	0.530898	-0.0519159	0.750373	0.120723	0.458072	-0.0974819	0.549568	0.588392	6.52111e-05	0.406418	0.0092601	-0.113048	0.487345
TRAF3	blue	-0.118855	0.465107	0.21015	0.193069	0.16846	0.298759	-0.13905	0.392158	-0.206024	0.202159	0.126213	0.437724	0.00900418	0.956025	0.162205	0.317318	-0.136069	0.402484	-0.0772001	0.63587	0.0252898	0.8769	0.172453	0.287282
TRABD	blue	0.636226	1.02243e-05	-0.140653	0.38667	0.801258	5.28432e-10	0.418858	0.00714463	0.334727	0.0347555	-0.115479	0.477967	-0.167932	0.300298	-0.462145	0.00268064	-0.722199	1.43748e-07	0.0355733	0.827491	-0.0403578	0.804713	-0.184209	0.255175
TPSB2	blue	0.522115	0.000549143	-0.284827	0.0748495	0.51764	0.000624444	0.522594	0.000541586	0.277099	0.0834452	-0.118138	0.467822	-0.0364429	0.82334	-0.400134	0.0105185	-0.451724	0.00343375	0.269477	0.0926565	0.242907	0.130971	-0.0339585	0.835212
TPRA1	blue	0.404134	0.00970159	-0.200932	0.213782	0.481239	0.0016686	0.0767418	0.637882	0.371278	0.0183384	-0.178501	0.270452	-0.185794	0.251038	-0.450246	0.00355429	-0.441227	0.00437294	-0.203886	0.206983	-0.140208	0.388187	-0.40406	0.00971621
TPPP3	blue	0.298308	0.0615311	-0.0517143	0.751311	0.357969	0.0233327	0.239868	0.13601	-0.139097	0.391997	0.0987033	0.544553	-0.0041597	0.979677	-0.113033	0.487404	-0.0228245	0.888821	0.501034	0.000991006	0.136954	0.399402	-0.117849	0.46892
TPP1	blue	0.240456	0.135023	-0.0317555	0.845769	0.679997	1.39192e-06	0.034025	0.834894	-0.287546	0.0719963	0.179876	0.26672	-0.197523	0.221817	0.202687	0.209724	-0.325764	0.0402368	0.31844	0.0452202	0.0992417	0.54235	-0.0306967	0.850853
TPM4	blue	0.334715	0.0347623	-0.00337917	0.98349	0.673444	1.91621e-06	-0.0861236	0.597219	-0.143683	0.376416	0.414407	0.00784799	-0.197044	0.222963	-0.182362	0.260054	-0.355387	0.0244223	0.0132772	0.935193	0.00979612	0.952161	-0.245812	0.126285
TPI1	blue	0.631641	1.23777e-05	-0.337076	0.0334253	0.82861	4.09291e-11	0.452063	0.00340659	0.30955	0.0519287	-0.176543	0.275828	-0.183508	0.257021	-0.583159	7.84775e-05	-0.533993	0.000387021	0.333398	0.0355273	0.0141892	0.930752	-0.341366	0.031103
TPD52L2	blue	0.425443	0.00620401	-0.182456	0.259804	0.786219	1.83382e-09	0.192244	0.234664	-0.0852557	0.600932	0.0361175	0.824893	-0.373363	0.017644	-0.297766	0.0620278	-0.344114	0.029687	0.37241	0.0179586	0.119836	0.461405	-0.090392	0.579101
TPCN1	blue	0.308626	0.0526696	-0.08009	0.623241	0.643692	7.43963e-06	0.221854	0.168868	-0.206752	0.200533	0.00100104	0.995109	-0.102634	0.528563	0.0687512	0.673367	-0.206803	0.200419	0.54267	0.000297267	0.027522	0.86613	-0.114477	0.481822
TP63	blue	0.249411	0.120654	0.217024	0.178576	0.240001	0.135786	0.28063	0.0794272	-0.168032	0.300005	0.129691	0.425101	-0.137603	0.397153	0.193132	0.232469	-0.197663	0.221483	0.139796	0.389598	0.0384748	0.81366	0.45068	0.00351847
TP53BP2	blue	-0.236379	0.141971	0.0140526	0.931417	-0.126394	0.437062	-0.116823	0.472825	-0.0660192	0.685666	-0.330143	0.0374768	-0.145848	0.369192	0.352532	0.0256759	0.199722	0.216611	0.0502744	0.758025	0.138073	0.395524	-0.0933983	0.566491
TP53BP1	blue	0.011648	0.943131	0.300737	0.0593448	-0.272777	0.0885775	0.228747	0.155681	0.109776	0.500115	0.0553027	0.73466	0.338219	0.0327929	0.00743256	0.963695	-0.0784858	0.630239	-0.122611	0.451016	-0.180342	0.265461	0.489225	0.00135732
TP53	blue	0.545302	0.000274008	-0.176733	0.275303	0.78648	1.79615e-09	0.127431	0.433279	-0.0232047	0.886982	0.175221	0.279497	-0.128902	0.427945	-0.362201	0.0216347	-0.446166	0.00390641	0.129092	0.42726	0.11417	0.483004	-0.166902	0.303314
TOR1AIP2	blue	-0.111987	0.491466	-0.139645	0.390117	-0.414373	0.00785354	-0.259102	0.10643	0.243519	0.129972	-0.145034	0.371898	0.0398019	0.807352	-0.121894	0.45369	0.213614	0.185666	-0.427018	0.00599558	-0.191306	0.237001	-0.170149	0.29387
TOP3A	blue	0.294972	0.0646371	0.0253132	0.876788	0.292322	0.0671913	0.075316	0.644159	-0.0981347	0.546885	-0.0355046	0.82782	0.0151414	0.926117	0.00209678	0.989755	-0.114776	0.480669	0.209643	0.194171	-0.120776	0.457871	-0.0446272	0.78452
TOMM22	blue	0.305772	0.0550109	0.0663401	0.684217	0.380813	0.0153411	0.293572	0.0659767	-0.119187	0.463852	-0.144244	0.374537	-0.193996	0.230346	-0.155665	0.33748	-0.098594	0.545001	0.390482	0.0127349	-0.00932276	0.95447	0.162374	0.316807
TOM1	blue	0.453497	0.00329386	-0.332617	0.0359874	0.681738	1.27687e-06	0.481712	0.00164853	0.176636	0.275572	-0.232314	0.149158	-0.412873	0.00810374	-0.359865	0.0225587	-0.434139	0.00512695	0.364939	0.020592	0.160133	0.323621	-0.0664294	0.683814
TOLLIP	blue	0.576537	9.87581e-05	-0.158355	0.329092	0.687454	9.57881e-07	0.284541	0.0751548	0.0633597	0.697716	0.0333951	0.837909	-0.166175	0.305456	-0.329315	0.0379865	-0.462574	0.00265304	0.183998	0.255731	-0.182329	0.260142	-0.0614749	0.706301
TOB2	blue	0.0611244	0.707901	0.215921	0.180848	0.330788	0.037084	-0.269335	0.0928358	-0.383726	0.0145124	0.456625	0.00305925	-0.0448857	0.783302	-0.00903173	0.95589	-0.00893065	0.956384	-0.000476178	0.997673	0.00511647	0.975004	0.0495863	0.761239
TOB1	blue	-0.392206	0.0123122	0.0797087	0.624902	-0.467563	0.00234965	-0.495064	0.00116343	-0.111401	0.49375	0.264658	0.0988726	0.213455	0.186001	-0.0241969	0.882182	0.440503	0.00444527	-0.275875	0.0848745	-0.112953	0.487715	-0.243271	0.130376
TNPO1	blue	-0.541838	0.000304976	0.0292526	0.857795	-0.674708	1.80278e-06	-0.570464	0.000121406	-0.203411	0.208066	0.180869	0.264044	0.177716	0.272598	0.252898	0.11538	0.57912	9.03415e-05	-0.311585	0.0503268	-0.0339178	0.835406	-0.0833355	0.609185
TNNI3	blue	0.268783	0.0935328	0.012739	0.937815	0.411675	0.00830835	0.274591	0.0863947	0.0693153	0.670837	0.039727	0.807708	-0.0535418	0.742817	-0.0423787	0.795138	-0.428926	0.00575126	0.0611917	0.707593	0.00136699	0.993321	0.325143	0.0406412
TNIP2	blue	0.389359	0.0130169	0.019444	0.905207	0.480246	0.00171136	0.233034	0.147866	0.188614	0.243789	0.0655767	0.687665	-0.279164	0.0810776	-0.232585	0.148672	-0.460562	0.00278479	-0.0680396	0.676562	0.0463068	0.776614	0.0289829	0.859093
TNIP1	blue	0.383989	0.0144395	0.00416845	0.979634	0.743779	3.814e-08	0.0465819	0.77532	-0.0471246	0.772772	0.107224	0.51019	-0.431741	0.00540639	-0.290893	0.0686019	-0.419242	0.00708669	0.071941	0.659112	0.0355649	0.827532	-0.123222	0.448748
TNFSF9	blue	0.205748	0.202776	0.167966	0.300198	0.271177	0.0905376	0.413921	0.00792812	0.00608637	0.970267	-0.178583	0.270229	-0.10604	0.514899	-0.00230243	0.98875	-0.228569	0.156011	0.308902	0.0524473	-0.074352	0.648416	0.270119	0.0918526
TNFSF13	blue	0.354231	0.0249234	-0.185405	0.252051	0.647706	6.24856e-06	0.254652	0.112795	-0.0588678	0.718234	-0.215146	0.182456	-0.272496	0.0889193	-0.13835	0.394568	-0.187066	0.24775	0.579149	9.02491e-05	0.0923052	0.571061	-0.195957	0.225577
TNFRSF9	blue	-0.288805	0.0707037	0.273383	0.0878428	-0.234976	0.144422	-0.0631183	0.698813	-0.0471061	0.772858	0.0552332	0.734981	-0.21044	0.192443	0.0525475	0.747435	0.0537461	0.741869	-0.171424	0.290212	-0.0773527	0.6352	0.304424	0.0561463
TNFRSF1B	blue	0.420906	0.00683976	-0.102071	0.530842	0.845881	6.37995e-12	0.142913	0.379008	-0.174135	0.282535	0.0843736	0.604717	-0.214435	0.18394	-0.0904863	0.578704	-0.422162	0.00665842	0.312406	0.049692	0.203847	0.207073	-0.133838	0.410316
TNFRSF1A	blue	0.19395	0.230459	0.122277	0.452258	0.756598	1.62732e-08	0.181094	0.26344	-0.308079	0.0531119	0.00987882	0.951758	-0.257135	0.109209	0.259929	0.105278	-0.364445	0.0207769	0.413922	0.00792809	0.227544	0.157926	0.0874496	0.591564
TNFRSF14	blue	0.27141	0.0902503	-0.430648	0.00553806	0.414249	0.00787391	0.147153	0.364877	0.243328	0.130283	-0.0777111	0.633629	-0.131833	0.417427	-0.501001	0.000991875	-0.238599	0.138156	0.148049	0.361932	0.291177	0.0683196	-0.328261	0.038643
TNFRSF10B	blue	-0.12565	0.43979	-0.172851	0.286155	0.382211	0.0149384	-0.139193	0.391666	-0.227539	0.157935	-0.0862815	0.596544	-0.177146	0.274167	0.0988374	0.544004	0.0888153	0.585764	0.398289	0.0109147	0.248458	0.122126	-0.317881	0.0456203
TNFAIP6	blue	-0.223152	0.166326	-0.000700835	0.996576	-0.190229	0.239701	-0.138172	0.395185	0.0562697	0.730193	-0.0481821	0.767812	-0.262757	0.101411	-0.0368623	0.82134	0.128577	0.429123	-0.156	0.336429	-0.0275496	0.865996	-0.171779	0.289201
TNFAIP3	blue	-0.0505622	0.756682	0.140021	0.388829	0.379169	0.015826	0.00752866	0.963226	-0.247283	0.123959	-0.0435311	0.789692	-0.287586	0.0719545	0.232358	0.149079	-0.0275469	0.86601	0.347403	0.0280621	0.228924	0.155352	-0.164316	0.310975
TNFAIP2	blue	0.506999	0.00084176	-0.265148	0.0982264	0.883677	4.29214e-14	0.299591	0.0603683	0.0678683	0.677332	-0.0202723	0.901189	-0.0768513	0.637401	-0.200377	0.215076	-0.636646	1.00454e-05	0.247226	0.12405	0.113435	0.485846	-0.118707	0.465667
TMUB2	blue	0.625809	1.57149e-05	-0.320781	0.0435762	0.73059	8.71014e-08	0.223982	0.164714	0.200856	0.213959	-0.0853676	0.600453	-0.228312	0.15649	-0.577022	9.71259e-05	-0.428561	0.00579723	0.177033	0.274478	-0.0561956	0.730535	-0.27697	0.0835958
TMSB4X	blue	-0.16755	0.301414	0.045998	0.778065	-0.588429	6.51232e-05	-0.111797	0.492208	0.328885	0.0382531	-0.00653979	0.968053	-0.00693171	0.96614	-0.171374	0.290354	0.188707	0.243552	-0.451052	0.00348813	-0.0987337	0.544429	-0.014615	0.928679
TMLHE	blue	-0.264668	0.0988594	-0.0418647	0.797571	-0.371409	0.0182944	-0.236453	0.141844	0.0535212	0.742912	0.021303	0.896191	0.0945293	0.56178	-0.00805881	0.960638	0.0589978	0.717637	-0.383838	0.0144811	-0.07467	0.64701	0.214712	0.183362
TMEM8B	blue	0.395637	0.0115066	0.0216583	0.89447	0.439064	0.00459212	0.234787	0.144756	0.0861207	0.597231	0.263153	0.100878	-0.205633	0.203034	-0.172244	0.287878	-0.380734	0.015364	0.0611659	0.707711	-0.204319	0.206	0.119154	0.463976
TMEM8A	blue	0.538422	0.000338562	-0.148415	0.360733	0.803369	4.40047e-10	0.190858	0.23812	0.156069	0.336211	-0.0366463	0.82237	-0.127068	0.434604	-0.470641	0.00217807	-0.558323	0.000181285	0.0907357	0.577653	-0.110099	0.498846	-0.24456	0.128289
TMEM87A	blue	0.065396	0.688483	0.102972	0.527199	0.575372	0.000102779	-0.200822	0.214037	-0.491532	0.00127755	0.300128	0.0598874	-0.161297	0.320072	0.147409	0.364032	-0.120162	0.460178	0.202798	0.209469	0.198108	0.220423	0.00986594	0.951821
TMEM80	blue	-0.0512264	0.753584	-0.191066	0.2376	-0.281946	0.0779691	0.129645	0.425264	0.365388	0.0204252	0.0213609	0.89591	-0.00702056	0.965706	-0.177841	0.272258	0.10771	0.508263	-0.0458492	0.778766	0.239237	0.137075	-0.376292	0.0167062
TMEM62	blue	-0.208701	0.196228	0.184712	0.253859	-0.210229	0.1929	0.0974799	0.549576	0.143032	0.378605	-0.0191141	0.906808	-0.148948	0.35899	0.105645	0.516474	-0.0567089	0.728167	-0.168079	0.299868	0.0950777	0.559502	0.342823	0.0303454
TMEM39B	blue	0.361892	0.0217551	0.0186139	0.909237	0.797261	7.42966e-10	0.281552	0.0784034	-0.241638	0.133057	-0.110733	0.496363	-0.131989	0.416871	-0.0073459	0.964118	-0.312126	0.0499075	0.519545	0.000591336	0.111819	0.492122	-0.0429588	0.792395
TMEM259	blue	0.549612	0.000239442	-0.241484	0.133313	0.842531	9.30761e-12	0.372574	0.0179044	0.221397	0.169769	-0.136599	0.400637	-0.132564	0.414825	-0.352446	0.0257147	-0.693574	6.99051e-07	0.118369	0.466948	-0.0941517	0.563351	-0.170109	0.293984
TMEM242	blue	-0.0343827	0.833182	0.261843	0.102648	-0.222139	0.168306	0.184783	0.253672	0.0701011	0.66732	0.107734	0.508168	0.282437	0.0774302	0.1073	0.509889	-0.141685	0.38316	-0.130028	0.423889	-0.373246	0.0176826	0.442883	0.00421136
TMEM238L	blue	-0.0715127	0.661019	-0.00412293	0.979856	-0.322603	0.0423295	0.087211	0.592579	0.0595511	0.7151	-0.0572385	0.725726	0.115687	0.477171	0.0902114	0.579862	0.240063	0.135682	0.0637309	0.696029	0.0677304	0.677953	-0.0235219	0.885447
TMEM231	blue	-0.240888	0.134303	0.126471	0.436781	-0.430405	0.0055677	-0.159245	0.326348	-0.00891093	0.95648	0.294153	0.0654182	0.162712	0.315788	0.0627708	0.700394	0.130324	0.422825	-0.318436	0.045223	-0.245614	0.1266	0.197247	0.222476
TMEM230	blue	-0.591459	5.84152e-05	0.162113	0.317596	-0.502475	0.000952943	-0.176106	0.277039	-0.336947	0.0334969	-0.273613	0.0875656	0.0984059	0.545772	0.554443	0.000205395	0.630582	1.29309e-05	0.389433	0.0129983	0.0794444	0.626054	0.0310401	0.849203
TMEM214	blue	0.565851	0.000141643	-0.198414	0.219698	0.7666	8.06935e-09	0.285594	0.0740356	0.0328411	0.840563	-0.0150447	0.926588	-0.000188445	0.999079	-0.23961	0.136445	-0.581409	8.34315e-05	0.1529	0.346238	-0.0768331	0.637481	-0.0275367	0.866059
TMEM208	blue	-0.0103525	0.949448	-0.316512	0.0466124	0.23786	0.139418	0.0428992	0.792677	-0.0101716	0.95033	-0.174548	0.281378	0.0168777	0.917672	-0.115211	0.478996	-0.0301471	0.853494	0.25299	0.115243	0.337066	0.0334308	-0.053827	0.741494
TMEM186	blue	-0.4468	0.00384974	-0.217935	0.176715	-0.618161	2.13353e-05	-0.265952	0.0971738	0.0406591	0.803284	-0.201647	0.212121	-0.0519129	0.750387	0.145037	0.371889	0.505802	0.000870005	-0.0616425	0.705535	0.0271101	0.868116	-0.227654	0.15772
TMEM184B	blue	0.0671258	0.680674	-0.240161	0.135519	0.0694498	0.670235	-0.0698483	0.668451	-0.00671965	0.967175	-0.14951	0.35716	0.14775	0.362913	0.0270623	0.868346	-0.014879	0.927394	-0.0270627	0.868344	-0.178266	0.271094	-0.107756	0.50808
TMEM14B	blue	-0.195058	0.227756	-0.12409	0.445534	-0.470013	0.00221216	-0.304313	0.0562404	0.282893	0.0769323	-0.264365	0.099261	0.162661	0.315941	-0.203865	0.207032	0.33181	0.0364677	-0.327701	0.038996	-0.316078	0.0469301	-0.466345	0.00242077
TMEM147-AS1	blue	0.346069	0.0287121	0.0390941	0.810715	0.216314	0.180036	0.314062	0.0484305	0.00710988	0.96527	0.0300113	0.854146	-0.137789	0.396508	0.0338516	0.835724	-0.250702	0.118681	0.110128	0.498732	-0.140937	0.385699	0.301551	0.0586264
TMEM147	blue	0.0588009	0.718541	-0.357769	0.0234159	-0.02233	0.891216	0.149781	0.356278	0.251485	0.117495	-0.2959	0.0637604	-0.0432207	0.791158	-0.261705	0.102837	0.188036	0.245262	0.335578	0.0342685	0.174128	0.282554	-0.345961	0.0287654
TMEM131L	blue	0.106063	0.514806	-0.255995	0.110844	0.54021	0.000320592	-0.00158764	0.992243	-0.0547128	0.737389	-0.285797	0.0738217	-0.0658264	0.686537	0.0559447	0.731693	-0.2666	0.0963311	0.23087	0.151773	0.272735	0.0886286	-0.200853	0.213964
TMEM115	blue	0.4585	0.00292572	-0.305127	0.0555522	0.630851	1.27883e-05	0.405628	0.00941071	0.0920662	0.572063	-0.226682	0.15955	-0.0962238	0.554756	-0.280383	0.0797039	-0.341374	0.0310989	0.383302	0.0146305	0.214253	0.184322	-0.130694	0.421497
TMEM109	blue	0.434677	0.00506602	-0.298363	0.0614807	0.714602	2.22802e-07	0.197405	0.222099	-0.129414	0.426098	0.0283572	0.862106	-0.0506784	0.756139	-0.144912	0.372305	-0.377174	0.016432	0.375708	0.0168898	0.162905	0.315206	-0.0636261	0.696506
TMCO3	blue	0.0718302	0.659605	0.0506377	0.75633	0.497484	0.00109056	-0.0933402	0.566734	-0.352601	0.0256452	0.147098	0.365059	-0.0244295	0.881058	0.27356	0.0876301	-0.0282646	0.862552	0.421028	0.00682196	0.410922	0.00843941	-0.113429	0.48587
TMC6	blue	0.594059	5.31664e-05	-0.187119	0.247615	0.67317	1.94164e-06	0.347559	0.027987	0.103488	0.525122	0.0720239	0.658743	0.0738879	0.65047	-0.390372	0.0127624	-0.456764	0.00304915	0.229616	0.154073	-0.0974172	0.549834	-0.190172	0.239843
TMA7	blue	-0.12353	0.447604	-0.205508	0.203315	-0.387944	0.0133796	-0.232659	0.148537	0.121518	0.455092	-0.0435927	0.789401	0.168525	0.298569	-0.165907	0.306247	0.366557	0.019996	-0.143313	0.377659	0.0566305	0.728528	-0.200919	0.213811
TM9SF4	blue	0.205057	0.204331	-0.0814454	0.617354	0.654608	4.60112e-06	0.201321	0.212877	-0.27588	0.0848696	0.211094	0.191032	-0.10707	0.510801	0.199486	0.217164	-0.300003	0.059999	0.443231	0.00417809	0.346062	0.0287154	0.00859997	0.957997
TM9SF1	blue	0.390729	0.0126737	-0.19426	0.2297	0.67998	1.39309e-06	0.206624	0.200818	0.0118114	0.942335	-0.176217	0.276731	-0.032205	0.843612	-0.280484	0.0795903	-0.227222	0.158532	0.461257	0.00273861	0.112636	0.488944	-0.357308	0.0236077
TM6SF2	blue	0.193132	0.232468	0.12878	0.428387	0.290536	0.068957	0.488903	0.00136878	-0.0973558	0.550087	-0.163462	0.313529	-0.149866	0.356003	0.115475	0.477984	-0.123071	0.449307	0.55163	0.000224645	0.0948692	0.560368	0.18634	0.249624
TM4SF1	blue	-0.20141	0.21267	0.0741622	0.649256	-0.42305	0.00653266	-0.314756	0.0479095	0.214942	0.182882	-0.0702271	0.666757	0.0648991	0.690732	-0.177661	0.272749	-0.0172066	0.916073	-0.652742	5.00189e-06	-0.409624	0.0086691	0.162683	0.315873
TLR3	blue	-0.186428	0.249395	0.178467	0.270545	-0.412265	0.00820711	-0.0830851	0.610264	-0.0484424	0.766592	-0.0684617	0.674666	0.113023	0.487441	0.241639	0.133056	0.222194	0.168199	-0.103116	0.526619	0.10087	0.535709	0.251013	0.118208
TLN1	blue	0.387697	0.0134438	-0.0890671	0.584698	0.802368	4.80078e-10	0.0432975	0.790795	-0.0768073	0.637594	0.336996	0.0334695	-0.196325	0.224689	-0.18012	0.266059	-0.530105	0.000434597	0.0433946	0.790336	0.0407227	0.802982	-0.19183	0.235694
TLE3	blue	0.146011	0.368651	0.162029	0.31785	0.510195	0.000770342	-0.139601	0.390266	-0.26949	0.0926407	0.166588	0.304238	-0.274239	0.0868152	-0.00447362	0.978143	-0.0887966	0.585844	0.20196	0.211397	0.149133	0.358388	-0.144235	0.374567
TLE2	blue	-0.116839	0.472765	0.267002	0.0958101	-0.302577	0.0577308	0.0280175	0.863742	-0.144477	0.373759	0.0330487	0.839569	-0.169025	0.297118	0.182381	0.260004	0.171692	0.289447	0.0447693	0.78385	0.0442447	0.786324	0.448614	0.00369163
TKT	blue	0.375907	0.0168269	-0.152236	0.348361	0.744508	3.63855e-08	0.131472	0.418714	-0.142556	0.380212	0.00235503	0.988493	-0.271732	0.0898535	-0.187524	0.246573	-0.313281	0.0490218	0.410465	0.00851969	0.0130003	0.936542	-0.098478	0.545477
TKFC	blue	0.52937	0.000444162	-0.167311	0.302116	0.517844	0.000620835	0.363855	0.0209997	0.249664	0.120266	-0.156984	0.333351	0.0197086	0.903923	-0.33091	0.0370099	-0.520177	0.000580687	0.0168302	0.917903	-0.183442	0.257194	-0.00489261	0.976097
TK2	blue	0.327309	0.0392449	-0.221614	0.169342	0.732346	7.82514e-08	0.0834537	0.608675	-0.115884	0.476418	0.170145	0.293881	-0.125898	0.438879	-0.227316	0.158354	-0.30059	0.0594755	0.273233	0.0880251	0.286691	0.0728835	-0.21778	0.177031
TJAP1	blue	-0.355183	0.02451	0.20756	0.19874	-0.464256	0.00254708	-0.298835	0.0610513	-0.173822	0.283415	0.0455961	0.779956	0.0445328	0.784965	0.335721	0.0341873	0.310422	0.0512369	-0.140715	0.386459	-0.0215942	0.89478	0.227504	0.158001
TINF2	blue	0.425451	0.00620288	-0.357086	0.0237006	0.57459	0.000105563	0.361973	0.0217235	0.238568	0.138209	-0.291364	0.0681338	-0.175391	0.279025	-0.303716	0.0567491	-0.325862	0.0401732	0.343126	0.0301897	0.0749371	0.645831	-0.258989	0.106589
TIMP2	blue	0.361492	0.0219117	-0.0559925	0.731472	0.786581	1.78178e-09	0.363039	0.0213111	-0.127222	0.434041	-0.0787752	0.628974	-0.308523	0.0527529	-0.062718	0.700634	-0.383587	0.0145509	0.467249	0.0023678	0.178337	0.270902	-0.00809905	0.960442
TIMP1	blue	0.400037	0.0105391	0.143163	0.378164	0.67306	1.95193e-06	0.25651	0.110103	-0.0991266	0.54282	0.3537	0.025157	-0.355332	0.024446	-0.265903	0.0972369	-0.368018	0.01947	0.318829	0.044944	0.0314852	0.847066	0.0140397	0.93148
TIMM8A	blue	0.0761676	0.640407	-0.0917984	0.573186	-0.199537	0.217046	0.289884	0.0696112	0.190644	0.238656	-0.249038	0.121228	0.10025	0.538233	-0.0593771	0.715898	-0.023346	0.886298	-0.00730298	0.964327	0.0446749	0.784295	0.319055	0.044784
TIMM17B	blue	0.558143	0.00018234	-0.272998	0.0883094	0.643439	7.52116e-06	0.484068	0.00155179	0.190607	0.238751	-0.119071	0.46429	-0.128578	0.429119	-0.41168	0.00830755	-0.398597	0.0108478	0.479533	0.0017427	0.0423521	0.795264	-0.0700505	0.667546
TIMELESS	blue	-0.298385	0.061461	0.290241	0.0692527	-0.364031	0.0209331	0.0289204	0.859394	0.00853966	0.958291	0.055704	0.732805	0.121861	0.453811	0.309134	0.0522613	0.0272734	0.867328	-0.273977	0.0871283	0.00722607	0.964703	0.354069	0.0249945
TIE1	blue	0.172421	0.287375	-0.0539766	0.7408	0.215749	0.181205	0.051132	0.754024	-0.103193	0.526311	0.031102	0.848906	-0.140749	0.386343	-0.0111868	0.945379	-0.143391	0.377399	0.016774	0.918176	0.092167	0.57164	0.260707	0.104203
TIAL1	blue	0.00513483	0.974914	0.179379	0.268065	0.446156	0.00390727	0.0497477	0.760485	-0.324138	0.0413027	-0.161969	0.31803	-0.116049	0.475783	0.360483	0.0223112	-0.0423914	0.795078	0.42488	0.00627996	0.219354	0.173843	-0.0739276	0.650294
THUMPD2	blue	-0.417809	0.00730538	0.227592	0.157835	-0.437273	0.00478073	-0.201155	0.213263	-0.172932	0.285925	0.0199579	0.902713	-0.166539	0.304383	0.351107	0.0263214	0.369547	0.0189324	-0.155723	0.337299	0.00878598	0.957089	0.218481	0.175606
THTPA	blue	0.493383	0.00121657	-0.0394464	0.80904	0.709604	2.95034e-07	0.39915	0.0107284	-0.0237103	0.884536	0.0160778	0.921561	0.0338849	0.835564	-0.150163	0.35504	-0.46711	0.00237585	0.394586	0.0117484	-0.0915452	0.574249	0.0902364	0.579757
THRAP3	blue	0.388271	0.0132952	-0.221469	0.169628	0.407113	0.00912903	0.175811	0.277858	0.0861121	0.597268	-0.0778893	0.632849	0.0619347	0.704203	-0.205331	0.203715	-0.14718	0.364788	0.303159	0.0572273	0.116359	0.474597	-0.216852	0.178929
THOC6	blue	0.450985	0.00349358	0.076155	0.640462	0.535606	0.000368702	0.486165	0.00146992	0.197988	0.220708	-0.313431	0.0489081	-0.273319	0.0879212	-0.348647	0.0274671	-0.381685	0.015089	0.265337	0.0979783	-0.0163681	0.92015	0.0102089	0.950148
THEMIS2	blue	0.24689	0.124577	-0.0563701	0.729729	0.605505	3.4781e-05	0.376903	0.0165161	-0.0516994	0.751381	-0.0773434	0.635241	-0.373897	0.01747	-0.0958912	0.556131	-0.344363	0.0295613	0.409451	0.00870018	0.167217	0.302389	0.0883958	0.587543
THBS3	blue	0.413027	0.00807777	0.0550801	0.73569	0.540207	0.000320621	0.544418	0.000281629	0.100284	0.538097	-0.179664	0.267291	-0.144495	0.373696	-0.135468	0.404585	-0.517928	0.000619332	0.214967	0.182829	-0.0782109	0.631441	0.298725	0.0611513
THBD	blue	0.279789	0.0803703	-0.0196111	0.904396	0.55619	0.000194203	-0.000635358	0.996895	-0.0133676	0.934753	0.167843	0.300557	-0.163788	0.312554	-0.201238	0.21307	-0.346672	0.0284169	0.0308301	0.850212	-0.0874512	0.591557	-0.158406	0.328936
TGM4	blue	-0.223113	0.166401	0.337195	0.0333586	-0.362385	0.0215632	-0.0915197	0.574356	-0.104606	0.52063	0.136848	0.399771	-0.223842	0.164984	0.157678	0.331191	0.176018	0.277282	-0.100448	0.537426	-0.0851549	0.601364	0.38814	0.013329
TGFBR2	blue	0.134254	0.40885	0.0638313	0.695574	0.481001	0.00167874	0.00561361	0.972576	-0.290189	0.0693053	-0.100645	0.536625	-0.33046	0.0372832	0.176909	0.274819	-0.0174398	0.91494	0.403905	0.00974694	0.105505	0.517033	-0.177378	0.273529
TGFBR1	blue	-0.602998	3.82227e-05	0.010466	0.948894	-0.615558	2.36322e-05	-0.488445	0.00138528	-0.265543	0.0977086	-0.0948835	0.560308	0.204804	0.204902	0.563107	0.00015508	0.499007	0.00104683	-0.213255	0.186425	0.228376	0.156371	0.104279	0.521941
TGFBI	blue	0.393979	0.0118901	-0.113078	0.487228	0.662667	3.18693e-06	0.240461	0.135015	-0.117023	0.472062	0.028239	0.862675	-0.241895	0.132634	-0.191413	0.236734	-0.397662	0.0110523	0.237117	0.140695	0.00239337	0.988306	0.0782169	0.631415
TGFB1	blue	0.516736	0.000640732	-0.0696217	0.669465	0.948414	1.4896e-20	0.257027	0.109362	-0.105132	0.518526	0.233938	0.146255	-0.191172	0.237334	-0.180926	0.26389	-0.58547	7.23433e-05	0.295349	0.0642793	0.0898917	0.581212	-0.0914167	0.574789
TGFA	blue	0.18705	0.24779	0.402213	0.0100869	0.208802	0.196008	0.105205	0.518234	-0.222349	0.167895	0.166256	0.305216	-0.166207	0.30536	0.0630244	0.69924	-0.109107	0.502746	0.146588	0.366741	-0.134654	0.407441	0.345552	0.0289676
TFPI2	blue	-0.150246	0.35477	0.173184	0.285212	-0.236907	0.141057	0.0746421	0.647133	0.0250645	0.877989	0.0491407	0.763323	0.039095	0.810711	0.0758736	0.641701	-0.089659	0.582194	-0.196998	0.223072	-0.281595	0.0783558	0.495548	0.00114852
TFE3	blue	0.321755	0.0429059	0.0603648	0.711373	0.622558	1.79136e-05	0.253805	0.114038	-0.167142	0.30261	0.0982357	0.546471	-0.1697	0.295164	0.0348285	0.83105	-0.311316	0.0505362	0.338841	0.032453	0.0772852	0.635496	0.0701146	0.66726
TFDP1	blue	-0.0728419	0.655108	0.132983	0.41334	0.182415	0.259915	-0.218382	0.175808	-0.210948	0.191346	-0.0249733	0.87843	0.164233	0.311222	0.157044	0.333164	0.0426286	0.793956	0.043653	0.789116	0.0519038	0.750429	-0.104542	0.520886
TEX264	blue	0.476214	0.00189527	-0.111778	0.492279	0.613789	2.53197e-05	0.532911	0.000399768	0.035302	0.828787	-0.354191	0.0249414	-0.154553	0.340984	-0.114586	0.481403	-0.314438	0.0481477	0.544196	0.000283573	0.173113	0.285415	0.0868573	0.594087
TEX261	blue	0.440657	0.00442985	-0.105723	0.516161	0.843349	8.49437e-12	0.266564	0.0963776	-0.00125404	0.993873	-0.042158	0.796183	-0.130064	0.423759	-0.228228	0.156645	-0.481672	0.00165022	0.351884	0.0259678	0.0227299	0.88928	-0.139457	0.390758
TEX2	blue	0.0920738	0.572031	0.00396682	0.980619	0.29768	0.0621061	-0.0270125	0.868586	-0.03611	0.824929	0.11774	0.469333	-0.0510864	0.754237	0.0469392	0.773642	-0.265664	0.097549	-0.133712	0.410759	-0.106832	0.511744	-0.0522642	0.748752
TEX12	blue	-0.161851	0.318388	-0.0256298	0.875259	-0.378844	0.0159236	-0.0141113	0.931131	0.101897	0.531545	-0.090095	0.580353	0.152132	0.348692	0.0780237	0.63226	0.160104	0.32371	-0.111135	0.494789	-0.19576	0.226054	0.039714	0.807769
TEX10	blue	-0.0765033	0.63893	0.0633914	0.697572	-0.26978	0.092277	-0.0213648	0.895892	0.151841	0.349626	0.0645447	0.692338	0.255424	0.111671	-0.0675704	0.678673	-0.0299153	0.854608	-0.363557	0.021113	-0.247472	0.123663	0.192942	0.232939
TET3	blue	-0.0495074	0.761608	0.0202255	0.901415	0.33946	0.0321177	0.0919094	0.57272	-0.26318	0.100842	-0.100139	0.538688	0.0986311	0.544849	0.186335	0.249637	-0.140997	0.385498	0.341156	0.0312134	0.0891835	0.584205	0.117594	0.46989
TESMIN	blue	-0.197015	0.223032	-0.0102071	0.950157	-0.338315	0.0327405	-0.2079	0.197991	0.221498	0.16957	-0.0776303	0.633983	-0.127978	0.431291	-0.0208905	0.898191	-0.0379823	0.816004	-0.528301	0.000458398	-0.110062	0.49899	0.0952659	0.558722
TESK1	blue	0.202145	0.210972	0.0444719	0.785252	0.244216	0.128844	0.232149	0.149456	0.00614356	0.969988	-0.0826813	0.612007	0.0185892	0.909357	0.0948385	0.560495	-0.194063	0.230181	0.136887	0.399637	0.0179529	0.912447	0.126707	0.43592
TECR	blue	0.301679	0.0585139	-0.202019	0.211263	0.413153	0.00805657	0.233005	0.147919	-0.184098	0.255468	-0.13096	0.420543	0.315593	0.0472878	-0.182257	0.260333	-0.00785139	0.96165	0.59801	4.60061e-05	0.105676	0.516352	0.00457299	0.977658
TDRKH	blue	-0.0383309	0.814345	0.0927051	0.569387	-0.255693	0.111281	0.040854	0.80236	0.210016	0.193361	-0.0742469	0.648881	-0.0282803	0.862476	-0.0426597	0.79381	-0.123017	0.449507	-0.326739	0.0396085	-0.206846	0.200324	0.265923	0.0972112
TDP1	blue	-0.107997	0.507127	0.322443	0.0424382	-0.156618	0.334495	-0.0994118	0.541654	-0.29256	0.0669586	0.0517013	0.751372	0.506562	0.000851971	0.263139	0.100898	0.0182398	0.911053	-0.0293631	0.857264	-0.286263	0.0733316	0.557104	0.000188569
TCP10L	blue	-0.0100066	0.951135	0.0556235	0.733177	-0.374437	0.017295	0.225578	0.161647	0.120287	0.459706	0.170131	0.293922	0.078604	0.629722	-0.12091	0.457369	0.0658417	0.686468	-0.0333084	0.838325	-0.00839925	0.958977	0.40351	0.00982551
TCIRG1	blue	0.551307	0.000226955	-0.125588	0.440016	0.93401	1.41259e-18	0.287109	0.072449	-0.0300168	0.85412	0.119589	0.462336	-0.176872	0.27492	-0.26945	0.0926915	-0.581795	8.23158e-05	0.291187	0.0683099	0.153452	0.344478	-0.0563479	0.729832
TCFL5	blue	-0.0796412	0.625196	0.0639011	0.695257	0.219571	0.173409	-0.145267	0.371123	-0.231601	0.150444	-0.0464424	0.775976	-0.184533	0.254327	0.200239	0.215398	-0.0275852	0.865825	0.0630743	0.699013	0.155274	0.338708	0.00828879	0.959516
TCF7	blue	0.159745	0.32481	0.144751	0.372842	0.0424709	0.794702	0.122928	0.449837	-0.0109713	0.94643	-0.0667131	0.682534	0.107519	0.509018	-0.0300079	0.854163	-0.0858922	0.598208	0.024203	0.882153	-0.0394411	0.809066	0.242472	0.131683
TCF20	blue	-0.308483	0.0527852	0.106002	0.515049	-0.494361	0.00118541	-0.0905505	0.578433	-0.0202487	0.901303	-0.00167412	0.99182	0.119903	0.461152	0.0922317	0.571369	0.332518	0.0360461	-0.143787	0.376069	0.00290446	0.985809	-0.0306766	0.850949
TCF12	blue	-0.726807	1.09419e-07	0.259019	0.106546	-0.749495	2.62515e-08	-0.665618	2.77821e-06	-0.444967	0.00401547	0.201615	0.212197	0.286012	0.0735949	0.53852	0.000337545	0.723684	1.31719e-07	-0.155586	0.337729	0.0312831	0.848036	0.0430784	0.79183
TCEAL1	blue	-0.309866	0.0516775	-0.0435576	0.789567	-0.631384	1.25099e-05	-0.368015	0.019471	-0.154195	0.342117	0.0599706	0.713178	0.41771	0.0073206	0.12598	0.43858	0.566781	0.000137333	-0.0968901	0.552006	-0.0251179	0.877731	0.0847208	0.603226
TBXT	blue	-0.0865838	0.595253	0.0808448	0.61996	-0.367288	0.0197313	-0.0236918	0.884625	0.424878	0.00628024	0.022413	0.890814	0.0153119	0.925287	-0.241556	0.133193	-0.106523	0.512974	-0.553611	0.00021093	-0.215676	0.181355	0.00427144	0.979131
TBX21	blue	0.20902	0.195529	0.231557	0.150524	0.395161	0.0116156	0.110922	0.495621	-0.180633	0.264679	0.213579	0.185739	-0.189167	0.242383	-0.0809755	0.619393	-0.185388	0.252093	0.127138	0.434348	0.0349741	0.830355	0.162244	0.317198
TBL3	blue	0.395021	0.0116477	-0.165675	0.306934	0.609493	2.98849e-05	0.0350173	0.830148	0.0259304	0.873807	0.0867261	0.594646	-0.122621	0.45098	-0.278443	0.0818978	-0.29446	0.0651247	0.162183	0.317385	0.0502766	0.758015	-0.245106	0.127411
TBL1X	blue	0.305203	0.0554881	0.154765	0.340314	0.696272	6.06949e-07	0.0717106	0.660138	-0.376324	0.0166961	0.214718	0.183348	-0.141528	0.38369	-0.0148769	0.927404	-0.231317	0.150961	0.375087	0.0170868	-0.0356811	0.826977	0.0716204	0.660539
TBCE	blue	-0.605973	3.41712e-05	0.0289296	0.85935	-0.722396	1.42092e-07	-0.498853	0.00105118	-0.0885107	0.587056	-0.0714757	0.661184	0.282622	0.0772277	0.287531	0.072011	0.566155	0.000140224	-0.33134	0.0367497	0.0784958	0.630195	-0.0841242	0.605789
TBCCD1	blue	-0.212691	0.187618	-0.0603606	0.711393	-0.590859	5.96922e-05	-0.319882	0.0442014	0.170341	0.293317	0.0539805	0.740782	0.295295	0.0643308	-0.181241	0.263047	0.30469	0.055921	-0.461255	0.00273874	-0.225861	0.161107	-0.131416	0.418914
TBCB	blue	0.343487	0.0300053	0.028091	0.863388	0.609082	3.03589e-05	0.330708	0.0371321	-0.20117	0.213227	0.0820604	0.614691	-0.00691123	0.96624	0.00135552	0.993377	-0.189176	0.24236	0.63306	1.16705e-05	0.136345	0.401523	0.0278382	0.864606
TBCA	blue	-0.282124	0.0777738	-0.0887842	0.585896	-0.643193	7.60154e-06	-0.182764	0.258987	0.206071	0.202054	-0.135317	0.405114	0.114351	0.482309	-0.0229438	0.888244	0.479543	0.00174224	-0.154731	0.340423	-0.0781731	0.631606	-0.259682	0.105621
TBC1D9B	blue	-0.00742716	0.963721	0.0290401	0.858818	0.219335	0.173882	-0.0425166	0.794486	-0.176924	0.274776	0.0157784	0.923018	0.061193	0.707587	0.143902	0.375682	-0.172815	0.286257	-0.0125629	0.938673	-0.00141854	0.993069	0.0752315	0.644531
TBC1D8B	blue	-0.116403	0.47443	0.278828	0.0814586	-0.355284	0.0244668	-0.0444899	0.785167	0.042479	0.794664	0.11547	0.478003	0.053385	0.743544	-0.0205808	0.899692	0.22008	0.172389	-0.0679907	0.676782	-0.128147	0.430679	0.0858686	0.598309
TBC1D2B	blue	0.154381	0.34153	-0.0588385	0.718369	0.623035	1.75745e-05	0.158083	0.329934	-0.147767	0.362856	-0.0449838	0.78284	-0.166876	0.303391	0.107263	0.510034	-0.299297	0.0606334	0.367721	0.0195761	0.359363	0.0227614	-0.0366626	0.822292
TBC1D19	blue	0.0397722	0.807493	0.133387	0.411908	-0.291867	0.0676382	0.0164757	0.919627	0.155986	0.336471	0.176054	0.277182	-0.124276	0.444847	-0.126566	0.436433	-0.131355	0.419131	-0.466154	0.00243204	-0.312005	0.0500011	0.425054	0.00625639
TBC1D17	blue	0.449584	0.00360941	-0.164474	0.310504	0.617564	2.18436e-05	0.380175	0.0155279	0.226426	0.160034	-0.110773	0.496206	-0.152983	0.345972	-0.269629	0.0924662	-0.512002	0.000732376	0.09644	0.553863	-0.00304191	0.985137	-0.205098	0.204238
TBC1D1	blue	0.292939	0.0665892	-0.0212527	0.896435	0.641276	8.25346e-06	0.0858588	0.598351	-0.298326	0.0615149	0.246612	0.125016	0.0429971	0.792215	0.113004	0.487514	-0.206771	0.200492	0.419499	0.00704799	0.252279	0.116303	-0.102163	0.53047
TAZ	blue	0.503335	0.000930867	-0.0565098	0.729085	0.668005	2.48341e-06	0.396936	0.0112134	0.0896854	0.582083	-0.226035	0.160775	-0.132797	0.414	-0.165353	0.307888	-0.53291	0.000399787	0.254538	0.112961	-0.0376501	0.817586	0.0458434	0.778793
TAX1BP1	blue	-0.635637	1.04802e-05	0.149257	0.357983	-0.660311	3.55217e-06	-0.326238	0.0399302	-0.202314	0.210582	-0.110751	0.49629	0.19756	0.221728	0.526929	0.00047728	0.579384	8.95195e-05	0.000896416	0.99562	0.224935	0.162877	0.020302	0.901045
TATDN2	blue	0.363031	0.0213142	0.182485	0.259727	0.453834	0.00326786	0.160195	0.323433	-0.205675	0.202941	0.120908	0.457375	-0.0595286	0.715203	-0.072215	0.657893	-0.217632	0.177333	0.21847	0.175629	0.000219011	0.99893	0.254377	0.113197
TAS2R16	blue	0.141878	0.382505	0.0410227	0.80156	-0.213399	0.186119	0.0831605	0.609939	0.047027	0.773229	0.0627892	0.70031	0.372179	0.0180358	-0.101745	0.532161	-0.0195226	0.904825	-0.199644	0.216794	-0.201887	0.211568	0.384323	0.0143471
TAS2R1	blue	0.199858	0.21629	0.19278	0.233337	0.173585	0.284083	0.162349	0.316882	-0.183775	0.256316	0.144897	0.372354	-0.0996127	0.540834	0.111345	0.493969	-0.0694775	0.670111	0.255382	0.11173	-0.141676	0.38319	0.279428	0.0807776
TARP	blue	-0.0150667	0.926481	0.0409339	0.801981	-0.325999	0.0400843	0.0892105	0.584091	0.102902	0.527482	0.0141084	0.931145	0.193751	0.230946	-0.123373	0.448188	0.0847273	0.603199	-0.0744814	0.647844	-0.22448	0.163753	0.335363	0.0343911
TAPBP	blue	0.359228	0.0228163	-0.15006	0.355375	0.90075	2.45237e-15	0.165626	0.30708	-0.198699	0.219021	0.049955	0.759516	-0.14197	0.382194	0.00802832	0.960787	-0.441887	0.00430791	0.417103	0.00741519	0.311059	0.0507367	-0.179604	0.267456
TAGLN2	blue	0.423246	0.00650522	0.0541857	0.739831	0.579142	9.0272e-05	0.0746635	0.647039	-0.016438	0.91981	0.387161	0.0135841	-0.0169253	0.917441	-0.328405	0.0385528	-0.33793	0.0329517	0.142375	0.380824	-0.294422	0.0651603	-0.304038	0.0564741
TAGLN	blue	0.26802	0.0945038	-0.252696	0.115681	0.444976	0.00401464	0.129051	0.427406	0.151745	0.349934	-0.0198034	0.903463	0.13425	0.408865	-0.240586	0.134806	-0.368443	0.0193194	0.0824415	0.613043	0.123989	0.445906	-0.259804	0.105452
TAF1C	blue	0.130411	0.42251	0.154304	0.341774	0.513908	0.000694178	-0.0350208	0.830131	-0.411989	0.00825435	0.285961	0.0736488	-0.0253452	0.876633	0.239858	0.136028	-0.132145	0.416317	0.344003	0.029743	0.146354	0.367516	0.0930721	0.567853
TAF13	blue	-0.109499	0.501204	-0.138019	0.395713	-0.313833	0.0486036	-0.0104721	0.948865	0.197993	0.220696	-0.190962	0.23786	-0.302738	0.0575914	0.0607474	0.709624	0.181997	0.261026	-0.132391	0.415441	0.0935453	0.565878	-0.182299	0.260223
TAF10	blue	0.568084	0.000131494	-0.163001	0.314916	0.910363	3.85646e-16	0.33736	0.0332672	-0.0758756	0.641692	0.069461	0.670185	-0.244914	0.127719	-0.314812	0.0478683	-0.425704	0.00616907	0.521293	0.000562324	0.166817	0.303565	-0.0983056	0.546184
TADA3	blue	0.647276	6.36707e-06	-0.122717	0.450622	0.835264	2.05122e-11	0.393458	0.0120129	0.0383873	0.814076	0.0824956	0.61281	-0.135075	0.405962	-0.358424	0.0231449	-0.574983	0.000104154	0.303893	0.0565979	-0.00468098	0.977131	0.0365024	0.823057
TADA2A	blue	-0.144926	0.372257	-0.152254	0.348303	-0.328919	0.0382323	0.0652511	0.689138	0.296881	0.0628448	-0.171735	0.289325	-0.194048	0.230219	-0.222007	0.168567	0.0578993	0.722684	-0.183757	0.256365	0.152693	0.346896	0.114738	0.480818
TACO1	blue	0.346788	0.0283604	0.156105	0.3361	0.28001	0.0801222	0.260779	0.104104	-0.107981	0.507191	0.0295205	0.856506	0.0130239	0.936427	-0.0428273	0.793017	-0.172883	0.286064	0.265038	0.0983716	-0.147485	0.363785	0.207416	0.199059
TACC3	blue	0.314999	0.0477284	-0.122016	0.453234	0.673852	1.87886e-06	0.166766	0.303714	-0.109213	0.502326	0.0773987	0.634999	-0.194743	0.228521	-0.0736167	0.651671	-0.241206	0.133774	0.386503	0.0137579	0.10679	0.511914	-0.205613	0.20308
TACC1	blue	-0.210824	0.191613	-0.226032	0.160782	0.308743	0.052575	-0.358786	0.0229965	-0.3504	0.0266466	0.0824984	0.612797	-0.0463832	0.776254	0.206742	0.200555	0.00501188	0.975514	0.0928125	0.568938	0.184935	0.253275	-0.182772	0.258968
TAAR3P	blue	-0.0960928	0.555298	0.4969	0.00110777	-0.232621	0.148606	-0.0298499	0.854923	-0.0200688	0.902175	0.102911	0.527449	-0.195724	0.226139	0.00590262	0.971164	0.0511947	0.753732	-0.213482	0.185945	-0.165388	0.307785	0.394756	0.0117091
TAAR2	blue	-0.178254	0.271126	-0.0183609	0.910465	-0.177218	0.273968	-0.190845	0.238154	0.134527	0.407889	0.159603	0.325248	-0.195872	0.225781	-0.125295	0.441094	0.0511134	0.754111	-0.280419	0.0796628	-0.1104	0.497665	-0.11893	0.464825
SZT2	blue	0.404649	0.00960053	0.0974785	0.549582	0.707161	3.37729e-07	0.236442	0.141862	-0.0339171	0.83541	0.0130781	0.936163	-0.048193	0.76776	-0.089354	0.583484	-0.647725	6.24341e-06	0.042498	0.794574	-0.130494	0.422215	0.268508	0.0938815
SYT1	blue	-0.280059	0.0800672	0.221009	0.170538	-0.448453	0.0037054	-0.22891	0.155378	0.0676703	0.678223	0.171615	0.289668	0.141858	0.382572	-0.000792535	0.996127	0.06014	0.712402	-0.445392	0.0039765	-0.148482	0.360512	0.226275	0.160321
SYNRG	blue	-0.185901	0.250761	-0.133426	0.41177	-0.51799	0.000618249	-0.066013	0.685694	0.174058	0.282752	-0.285429	0.0742107	0.479122	0.00176098	-0.00755157	0.963114	0.362124	0.0216645	-0.00798302	0.961008	0.00038811	0.998104	-0.149059	0.35863
SYNGR2	blue	0.54562	0.000271316	-0.215053	0.18265	0.839508	1.29922e-11	0.384127	0.0144012	0.00711823	0.965229	0.0320873	0.844177	-0.188862	0.243158	-0.341515	0.0310251	-0.434358	0.00510208	0.509768	0.000779544	0.153776	0.343449	-0.0749307	0.645859
SYNE1	blue	0.07899	0.628036	-0.217973	0.176639	0.237278	0.140417	-0.25049	0.119002	-0.159972	0.324114	0.176075	0.277124	0.22415	0.164389	-0.00259004	0.987345	-0.142021	0.382022	-0.149381	0.357579	-0.0166425	0.918815	-0.0855957	0.599476
SYNC	blue	-0.151002	0.352326	-0.00819761	0.959961	-0.349916	0.0268711	-0.0353966	0.828336	0.23755	0.139949	-0.116709	0.47326	-0.00449398	0.978044	-0.0611678	0.707703	0.0841673	0.605604	-0.300408	0.0596374	0.0552899	0.734719	-0.0291054	0.858504
SYMPK	blue	0.368873	0.0191677	-0.13465	0.407456	0.679881	1.3999e-06	0.542298	0.000300688	0.0520824	0.749598	-0.23421	0.145773	-0.14113	0.385044	-0.0657015	0.687101	-0.400572	0.0104265	0.55552	0.000198428	0.307517	0.0535702	-0.0140453	0.931453
SYK	blue	0.22014	0.172269	-0.120506	0.458885	0.725816	1.16089e-07	-0.110056	0.499014	-0.350776	0.0264733	0.161573	0.319233	-0.0986556	0.544749	0.00302007	0.985244	-0.156349	0.335334	0.409737	0.00864892	0.126717	0.435882	-0.276861	0.0837217
SYF2	blue	-0.395036	0.0116443	0.0173016	0.915612	-0.604437	3.62115e-05	-0.275673	0.0851128	-0.224091	0.164503	-0.0773877	0.635047	0.0957323	0.556789	0.359862	0.0225599	0.717545	1.88326e-07	0.172769	0.286388	0.0932116	0.567271	-0.206749	0.200541
SYBU	blue	0.0384255	0.813895	-0.0189998	0.907363	-0.211552	0.19005	0.219207	0.174139	0.105055	0.518833	-0.0306433	0.851109	-0.0401268	0.80581	0.0732616	0.653245	-0.0691363	0.67164	-0.102743	0.528124	0.038345	0.814278	0.376432	0.0166623
SV2C	blue	-0.21463	0.183532	0.103088	0.526732	-0.285863	0.0737522	0.00142533	0.993036	0.0128259	0.937392	-0.00117095	0.994279	-0.0256197	0.875307	0.180613	0.264732	0.187762	0.245963	0.0660892	0.68535	0.171917	0.288807	0.102638	0.52855
SUZ12P1	blue	-0.229847	0.153647	0.188531	0.244	-0.405628	0.00941083	-0.151294	0.351387	0.104875	0.519552	0.015228	0.925696	0.248569	0.121954	0.0962995	0.554443	0.100257	0.538206	-0.437542	0.00475193	-0.169964	0.294403	0.0429023	0.792662
SUSD6	blue	0.16198	0.317996	-0.16444	0.310606	0.516201	0.000650553	-0.100705	0.536382	-0.0263527	0.871769	-0.0662223	0.684749	0.0181718	0.911384	-0.0680632	0.676456	-0.272576	0.088822	0.0493394	0.762394	-0.00567208	0.97229	-0.287131	0.072426
SURF2	blue	0.159524	0.325489	0.108422	0.505446	0.284921	0.0747497	0.436696	0.0048429	0.00933088	0.954431	-0.0641691	0.694041	0.0320899	0.844165	0.10319	0.526321	-0.155359	0.338442	0.503514	0.000926321	0.0429611	0.792384	-0.022465	0.890562
SUPT6H	blue	0.392067	0.012346	0.0340595	0.834728	0.761816	1.13343e-08	0.124266	0.444882	-0.12281	0.450276	0.0377663	0.817033	-0.26838	0.0940444	-0.0772914	0.635469	-0.418816	0.00715108	0.198105	0.220431	-0.00982933	0.951999	-0.127719	0.432232
SUPT5H	blue	0.597801	4.63612e-05	-0.165579	0.307219	0.687387	9.6116e-07	0.273286	0.0879603	0.23144	0.150736	0.0383475	0.814266	-0.107316	0.509825	-0.442816	0.00421786	-0.592917	5.54164e-05	0.0449839	0.782839	-0.220793	0.170967	-0.16533	0.307956
SUPT4H1	blue	-0.453204	0.00331661	-0.0629025	0.699795	-0.598593	4.50283e-05	-0.0625073	0.701593	0.163283	0.314068	-0.214945	0.182876	0.11277	0.488422	0.165655	0.306993	0.361797	0.0217921	-0.0349027	0.830696	0.10199	0.531169	-0.00791573	0.961336
SUN2	blue	0.393267	0.0120582	-0.114586	0.481402	0.441134	0.00438218	0.397518	0.011084	-0.103923	0.523373	0.0880534	0.588997	-0.0499802	0.759399	0.0547304	0.737308	-0.282278	0.0776047	0.340583	0.0315167	0.171637	0.289604	0.0539201	0.741062
SUMO4	blue	-0.437196	0.00478894	0.137047	0.399081	-0.557328	0.000187211	-0.571188	0.000118481	-0.153152	0.345434	0.143913	0.375647	0.0209236	0.89803	0.0395555	0.808522	0.498972	0.00104782	-0.359908	0.0225414	-0.140911	0.385789	-0.0589028	0.718073
SULT1C2	blue	-0.157868	0.330601	-0.00278404	0.986397	-0.331574	0.0366091	-0.164031	0.311826	0.0978413	0.54809	-0.0182752	0.910882	0.0530921	0.744904	-0.0207846	0.898704	0.00458585	0.977595	-0.472392	0.00208547	-0.262689	0.101503	0.198927	0.218481
SULT1A2	blue	0.25077	0.118578	-0.0486515	0.765613	0.457437	0.00300073	0.463235	0.00261092	0.0867924	0.594363	-0.206755	0.200527	-0.36229	0.0216001	-0.136498	0.400988	-0.267559	0.0950933	0.426888	0.00601255	-0.0430631	0.791903	-0.0426671	0.793775
SULT1A1	blue	0.280208	0.0798991	-0.0763809	0.639468	0.511614	0.000740384	0.361333	0.0219744	0.0940001	0.563982	-0.287215	0.0723385	-0.364932	0.0205945	-0.149064	0.358611	-0.292896	0.066631	0.364198	0.02087	-0.116373	0.474546	-0.155173	0.339028
SUB1	blue	-0.509184	0.000792314	-0.0241089	0.882608	-0.591532	5.82624e-05	-0.679476	1.42822e-06	-0.166572	0.304286	0.111256	0.494317	0.473835	0.00201175	0.0964845	0.553679	0.558617	0.000179564	-0.284238	0.0754795	-0.160759	0.32171	-0.298221	0.0616107
STXBP3	blue	-0.603478	3.75406e-05	0.0291307	0.858382	-0.637626	9.6387e-06	-0.491727	0.00127099	-0.148702	0.359793	-0.0101305	0.950531	0.0456557	0.779676	0.217925	0.176736	0.707787	3.26267e-07	-0.0449275	0.783105	0.104057	0.522833	-0.28809	0.071435
STXBP2	blue	0.677051	1.60863e-06	-0.100352	0.537818	0.897715	4.22952e-15	0.425275	0.00622664	0.188364	0.244425	0.0411402	0.801003	-0.292627	0.066893	-0.473934	0.00200681	-0.68301	1.19839e-06	0.138681	0.393429	-0.0632972	0.698	-0.124369	0.444501
STX5	blue	0.332828	0.0358627	-0.0360314	0.825304	0.562492	0.000158245	0.270247	0.0916926	0.0482773	0.767366	-0.117555	0.470038	-0.0473587	0.771673	0.00441227	0.978443	-0.494403	0.00118409	0.0866951	0.594778	0.0478077	0.769566	0.0436836	0.788972
STX16	blue	-0.0110333	0.946128	-0.0158443	0.922697	0.125849	0.43906	-0.227217	0.15854	-0.110901	0.495704	0.1072	0.510284	-0.0676882	0.678142	0.0589397	0.717904	0.142843	0.379241	0.0459676	0.778208	0.0428628	0.792849	-0.50052	0.0010049
STX11	blue	0.228275	0.156559	-0.386262	0.0138219	0.665896	2.74226e-06	0.156089	0.336148	-0.0166087	0.91898	-0.284433	0.0752702	-0.303453	0.0569752	-0.126868	0.435331	-0.189568	0.241369	0.493983	0.00119737	0.460482	0.00279008	-0.354534	0.0247914
STX10	blue	0.540634	0.000316453	-0.253988	0.113769	0.614964	2.41869e-05	0.516418	0.000646565	0.240637	0.134722	-0.268876	0.0934158	-0.251904	0.116865	-0.419572	0.00703706	-0.356978	0.0237461	0.462825	0.00263694	0.0535357	0.742845	-0.103249	0.526085
STUB1	blue	0.465408	0.00247671	0.0261379	0.872806	0.685274	1.06969e-06	0.265997	0.0971149	0.0535001	0.74301	0.0256129	0.87534	-0.131734	0.417781	-0.199459	0.217229	-0.467615	0.00234665	0.171813	0.289102	0.0169236	0.917449	-0.0469668	0.773512
STRN4	blue	0.543031	0.000293976	-0.115749	0.476934	0.703944	4.02672e-07	0.253645	0.114273	0.240619	0.134751	0.188286	0.244625	-0.260153	0.104968	-0.448878	0.00366908	-0.724073	1.28734e-07	-0.205439	0.203472	-0.201159	0.213253	-0.108178	0.506412
STRADA	blue	-0.0144688	0.929391	0.0972662	0.550456	-0.300939	0.0591666	0.233408	0.147197	0.31041	0.0512468	-0.239204	0.13713	0.120736	0.458021	0.0188955	0.907869	-0.177128	0.274215	-0.301915	0.0583079	-0.0802687	0.622464	0.484729	0.00152555
STK25	blue	0.269518	0.0926055	-0.220522	0.171506	0.707234	3.36373e-07	-0.0229192	0.888363	-0.170996	0.291438	0.114003	0.483649	-0.088069	0.58893	-0.238894	0.137655	-0.236363	0.142	0.350406	0.026644	0.21858	0.175405	-0.192181	0.234822
STK24	blue	-0.0461176	0.777503	0.130521	0.422116	0.283854	0.0758919	-0.383135	0.0146774	-0.237568	0.139919	0.322284	0.0425458	-0.260827	0.104038	-0.0370618	0.820389	-0.0527576	0.746458	-0.0413629	0.799947	-0.0857707	0.598727	-0.100665	0.536546
STK11	blue	0.728065	1.01472e-07	-0.219536	0.173478	0.732071	7.9577e-08	0.581894	8.20316e-05	0.33278	0.0358911	0.12615	0.437957	-0.139811	0.389546	-0.516433	0.000646282	-0.687737	9.44173e-07	0.168107	0.299787	-0.110351	0.497858	-0.00090011	0.995602
STK10	blue	0.629369	1.35919e-05	-0.325715	0.0402681	0.809301	2.59926e-10	0.341958	0.0307935	0.234885	0.144582	0.0215289	0.895097	-0.116571	0.473789	-0.382752	0.014785	-0.678528	1.49641e-06	0.0604854	0.710822	0.10464	0.520492	-0.182707	0.25914
STIM1	blue	0.0508093	0.755529	0.0492778	0.762682	0.524258	0.000516039	-0.0287015	0.860448	-0.425347	0.00621692	0.261654	0.102906	-0.197491	0.221892	0.248188	0.122546	-0.187375	0.246956	0.294399	0.0651824	0.258796	0.106859	0.0937785	0.564905
STC1	blue	0.106424	0.513367	0.153223	0.345205	0.362061	0.021689	0.128554	0.429206	-0.237067	0.140782	0.103067	0.526819	-0.194508	0.229094	0.158834	0.327615	-0.087288	0.592252	0.31842	0.045235	0.227685	0.157661	0.253938	0.113842
STAU2	blue	-0.332454	0.0360841	0.254466	0.113066	-0.479681	0.00173615	-0.310046	0.0515342	-0.202723	0.209642	-0.00729498	0.964366	0.301194	0.0589413	0.27822	0.0821532	0.253974	0.113789	-0.302558	0.0577472	-0.00329279	0.983912	0.34557	0.0289582
STAU1	blue	0.0329842	0.839878	-0.0231707	0.887146	0.493876	0.00120077	-0.222629	0.167347	-0.50287	0.000942748	0.144615	0.373295	-0.0881643	0.588526	0.1823	0.260219	0.132572	0.414797	0.492368	0.00124969	0.235662	0.143221	-0.121067	0.456781
STAT6	blue	0.548155	0.000250662	-0.289801	0.0696949	0.823498	6.82283e-11	0.236797	0.141247	0.0563543	0.729802	-0.0691265	0.671683	-0.0835938	0.608072	-0.370357	0.0186523	-0.560767	0.000167438	0.208231	0.19726	-0.138409	0.394365	-0.186039	0.250402
STAT5B	blue	0.100985	0.535245	0.0781809	0.631572	0.452218	0.00339427	-0.0620905	0.703492	-0.173019	0.285681	-0.050666	0.756198	-0.25387	0.113942	0.0569939	0.726853	-0.147911	0.362385	0.117333	0.470881	-0.0211124	0.897115	-0.100721	0.536318
STAT5A	blue	0.0764652	0.639098	-0.0462485	0.776888	0.413355	0.00802261	-0.0786815	0.629383	0.0309006	0.849873	0.314882	0.0478159	-0.146746	0.36622	-0.187121	0.24761	-0.250045	0.119681	-0.0470159	0.773282	0.243029	0.130772	-0.238771	0.137865
STAT3	blue	0.012409	0.939423	-0.0243746	0.881323	0.58524	7.29344e-05	-0.066117	0.685224	-0.495218	0.00115869	0.0204951	0.900108	-0.35146	0.0261603	0.206406	0.201305	0.0578905	0.722725	0.570255	0.000122265	0.438617	0.00463859	-0.0861545	0.597086
STAT2	blue	0.219116	0.174323	-0.187081	0.247713	0.561143	0.000165393	0.124531	0.443905	-0.0174635	0.914825	-0.122451	0.451613	-0.360608	0.0222614	-0.0824135	0.613164	-0.321567	0.0430345	0.180409	0.265282	0.377237	0.0164127	-0.105838	0.515703
STAMBP	blue	-0.565333	0.000144097	0.0161298	0.921309	-0.643046	7.64969e-06	-0.341202	0.0311897	-0.0510301	0.754499	-0.131804	0.417531	0.242506	0.131627	0.285071	0.0745903	0.564802	0.000146651	-0.106188	0.51431	0.0137418	0.93293	-0.206994	0.199995
STAG1	blue	-0.457415	0.00300231	0.448378	0.00371189	-0.514497	0.000682722	-0.210501	0.192312	-0.285435	0.0742041	0.0952158	0.558929	0.409962	0.00860887	0.600161	4.24888e-05	0.350877	0.0264269	-0.0966901	0.552831	-0.0701873	0.666935	0.215197	0.18235
STAB1	blue	0.622264	1.81259e-05	-0.151205	0.351672	0.846434	5.98909e-12	0.389395	0.0130079	0.15897	0.327194	-0.0503892	0.757489	-0.18527	0.2524	-0.377927	0.0162012	-0.701963	4.48226e-07	0.121307	0.455881	-0.144964	0.372133	0.0215302	0.89509
ST6GALNAC5	blue	-0.162333	0.316931	0.0430683	0.791878	-0.267102	0.0956816	-0.088497	0.587114	-0.0174071	0.915099	-0.0759421	0.641399	0.0548775	0.736627	0.260037	0.105129	-0.0268435	0.869401	-0.322385	0.0424773	0.109802	0.50001	0.289002	0.0705037
ST3GAL1	blue	0.317746	0.0457173	-0.169282	0.296371	0.431625	0.00542032	0.166381	0.304847	0.145978	0.36876	0.0301364	0.853545	-0.0710058	0.663279	-0.374886	0.017151	-0.350539	0.0265825	0.0299265	0.854554	-0.126774	0.435674	-0.251974	0.116761
SSX3	blue	0.347647	0.0279448	0.00979633	0.95216	0.420058	0.00696455	0.250361	0.119199	-0.130209	0.423238	0.0440281	0.787346	-0.298145	0.0616803	-0.057874	0.722801	-0.169709	0.295137	0.301157	0.0589736	0.0787839	0.628936	0.262136	0.102251
SSSCA1	blue	0.285866	0.0737494	-0.411264	0.00837958	0.37171	0.0181928	0.0777664	0.633387	0.177703	0.272636	-0.197502	0.221866	-0.0288836	0.859571	-0.205502	0.203328	-0.186991	0.247942	0.105039	0.518895	0.0656787	0.687204	-0.279193	0.081044
SSPN	blue	0.179115	0.268782	0.0205799	0.899697	-0.236872	0.141119	0.193296	0.232066	0.307653	0.053459	0.14605	0.368522	-0.202241	0.21075	-0.0913796	0.574944	-0.137499	0.397513	-0.382167	0.014951	0.0266429	0.870369	0.151676	0.350158
SSH1	blue	0.531833	0.000412843	0.106273	0.513971	0.679413	1.43262e-06	0.276831	0.0837568	-0.0829714	0.610755	0.318359	0.0452784	-0.107475	0.509194	-0.254889	0.112448	-0.445648	0.00395317	0.151884	0.349487	-0.0905857	0.578284	0.0962809	0.55452
SSBP3	blue	0.438286	0.00467319	0.00207783	0.989848	0.598399	4.5351e-05	0.405062	0.00952016	0.132265	0.415889	0.0957526	0.556705	-0.219819	0.172911	-0.405677	0.00940138	-0.522053	0.000550118	0.0700877	0.66738	-0.094492	0.561935	0.0458825	0.778609
SRSF7	blue	-0.345298	0.0290936	0.0866069	0.595154	-0.458986	0.00289194	0.0300351	0.854032	0.0115747	0.943489	-0.347523	0.0280046	0.0691116	0.67175	0.214442	0.183926	0.426279	0.00609258	0.268436	0.0939732	0.0494394	0.761926	-0.061128	0.707884
SRSF5	blue	-0.624692	1.64408e-05	0.140221	0.388144	-0.725568	1.17815e-07	-0.51216	0.000729156	-0.345103	0.0291905	0.0719643	0.659009	0.196055	0.225339	0.481192	0.00167058	0.677581	1.56749e-06	-0.0844522	0.604379	0.0424296	0.794898	0.0491394	0.763329
SRSF4	blue	0.0492998	0.762579	0.0250623	0.878	0.536694	0.000356774	0.0539097	0.74111	-0.392877	0.012151	-0.00709642	0.965336	-0.0295594	0.85632	0.232287	0.149206	0.0361603	0.824689	0.655501	4.42007e-06	0.364244	0.0208525	-0.17083	0.291914
SRSF10	blue	-0.448521	0.00369964	0.262083	0.102322	-0.532303	0.000407099	-0.296382	0.0633089	-0.153345	0.344818	0.0198452	0.90326	0.173837	0.283373	0.390799	0.0126563	0.51501	0.0006729	-0.0117521	0.942624	0.182112	0.26072	-0.167574	0.301343
SRRM1	blue	0.400294	0.0104849	0.00859966	0.957999	0.690782	8.07871e-07	0.0832805	0.609422	-0.152658	0.347009	0.0841924	0.605496	0.015394	0.924888	-0.186567	0.249036	-0.319282	0.0446235	0.214382	0.184051	0.0149166	0.927211	-0.0430617	0.791909
SRPX	blue	0.151827	0.349672	-0.0775064	0.634526	0.248606	0.121896	0.0957418	0.55675	-0.0878933	0.589677	0.0980848	0.54709	-0.205506	0.20332	-0.0663839	0.684019	-0.143752	0.376185	0.0732313	0.653379	0.0119028	0.94189	0.000389868	0.998095
SRPRA	blue	0.179989	0.266412	-0.0116949	0.942903	0.546955	0.000260256	-0.0937621	0.564974	-0.390355	0.0127665	0.110864	0.495848	0.198209	0.220183	0.186614	0.248916	-0.10444	0.521296	0.354813	0.0246702	0.0368952	0.821183	-0.0270779	0.86827
SRPK1	blue	-0.13742	0.397785	0.496161	0.00112989	-0.247821	0.123118	-0.0818602	0.615558	0.114321	0.482425	-0.196022	0.225419	-0.346295	0.028601	0.121457	0.455319	-0.0481204	0.7681	-0.416357	0.00753277	-0.240369	0.135169	0.19713	0.222757
SRP14	blue	-0.253474	0.114526	-0.00196519	0.990398	-0.532408	0.000405821	-0.257224	0.109082	0.199036	0.218225	-0.0946516	0.561272	0.123599	0.447351	-0.103966	0.523198	0.376018	0.0167921	-0.256456	0.11018	-0.122601	0.451053	-0.271139	0.0905842
SRM	blue	0.559591	0.000173974	-0.245835	0.126247	0.552001	0.00022202	0.421683	0.00672706	0.133577	0.411237	-0.0981805	0.546697	0.164648	0.309983	-0.348864	0.0273645	-0.408852	0.00880839	0.240903	0.134278	0.0235979	0.885079	0.0904776	0.57874
SRGAP3	blue	-0.0289288	0.859354	0.0603929	0.711245	-0.27639	0.0842716	-0.0445352	0.784954	0.261698	0.102846	-0.0306704	0.850979	-0.102431	0.529386	-0.272813	0.0885334	-0.0290896	0.85858	-0.433898	0.00515446	-0.328569	0.0384502	0.183556	0.256894
SREBF2	blue	0.475863	0.00191208	0.00831674	0.959379	0.480619	0.0016952	0.269141	0.0930799	0.114261	0.482656	0.0527091	0.746684	-0.181098	0.26343	-0.180982	0.26374	-0.476938	0.00186105	-0.0605836	0.710372	0.105977	0.515149	0.23436	0.145509
SRC	blue	0.427868	0.00588566	0.00453998	0.977819	0.62699	1.49789e-05	0.0840111	0.606276	-0.113235	0.486622	0.299243	0.060682	-0.11672	0.47322	-0.15582	0.336993	-0.39447	0.0117754	0.123401	0.448081	0.0016972	0.991707	0.0472788	0.772048
SQSTM1	blue	0.469694	0.00222964	-0.306674	0.0542622	0.831749	2.96567e-11	0.132682	0.414409	0.0160226	0.92183	0.0472517	0.772175	-0.259378	0.106045	-0.441929	0.00430383	-0.398948	0.0107719	0.280178	0.0799337	0.101286	0.534021	-0.304063	0.0564526
SPTSSA	blue	-0.648258	6.09922e-06	-0.173083	0.285499	-0.583932	7.63751e-05	-0.530874	0.000424789	-0.0498738	0.759896	-0.145791	0.369381	0.0344205	0.833001	0.201459	0.212557	0.575089	0.000103779	-0.13929	0.391334	0.195419	0.226879	-0.342678	0.0304204
SPTB	blue	0.229228	0.154789	-0.0434254	0.790191	-0.174633	0.281141	0.553356	0.00021265	0.528103	0.000461087	-0.161432	0.319661	-0.0683506	0.675165	-0.143698	0.376366	-0.366007	0.0201969	-0.253057	0.115144	-0.140688	0.38655	0.291193	0.0683032
SPTAN1	blue	0.393627	0.011973	0.0845899	0.603788	0.750568	2.44473e-08	0.329073	0.0381367	-0.0371478	0.819979	0.027705	0.865248	-0.0856284	0.599336	-0.00354235	0.982693	-0.624864	1.63271e-05	0.15757	0.331527	0.0127124	0.937944	0.12532	0.441002
SPPL2B	blue	0.143671	0.376456	-0.0243293	0.881542	0.421339	0.00677673	0.0672207	0.680247	-0.0235379	0.88537	0.0714209	0.661428	-0.0675716	0.678667	-0.125868	0.43899	-0.303139	0.057245	0.0463055	0.776619	0.205566	0.203184	0.153375	0.344723
SPOUT1	blue	0.40157	0.0102189	-0.0541861	0.739829	0.466962	0.00238448	0.164507	0.310406	0.0170385	0.916891	-0.0975628	0.549235	0.0190629	0.907057	-0.184434	0.254585	-0.322645	0.0423013	0.180174	0.265914	-0.039598	0.808321	0.0534649	0.743174
SPOCK1	blue	-0.087997	0.589236	0.345951	0.0287701	-0.278508	0.0818233	-0.134425	0.408245	-0.0533819	0.743559	0.148318	0.361051	-0.0070092	0.965761	0.120942	0.457248	-0.00415942	0.979678	-0.296462	0.0632346	-0.316555	0.0465808	0.387376	0.0135277
SPN	blue	0.363569	0.0211084	0.11687	0.472647	0.551281	0.000227145	0.443821	0.0041222	-0.210589	0.192121	0.240962	0.13418	-0.0227513	0.889176	0.0277591	0.864987	-0.306929	0.0540521	0.445617	0.00395599	0.168212	0.299482	0.265917	0.0972189
SPINT2	blue	0.413275	0.00803604	-0.0520829	0.749596	0.409256	0.0087353	0.237882	0.13938	-0.0738859	0.650478	0.189967	0.240359	-0.117362	0.470772	-0.295275	0.0643499	-0.108454	0.505322	0.329232	0.0380376	-0.175561	0.278552	-0.0366903	0.822161
SPIB	blue	0.430152	0.00559876	-0.10339	0.525514	0.714692	2.21668e-07	0.179967	0.266472	-0.0353836	0.828398	0.191128	0.237445	0.00883529	0.956849	-0.271318	0.0903633	-0.417242	0.00739344	0.212613	0.187784	-0.0403222	0.804882	-0.210552	0.1922
SPI1	blue	0.533953	0.000387492	-0.132458	0.415204	0.899964	2.8289e-15	0.316486	0.0466313	-0.0285466	0.861194	0.147597	0.363417	-0.0839719	0.606444	-0.266887	0.0959591	-0.608572	3.09559e-05	0.240327	0.13524	0.0618409	0.704631	-0.0595307	0.715193
SPHK2	blue	0.393383	0.0120307	0.134374	0.408428	0.585027	7.34851e-05	0.392401	0.0122653	0.0154964	0.92439	-0.0142048	0.930676	-0.20142	0.212649	-0.0487627	0.765092	-0.477323	0.00184306	0.207225	0.199482	-0.0953725	0.55828	0.136462	0.401114
SPHK1	blue	0.630833	1.27977e-05	-0.0116329	0.943205	0.65485	4.55138e-06	0.482382	0.00162047	0.111681	0.492661	0.253164	0.114986	-0.186529	0.249134	-0.270236	0.0917061	-0.566581	0.000138249	0.177948	0.271965	0.0316737	0.846161	0.237748	0.13961
SPG21	blue	-0.103324	0.525784	0.102927	0.527384	0.375576	0.0169316	-0.172743	0.28646	-0.398071	0.0109624	-0.186325	0.249663	-0.325306	0.0405344	0.215192	0.182361	0.225432	0.161925	0.486634	0.00145214	0.317122	0.0461684	-0.18823	0.244767
SPEN	blue	0.0357161	0.826809	-0.213428	0.186058	0.575679	0.000101706	-0.296445	0.0632506	-0.446735	0.00385553	0.185852	0.250888	0.193949	0.230462	0.207887	0.198019	0.0039245	0.980826	0.401761	0.0101795	0.248371	0.12226	-0.292312	0.0672013
SPCS3	blue	0.229027	0.15516	-0.221944	0.168691	0.21447	0.183867	-0.0334085	0.837845	0.00018748	0.999084	-0.110799	0.496103	0.241449	0.13337	-0.257787	0.108281	-0.0373567	0.818984	0.0461758	0.777229	-0.125998	0.438511	-0.170498	0.292864
SPCS2	blue	-0.660766	3.47877e-06	0.23591	0.142787	-0.747773	2.9409e-08	-0.483854	0.00156034	-0.405202	0.00949299	0.0760628	0.640868	0.311551	0.0503532	0.486843	0.00144428	0.834665	2.18571e-11	0.101616	0.532684	0.15094	0.352527	0.00135582	0.993375
SPATA7	blue	-0.0430944	0.791755	0.289143	0.0703603	-0.159924	0.324263	0.101757	0.532113	0.00184716	0.990974	-0.0181802	0.911343	-0.11906	0.46433	0.176923	0.274781	0.0681268	0.67617	0.0142287	0.930559	-0.0580436	0.722021	0.085031	0.601896
SPATA6	blue	-0.196736	0.223701	-0.0382994	0.814495	-0.263484	0.100435	0.0604212	0.711116	0.0720025	0.658838	-0.188968	0.242888	-0.0513308	0.753098	0.192497	0.234038	0.15749	0.331774	-0.0518554	0.750654	-0.109773	0.500124	-0.105102	0.518643
SPARCL1	blue	-0.0713912	0.661561	0.0660148	0.685686	-0.287575	0.0719658	0.0702046	0.666857	0.0101598	0.950387	0.0741524	0.649299	-0.0266666	0.870255	0.0624644	0.701789	0.00990357	0.951637	-0.193179	0.232353	-0.00542235	0.97351	0.449056	0.00365398
SPAG6	blue	-0.163953	0.31206	-0.11753	0.470133	-0.325403	0.040471	0.0451917	0.78186	0.0958481	0.55631	-0.0800258	0.623521	-0.152064	0.348911	-0.0238114	0.884047	0.0241443	0.882436	-0.154014	0.342693	-0.0156472	0.923656	0.332236	0.0362138
SPAG16	blue	-0.107984	0.50718	-0.185836	0.250929	-0.560787	0.000167329	-0.0758145	0.641961	0.349217	0.0271982	-0.156945	0.333474	0.263452	0.100477	-0.134695	0.407299	0.159706	0.324929	-0.41854	0.00719303	-0.199998	0.215963	-0.133038	0.413145
SPAG1	blue	-0.348073	0.0277408	0.154915	0.33984	-0.345107	0.0291883	-0.0863143	0.596404	0.0137286	0.932994	-0.131286	0.419379	-0.0698576	0.668409	0.2336	0.146857	0.268138	0.0943532	-0.0990713	0.543047	-0.0073201	0.964244	-0.0310112	0.849342
SPA17	blue	0.0352191	0.829184	0.0248603	0.878976	-0.220197	0.172155	0.21489	0.18299	0.13327	0.412323	-0.247828	0.123106	0.0561598	0.7307	0.0340398	0.834823	-0.0294151	0.857013	-0.0729715	0.654532	-0.0941538	0.563342	0.343008	0.0302503
SP100	blue	-0.32956	0.037835	0.0547711	0.737119	-0.274788	0.0861595	-0.134428	0.408235	0.115123	0.479336	-0.162918	0.315167	-0.0285573	0.861142	0.202347	0.210506	0.106194	0.514283	-0.266516	0.0964392	0.0774441	0.634799	-0.167863	0.3005
SOX3	blue	-0.207332	0.199244	-0.0444556	0.785329	-0.292438	0.0670775	-0.142369	0.380843	0.0990967	0.542943	-0.0883664	0.587668	-0.133052	0.413095	-0.0749376	0.645828	0.162429	0.316641	-0.166415	0.304748	-0.0313738	0.847601	0.0349068	0.830676
SOX2	blue	0.0317081	0.845996	0.0794557	0.626004	-0.37152	0.0182569	0.284496	0.0752035	0.280891	0.0791371	-0.245631	0.126572	0.124168	0.445243	-0.0872848	0.592265	-0.06417	0.694036	-0.160344	0.322975	-0.0752618	0.644397	0.472018	0.00210495
SOX12	blue	0.0547784	0.737086	-0.082846	0.611296	-0.284272	0.0754427	-0.0928381	0.568831	0.156738	0.334119	0.100769	0.536121	0.352514	0.025684	-0.232626	0.148598	0.0780771	0.632026	-0.210596	0.192105	-0.232402	0.148999	-0.110095	0.49886
SOWAHC	blue	-0.0166236	0.918908	0.19198	0.235321	0.223089	0.166449	-0.150255	0.354742	-0.221118	0.170323	0.277873	0.082552	-0.291085	0.0684112	0.042971	0.792338	0.00892139	0.956429	0.121114	0.456604	0.0724819	0.656707	-0.00882534	0.956897
SORT1	blue	0.219128	0.1743	-0.108109	0.506683	0.311915	0.0500706	0.0203627	0.90075	-0.1956	0.226439	-0.118407	0.466803	0.062187	0.703053	0.0674813	0.679073	-0.0779612	0.632534	0.248532	0.122011	0.20101	0.213601	0.195849	0.225837
SORL1	blue	-0.0110431	0.94608	0.14083	0.386064	0.218119	0.176342	-0.0291163	0.858451	-0.250005	0.119742	-0.0921262	0.571811	-0.153511	0.34429	0.332606	0.0359939	-0.103818	0.523794	0.106416	0.5134	-0.157845	0.330674	0.0811356	0.618698
SORD	blue	0.348752	0.0274174	-0.02294	0.888262	0.27669	0.0839216	0.151304	0.351354	-0.0507265	0.755915	-0.184142	0.255352	0.0307146	0.850767	-0.00219675	0.989266	-0.0579291	0.722547	0.311274	0.0505685	-0.135158	0.405672	-0.145581	0.370078
SORBS2	blue	0.0893568	0.583472	0.0719541	0.659054	-0.21484	0.183094	0.27917	0.0810708	0.206456	0.201192	-0.171737	0.289318	-0.107235	0.510146	0.013154	0.935793	-0.00419541	0.979502	0.00830695	0.959427	0.157222	0.332611	0.290695	0.0687985
SNX27	blue	0.166282	0.305141	-0.265647	0.0975721	0.638719	9.20314e-06	0.0168248	0.917929	-0.190017	0.240235	-0.0779432	0.632612	-0.279968	0.0801696	-2.79778e-05	0.999863	-0.127418	0.433328	0.374875	0.0171544	0.413869	0.00793685	-0.300716	0.0593636
SNX2	blue	-0.685699	1.04701e-06	0.16855	0.298495	-0.719884	1.64532e-07	-0.586348	7.01292e-05	-0.301038	0.059079	-0.000279503	0.998634	0.0252415	0.877134	0.389695	0.012932	0.715078	2.16858e-07	-0.0909425	0.576782	0.0221061	0.8923	-0.0149608	0.926996
SNX19	blue	-0.00724502	0.96461	-0.0991164	0.542862	0.186825	0.248371	-0.0142325	0.930541	-0.155423	0.33824	-0.0896604	0.582189	-0.0590291	0.717494	0.142171	0.381513	-0.0121723	0.940576	0.231015	0.151509	0.331247	0.0368059	-0.000777805	0.996199
SNX17	blue	0.407992	0.00896575	-0.161101	0.320667	0.663299	3.09496e-06	0.440692	0.00442636	0.114456	0.481902	-0.207342	0.199224	-0.162067	0.317736	-0.224032	0.164617	-0.350884	0.0264235	0.506125	0.000862297	0.172355	0.287561	-0.0538001	0.741618
SNX11	blue	-0.189581	0.241334	-0.208697	0.196237	-0.404783	0.00957446	0.0594427	0.715597	0.0851391	0.601432	-0.262677	0.101519	-0.119366	0.463176	0.144383	0.374072	0.246578	0.125069	0.071844	0.659544	0.248109	0.122668	0.203591	0.207656
SNTB1	blue	0.14754	0.363602	0.163646	0.312978	0.425926	0.00613948	0.00195833	0.990431	-0.208981	0.195615	0.0912377	0.575541	-0.276219	0.084471	0.0744369	0.648041	-0.090333	0.579349	0.266321	0.0966922	0.126765	0.435709	0.0573711	0.725115
SNTA1	blue	0.223555	0.165542	0.134439	0.408198	0.22954	0.154212	0.330906	0.0370122	-0.146684	0.366423	-0.0941832	0.56322	-0.0231454	0.887268	0.203974	0.206783	-0.176714	0.275358	0.252445	0.116055	0.067324	0.679781	0.346377	0.0285608
SNRPE	blue	-0.322613	0.0423232	-0.255448	0.111635	-0.585107	7.32771e-05	-0.438193	0.00468305	0.0573357	0.725278	-0.0629299	0.69967	0.126021	0.438429	-0.0473919	0.771517	0.582252	8.1011e-05	-0.167323	0.30208	0.0156874	0.923461	-0.40011	0.0105236
SNRPB	blue	0.275237	0.0856277	-0.291425	0.0680738	0.555575	0.00019808	0.286793	0.0727778	-0.0187588	0.908533	-0.398179	0.0109389	0.0312508	0.848192	-0.124929	0.442439	-0.173501	0.284318	0.603332	3.77464e-05	0.181231	0.263074	-0.0292465	0.857825
SNRPA	blue	0.475566	0.00192642	-0.354964	0.0246049	0.638446	9.31033e-06	0.336117	0.0339632	0.0397238	0.807723	-0.281081	0.0789253	0.185689	0.25131	-0.215484	0.181754	-0.319152	0.0447148	0.509543	0.00078445	0.0727447	0.655539	-0.0318793	0.845175
SNRNP70	blue	0.41897	0.00712771	-0.28138	0.0785941	0.647926	6.18859e-06	0.422028	0.00667751	0.0563834	0.729668	-0.100296	0.538047	0.149479	0.35726	-0.199727	0.216598	-0.466398	0.00241764	0.334339	0.0349791	0.0515838	0.751919	-0.0414809	0.799388
SNF8	blue	0.156507	0.33484	-0.356516	0.0239407	0.273669	0.0874985	0.0515549	0.752053	0.147834	0.362636	-0.204086	0.20653	0.0427904	0.793191	-0.365924	0.0202275	0.00949824	0.953614	0.292655	0.0668661	0.202647	0.209817	-0.360954	0.0221239
SND1	blue	0.132041	0.416685	0.204185	0.206305	0.360736	0.0222106	0.0909278	0.576844	-0.424259	0.0063648	-0.0352762	0.828911	0.181268	0.262975	0.402031	0.0101241	0.0399425	0.806685	0.531466	0.000417382	0.0976721	0.548786	0.0948508	0.560444
SNAP29	blue	0.163001	0.314917	-0.159203	0.326476	0.240358	0.135188	0.309312	0.0521185	0.0353771	0.828429	-0.326023	0.0400691	-0.211379	0.190419	0.0414914	0.799339	-0.104527	0.520948	0.353285	0.0253404	0.182761	0.258997	0.114158	0.483053
SMYD5	blue	0.507625	0.000827327	-0.213115	0.18672	0.494008	0.00119656	0.566788	0.000137302	0.0961752	0.554957	-0.119603	0.462283	0.0042471	0.97925	-0.288763	0.0707466	-0.302391	0.0578921	0.485948	0.00147821	0.112795	0.488326	0.0704113	0.665934
SMURF1	blue	0.201217	0.213118	-0.147389	0.364101	0.49435	0.00118574	-0.0168375	0.917868	-0.152974	0.346	0.295808	0.0638466	0.0584628	0.720094	-0.102713	0.528245	-0.244714	0.128041	0.150498	0.353957	0.0730005	0.654403	-0.0794073	0.626215
SMPD3	blue	0.175215	0.279515	-0.0765534	0.63871	0.353325	0.0253225	0.116033	0.475847	-0.188231	0.244765	0.136219	0.401961	0.0656557	0.687309	-0.118086	0.468019	-0.0637961	0.695734	0.400173	0.0105104	-0.0985991	0.54498	-0.0718402	0.659561
SMPD2	blue	0.314038	0.0484487	-0.0927726	0.569105	0.264397	0.0992179	0.2014	0.212695	0.115859	0.476512	-0.185774	0.25109	-0.028932	0.859338	-0.233025	0.147883	-0.172268	0.287808	0.108634	0.504611	-0.103587	0.524723	0.0958952	0.556115
SMPD1	blue	0.171322	0.290505	0.190452	0.239139	0.504712	0.000896438	0.319213	0.0446719	-0.192775	0.23335	0.22525	0.162274	-0.195271	0.227238	0.139471	0.39071	-0.390843	0.0126455	0.277705	0.0827451	0.11092	0.495628	0.269444	0.0926987
SMIM8	blue	-0.432847	0.00527595	-0.00278724	0.986382	-0.36682	0.0199005	-0.216792	0.179053	-0.0290692	0.858678	-0.23727	0.140431	0.0774461	0.634791	0.30598	0.0548378	0.28693	0.072635	-0.132659	0.414489	0.153804	0.34336	-0.174635	0.281134
SMIM27	blue	-0.121564	0.454922	-0.215757	0.181188	-0.322444	0.0424376	-0.034279	0.833679	0.294779	0.0648205	-0.0235662	0.885232	0.173381	0.284658	-0.239708	0.136279	0.105778	0.515942	-0.119025	0.464463	-0.0692105	0.671307	-0.20704	0.199892
SMIM2	blue	0.107584	0.508761	-0.194433	0.229277	-0.325416	0.0404627	0.134852	0.406745	0.429436	0.0056874	-0.163212	0.314281	-0.0818067	0.615789	-0.380084	0.0155546	-0.0373266	0.819127	-0.360576	0.022274	-0.228197	0.156705	0.0583191	0.720754
SMG9	blue	0.40747	0.00906241	-0.0477661	0.769762	0.656667	4.19338e-06	0.348547	0.0275146	-0.129642	0.425275	-0.023455	0.885771	0.0367669	0.821795	-0.0933932	0.566512	-0.3902	0.0128052	0.459097	0.00288427	0.0176574	0.913883	0.212191	0.188683
SMG7	blue	0.11314	0.486987	0.130853	0.420927	0.594807	5.17371e-05	-0.115075	0.479522	-0.312946	0.0492778	0.2143	0.184224	-0.283337	0.0764503	0.0467897	0.774344	-0.236693	0.141427	0.117758	0.469264	0.197803	0.22115	-0.0875283	0.591229
SMARCD3	blue	0.607613	3.21084e-05	-0.39011	0.0128279	0.801175	5.32219e-10	0.439619	0.00453503	0.340502	0.0315598	-0.194959	0.227996	-0.226848	0.159236	-0.595208	5.09869e-05	-0.646657	6.54165e-06	0.1544	0.34147	-0.0598784	0.7136	-0.226124	0.160607
SMARCD2	blue	0.296954	0.0627773	-0.174542	0.281396	0.63435	1.10603e-05	0.203874	0.207012	-0.0230894	0.88754	-0.169189	0.296641	-0.108281	0.506003	-0.271354	0.0903193	-0.268999	0.0932592	0.344694	0.0293947	0.252306	0.116263	-0.0599162	0.713427
SMARCD1	blue	0.377932	0.0161996	-0.245089	0.127439	0.556414	0.000192807	0.133458	0.411658	0.120909	0.457373	-0.0752703	0.64436	-0.195539	0.226588	-0.291579	0.0679214	-0.368931	0.0191473	0.0275904	0.8658	0.0870595	0.593225	-0.240778	0.134486
SMARCA4	blue	0.305398	0.0553242	-0.244099	0.129032	0.4329	0.00526981	0.385502	0.0140258	0.200742	0.214224	-0.155475	0.338076	-0.116665	0.47343	-0.190148	0.239905	-0.354888	0.0246378	0.1689	0.297479	0.290239	0.0692544	-0.10983	0.499902
SMAD7	blue	0.0305392	0.851609	0.0381443	0.815233	0.178743	0.269793	-0.0879182	0.589571	-0.268599	0.0937663	0.183382	0.257352	0.00542668	0.973489	0.0774854	0.634618	-0.0743934	0.648233	-0.0108782	0.946884	0.017226	0.915979	0.248462	0.122119
SMAD5	blue	-0.490569	0.00131033	0.149537	0.357072	-0.566255	0.000139755	-0.290213	0.0692809	-0.246515	0.125169	0.231332	0.150933	0.153616	0.343955	0.45055	0.00352918	0.391428	0.0125016	-0.164055	0.311755	0.11013	0.498726	0.192653	0.233652
SMAD1	blue	0.161856	0.318373	0.0234569	0.885761	0.0371465	0.819986	0.0580968	0.721776	-0.0474734	0.771135	0.148796	0.359488	-0.146506	0.367012	-0.286655	0.0729215	0.168375	0.299006	0.245702	0.126459	0.0424526	0.794789	0.0174461	0.91491
SLN	blue	0.0916195	0.573937	0.165766	0.306665	-0.232998	0.147931	0.0855891	0.599504	0.103532	0.524945	0.0810896	0.618897	-0.00313846	0.984666	-0.0300858	0.853788	-0.178969	0.269179	-0.41186	0.00827659	-0.199764	0.216511	0.540371	0.000319012
SLITRK3	blue	0.342459	0.0305336	0.141148	0.384983	0.441392	0.00435664	0.304655	0.0559502	0.105668	0.516383	-0.124607	0.443623	-0.121868	0.453785	-0.153429	0.344552	-0.288522	0.0709923	0.216111	0.180455	0.123826	0.44651	0.0411645	0.800888
SLIT2	blue	0.274102	0.0869787	0.139036	0.392206	0.256603	0.10997	0.148094	0.361785	-0.0628367	0.700094	0.0491562	0.763251	-0.000549523	0.997315	-0.052838	0.746085	-0.219104	0.174349	0.0733033	0.65306	0.00324432	0.984148	0.30085	0.0592447
SLCO4C1	blue	-0.264924	0.0985214	0.083097	0.610213	-0.377494	0.0163336	-0.330689	0.037144	-0.00323326	0.984202	0.00789938	0.961416	0.0333796	0.837983	0.210715	0.191848	0.184855	0.253484	-0.365704	0.0203083	-0.101035	0.535039	-0.0882001	0.588374
SLCO3A1	blue	0.235636	0.143266	0.256347	0.110337	0.367207	0.0197603	0.182954	0.258485	-0.0167613	0.918238	0.0244869	0.88078	-0.139307	0.391274	0.0635991	0.696628	-0.340489	0.031567	0.0296817	0.855731	-0.0109306	0.946629	0.265109	0.0982774
SLCO1B3	blue	-0.20088	0.213903	0.247304	0.123926	-0.474414	0.00198284	-0.0954106	0.558122	0.156767	0.334028	0.0907297	0.577678	-0.0955715	0.557455	0.0410677	0.801347	0.132507	0.415029	-0.505675	0.000873052	-0.088568	0.586813	0.185795	0.251036
SLC9A8	blue	0.141975	0.382175	-0.279284	0.0809413	0.399618	0.0106282	0.12974	0.424925	0.166539	0.304383	-0.0476787	0.770171	-0.31983	0.0442377	-0.14189	0.382465	-0.308706	0.0526047	0.0367742	0.82176	0.0835976	0.608055	-0.201567	0.212306
SLC9A3R1	blue	0.309446	0.052012	-0.483265	0.00158417	0.555678	0.000197428	0.229247	0.154754	-0.100236	0.538293	-0.0576812	0.723688	0.154244	0.341963	-0.154167	0.342207	-0.160635	0.322088	0.536016	0.000364162	0.280705	0.079344	-0.141622	0.383371
SLC7A5	blue	0.442759	0.00422334	-0.05573	0.732685	0.402704	0.00998721	0.170569	0.292661	0.108001	0.50711	0.108862	0.503711	0.237804	0.139514	-0.200803	0.214081	-0.294827	0.0647744	0.125623	0.439886	-0.258361	0.107471	-0.148769	0.359576
SLC7A11	blue	-0.110673	0.496595	0.198301	0.219964	-0.375437	0.0169756	-0.0556486	0.733061	0.122596	0.451072	0.119664	0.462051	-0.0756995	0.642468	0.00883783	0.956836	-0.0632099	0.698397	-0.476506	0.00188143	-0.210775	0.191719	0.410997	0.00842614
SLC6A8	blue	0.404803	0.00957038	-0.111178	0.494621	0.456587	0.003062	0.303839	0.0566444	0.121189	0.456325	-0.207947	0.197885	-0.142174	0.381502	-0.331831	0.0364554	-0.26786	0.0947085	0.261337	0.103338	-0.102393	0.52954	-0.0201768	0.901652
SLC6A6	blue	0.0124615	0.939167	-0.0556485	0.733061	0.267548	0.0951079	-0.282133	0.0777637	-0.11831	0.467171	-0.0182087	0.911205	-0.0964045	0.55401	0.00584085	0.971466	-0.156067	0.336217	-0.106191	0.514297	-0.0787607	0.629037	-0.132193	0.416145
SLC6A12	blue	-0.00176983	0.991352	0.139631	0.390163	0.308052	0.0531343	0.293982	0.0655823	-0.148637	0.360007	-0.0455128	0.780348	-0.398384	0.010894	0.305501	0.0552376	-0.271747	0.0898357	0.185386	0.252098	0.326534	0.0397394	0.417554	0.00734488
SLC4A2	blue	0.549364	0.000241318	-0.0922452	0.571313	0.814276	1.64785e-10	0.339582	0.0320522	0.210982	0.191274	-0.130473	0.422289	-0.278085	0.0823082	-0.330097	0.0375049	-0.631189	1.26111e-05	0.0619987	0.703911	0.0689584	0.672437	-0.144968	0.372118
SLC49A3	blue	0.227911	0.157239	0.0946712	0.56119	0.420834	0.00685022	0.50154	0.000977498	-0.0582575	0.721037	-0.239566	0.136519	-0.145979	0.368758	0.23717	0.140604	-0.221511	0.169545	0.572282	0.00011418	0.289105	0.0703985	0.126795	0.435598
SLC44A1	blue	0.0594296	0.715657	-0.0938108	0.564771	-0.14989	0.355926	-0.131247	0.419517	0.191759	0.235869	0.0296545	0.855862	0.110833	0.495969	-0.240098	0.135624	0.156348	0.335337	-0.151723	0.350005	0.025304	0.876832	-0.35229	0.0257847
SLC43A3	blue	0.23598	0.142665	0.022597	0.889923	0.593256	5.47409e-05	0.237719	0.139659	-0.114546	0.481557	0.00857947	0.958097	-0.331029	0.0369377	0.110137	0.498695	-0.273359	0.0878722	0.321592	0.0430179	0.274322	0.086715	-0.0643862	0.693056
SLC43A1	blue	0.470475	0.00218705	-0.221282	0.169998	0.492815	0.001235	0.444589	0.00405037	0.165796	0.306577	0.00460577	0.977498	-0.0529596	0.74552	-0.261944	0.102512	-0.388913	0.0131305	0.251612	0.117305	0.109326	0.501882	0.0826775	0.612024
SLC3A2	blue	0.364825	0.0206347	-0.00608319	0.970283	0.647534	6.29566e-06	0.364974	0.0205789	-0.140828	0.386071	-0.071583	0.660706	-0.280909	0.079117	-0.16434	0.310904	-0.134614	0.407582	0.700208	4.92524e-07	0.21758	0.177438	-0.0828139	0.611435
SLC38A10	blue	0.425778	0.0061592	-0.0954594	0.557919	0.845349	6.778e-12	0.154922	0.339821	-0.216731	0.179177	0.0691752	0.671465	-0.192181	0.234821	-0.00927965	0.954681	-0.367513	0.0196503	0.376498	0.0166418	0.261949	0.102505	-0.121002	0.457024
SLC35E1	blue	0.0751819	0.64475	0.0191844	0.906467	-0.271178	0.0905358	0.114739	0.480814	0.433847	0.00516035	-0.114606	0.481323	0.0255213	0.875783	-0.263855	0.0999389	-0.134416	0.408277	-0.494389	0.00118453	-0.156529	0.334772	-0.0391539	0.81043
SLC35D2	blue	-0.102107	0.530694	-0.373968	0.0174469	-0.203711	0.207382	-0.199944	0.216089	0.0547331	0.737295	0.0213471	0.895977	0.0192101	0.906342	-0.0691072	0.67177	0.199056	0.218178	-0.0898587	0.581351	-0.0570676	0.726513	-0.232998	0.14793
SLC35A2	blue	0.487582	0.00141678	-0.158015	0.330146	0.471944	0.00210884	0.176004	0.277321	0.045363	0.781054	-0.13986	0.38938	0.0875799	0.591009	-0.254814	0.112557	-0.287847	0.0716859	0.182938	0.258526	-0.218263	0.176049	-0.0471835	0.772495
SLC35A1	blue	-0.758852	1.39349e-08	-0.0344162	0.833022	-0.704071	3.99896e-07	-0.672541	2.00124e-06	-0.264552	0.0990124	-0.10795	0.507313	0.0256629	0.875098	0.391516	0.0124801	0.753081	2.06631e-08	-0.145246	0.371191	0.13787	0.396226	-0.207108	0.199742
SLC30A5	blue	-0.0106392	0.94805	0.252567	0.115874	0.0774754	0.634662	0.169052	0.297039	-0.119009	0.464525	0.116354	0.474618	-0.121973	0.453395	0.208875	0.195847	-0.135074	0.405965	0.0503472	0.757685	0.0338856	0.835561	0.304377	0.0561856
SLC30A4	blue	-0.0979585	0.547609	-0.000948896	0.995363	-0.377509	0.0163289	0.120985	0.457089	0.261423	0.103221	-0.200802	0.214084	-0.0112472	0.945085	-0.0533765	0.743584	-0.024715	0.879678	-0.296014	0.0636541	0.027276	0.867316	0.251754	0.117091
SLC2A9	blue	0.0631794	0.698536	-0.0857346	0.598882	0.194026	0.230273	-0.0378583	0.816594	0.0715493	0.660856	-0.201354	0.212802	-0.114051	0.483465	0.014486	0.929307	-0.100055	0.539027	-0.025104	0.877798	0.0697877	0.668722	-0.148342	0.360971
SLC2A6	blue	0.680397	1.36468e-06	-0.247186	0.124111	0.687425	9.59285e-07	0.446418	0.0038838	0.409607	0.00867228	-0.0561671	0.730666	-0.200612	0.214527	-0.531623	0.000415434	-0.690599	8.15507e-07	-0.082133	0.614377	0.0218642	0.893472	-0.181159	0.263267
SLC2A5	blue	0.0115095	0.943806	0.0271167	0.868084	-0.325241	0.0405773	-0.141888	0.38247	0.265127	0.0982546	0.0376988	0.817354	0.160212	0.323381	-0.200568	0.214629	-0.0871046	0.593033	-0.571702	0.000116443	-0.448373	0.00371234	0.156663	0.334353
SLC2A4RG	blue	0.540261	0.000320092	-0.182917	0.258581	0.728929	9.63211e-08	0.535575	0.000369046	0.160477	0.322568	-0.0100745	0.950803	-0.116842	0.472754	-0.226469	0.159952	-0.600538	4.18973e-05	0.218478	0.175613	0.0806296	0.620895	-0.0934151	0.566421
SLC28A3	blue	0.0815138	0.617058	-0.0890734	0.584671	0.313891	0.0485595	0.158309	0.329235	-0.137528	0.397412	-0.106066	0.514793	-0.119766	0.461667	0.146011	0.36865	-0.251965	0.116774	0.138642	0.393561	0.106461	0.513221	0.410912	0.00844107
SLC27A3	blue	0.263168	0.100858	-0.324406	0.0411254	0.426433	0.00607221	0.0565922	0.728705	-0.171776	0.28921	-0.201966	0.211384	0.118302	0.467199	0.0205117	0.900027	-0.0238888	0.883672	0.442507	0.00424759	0.26362	0.100253	-0.138069	0.395541
SLC26A4	blue	0.0218002	0.893782	-0.0604251	0.711098	-0.224967	0.162816	0.0260571	0.873196	0.229182	0.154873	-0.0361491	0.824742	0.0493214	0.762478	-0.00369294	0.981957	-0.088912	0.585355	-0.400432	0.0104558	-0.0374921	0.818338	0.0700979	0.667335
SLC25A6	blue	0.543029	0.000293991	-0.1624	0.316728	0.755718	1.72817e-08	0.43579	0.00494194	0.0694688	0.67015	-0.185501	0.251799	-0.101395	0.533582	-0.316535	0.0465954	-0.409559	0.00868082	0.545003	0.000276569	-0.00427979	0.97909	-0.00862816	0.95786
SLC25A44	blue	0.0918378	0.573021	-0.0684017	0.674935	0.335382	0.0343803	0.112646	0.488905	0.0722245	0.657851	-0.151102	0.352005	-0.203617	0.207597	0.0552394	0.734953	-0.295281	0.0643439	-0.0141885	0.930755	-0.0316983	0.846043	-0.0681218	0.676193
SLC25A38	blue	0.126746	0.435778	0.166371	0.304878	0.258137	0.107786	-0.214017	0.184817	-0.159286	0.326222	0.252885	0.115399	-0.0602797	0.711763	-0.0135086	0.934066	-0.0399347	0.806721	-0.00432165	0.978886	-0.0756317	0.642767	-0.110344	0.497886
SLC25A28	blue	0.429433	0.0056877	-0.0448069	0.783673	0.756382	1.65152e-08	0.480467	0.00170176	-0.00363992	0.982216	-0.105518	0.516982	-0.25861	0.10712	-0.0169422	0.917359	-0.454131	0.0032451	0.494041	0.00119553	0.327649	0.0390292	0.008055	0.960657
SLC25A24	blue	-0.444614	0.00404805	0.159939	0.324214	-0.612561	2.65554e-05	-0.529196	0.000446447	-0.0621443	0.703247	-0.0174991	0.914652	-0.017015	0.917005	0.21383	0.185211	0.59127	5.88157e-05	-0.301309	0.0588399	0.0229639	0.888147	-0.261643	0.102921
SLC25A17	blue	-0.0848712	0.602581	0.332669	0.0359566	-0.297449	0.0623192	0.14616	0.368158	0.0514827	0.75239	0.0148348	0.927609	0.0168107	0.917998	0.253755	0.11411	-0.142158	0.381556	-0.370963	0.0184454	-0.0515805	0.751934	0.593807	5.36549e-05
SLC25A16	blue	-0.284861	0.0748139	0.167618	0.301215	-0.461705	0.00270921	-0.321481	0.0430936	-0.125481	0.44041	0.168415	0.298889	0.460479	0.00279028	0.0629465	0.699595	0.3362	0.0339164	-0.222377	0.16784	-0.236183	0.142312	0.100535	0.537074
SLC25A11	blue	0.535571	0.000369084	-0.444961	0.00401603	0.67708	1.60637e-06	0.314028	0.048456	0.184356	0.254791	-0.283939	0.0758004	-0.161468	0.319552	-0.4944	0.00118416	-0.380331	0.0154821	0.333917	0.0352243	0.12009	0.460448	-0.207436	0.199014
SLC25A1	blue	0.673385	1.92169e-06	-0.285779	0.073841	0.65592	4.33731e-06	0.489195	0.00135837	0.369743	0.0188643	-0.0122513	0.940191	-0.249554	0.120434	-0.628333	1.41805e-05	-0.536543	0.000358416	0.131777	0.417627	-0.0232499	0.886763	-0.230594	0.152277
SLC22A18	blue	0.289093	0.0704106	-0.470044	0.00221044	0.401664	0.0101994	0.117254	0.471185	0.18087	0.264042	0.0770286	0.636622	-0.421448	0.00676095	-0.349308	0.0271554	-0.238376	0.138537	0.0461698	0.777257	0.233782	0.146533	-0.249014	0.121265
SLC1A5	blue	0.616427	2.28414e-05	-0.042862	0.792853	0.84775	5.14728e-12	0.498097	0.00107275	0.171892	0.288878	-0.0761812	0.640347	-0.146004	0.368673	-0.355437	0.024401	-0.66551	2.79221e-06	0.225729	0.161358	0.0407676	0.802769	0.0234084	0.885996
SLC1A4	blue	0.322835	0.0421731	-0.256743	0.109768	0.411335	0.00836739	-0.0153628	0.92504	-0.150489	0.353984	0.0785569	0.629928	0.242993	0.13083	-0.125583	0.440035	-0.245043	0.127512	0.085197	0.601184	0.0306899	0.850885	0.04922	0.762952
SLC1A2	blue	-0.107384	0.509556	-0.0719249	0.659184	-0.277615	0.0828491	0.0241146	0.88258	0.296226	0.0634552	-0.130437	0.422418	-0.160127	0.323639	-0.229397	0.154477	0.0570775	0.726468	-0.1837	0.256515	-0.207786	0.198241	-0.0349903	0.830277
SLC18A2	blue	-0.171989	0.288601	-0.00883956	0.956828	-0.354519	0.0247981	-0.171999	0.288573	0.0402318	0.805311	0.287654	0.0718844	0.227491	0.158025	-0.0633699	0.697669	0.280848	0.0791842	-0.176883	0.274891	-0.0822897	0.613699	-0.223335	0.165968
SLC16A1	blue	-0.049761	0.760423	-0.0492487	0.762818	-0.256037	0.110783	0.0148275	0.927645	0.102152	0.530511	-0.305468	0.0552655	-0.0685637	0.674208	-0.0408705	0.802281	-0.00281645	0.986239	-0.223011	0.166599	-0.31543	0.0474085	0.35052	0.0265913
SLC15A3	blue	0.492474	0.00124618	-0.326389	0.0398326	0.833888	2.37208e-11	0.288735	0.0707752	0.117619	0.469794	-0.0585211	0.719826	-0.294956	0.0646521	-0.422191	0.00665429	-0.522166	0.000548326	0.268842	0.0934584	0.0965597	0.553369	-0.270916	0.0908609
SLC15A2	blue	-0.369834	0.0188329	-0.0650732	0.689944	-0.41019	0.00856827	-0.409642	0.008666	0.0214106	0.89567	-0.0142288	0.930559	0.138421	0.394323	0.0319196	0.844982	0.216717	0.179207	-0.360506	0.0223019	-0.137586	0.39721	-0.120683	0.458219
SLC15A1	blue	-0.00244508	0.988053	0.024316	0.881606	-0.305357	0.0553583	0.276169	0.0845303	0.138714	0.393315	-0.0217202	0.894169	0.0850821	0.601676	0.147112	0.365011	0.102188	0.530367	0.0331577	0.839046	0.151036	0.352216	0.228853	0.155483
SLC12A9	blue	0.494829	0.00117074	-0.0471969	0.772432	0.798352	6.77539e-10	0.498449	0.00106267	-0.0522223	0.748947	-0.178276	0.271068	-0.0260567	0.873197	-0.0909481	0.576759	-0.440709	0.00442458	0.576345	9.94088e-05	0.104352	0.52165	0.0176582	0.913879
SLC12A7	blue	0.269476	0.0926577	0.0213612	0.895909	0.565181	0.000144826	0.242826	0.131103	-0.00333998	0.983681	-0.182081	0.260802	-0.219617	0.173316	-0.0866208	0.595095	-0.346271	0.0286128	0.269566	0.0925453	0.0294047	0.857063	-0.0234562	0.885764
SLC12A6	blue	0.0523495	0.748356	0.0447538	0.783924	0.51981	0.000586846	0.0540904	0.740272	-0.390032	0.0128473	-0.0147868	0.927843	0.0573016	0.725435	0.427207	0.00597095	-0.245923	0.126107	0.316443	0.0466626	0.0164597	0.919704	0.11646	0.474211
SLC11A2	blue	-0.156563	0.334664	0.38812	0.013334	-0.275616	0.0851795	0.0311412	0.848718	0.0873045	0.592181	-0.0823537	0.613423	-0.0904495	0.578859	0.261239	0.103473	-0.0591229	0.717064	-0.277873	0.0825517	-0.148903	0.359138	0.41987	0.00699257
SLC11A1	blue	0.0424392	0.794852	0.0240589	0.88285	0.253191	0.114945	0.0322659	0.843321	0.14066	0.386646	-0.0375514	0.818056	-0.354005	0.0250226	-0.224942	0.162864	-0.135531	0.404366	0.0976247	0.548981	0.0229877	0.888032	-0.282475	0.0773893
SLC10A3	blue	0.486255	0.00146649	-0.212693	0.187615	0.572227	0.00011439	0.0879097	0.589607	0.0606738	0.70996	0.115095	0.479445	0.129308	0.426481	-0.428273	0.00583384	-0.397886	0.0110029	-0.0198928	0.903029	-0.138617	0.393649	-0.0943117	0.562685
SLA	blue	0.168494	0.298659	0.0767988	0.637631	0.512978	0.000712595	0.238246	0.138757	-0.0229371	0.888277	0.121555	0.454955	-0.229202	0.154837	0.0113264	0.944699	-0.365208	0.0204918	0.20461	0.205341	-0.0197376	0.903782	-0.0344138	0.833033
SKIV2L	blue	0.333394	0.0355296	-0.214529	0.183745	0.546826	0.000261303	0.0733131	0.653016	-0.0893473	0.583512	0.00407989	0.980067	0.147059	0.365187	-0.109763	0.500164	-0.396781	0.011248	0.172148	0.288148	0.0485945	0.76588	0.062221	0.702898
SIRT7	blue	0.115994	0.475995	-0.20393	0.206884	0.427433	0.00594168	0.310481	0.0511907	0.0238909	0.883662	-0.308449	0.0528125	-0.125231	0.441329	0.0340519	0.834765	-0.173692	0.283781	0.518368	0.000611597	0.239803	0.136119	-0.104326	0.521755
SIRPB1	blue	0.0561185	0.73089	-0.376012	0.016794	0.311654	0.050273	-0.0781991	0.631492	0.108744	0.504175	-0.199263	0.21769	-0.15869	0.328059	-0.000397589	0.998057	-0.145427	0.370591	0.0402244	0.805346	0.094604	0.56147	-0.463996	0.00256323
SIRPA	blue	0.321619	0.0429994	-0.190894	0.238031	0.657905	3.96441e-06	0.12466	0.443429	-0.0027949	0.986344	-0.0894851	0.582929	-0.222184	0.16822	-0.170114	0.293971	-0.398178	0.0109389	0.164966	0.309039	0.0672792	0.679983	-0.170897	0.29172
SIPA1L1	blue	0.148708	0.359775	-0.276422	0.0842341	0.365886	0.0202412	0.0679464	0.676981	0.277656	0.0828021	-0.284563	0.0751312	-0.207658	0.198524	-0.170541	0.292743	-0.314797	0.0478789	-0.0904071	0.579037	0.15332	0.344897	-0.411055	0.00841615
SIPA1	blue	0.441418	0.00435406	-0.366875	0.0198803	0.755849	1.7128e-08	0.145811	0.369315	0.13864	0.39357	0.0368805	0.821254	-0.143121	0.378307	-0.34805	0.0277517	-0.609148	3.02819e-05	-0.00606388	0.970377	0.0420057	0.796904	-0.213989	0.184877
SIN3B	blue	-0.0769318	0.637047	-0.10684	0.511714	0.161588	0.319187	-0.191775	0.23583	-0.23525	0.143942	0.0104357	0.949042	0.23709	0.140742	0.243431	0.130115	-0.00723498	0.964659	0.082329	0.61353	-0.142704	0.379712	-0.0444502	0.785355
SIM2	blue	0.138113	0.395388	0.19779	0.221181	-0.393184	0.0120778	0.0694689	0.670149	0.166272	0.30517	0.117779	0.469186	0.169935	0.294487	-0.093368	0.566617	-0.0273237	0.867085	-0.386292	0.0138139	-0.37426	0.0173522	0.402304	0.0100684
SIK2	blue	-0.263389	0.100562	0.154078	0.34249	-0.494485	0.0011815	-0.194294	0.229616	0.0275839	0.865831	-0.178685	0.269951	0.038157	0.815172	0.114793	0.480604	0.446873	0.00384325	-0.0941896	0.563193	-0.0217835	0.893863	-0.0854953	0.599906
SIGMAR1	blue	0.354145	0.0249612	-0.10845	0.505335	0.458843	0.00290183	0.329386	0.0379422	-0.000635738	0.996894	-0.162815	0.315475	-0.178653	0.270039	-0.0133815	0.934685	-0.195563	0.22653	0.369883	0.0188158	0.14465	0.373181	-0.203948	0.206843
SIGLEC9	blue	0.509985	0.000774866	-0.104599	0.520659	0.739978	4.8633e-08	0.447694	0.00377107	0.326705	0.0396301	-0.237729	0.139643	-0.256458	0.110177	-0.284011	0.0757226	-0.623673	1.71295e-05	0.157029	0.333211	0.0911222	0.576026	-0.138224	0.395005
SIGLEC7	blue	0.105584	0.516717	-0.285481	0.0741553	0.529133	0.00044728	0.0596218	0.714776	-0.287827	0.0717056	0.014529	0.929097	-0.210857	0.191542	0.209672	0.194107	-0.111145	0.49475	0.429179	0.00571946	0.305417	0.0553084	-0.0252646	0.877022
SIGIRR	blue	0.539095	0.000331691	-0.210121	0.193134	0.889814	1.61966e-14	0.320284	0.0439212	-0.127931	0.431464	-0.00823967	0.959755	-0.181139	0.263318	-0.214942	0.182881	-0.438838	0.00461551	0.512117	0.000730019	0.179962	0.266486	-0.0469231	0.773717
SIDT2	blue	-0.493824	0.00120243	0.0895881	0.582494	-0.664443	2.9348e-06	-0.194571	0.22894	-0.0161618	0.921153	-0.138967	0.392445	0.14165	0.383278	0.35237	0.0257488	0.493397	0.00121612	-0.0390164	0.811084	0.162975	0.314993	-0.0112566	0.945039
SIAH2	blue	0.246615	0.125011	-0.0216681	0.894422	0.612682	2.64312e-05	-0.0945387	0.561741	-0.103236	0.526137	0.19803	0.220608	-0.288425	0.0710921	-0.135377	0.404905	-0.264371	0.0992534	0.0239521	0.883366	-0.00090445	0.995581	-0.331759	0.0364983
SHPK	blue	-0.184455	0.254531	0.106094	0.514683	-0.398769	0.0108104	-0.0783446	0.630856	0.178769	0.269723	-0.0910409	0.576368	0.0355592	0.827559	-0.0591892	0.716759	-0.033426	0.837761	-0.452145	0.00340008	-0.33225	0.036205	0.235801	0.142977
SHMT2	blue	0.569822	0.000124059	-0.107738	0.508152	0.631577	1.24103e-05	0.630395	1.30304e-05	0.256867	0.109591	-0.436932	0.00481739	-0.0453414	0.781155	-0.324147	0.0412967	-0.425061	0.00625551	0.490435	0.00131496	0.0671269	0.680669	-0.0498169	0.760162
SHISA6	blue	-0.147116	0.364997	0.0618117	0.704764	-0.0777227	0.633578	0.111001	0.495314	-0.112689	0.488739	0.0806319	0.620885	0.135128	0.405779	0.257706	0.108397	-0.0644422	0.692802	0.0331855	0.838913	0.218955	0.174648	0.549926	0.000237083
SHC1	blue	0.176504	0.275935	-0.0884441	0.587338	0.622908	1.76641e-05	-0.194742	0.228524	-0.414507	0.00783158	0.10598	0.515139	-0.00507405	0.975211	0.214583	0.183631	-0.108619	0.504668	0.327909	0.0388647	0.300431	0.0596172	-0.122612	0.451012
SH3TC1	blue	0.361912	0.0217471	-0.0414591	0.799492	0.868506	3.84213e-13	0.167546	0.301425	-0.229166	0.154903	0.164435	0.310621	-0.139502	0.390604	-0.0434294	0.790172	-0.448867	0.00367005	0.367785	0.0195533	0.06619	0.684895	-0.0214896	0.895287
SH3BP2	blue	0.293696	0.0658574	0.00481539	0.976474	0.485799	0.00148392	0.0243522	0.881431	0.0415789	0.798924	0.0558825	0.73198	-0.1852	0.252585	-0.0479689	0.768811	-0.493402	0.00121594	-0.169757	0.295	0.122153	0.452721	0.0705691	0.665228
SH3BP1	blue	0.270833	0.0909635	0.0131383	0.935869	0.649497	5.77578e-06	0.450435	0.00353864	-0.193743	0.230965	-0.0147315	0.928112	-0.0972575	0.550492	0.0967564	0.552557	-0.318852	0.0449277	0.552108	0.000221264	0.207106	0.199747	0.105367	0.517586
SH3BGRL3	blue	0.629001	1.37984e-05	-0.18797	0.245431	0.821941	7.94586e-11	0.248135	0.122628	0.210949	0.191344	0.151267	0.351474	-0.344304	0.0295912	-0.485411	0.00149891	-0.61161	2.75487e-05	0.0547721	0.737115	-0.101997	0.53114	-0.270607	0.0912445
SH2D3C	blue	0.062876	0.699915	0.189208	0.242279	0.286538	0.0730436	-0.0511399	0.753987	-0.227759	0.157523	0.259227	0.106256	-0.0962461	0.554664	-0.122635	0.450926	-0.157257	0.332502	0.000139597	0.999318	0.0483308	0.767115	0.310955	0.0508181
SH2B3	blue	0.333493	0.0354715	-0.294822	0.0647791	0.782646	2.42905e-09	0.0194228	0.90531	-0.173028	0.285656	0.248479	0.122094	-0.162299	0.317033	-0.148288	0.361149	-0.33706	0.0334339	0.318657	0.0450657	0.329445	0.0379061	-0.225628	0.161552
SGSH	blue	0.417067	0.00742079	0.0604515	0.710977	0.629321	1.36188e-05	0.0867743	0.594441	0.0402235	0.80535	0.138844	0.392865	-0.130438	0.422413	-0.327991	0.038813	-0.523229	0.000531698	-0.102335	0.529775	-0.28453	0.075167	0.0548666	0.736677
SGPL1	blue	0.159271	0.326268	-0.0660931	0.685332	0.314181	0.0483414	-0.260962	0.103853	-0.0755103	0.643302	0.126844	0.435418	-0.152426	0.34775	-0.105196	0.518269	-0.0734294	0.652501	-0.171074	0.291215	0.0537249	0.741967	-0.215355	0.182022
SGMS1	blue	-0.649429	5.79302e-06	0.220413	0.171723	-0.638445	9.31078e-06	-0.608986	3.04703e-05	-0.202354	0.21049	0.142541	0.380262	-0.114831	0.480459	0.304708	0.0559054	0.62032	1.95874e-05	-0.258669	0.107038	0.00738988	0.963903	-0.147435	0.363947
SGCB	blue	-0.249214	0.120957	0.217079	0.178463	-0.477099	0.00185349	-0.0298802	0.854777	0.312945	0.0492784	-0.112051	0.491216	0.0746726	0.646999	0.0172193	0.916012	0.000836913	0.995911	-0.455744	0.00312378	-0.33028	0.037393	0.111352	0.493941
SFXN3	blue	0.496701	0.0011137	0.0728353	0.655136	0.621024	1.90457e-05	0.361137	0.0220517	0.113844	0.484263	0.126086	0.438192	-0.139887	0.389286	-0.274914	0.08601	-0.522249	0.000547015	0.138223	0.395007	-0.247116	0.124221	-0.0249547	0.878519
SFTPB	blue	0.475738	0.00191809	0.20815	0.197439	0.569905	0.000123713	0.44549	0.00396753	-0.0653341	0.688763	0.130412	0.422507	-0.0353146	0.828727	-0.166353	0.304931	-0.464086	0.00255765	0.311791	0.0501668	-0.129289	0.42655	0.310934	0.050835
SFRP4	blue	-0.0633745	0.697649	0.0341102	0.834486	-0.286733	0.0728403	0.255455	0.111625	0.183821	0.256197	-0.178663	0.270012	0.234625	0.145041	0.0951632	0.559148	-0.0669959	0.681259	-0.102394	0.529536	-0.234319	0.14558	0.372276	0.0180033
SFRP1	blue	-0.0624002	0.702081	0.33671	0.0336298	-0.218404	0.175762	0.0374502	0.818538	0.0624061	0.702055	0.346749	0.0283793	-0.193505	0.231552	0.0754453	0.643588	-0.142955	0.378865	-0.405134	0.00950615	-0.177563	0.273019	0.384859	0.0142003
SF3B5	blue	-0.345529	0.0289789	-0.213831	0.185208	-0.489908	0.00133324	-0.06196	0.704087	-0.0179536	0.912444	-0.338745	0.0325052	0.187746	0.246005	0.238335	0.138606	0.514891	0.000675157	0.260061	0.105095	0.241779	0.132824	-0.0973878	0.549955
SF3B4	blue	0.497656	0.00108554	-0.203928	0.206888	0.898007	4.01626e-15	0.272749	0.0886113	-0.0203694	0.900717	0.0525394	0.747472	-0.183934	0.255898	-0.185546	0.251683	-0.565095	0.000145235	0.317874	0.0456254	0.115544	0.477719	-0.116532	0.473937
SF3B3	blue	0.213781	0.185314	-0.0177644	0.913363	0.447886	0.00375441	0.153525	0.344245	-0.317368	0.04599	-0.122852	0.450119	0.0344612	0.832807	0.339206	0.0322549	-0.0424293	0.794899	0.552262	0.000220185	0.293786	0.0657703	-0.0467406	0.774575
SF3B2	blue	0.566041	0.000140755	-0.0617653	0.704976	0.792743	1.08232e-09	0.343133	0.0301864	-0.0264048	0.871517	-0.0786208	0.629648	-0.336035	0.0340096	-0.238598	0.138159	-0.479086	0.00176258	0.29088	0.0686149	-0.0684756	0.674604	-0.0199226	0.902885
SF3A2	blue	0.541925	0.000304162	0.00237559	0.988393	0.790965	1.2519e-09	0.381469	0.0151509	0.102224	0.530223	0.200072	0.21579	-0.108304	0.505912	-0.345239	0.0291227	-0.667535	2.53914e-06	0.0960937	0.555294	-0.0225691	0.890058	0.0230946	0.887514
SF3A1	blue	-0.0760623	0.64087	0.226403	0.160077	0.154063	0.342535	-0.341216	0.031182	-0.0550647	0.735761	0.159321	0.326113	0.00994301	0.951445	0.0379704	0.81606	-0.0749517	0.645766	-0.219871	0.172806	-0.215407	0.181915	-0.279124	0.0811221
SF1	blue	0.404223	0.0096841	0.00953499	0.953435	0.843278	8.56214e-12	0.108698	0.504357	-0.182493	0.259706	0.193846	0.230714	-0.11328	0.486447	-0.038714	0.812522	-0.467658	0.00234418	0.213957	0.184945	0.04252	0.79447	-0.154205	0.342085
SETDB1	blue	0.0158219	0.922806	0.00441538	0.978428	0.383223	0.0146527	0.0285724	0.861069	-0.313679	0.0487198	0.0784248	0.630505	-0.11082	0.496023	0.222682	0.167243	0.0172095	0.916059	0.461745	0.00270661	0.285037	0.074626	-0.166058	0.305802
SETD6	blue	-0.155106	0.339238	0.0778994	0.632804	-0.242697	0.131314	-0.0757044	0.642446	0.0321202	0.844019	0.0650744	0.689938	-0.0918316	0.573047	0.00597152	0.970828	0.139576	0.390353	-0.225209	0.162353	0.0335916	0.836968	0.0129962	0.936561
SETD5	blue	0.112974	0.487633	0.123759	0.446756	0.638595	9.25147e-06	-0.125523	0.440255	-0.261474	0.103151	0.0725039	0.656609	-0.0717986	0.659746	0.14997	0.355667	-0.217263	0.178087	0.186724	0.248632	0.133353	0.41203	-0.244447	0.12847
SETD4	blue	-0.30735	0.053706	-0.0557511	0.732587	-0.410904	0.00844253	-0.0730021	0.654396	-0.0641761	0.694009	-0.169767	0.29497	0.24412	0.128998	0.223785	0.165096	0.246696	0.124884	0.00769657	0.962406	0.0906167	0.578154	0.297903	0.0619015
SETD1A	blue	0.15837	0.329047	0.105464	0.517196	0.296176	0.063502	0.364033	0.0209324	-0.111684	0.492646	-0.145913	0.368976	-0.164916	0.309188	0.238822	0.137778	-0.114585	0.481406	0.458416	0.00293153	0.160944	0.321145	0.138518	0.393988
SET	blue	-0.0284794	0.861517	-0.194822	0.228328	-0.456649	0.00305751	-0.209237	0.195056	0.30533	0.0553812	-0.0889681	0.585117	0.0956086	0.557302	-0.282685	0.0771596	0.246879	0.124596	-0.452755	0.00335181	-0.0945305	0.561775	-0.268481	0.0939164
SERTAD3	blue	0.393325	0.0120444	0.0283588	0.862098	0.490606	0.00130906	0.321029	0.0434048	-0.0431641	0.791425	-0.0162368	0.920788	-0.200432	0.214946	-0.254459	0.113076	-0.184707	0.253871	0.439035	0.00459511	0.0546719	0.737578	-0.0331131	0.83926
SERPINI2	blue	0.119417	0.462983	0.0653815	0.688548	-0.21462	0.183553	0.207457	0.198969	0.189938	0.240433	-0.257846	0.108198	0.221166	0.170226	-0.0315972	0.846529	-0.17479	0.280702	-0.176775	0.275187	-0.292798	0.0667268	0.362708	0.0214385
SERPINF1	blue	0.106167	0.514392	-0.0807312	0.620453	0.337255	0.0333251	-0.162325	0.316953	-0.139848	0.389418	0.155031	0.339475	0.0965979	0.553211	-0.135231	0.405417	0.0019262	0.990588	0.193477	0.231621	-0.22229	0.16801	-0.367704	0.0195821
SERPIND1	blue	-0.115512	0.477841	-0.0279661	0.86399	-0.239697	0.136297	-0.0264395	0.87135	0.12144	0.455386	0.103698	0.524278	-0.347325	0.0280999	0.157713	0.331083	-0.0425685	0.794241	-0.352503	0.0256891	0.0478862	0.769198	0.194024	0.230277
SERPINB5	blue	-0.0897435	0.581837	0.54106	0.000312353	-0.383306	0.0146294	-0.00753535	0.963193	0.205878	0.202484	0.129421	0.426074	-0.0420439	0.796722	0.0109591	0.94649	-0.14092	0.385758	-0.560013	0.000171601	-0.563095	0.00015514	0.353752	0.025134
SERPINA7	blue	0.0849522	0.602233	0.198425	0.21967	-0.155119	0.339198	0.141838	0.38264	0.177008	0.274546	0.092785	0.569053	-0.018048	0.911985	-0.0210975	0.897187	-0.161446	0.319616	-0.330653	0.0371656	-0.0960143	0.555622	0.129447	0.425979
SERPINA1	blue	0.344263	0.0296115	-0.123034	0.449443	0.691451	7.80449e-07	0.333428	0.0355094	-0.131784	0.417599	-0.0717191	0.6601	-0.321225	0.0432693	-0.101755	0.53212	-0.328103	0.0387425	0.530813	0.000425564	0.337621	0.0331226	0.1826	0.259422
SERINC5	blue	-0.313162	0.0491124	0.0533443	0.743733	-0.401861	0.0101589	-0.236894	0.141079	0.0536274	0.742419	-0.222008	0.168565	0.262546	0.101695	0.0103117	0.949646	0.354279	0.0249028	-0.124786	0.442963	-0.114546	0.481556	-0.168736	0.297957
SERHL2	blue	0.218646	0.175272	0.318828	0.0449443	-0.0628489	0.700039	0.41135	0.00836466	0.308549	0.0527315	0.0395725	0.808442	-0.394806	0.0116974	-0.209106	0.195342	-0.254465	0.113068	-0.190172	0.239844	-0.163757	0.312647	0.343962	0.0297639
2022-09-11	blue	-0.245993	0.125996	0.195917	0.225674	-0.388525	0.0132297	-0.421223	0.00679366	-0.106357	0.513634	0.487712	0.001412	0.269816	0.0922318	0.000554049	0.997293	0.199635	0.216814	-0.358093	0.0232816	-0.182457	0.259802	0.0113885	0.944396
2022-09-10	blue	-0.337323	0.0332876	0.410475	0.00851795	-0.394063	0.0118705	-0.338708	0.0325258	-0.0555548	0.733494	0.00102764	0.994979	0.0620805	0.703538	0.197353	0.222224	0.336706	0.0336317	-0.144614	0.373301	-0.263508	0.100403	-0.124951	0.442356
SENP5	blue	0.154796	0.340218	0.0864653	0.595759	0.399618	0.0106281	0.115551	0.477693	-0.190462	0.239115	0.0565614	0.728847	-0.294305	0.0652724	0.0819087	0.615348	-0.267047	0.0957521	0.133752	0.410621	0.125788	0.439282	0.334644	0.0348031
SENP3	blue	0.138207	0.395062	-0.116231	0.475089	0.48379	0.00156294	-0.0656883	0.687161	-0.0153475	0.925114	-0.195738	0.226106	-0.00914306	0.955347	-0.0482101	0.76768	-0.269819	0.092228	0.0671277	0.680665	0.0530845	0.74494	-0.207214	0.199508
SEMA4D	blue	-0.335576	0.0342694	-0.222058	0.168466	0.353716	0.0251498	-0.466639	0.0024034	-0.571583	0.000116912	0.135457	0.404623	-0.126331	0.437292	0.374432	0.0172967	0.196073	0.225296	0.29031	0.0691837	0.439142	0.004584	-0.245652	0.126539
SEMA4A	blue	0.444515	0.00405727	0.0515416	0.752115	0.752327	2.17371e-08	0.367784	0.0195535	0.0301531	0.853465	-0.145447	0.370523	-0.269905	0.0921204	-0.229621	0.154063	-0.476639	0.00187511	0.3698	0.0188444	-0.065017	0.690198	0.0763564	0.639576
SEMA3G	blue	-0.0231462	0.887265	0.371939	0.0181158	-0.224473	0.163765	0.153654	0.343835	0.20824	0.19724	-0.263736	0.100098	-0.160846	0.321444	0.0807967	0.620169	-0.0286461	0.860715	-0.208408	0.196871	-0.29211	0.0673989	0.198447	0.219618
SEM1	blue	-0.405037	0.00952501	-0.24179	0.132807	-0.533279	0.000395391	-0.361061	0.0220815	0.050946	0.754891	-0.200252	0.215367	-0.0315676	0.846671	0.0165169	0.919427	0.565848	0.000141659	-0.0549403	0.736336	0.23958	0.136495	-0.362952	0.0213444
SELPLG	blue	0.370645	0.0185537	-0.010904	0.946758	0.709986	2.88829e-07	-0.00396892	0.980609	-0.419064	0.00711341	0.203372	0.208155	-0.028362	0.862083	-0.0668302	0.682006	-0.098023	0.547344	0.547033	0.000259616	0.0883875	0.587578	-0.0498016	0.760233
SELL	blue	0.0701772	0.66698	-0.129551	0.425604	0.208817	0.195974	0.039402	0.809252	-0.16981	0.294846	-0.266722	0.096173	-0.269612	0.0924867	0.184102	0.255458	-0.0175183	0.914559	0.181117	0.263378	0.310184	0.0514256	0.127069	0.434598
SELENOW	blue	0.202916	0.209199	-0.0381348	0.815278	0.205248	0.203902	0.311568	0.0503402	0.0698037	0.668651	-0.0781364	0.631767	-0.214339	0.184142	-0.101639	0.53259	-0.117948	0.468544	0.34613	0.0286821	0.13151	0.418577	0.132241	0.415974
SELENOF	blue	-0.587381	6.76032e-05	0.0780449	0.632168	-0.714153	2.28547e-07	-0.430627	0.00554071	-0.111243	0.494367	-0.243153	0.130568	0.126243	0.437615	0.309366	0.0520755	0.723494	1.33203e-07	-0.0381228	0.815335	0.0447065	0.784146	-0.242466	0.131693
SELE	blue	-0.128466	0.429525	0.398815	0.0108006	-0.355256	0.0244789	0.0994579	0.541466	0.110907	0.495682	0.0153098	0.925297	-0.0680987	0.676297	0.196782	0.223591	0.0483762	0.766902	-0.309673	0.0518304	-0.164963	0.309046	0.223716	0.16523
SEC61G	blue	-0.120905	0.457388	-0.31022	0.0513965	-0.414585	0.00781873	-0.268434	0.0939756	0.111792	0.492226	-0.206235	0.201686	0.463538	0.00259183	-0.188198	0.244849	0.398285	0.0109156	-0.0476901	0.770118	-0.0409974	0.80168	-0.286383	0.0732063
SEC61A1	blue	0.335267	0.0344458	-0.0833854	0.60897	0.668855	2.38561e-06	0.329218	0.0380465	-0.217663	0.177269	-0.107963	0.50726	0.207743	0.198337	0.0233869	0.8861	-0.307915	0.0532449	0.578531	9.21997e-05	0.0652615	0.689091	0.162027	0.317855
SEC24C	blue	0.443594	0.00414366	-0.159632	0.325158	0.585672	7.18271e-05	0.046819	0.774206	0.128711	0.428635	-0.0409748	0.801787	-0.0839793	0.606412	-0.347538	0.0279975	-0.527628	0.00046758	-0.135227	0.405429	-0.138662	0.393495	-0.062365	0.702242
SEC22B	blue	-0.129353	0.426316	-0.249861	0.119963	-0.539798	0.00032465	-0.159179	0.326551	0.466753	0.00239671	-0.219042	0.174473	-0.00712571	0.965193	-0.363705	0.0210566	0.254555	0.112936	-0.487397	0.00142363	-0.148944	0.359003	-0.398665	0.0108329
SEC14L1	blue	0.0563735	0.729713	-0.0754287	0.643661	0.365744	0.0202935	0.0564513	0.729355	-0.343272	0.0301153	0.107844	0.507731	-0.200877	0.213909	0.0557778	0.732464	0.18521	0.252557	0.665727	2.764e-06	0.308831	0.0525046	-0.229676	0.153962
SDHC	blue	-0.115329	0.478544	0.203085	0.208811	-0.250042	0.119686	0.181286	0.262925	0.268271	0.094183	-0.303779	0.0566957	-0.0317789	0.845657	-0.123703	0.446963	0.0656098	0.687516	-0.0548107	0.736936	-0.23149	0.150647	0.00952012	0.953508
SDF4	blue	0.292186	0.0673246	0.0614013	0.706636	0.766508	8.1231e-09	0.134389	0.408375	-0.367214	0.0197581	0.000873402	0.995732	-0.149327	0.357757	0.0864489	0.595829	-0.240871	0.134331	0.51964	0.000589718	0.212735	0.187526	0.00094071	0.995403
SCO2	blue	0.269556	0.0925574	-0.271939	0.0896001	0.74966	2.59664e-08	0.184361	0.254776	-0.0706559	0.664841	-0.019134	0.906712	-0.183985	0.255766	-0.0369136	0.821095	-0.361092	0.0220693	0.354804	0.0246741	0.56661	0.00013812	-0.150966	0.352442
SCN9A	blue	-0.0126461	0.938268	0.130418	0.422488	0.232802	0.148281	0.0645954	0.692107	-0.192082	0.235067	-0.204538	0.205504	0.233976	0.146188	0.164488	0.31046	-0.0909346	0.576815	0.194339	0.229507	-0.109771	0.500132	0.116426	0.474341
SCN3A	blue	-0.115503	0.477878	0.279506	0.0806897	-0.234121	0.145931	-0.0642555	0.693649	-0.0691474	0.67159	0.241926	0.132582	-0.22218	0.168226	0.243961	0.129256	-0.0171661	0.916271	-0.274442	0.086572	0.00826756	0.959619	0.35544	0.0243996
SCN1B	blue	0.235394	0.143689	0.106567	0.512798	0.285533	0.0740998	0.284778	0.0749018	-0.0635054	0.697054	0.28906	0.0704442	-0.217649	0.177298	0.0939571	0.564161	-0.237855	0.139426	0.127459	0.43318	0.302796	0.0575409	0.274849	0.0860876
SCGB1D2	blue	-0.0224733	0.890522	0.00185747	0.990924	-0.247595	0.12347	0.269628	0.0924667	0.252425	0.116086	0.0793015	0.626677	0.0209649	0.89783	-0.0804256	0.621781	0.00824389	0.959735	-0.0383572	0.814219	0.0126939	0.938034	0.181307	0.26287
SCD5	blue	-0.341392	0.0310895	0.152457	0.347653	-0.682372	1.23719e-06	-0.258049	0.107911	0.211946	0.189207	-0.105046	0.518868	0.216701	0.179239	0.110093	0.49887	0.169196	0.296622	-0.634958	1.07827e-05	-0.181609	0.262062	0.0768253	0.637515
SCAP	blue	0.305035	0.0556295	-0.248748	0.121676	0.677426	1.57943e-06	0.0291663	0.858211	0.00517107	0.974737	-0.0931127	0.567683	-0.123516	0.447658	-0.185751	0.25115	-0.340877	0.0313608	0.164431	0.310632	0.0448667	0.783391	-0.337466	0.0332082
SCAND1	blue	0.369202	0.0190526	-0.174811	0.280644	0.571579	0.000116927	0.458191	0.00294734	0.0139696	0.931821	-0.300715	0.0593643	-0.235571	0.143379	-0.236858	0.141142	-0.202122	0.211026	0.625316	1.60314e-05	0.080527	0.621341	0.0121576	0.940648
SCAMP3	blue	0.329256	0.0380228	-0.178418	0.27068	0.613245	2.58604e-05	0.25451	0.113002	-0.117432	0.470506	-0.128422	0.429684	0.181706	0.261803	-0.0773938	0.63502	-0.169382	0.296082	0.651994	5.17132e-06	0.128916	0.427895	-0.0919503	0.572549
SCAMP2	blue	0.578529	9.22059e-05	-0.206235	0.201686	0.767232	7.71086e-09	0.410581	0.00849919	0.250963	0.118284	-0.0411495	0.800959	-0.131888	0.417232	-0.467487	0.00235404	-0.581818	8.22482e-05	0.192821	0.233236	-0.0142062	0.930669	-0.207122	0.199711
SBNO2	blue	0.504919	0.000891369	-0.103267	0.526012	0.823727	6.67083e-11	0.378655	0.0159804	0.0699069	0.668189	0.0258251	0.874316	-0.229072	0.155078	-0.24441	0.12853	-0.655071	4.5064e-06	0.168976	0.29726	0.0781397	0.631752	0.0881985	0.58838
SBNO1	blue	-0.0975969	0.549095	-0.0365056	0.823042	-0.218409	0.175752	-0.0691107	0.671754	-0.0838177	0.607108	0.0797221	0.624843	0.289451	0.070048	0.108017	0.507046	0.0496366	0.761004	-0.149815	0.35617	-0.0949203	0.560156	0.314575	0.0480452
SBF1	blue	0.560521	0.000168786	-0.0284475	0.861671	0.851781	3.208e-12	0.459778	0.00283761	0.0325414	0.841999	0.00946862	0.953759	-0.197328	0.222283	-0.17462	0.281177	-0.643272	7.57572e-06	0.30683	0.0541333	-0.0183436	0.91055	0.123739	0.446832
SATB2	blue	-0.447404	0.00379649	0.135805	0.403407	-0.436167	0.00490057	-0.454148	0.00324375	-0.217264	0.178084	0.171572	0.289792	-0.0552328	0.734983	0.230505	0.15244	0.288844	0.0706642	-0.337902	0.0329674	-0.0884886	0.58715	0.202927	0.209175
SASH3	blue	0.460914	0.00276132	-0.208432	0.19682	0.872183	2.31741e-13	0.266298	0.0967228	-0.0768781	0.637283	0.03225	0.843397	-0.206891	0.200223	-0.180567	0.264856	-0.520165	0.000580901	0.360645	0.0222467	0.161811	0.31851	-0.128013	0.431164
SART1	blue	0.640359	8.58326e-06	-0.227112	0.158738	0.730549	8.732e-08	0.541954	0.000303888	0.187822	0.245809	-0.0018847	0.990791	-0.142203	0.381405	-0.453147	0.00332109	-0.445176	0.00399625	0.431152	0.00547701	0.118664	0.465829	-0.0910059	0.576515
SARS	blue	0.277086	0.0834611	-0.210267	0.192816	0.512405	0.000724154	0.284496	0.0752028	-0.122803	0.450304	-0.200062	0.215814	-0.152742	0.346739	-0.128386	0.429814	0.0168569	0.917773	0.75531	1.77684e-08	0.310898	0.050863	-0.27845	0.0818901
SAR1B	blue	-0.434398	0.00509753	-0.0141138	0.931119	-0.56926	0.000126421	-0.46249	0.00265839	-0.014465	0.929409	-0.146367	0.367471	0.0997749	0.540172	0.158258	0.329393	0.598843	4.46134e-05	-0.166385	0.304837	0.0548197	0.736894	-0.344716	0.029384
SAP30L	blue	-0.0330883	0.839379	-0.297031	0.0627058	0.366379	0.0200606	-0.213288	0.186355	-0.103679	0.524351	-0.039577	0.80842	-0.0290933	0.858562	0.00224547	0.989028	-0.00821224	0.959889	0.175535	0.278623	0.202371	0.210451	-0.42128	0.00678524
SAMHD1	blue	-0.0457025	0.779456	-0.0877142	0.590438	0.258152	0.107765	0.134462	0.408117	-0.240215	0.135428	-0.197492	0.221892	-0.0545981	0.73792	0.419487	0.0070498	-0.0371118	0.820151	0.469975	0.00221424	0.314406	0.048172	0.0847634	0.603044
SALL2	blue	-0.0235039	0.885534	0.258421	0.107386	-0.25459	0.112885	0.0121586	0.940643	0.106513	0.513013	0.141102	0.385138	-0.0603889	0.711263	-0.0225152	0.890319	-0.0172983	0.915628	-0.285453	0.0741849	-0.215757	0.181188	0.310908	0.0508553
SAFB	blue	0.27073	0.091091	-0.00661038	0.967709	0.467994	0.00232492	0.383011	0.0147121	0.00550198	0.973121	-0.192936	0.232953	-0.232651	0.148553	-0.0587957	0.718565	-0.214415	0.183983	0.454152	0.0032435	0.198228	0.220139	0.0224301	0.890731
SAC3D1	blue	0.386397	0.013786	-0.463233	0.00261106	0.318134	0.0454388	0.0745569	0.64751	0.27306	0.0882334	-0.153729	0.343596	0.0225262	0.890266	-0.43545	0.00497954	-0.154496	0.341165	0.0303663	0.85244	0.114406	0.482097	-0.319721	0.0443144
S100A8	blue	-0.248301	0.122369	0.0266653	0.870261	-0.47593	0.00190885	-0.153828	0.343283	0.287512	0.0720315	-0.228825	0.155536	-0.314211	0.0483187	-0.0422369	0.79581	0.16927	0.296408	-0.435695	0.0049525	-0.101472	0.533268	-0.0259066	0.873922
S100A6	blue	0.595701	5.00763e-05	-0.32501	0.0407283	0.74688	3.11815e-08	0.308427	0.0528304	0.245113	0.1274	-0.137983	0.395838	-0.350714	0.026502	-0.47812	0.0018063	-0.531198	0.000420722	0.111406	0.49373	0.056842	0.727553	-0.205218	0.203967
S100A11	blue	0.610382	2.8883e-05	-0.300752	0.0593323	0.86946	3.37463e-13	0.396558	0.0112979	0.130831	0.421006	-0.115212	0.478995	-0.230868	0.151778	-0.423824	0.00642475	-0.508303	0.000811935	0.39926	0.0107047	0.0526646	0.74689	-0.248535	0.122007
RYR3	blue	-0.209524	0.194429	0.0743238	0.648541	-0.383819	0.0144866	0.0933311	0.566772	0.0392769	0.809846	-0.0451689	0.781968	-0.0763244	0.639717	0.226232	0.160402	0.241013	0.134095	-0.0253954	0.876391	0.158408	0.32893	0.122975	0.449665
RYR2	blue	-0.170831	0.29191	0.158998	0.327108	-0.350975	0.0263818	0.120203	0.460023	0.205031	0.204391	-0.0467122	0.774708	-0.0419909	0.796973	-0.00828263	0.959546	-0.0353237	0.828684	-0.301371	0.058785	0.106772	0.511985	0.369066	0.0191001
RYR1	blue	0.470583	0.00218121	-0.0327795	0.840858	0.568283	0.000130624	0.247581	0.123493	0.0784298	0.630483	0.191996	0.235282	-0.14791	0.362389	-0.312637	0.049514	-0.432699	0.00529326	0.0986387	0.544818	-0.0107396	0.94756	-0.0567369	0.728037
RYBP	blue	-0.120223	0.459947	0.166719	0.303853	-0.337002	0.0334662	-0.0419831	0.79701	-0.20829	0.197132	0.186779	0.24849	-0.0178621	0.912888	0.237539	0.139968	0.272479	0.0889394	0.0617201	0.705182	-0.15592	0.33668	0.129286	0.426559
RWDD3	blue	-0.498617	0.00105787	-0.147837	0.362626	-0.66599	2.73024e-06	-0.588629	6.46606e-05	-0.0535211	0.742913	0.00103164	0.994959	0.293834	0.0657246	0.106101	0.514654	0.53532	0.000371892	-0.378543	0.0160143	0.0214854	0.895307	-0.19393	0.230508
RWDD1	blue	0.318827	0.0449454	-0.216451	0.179755	0.60648	3.3521e-05	-0.123061	0.449343	-0.238558	0.138226	-0.00802677	0.960794	-0.0259389	0.873766	-0.109868	0.499752	-0.0726366	0.656019	0.296819	0.0629022	0.0915258	0.57433	-0.327141	0.0393516
RUSC1	blue	0.379184	0.0158215	0.0256826	0.875004	0.500121	0.00101581	0.163158	0.314443	-0.0746713	0.647004	0.145377	0.370757	-0.117273	0.47111	0.0335021	0.837397	-0.372626	0.017887	0.104463	0.521203	0.00113858	0.994437	0.189807	0.240765
RUNX3	blue	0.307285	0.0537595	-0.0214521	0.895468	0.402138	0.0101022	0.209591	0.194285	0.0498449	0.760031	0.102578	0.528791	0.0345101	0.832573	-0.151515	0.350673	-0.406266	0.00928891	0.0113834	0.944421	0.0319297	0.844933	0.0720946	0.658429
RTRAF	blue	-0.256219	0.110521	-0.168853	0.297616	-0.541439	0.000308734	-0.310536	0.0511475	-0.00796325	0.961104	-0.117192	0.47142	0.0668469	0.681931	0.0374665	0.818461	0.603213	3.79161e-05	-0.0191591	0.90659	-0.0178207	0.913089	-0.251352	0.117697
RTL8A	blue	0.482766	0.0016046	0.0978814	0.547925	0.537485	0.000348331	0.207021	0.199936	0.184393	0.254694	0.0455313	0.780261	-0.0236622	0.884768	-0.23634	0.142039	-0.479678	0.00173628	-0.0587031	0.71899	-0.110179	0.498533	-0.142499	0.380403
RSL24D1	blue	-0.576502	9.8875e-05	-0.0109048	0.946755	-0.782126	2.52921e-09	-0.492934	0.00123111	-0.0633004	0.697985	-0.0716614	0.660357	0.127239	0.433979	0.268218	0.0942517	0.73346	7.30755e-08	-0.155006	0.339554	-0.0261455	0.872769	-0.326804	0.0395666
RSAD1	blue	0.104081	0.522737	-0.10029	0.538071	0.373618	0.0175606	-0.0889292	0.585282	-0.0240906	0.882696	0.0722389	0.657787	-0.0570961	0.726382	-0.15045	0.354111	-0.268469	0.0939312	-0.0709678	0.663449	-0.183496	0.257052	-0.198798	0.218787
RRP12	blue	0.201798	0.211772	-0.0291815	0.858137	0.400467	0.0104483	0.0858894	0.598219	-0.0462433	0.776912	-0.0937681	0.564949	-0.0374066	0.818746	-0.0969372	0.551811	-0.241557	0.133192	0.103908	0.523433	0.0877796	0.59016	0.168958	0.297312
RRNAD1	blue	0.597845	4.62868e-05	-0.198609	0.219234	0.612114	2.70176e-05	0.542265	0.000300996	0.311049	0.0507445	-0.0281498	0.863105	-0.108458	0.505306	-0.444751	0.0040354	-0.512417	0.000723909	0.242188	0.13215	-0.12111	0.456621	-0.19343	0.231736
RPS6KB2	blue	0.531959	0.000411302	-0.281219	0.0787723	0.54018	0.00032088	0.427162	0.00597679	0.276921	0.083653	-0.315737	0.0471817	-0.242779	0.131181	-0.491653	0.00127348	-0.410405	0.00853026	0.238709	0.137969	-0.148222	0.361365	-0.154063	0.342536
RPS6KA4	blue	0.572415	0.000113666	-0.0803013	0.622322	0.799025	6.39847e-10	0.321282	0.0432304	0.169441	0.295912	0.105222	0.518163	-0.1488	0.359475	-0.339006	0.0323636	-0.685863	1.03834e-06	0.0317456	0.845817	-0.0638566	0.695459	-0.0800898	0.623242
RPS6KA3	blue	-0.463099	0.00261954	0.104767	0.519986	-0.651486	5.2892e-06	-0.504689	0.000896994	-0.161583	0.319202	0.0532887	0.743991	0.220659	0.171234	0.29382	0.0657377	0.54548	0.000272494	-0.233406	0.147201	0.0197503	0.903721	-0.057414	0.724918
RPS6KA1	blue	0.549713	0.00023868	-0.182326	0.26015	0.909525	4.56857e-16	0.289854	0.0696414	0.0417577	0.798078	0.0427369	0.793445	-0.22065	0.171251	-0.297444	0.0623242	-0.603411	3.76351e-05	0.228231	0.156641	-0.00863194	0.957841	-0.141694	0.383128
RPS6	blue	-0.392185	0.0123175	0.178374	0.2708	-0.600209	4.24122e-05	-0.200554	0.214662	-0.101581	0.532827	-0.375881	0.0168353	0.191256	0.237125	0.305908	0.054898	0.435479	0.00497637	-0.09125	0.575489	-0.26829	0.0941588	0.21962	0.17331
RPS5	blue	-0.101251	0.534164	-0.172047	0.288437	-0.377382	0.016368	0.110139	0.49869	0.115515	0.477832	-0.473894	0.00200883	0.273857	0.0872731	0.0682739	0.67551	0.192057	0.235128	0.0599044	0.713481	-0.25263	0.115779	0.177117	0.274246
RPS3	blue	-0.272788	0.0885635	0.337002	0.0334664	-0.523611	0.000525839	-0.165709	0.306834	-0.216627	0.179392	-0.0950423	0.559649	0.217824	0.176941	0.240239	0.135388	0.474901	0.00195883	0.0761548	0.640463	-0.214516	0.183772	0.245109	0.127406
RPS29	blue	-0.146004	0.368674	0.0589175	0.718006	-0.508918	0.000798203	-0.176114	0.277016	0.116233	0.475081	-0.127188	0.434167	-0.0486813	0.765473	-0.000214692	0.998951	0.370887	0.0184712	-0.164459	0.310549	-0.0908694	0.57709	-0.0910501	0.57633
RPS27A	blue	-0.205693	0.2029	-0.135063	0.406005	-0.464527	0.00253039	-0.271052	0.090692	0.0861718	0.597013	-0.124042	0.445711	0.0322426	0.843432	0.00316307	0.984545	0.320134	0.0440253	-0.266142	0.0969259	-0.311105	0.0507009	-0.181442	0.262507
RPS25	blue	-0.446235	0.0039002	0.036604	0.822572	-0.74436	3.67365e-08	-0.313806	0.0486235	0.0827622	0.611658	-0.14277	0.379491	0.154281	0.341845	0.0719945	0.658874	0.518173	0.000615024	-0.290191	0.0693023	-0.223432	0.16578	-0.143666	0.376475
RPS24	blue	-0.396248	0.0113677	0.104145	0.522481	-0.711663	2.62988e-07	-0.165826	0.306486	0.0160789	0.921556	-0.117184	0.47145	-0.00220461	0.989228	0.233406	0.147201	0.48937	0.00135217	-0.167351	0.301998	-0.119677	0.462003	0.0230825	0.887573
RPS21	blue	-0.471922	0.00210999	0.254416	0.113139	-0.829525	3.72863e-11	-0.261992	0.102446	-0.0558042	0.732342	-0.157571	0.331524	0.18834	0.244487	0.318387	0.0452585	0.543493	0.000289807	-0.192902	0.233036	-0.124856	0.442708	0.205359	0.203651
RPS19	blue	-0.218363	0.175845	0.078151	0.631703	-0.553507	0.000211627	-0.0388648	0.811805	-0.026142	0.872786	0.0059633	0.970868	0.359251	0.0228069	0.18281	0.258866	0.325666	0.0403	-0.0785607	0.629911	0.0260232	0.873359	0.310196	0.0514159
RPS14	blue	-0.574573	0.000105623	0.243143	0.130585	-0.810054	2.42805e-10	-0.245173	0.127304	-0.153683	0.343742	-0.169442	0.295911	0.130991	0.420434	0.482162	0.00162963	0.528546	0.000455104	-0.138972	0.392425	-0.0395537	0.808531	0.339175	0.0322718
RPS12	blue	-0.0903556	0.579254	0.0548562	0.736726	-0.425809	0.00615499	0.0741017	0.649523	0.0751155	0.645043	-0.0549379	0.736347	0.043711	0.788842	0.0294499	0.856846	0.193456	0.231671	-0.0958531	0.556289	-0.210422	0.192481	0.226045	0.160758
RPS11	blue	-0.0292946	0.857593	0.0130573	0.936264	-0.233186	0.147594	0.147995	0.362108	0.280894	0.079133	0.149947	0.355741	-0.229269	0.154712	-0.0780758	0.632032	-0.114741	0.480807	-0.226421	0.160044	0.0811719	0.61854	0.193842	0.230724
RPRD2	blue	0.37365	0.0175502	-0.16365	0.312966	0.723408	1.33884e-07	0.168788	0.297806	0.032161	0.843824	0.156292	0.335512	-0.124794	0.442937	-0.336587	0.0336984	-0.474203	0.00199337	0.177493	0.273213	-0.0623264	0.702417	-0.18373	0.256435
RPP40	blue	-0.363851	0.0210012	0.105032	0.518926	-0.453367	0.00330392	-0.0796196	0.62529	-0.0633193	0.697899	-0.207199	0.199539	-0.028731	0.860306	0.320924	0.0434769	0.237873	0.139395	-0.1171	0.471771	0.202921	0.209188	0.463161	0.00261559
RPP14	blue	-0.168997	0.297199	0.109874	0.49973	-0.373282	0.0176706	-0.0329237	0.840167	0.166561	0.304317	-0.143734	0.376247	0.0749135	0.645935	-0.0419179	0.797319	0.33372	0.0353388	0.0110293	0.946147	0.00732395	0.964225	-0.288113	0.0714121
RPL9	blue	-0.439913	0.00450503	0.26547	0.0978036	-0.677914	1.54218e-06	-0.271764	0.0898149	-0.177805	0.272356	-0.153575	0.344086	0.0963517	0.554228	0.402277	0.0100739	0.528352	0.000457712	-0.120402	0.459276	-0.17926	0.268388	0.187337	0.247053
RPL6	blue	-0.501534	0.000977637	0.0950253	0.55972	-0.592821	5.56108e-05	-0.29829	0.0615471	-0.246131	0.125778	-0.117657	0.469648	0.16131	0.320031	0.333911	0.0352278	0.510411	0.000765707	-0.0380905	0.815489	-0.212394	0.188251	0.149788	0.356257
RPL38	blue	0.175681	0.278219	-0.0360237	0.825341	-0.393954	0.011896	0.178526	0.270385	0.432487	0.00531813	-0.0515185	0.752223	-0.0317358	0.845864	-0.366519	0.0200099	0.0573139	0.725379	-0.251085	0.1181	-0.456401	0.00307554	-0.0220128	0.892752
RPL37	blue	0.049465	0.761807	-0.154358	0.341603	-0.413824	0.00794431	0.0285814	0.861026	0.513381	0.000704561	-0.0619931	0.703937	-0.0505602	0.756691	-0.376216	0.0167299	0.0948382	0.560497	-0.41702	0.00742827	-0.186469	0.249289	-0.234416	0.145409
RPL35A	blue	0.139056	0.392136	-0.354841	0.0246582	-0.183013	0.258328	-0.109553	0.500991	0.36503	0.0205581	-0.145021	0.371941	0.112986	0.487585	-0.477589	0.0018307	0.00679378	0.966813	-0.3832	0.0146591	-0.305013	0.0556477	-0.243445	0.130092
RPL34	blue	-0.174851	0.280532	0.0923386	0.570922	-0.606941	3.29402e-05	-0.00660618	0.967729	0.378849	0.0159221	-0.166657	0.304036	-0.0473582	0.771675	-0.143443	0.377222	0.330387	0.0373275	-0.229135	0.15496	-0.305464	0.0552686	-0.168351	0.299076
RPL27	blue	-0.137791	0.396499	-0.23202	0.149688	-0.422055	0.0066736	-0.244919	0.127712	0.274797	0.0861497	-0.296393	0.0632989	-0.0262088	0.872463	-0.179964	0.266482	0.234629	0.145034	-0.334749	0.0347431	-0.130353	0.422719	-0.169162	0.296721
RPL26L1	blue	-0.18614	0.250142	0.0938754	0.564502	-0.543661	0.000288311	0.0673991	0.679443	0.260801	0.104074	-0.400796	0.0103795	0.103037	0.526939	0.0536879	0.742139	0.374169	0.0173818	0.00979486	0.952167	-0.0925009	0.570242	-0.0796742	0.625052
RPL24	blue	-0.344141	0.0296734	-0.129381	0.426218	-0.758028	1.47511e-08	-0.256619	0.109946	0.186376	0.24953	-0.157239	0.332558	0.167417	0.301804	0.0618421	0.704625	0.475723	0.00191881	-0.305828	0.0549648	-0.141905	0.382413	-0.136597	0.400646
RPL23AP32	blue	-0.0948331	0.560518	0.0873974	0.591786	-0.422372	0.00662852	-0.0720408	0.658668	0.162078	0.3177	-0.0314595	0.84719	-0.123828	0.4465	-0.102387	0.529564	0.142443	0.380593	-0.368267	0.0193816	-0.215123	0.182504	0.177905	0.272081
RPL23A	blue	-0.349844	0.0269046	0.285152	0.0745038	-0.510433	0.000765235	-0.0955478	0.557553	-0.349	0.0273006	0.0876896	0.590543	0.165104	0.308626	0.482846	0.00160132	0.456692	0.00305437	0.139616	0.390215	0.0158172	0.922829	0.397211	0.0111522
RPL19	blue	0.170035	0.294197	-0.065742	0.686918	0.23069	0.152101	0.411814	0.00828441	0.0476998	0.770072	-0.349446	0.0270907	-0.0980048	0.547418	0.100656	0.536583	-0.0485051	0.766298	0.487986	0.00140196	0.189913	0.240497	-0.0104557	0.948944
RPL18	blue	-0.176153	0.276908	0.0587306	0.718864	-0.3027	0.0576247	0.0172674	0.915778	-0.0934927	0.566097	-0.315571	0.0473041	-0.0256273	0.875271	0.189181	0.242347	0.279149	0.0810945	0.230429	0.15258	-0.0984917	0.545421	0.300005	0.0599977
RPL15	blue	-0.473822	0.00201243	0.0730081	0.65437	-0.742301	4.19412e-08	-0.101496	0.533168	-0.0753991	0.643792	-0.32091	0.0434866	0.08772	0.590413	0.450379	0.00354328	0.538731	0.000335385	0.0265216	0.870954	-0.0147123	0.928205	0.232469	0.148879
RPL14	blue	-0.297245	0.0625073	0.0099921	0.951205	-0.739283	5.08196e-08	-0.135755	0.403581	0.00294342	0.985618	-0.0104867	0.948793	0.230665	0.152148	0.120135	0.460279	0.579	9.07164e-05	-0.0513711	0.75291	-0.0788774	0.628527	-0.00474823	0.976802
RPL10L	blue	0.0532209	0.744306	0.0036558	0.982138	-0.221446	0.169673	0.228893	0.155409	-0.0155645	0.924058	-0.254266	0.113359	0.01341	0.934546	-0.00922544	0.954945	0.0725289	0.656498	0.12471	0.443245	-0.322555	0.0423624	0.370095	0.0187425
RPH3AL	blue	-0.0396803	0.807929	0.134673	0.407375	-0.123978	0.445947	-0.220856	0.170841	0.123835	0.446477	0.430587	0.00554558	-0.0883131	0.587894	-0.169885	0.29463	-0.0240946	0.882677	-0.425397	0.00621018	-0.112252	0.490437	-0.124374	0.444484
RPGRIP1L	blue	-0.151284	0.351419	0.300669	0.0594059	-0.224782	0.163172	0.193154	0.232414	-0.110928	0.495599	-0.0428461	0.792928	-0.127819	0.43187	0.286079	0.0735248	0.010478	0.948836	-0.0313836	0.847554	-0.0856724	0.599148	0.397191	0.0111565
RPARP-AS1	blue	0.494886	0.00116895	-0.136206	0.402006	0.489456	0.00134913	0.390928	0.0126244	0.165286	0.308087	-0.172452	0.287287	-0.331435	0.0366929	-0.151537	0.350602	-0.313511	0.0488471	0.203218	0.208508	0.258033	0.107933	-0.0344106	0.833049
RPAP1	blue	0.223474	0.165698	-0.200936	0.213772	0.388464	0.0132455	0.188549	0.243954	-0.0552615	0.73485	0.116436	0.474304	-0.078528	0.630054	0.0648446	0.690979	-0.355207	0.0244998	0.12196	0.453443	0.0741387	0.64936	0.226335	0.160207
RPAIN	blue	0.00435526	0.978722	0.163221	0.314254	-0.179246	0.268426	0.0495788	0.761275	0.0263056	0.871996	-0.0244362	0.881025	0.204964	0.204541	0.0597039	0.7144	0.0355959	0.827383	-0.0347159	0.831589	-0.21061	0.192075	0.149747	0.356391
RP2	blue	-0.394716	0.0117183	-0.0560077	0.731402	-0.582723	7.96868e-05	-0.472787	0.00206507	0.109521	0.501115	-0.0681791	0.675935	0.0925169	0.570175	-0.0699167	0.668145	0.486538	0.00145574	-0.372647	0.01788	-0.0191589	0.906591	-0.368641	0.0192494
ROR1	blue	-0.104011	0.52302	0.155248	0.338793	-0.281407	0.0785642	0.0263753	0.87166	-0.109521	0.501115	-0.153079	0.345667	0.0488834	0.764527	0.181458	0.262465	0.123339	0.448314	-0.00277188	0.986457	0.0208359	0.898455	0.520046	0.000582882
ROGDI	blue	0.370822	0.0184933	-0.0551187	0.735511	0.57503	0.000103989	0.27794	0.0824752	0.066236	0.684687	-0.0258931	0.873987	-0.0306992	0.85084	-0.0916407	0.573848	-0.477384	0.00184023	0.169439	0.295918	-0.0253235	0.876738	0.0591069	0.717137
RNPS1	blue	0.256095	0.1107	-0.127278	0.433836	0.600043	4.26752e-05	0.176658	0.27551	-0.0954688	0.557881	-0.139836	0.389461	-0.128892	0.427983	-0.175054	0.279963	-0.12907	0.427338	0.496435	0.00112164	0.100607	0.536783	-0.216393	0.179873
RNPEPL1	blue	0.550471	0.000233034	0.0775461	0.634352	0.684521	1.11101e-06	0.348954	0.027322	0.241707	0.132943	0.0318909	0.845119	-0.362981	0.0213332	-0.355827	0.0242335	-0.663958	3.00165e-06	-0.122077	0.453004	-0.170908	0.29169	-0.0333361	0.838192
RNPEP	blue	0.460901	0.00276219	0.0599515	0.713265	0.662596	3.19731e-06	0.33368	0.0353623	-0.146882	0.365771	-0.0352685	0.828948	-0.00393754	0.980762	-0.0789979	0.628001	-0.304673	0.0559348	0.497585	0.00108761	0.145342	0.370871	0.103011	0.527043
RNLS	blue	0.03326	0.838556	-0.0270406	0.86845	-0.403663	0.00979486	0.0426666	0.793777	0.491562	0.00127653	-0.194181	0.229893	-0.253741	0.114132	-0.137794	0.396489	0.0440323	0.787326	-0.452293	0.00338826	-0.139539	0.390479	-0.244171	0.128916
RNH1	blue	0.511713	0.000738345	-0.257384	0.108854	0.749902	2.55529e-08	0.351092	0.0263281	0.0370513	0.820439	-0.0851376	0.601439	-0.124992	0.442206	-0.350628	0.0265412	-0.259858	0.105377	0.584515	7.48231e-05	0.222034	0.168513	-0.247902	0.122991
RNF44	blue	0.426497	0.00606388	-0.132375	0.415499	0.86428	6.74364e-13	0.250712	0.118665	-0.12094	0.457255	0.0179022	0.912693	-0.207466	0.19895	-0.0644032	0.692979	-0.455309	0.00315608	0.387996	0.0133661	0.193261	0.232152	-0.0658937	0.686233
RNF41	blue	0.0690106	0.672203	0.0215293	0.895094	0.462989	0.00262655	0.0335807	0.83702	-0.339914	0.0318735	-0.092393	0.570694	0.00112189	0.994518	0.242343	0.131896	-0.106151	0.514455	0.396723	0.011261	0.157662	0.331241	0.135161	0.405661
RNF40	blue	0.39381	0.0119299	-0.0890721	0.584677	0.700368	4.88321e-07	0.106194	0.514283	0.031441	0.847278	0.0480252	0.768547	-0.170489	0.292892	-0.159447	0.325724	-0.544305	0.000282616	-0.0654694	0.688151	-0.0729636	0.654567	-0.134816	0.406874
RNF38	blue	-0.014808	0.92774	-0.112536	0.489331	0.221221	0.170118	-0.381734	0.0150748	-0.14271	0.379693	0.24662	0.125003	-0.0738664	0.650565	0.0984221	0.545706	0.0472577	0.772146	-0.103487	0.525125	0.0577005	0.723599	-0.46718	0.00237178
RNF24	blue	0.10602	0.514977	0.496841	0.00110951	0.323606	0.0416564	0.0432011	0.79125	-0.334729	0.0347545	0.036932	0.821008	-0.0864861	0.59567	0.284102	0.0756251	-0.130763	0.421251	0.178134	0.271455	-0.126729	0.43584	0.392554	0.0122285
RNF220	blue	0.610764	2.84618e-05	-0.184259	0.255045	0.722185	1.4386e-07	0.40345	0.00983748	0.319318	0.044598	-0.130529	0.422089	-0.407057	0.00913966	-0.52925	0.000445736	-0.605498	3.47902e-05	0.0941391	0.563403	-0.164217	0.31127	-0.204428	0.205753
RNF219	blue	-0.566843	0.000137049	0.191041	0.237661	-0.740688	4.64896e-08	-0.614622	2.45119e-05	-0.21758	0.177439	0.0732565	0.653268	0.192645	0.233673	0.346079	0.0287075	0.706953	3.41605e-07	-0.206575	0.200929	0.0219906	0.892859	-0.142044	0.381942
RNF19B	blue	0.462668	0.00264698	-0.101389	0.533604	0.776639	3.85146e-09	0.146429	0.367266	-0.00125317	0.993877	0.167683	0.301024	-0.262732	0.101445	-0.263752	0.100076	-0.578067	9.36911e-05	-0.0180636	0.91191	0.0459775	0.778162	-0.0836249	0.607938
RNF187	blue	0.512484	0.000722545	0.033065	0.83949	0.677431	1.57906e-06	0.282787	0.0770484	-0.0575165	0.724446	0.245307	0.127089	-0.173434	0.284508	-0.199122	0.218022	-0.5016	0.000975891	0.140499	0.387196	-1.27399e-06	0.999994	0.193348	0.231937
RNF17	blue	0.0578528	0.722898	-0.133538	0.411376	-0.309583	0.0519027	0.167542	0.301438	0.431606	0.00542249	-0.381393	0.0151729	0.0777791	0.633331	-0.146764	0.36616	-0.135154	0.405685	-0.42916	0.00572178	-0.178672	0.269988	0.139457	0.390759
RNF167	blue	0.440882	0.00440729	0.134117	0.409332	0.560808	0.000167212	0.23453	0.145208	-0.107562	0.508847	0.186174	0.250052	-0.0296938	0.855673	-0.0771617	0.636038	-0.405967	0.00934589	0.215186	0.182373	-0.0372897	0.819303	0.163773	0.312599
RNF146	blue	-0.439841	0.00451227	-0.104821	0.519769	-0.356719	0.0238552	-0.25707	0.109302	0.00163228	0.992024	-0.266942	0.095888	0.116607	0.473653	0.233873	0.146371	0.275825	0.0849342	-0.024472	0.880852	0.0383114	0.814437	-0.0377053	0.817323
RNF130	blue	0.193845	0.230716	0.0823167	0.613583	0.540816	0.000314691	0.261725	0.10281	-0.102154	0.530504	-0.203926	0.206893	-0.485933	0.00147876	0.114333	0.482378	-0.22093	0.170695	0.433433	0.0052079	-0.0596489	0.714652	-0.00284774	0.986086
RNF126P1	blue	0.31629	0.0467744	0.0939367	0.564246	0.417604	0.00733701	0.478465	0.00179058	0.233715	0.146651	-0.0659093	0.686162	-0.26962	0.0924775	-0.0464546	0.775919	-0.370052	0.0187574	0.20846	0.196757	0.207122	0.199711	-0.0855378	0.599724
RNF123	blue	0.528728	0.000452668	0.0142536	0.930438	0.676512	1.65151e-06	0.357567	0.0234998	0.216359	0.179943	0.189006	0.242792	-0.105543	0.516881	-0.317808	0.0456732	-0.779355	3.13231e-09	-0.10666	0.51243	-0.0805384	0.621291	0.193042	0.232692
RNF115	blue	-0.292004	0.0675034	0.0398646	0.807054	-0.304515	0.0560685	-0.267446	0.0952386	-0.0196359	0.904276	0.211463	0.190239	0.0504476	0.757216	-0.0427217	0.793516	0.224205	0.164282	-0.256582	0.11	-0.0407467	0.802869	-0.0856561	0.599218
RNF10	blue	0.323214	0.0419185	0.142405	0.38072	0.698456	5.40724e-07	0.165467	0.30755	-0.264999	0.0984233	0.0530636	0.745037	-0.386132	0.0138566	0.125093	0.441834	-0.33338	0.0355381	0.281152	0.0788464	0.0525828	0.747271	0.0771083	0.636273
RNASET2	blue	0.28485	0.0748253	-0.370275	0.0186806	0.689471	8.6417e-07	0.173452	0.284458	-0.100366	0.537761	-0.124626	0.443556	-0.267977	0.0945585	-0.206858	0.200297	-0.149372	0.35761	0.595264	5.08832e-05	0.254547	0.112948	-0.329426	0.0379177
RNASEL	blue	-0.0199352	0.902824	0.071268	0.66211	-0.0123023	0.939943	-0.125414	0.440654	-0.0613232	0.706993	0.0355256	0.827719	-0.127328	0.433654	0.236411	0.141916	-0.0472627	0.772123	-0.185326	0.252255	-0.0256563	0.875131	0.159161	0.326604
RMND1	blue	-0.118639	0.465924	-0.00149577	0.992691	-0.353361	0.0253064	-0.147041	0.365245	0.273031	0.088269	-0.249783	0.120083	0.0289858	0.859079	-0.10672	0.512189	0.258255	0.10762	-0.256311	0.110388	-0.138492	0.394078	-0.36791	0.0195085
RLF	blue	-0.320947	0.0434613	-0.0191203	0.906778	-0.367937	0.0194989	-0.409857	0.00862751	-0.0148784	0.927397	-0.0826541	0.612125	0.0102658	0.949871	0.0424924	0.794601	0.182322	0.26016	-0.410717	0.00847536	-0.117818	0.46904	0.00174846	0.991457
RLBP1	blue	0.293006	0.0665243	-0.107684	0.508364	0.370423	0.0186298	0.224572	0.163575	-0.0949149	0.560178	0.038446	0.813797	-0.173028	0.285656	0.0314136	0.84741	-0.140528	0.387095	0.281657	0.0782882	0.214346	0.184127	0.0595076	0.715299
RIPPLY3	blue	0.00771618	0.96231	-0.242239	0.132067	-0.193441	0.231708	0.0437057	0.788867	0.0683819	0.675025	0.0241751	0.882288	-0.124585	0.443705	-0.0210083	0.89762	0.073287	0.653132	-0.0644252	0.692879	0.155631	0.337587	0.185063	0.252942
RIPOR1	blue	0.641872	8.0456e-06	-0.11507	0.479538	0.713408	2.38397e-07	0.59679	4.81183e-05	0.292889	0.0666377	-0.166487	0.304537	-0.167968	0.300192	-0.495162	0.00116041	-0.604935	3.55374e-05	0.266365	0.0966357	0.0902896	0.579533	0.0398042	0.807341
RIPK1	blue	-0.0452486	0.781592	0.0123745	0.939591	0.379399	0.0157576	-0.409989	0.00860409	-0.500344	0.0010097	0.059664	0.714582	0.141866	0.382546	0.301419	0.058743	0.031144	0.848704	0.179621	0.267409	0.147797	0.36276	-0.0825146	0.612727
RIOX2	blue	-0.497939	0.00107735	0.114784	0.480639	-0.614935	2.4215e-05	-0.463309	0.00260625	-0.196943	0.223205	0.218935	0.174688	0.152029	0.349022	0.329165	0.0380791	0.590863	5.96844e-05	-0.152399	0.347838	0.0579044	0.722661	-0.18777	0.245942
RIOK3	blue	-0.00851594	0.958407	0.0433486	0.790554	-0.259374	0.10605	0.092375	0.570769	0.208521	0.196623	-0.0816695	0.616383	0.202802	0.209459	-0.0753667	0.643935	-0.106277	0.513955	-0.322417	0.0424555	-0.206505	0.201084	0.215883	0.180927
RIN3	blue	0.366493	0.0200192	-0.0576585	0.723792	0.815064	1.53119e-10	0.200239	0.215399	-0.3229	0.0421297	0.241642	0.133051	-0.111588	0.493021	-0.0505472	0.756752	-0.341052	0.0312686	0.48865	0.00137788	0.172351	0.287574	0.0630838	0.69897
RIMS3	blue	0.0174935	0.914679	0.0680164	0.676667	-0.228594	0.155964	0.360376	0.022354	0.124592	0.443681	-0.240908	0.13427	-0.17021	0.293694	0.181677	0.261879	-0.0389114	0.811584	0.00457286	0.977659	0.16605	0.305826	0.448334	0.00371563
RIC8B	blue	-0.359249	0.0228078	0.0672816	0.679972	-0.447148	0.00381895	-0.0264025	0.871529	-0.0786721	0.629424	-0.206838	0.200342	0.221269	0.170024	0.369807	0.0188422	0.323683	0.041605	0.102495	0.529126	0.0460359	0.777887	0.110057	0.49901
RHOT2	blue	0.676251	1.67266e-06	-0.280151	0.079964	0.758901	1.38879e-08	0.546953	0.000260266	0.288127	0.0713978	-0.0711985	0.66242	-0.118305	0.46719	-0.466156	0.00243197	-0.686588	1.00093e-06	0.152603	0.347185	-0.0162141	0.920899	0.0497404	0.760519
RHOQ	blue	0.295309	0.0643177	-0.0196056	0.904423	0.427488	0.00593454	0.1279	0.431576	-0.0975219	0.549403	0.223199	0.166233	-0.20595	0.202325	0.0583476	0.720623	-0.185683	0.251327	0.160636	0.322085	0.126426	0.436945	-0.129017	0.427529
RHOH	blue	-0.0648907	0.69077	0.218853	0.174853	-0.000886434	0.995669	-0.0707213	0.664549	-0.442567	0.00424177	0.305857	0.0549404	0.405832	0.00937163	0.178555	0.270306	0.214178	0.184479	0.302126	0.0581234	0.0369895	0.820734	0.278535	0.0817925
RHOG	blue	0.601567	4.03224e-05	-0.243343	0.130259	0.932496	2.14509e-18	0.310206	0.0514077	0.00569385	0.972184	0.0539856	0.740758	-0.260667	0.104259	-0.381809	0.0150533	-0.511159	0.00074988	0.408526	0.00886771	0.0962985	0.554447	-0.148243	0.361294
RHOB	blue	0.401751	0.0101816	-0.0986029	0.544965	0.718668	1.76533e-07	0.191935	0.235432	-0.132805	0.413972	0.248504	0.122055	0.00700459	0.965784	-0.224945	0.162858	-0.356067	0.0241312	0.362296	0.0215979	0.200555	0.21466	-0.158355	0.329093
RHD	blue	0.123427	0.447985	0.24013	0.13557	-0.198609	0.219235	0.177129	0.274212	0.0743243	0.648539	0.186304	0.249717	-0.161759	0.318669	-0.0838816	0.606833	-0.117047	0.471971	-0.178705	0.269897	-0.225548	0.161704	0.561478	0.000163592
RHBDF2	blue	0.478149	0.00180497	-0.196059	0.225329	0.763499	1.00666e-08	0.156778	0.333994	0.11451	0.481696	0.114218	0.482822	-0.302042	0.0581965	-0.328543	0.0384666	-0.481192	0.00167056	0.0850927	0.601631	0.105617	0.516587	-0.323726	0.041576
RGS3	blue	0.300574	0.0594897	-0.0208848	0.898218	0.538724	0.00033546	0.469485	0.00224116	-0.157627	0.331351	0.16888	0.297539	-0.0851961	0.601188	0.127367	0.433512	-0.286444	0.0731423	0.505007	0.000889205	0.337554	0.0331597	0.139392	0.390984
RGS20	blue	-0.152721	0.34681	0.244159	0.128935	-0.314565	0.0480529	0.149892	0.355918	-0.0425629	0.794267	0.155741	0.337242	0.134633	0.407516	0.294458	0.0651263	-0.0317205	0.845937	-0.149613	0.356827	0.0389433	0.811432	0.449945	0.0035793
RGS2	blue	-0.401352	0.0102639	0.161254	0.320202	-0.317946	0.045574	-0.106779	0.511956	0.0175373	0.914467	-0.163281	0.314075	-0.256123	0.11066	0.0879959	0.589241	0.254715	0.112702	0.00108738	0.994687	-0.215629	0.181453	-0.0408556	0.802352
RGS19	blue	0.592483	5.62938e-05	-0.266632	0.0962891	0.782975	2.36741e-09	0.343041	0.0302336	0.0872823	0.592276	-0.118281	0.467281	-0.372386	0.0179666	-0.308989	0.0523774	-0.426294	0.00609056	0.342713	0.030402	0.230596	0.152274	-0.11515	0.479232
RGS14	blue	0.470542	0.00218342	-0.25239	0.116137	0.686715	9.94527e-07	0.144028	0.375261	0.124923	0.442462	-0.0916271	0.573905	-0.338	0.0329133	-0.304109	0.0564137	-0.419382	0.00706549	0.155485	0.338045	0.0121383	0.940742	-0.228157	0.156779
RGS13	blue	-0.195439	0.22683	0.0188535	0.908073	-0.364428	0.0207833	-0.0209812	0.897751	0.0542693	0.739444	0.05945	0.715563	-0.0435662	0.789526	-0.059763	0.714129	0.216586	0.179476	-0.152056	0.348936	-0.0163852	0.920067	0.121779	0.454119
RGS11	blue	0.301334	0.0588175	0.0299969	0.854216	0.349242	0.0271866	0.277027	0.0835288	0.102754	0.528081	-0.113705	0.4848	-0.199506	0.217118	-0.124411	0.444347	-0.224611	0.163499	0.189667	0.241118	-0.0773784	0.635088	0.0937158	0.565167
RGS1	blue	-0.179577	0.267528	-0.0268974	0.869141	-0.391831	0.0124033	-0.124932	0.442426	0.222061	0.168461	-0.0725863	0.656242	-0.0928594	0.568742	0.0418242	0.797763	0.127835	0.431812	-0.296807	0.0629131	-0.166184	0.305429	-0.19769	0.221418
RGP1	blue	-0.0430486	0.791971	0.028266	0.862545	-0.350919	0.0264077	-0.142888	0.37909	0.290428	0.0690655	-0.183757	0.256365	0.198521	0.219443	-0.101059	0.534942	0.141045	0.385334	-0.273531	0.0876643	-0.155708	0.337346	-0.306407	0.0544834
RGL2	blue	0.286474	0.0731105	0.0398391	0.807175	0.661088	3.4276e-06	0.194346	0.22949	0.0730646	0.654119	0.0568961	0.727303	-0.195562	0.226531	-0.137383	0.397915	-0.503085	0.000937238	0.0552497	0.734905	-0.0305263	0.851671	-0.092406	0.570639
RFPL2	blue	-0.14689	0.365744	0.342605	0.0304581	-0.173538	0.284215	0.0741985	0.649095	-0.116999	0.472154	0.230255	0.152897	0.161063	0.320782	0.273939	0.0871739	0.0193478	0.905674	-0.0682326	0.675695	-0.148282	0.361169	0.320044	0.0440886
RFNG	blue	0.636295	1.01947e-05	-0.118823	0.465229	0.723652	1.3197e-07	0.406265	0.00928899	0.337334	0.0332817	0.0282098	0.862816	-0.120625	0.458437	-0.500007	0.00101894	-0.671549	2.09867e-06	0.00991904	0.951562	-0.151499	0.350727	-0.120674	0.458255
RFC5	blue	-0.242334	0.13191	0.0231746	0.887127	-0.490144	0.00132502	-0.452892	0.00334102	0.0649903	0.690319	0.250297	0.119297	-0.0253096	0.876805	-0.105415	0.517394	0.448002	0.00374435	-0.383923	0.0144575	-0.0144271	0.929594	-0.369492	0.0189512
REXO5	blue	-0.14228	0.381144	-0.135285	0.405228	-0.197728	0.221328	0.037211	0.819678	0.137042	0.399097	0.0601117	0.712532	0.261772	0.102745	-0.0711421	0.662672	-0.171264	0.290669	-0.312232	0.0498261	-0.0388906	0.811682	0.285555	0.0740765
REX1BD	blue	0.624655	1.64655e-05	-0.170021	0.294238	0.71148	2.65703e-07	0.433506	0.00519949	0.121761	0.454184	0.0970808	0.55122	-0.0457064	0.779437	-0.492976	0.00122973	-0.423258	0.00650345	0.391986	0.0123656	-0.0642246	0.693789	-0.0792199	0.627032
RETSAT	blue	-0.156842	0.333793	-0.0389825	0.811245	-0.337911	0.0329625	-0.0543576	0.739034	0.178947	0.269238	-0.226555	0.159789	0.0283049	0.862357	0.0236321	0.884914	0.150016	0.355517	-0.135535	0.404352	-0.11769	0.469525	0.075418	0.643708
RETREG3	blue	0.088267	0.58809	-0.234807	0.144719	0.608541	3.09922e-05	-0.210053	0.19328	-0.260994	0.103809	0.0435641	0.789536	-0.202887	0.209266	0.0545539	0.738125	-0.205429	0.203494	0.190318	0.239477	0.157995	0.330206	-0.250004	0.119745
RERE	blue	0.172148	0.288149	-0.0678389	0.677465	0.657518	4.03486e-06	-0.00206536	0.989908	-0.234574	0.145131	0.0901637	0.580064	-0.0539906	0.740735	0.118887	0.464985	-0.376013	0.0167937	0.130274	0.423002	0.17605	0.277192	-0.00868427	0.957586
REPS1	blue	-0.393849	0.0119206	0.191919	0.235472	-0.356227	0.0240632	-0.222015	0.168551	-0.23761	0.139847	0.0281105	0.863294	0.369426	0.0189743	0.350118	0.0267773	0.26869	0.0936507	-0.025823	0.874326	0.126666	0.436069	0.180905	0.263947
RENBP	blue	0.387889	0.0133939	-0.0733713	0.652758	0.65757	4.02534e-06	0.0738472	0.65065	0.0376082	0.817785	0.195249	0.227291	-0.18052	0.264982	-0.386028	0.0138845	-0.466644	0.00240315	-0.0134547	0.934328	-0.0526697	0.746867	-0.174106	0.282617
RELB	blue	0.657878	3.96942e-06	-0.263501	0.100412	0.732049	7.9688e-08	0.552411	0.000219147	0.337411	0.0332389	-0.166179	0.305444	-0.208404	0.19688	-0.448742	0.00368071	-0.629984	1.32526e-05	0.169527	0.295663	-0.0132029	0.935555	-0.160305	0.323095
RELA	blue	0.259367	0.10606	-0.169584	0.295498	0.738976	5.18158e-08	-0.0154168	0.924777	-0.395373	0.0115668	0.242276	0.132004	-0.0552402	0.734949	0.0496934	0.760739	-0.266612	0.0963145	0.394147	0.0118507	0.211454	0.190259	-0.00943059	0.953944
RECQL5	blue	0.581922	8.1951e-05	0.0162198	0.920871	0.604933	3.55409e-05	0.383506	0.0145736	0.0958965	0.55611	0.161659	0.31897	-0.365439	0.0204063	-0.19469	0.228649	-0.575866	0.000101058	0.0181019	0.911724	-0.0819912	0.61499	0.16969	0.295193
RECK	blue	-0.497602	0.00108712	-0.12431	0.44472	-0.548949	0.000244484	-0.507058	0.000840384	-0.0578731	0.722805	-0.0603812	0.711298	0.366078	0.0201709	0.0959562	0.555862	0.317944	0.0455752	-0.457449	0.00299988	-0.00531221	0.974048	-0.0118741	0.942029
REC8	blue	0.29362	0.0659304	-0.111928	0.491696	0.541771	0.000305606	0.178427	0.270656	0.0667082	0.682556	0.0552285	0.735003	-0.0918653	0.572906	-0.0509174	0.755025	-0.491327	0.00128445	-0.0352626	0.828976	0.102216	0.530254	-0.0489405	0.76426
RCE1	blue	0.221687	0.169196	0.059637	0.714706	0.459077	0.00288561	0.209937	0.193533	-0.118052	0.46815	-0.000591858	0.997108	-0.051673	0.751504	0.106047	0.51487	-0.118048	0.468163	0.455722	0.00312544	0.0604229	0.711108	-0.189679	0.241086
RBPMS	blue	-0.0751231	0.64501	-0.000913722	0.995535	-0.258004	0.107974	-0.0998398	0.539907	0.27942	0.0807872	-0.0638313	0.695573	-0.214986	0.18279	-0.210257	0.192839	-0.0175337	0.914484	-0.331385	0.0367227	-0.0493145	0.76251	0.0244041	0.881181
RBMXL2	blue	0.334095	0.0351206	0.0402961	0.805006	0.394516	0.0117646	0.353828	0.0251006	0.027882	0.864395	0.0234959	0.885572	-0.254552	0.112941	-0.103384	0.525541	-0.293276	0.0662627	0.231944	0.149825	0.0893268	0.583599	0.237693	0.139705
RBMX2	blue	0.105115	0.518594	0.285424	0.0742158	0.399406	0.0106734	0.13133	0.419223	-0.377302	0.0163926	0.0961301	0.555143	-0.0893994	0.583292	0.184947	0.253244	0.0352207	0.829176	0.453987	0.00325607	0.0277293	0.86513	0.032718	0.841153
RBMS1	blue	-0.661355	3.38572e-06	0.123313	0.448411	-0.733884	7.11901e-08	-0.570314	0.000122023	-0.131114	0.419992	-0.00655371	0.967985	-0.0110542	0.946026	0.30483	0.0558022	0.711324	2.68038e-07	-0.255952	0.110905	0.173862	0.283304	-0.208422	0.19684
RBM42	blue	0.604059	3.67305e-05	-0.206356	0.201417	0.829994	3.55394e-11	0.371019	0.0184265	0.266871	0.0959793	0.00352838	0.982761	-0.212239	0.188581	-0.383947	0.014451	-0.718732	1.75882e-07	0.0312424	0.848232	-0.0103632	0.949395	-0.196564	0.224115
RBM22	blue	-0.689152	8.78418e-07	0.155129	0.339167	-0.755466	1.75816e-08	-0.454935	0.00318413	-0.180782	0.264276	-0.0588959	0.718105	0.129446	0.425984	0.342333	0.0305984	0.685553	1.05471e-06	-0.091815	0.573116	0.200625	0.214496	-0.0303222	0.852652
RBM14	blue	0.519808	0.000586883	-0.18806	0.245202	0.679727	1.4106e-06	0.22874	0.155694	0.141708	0.383079	-0.157349	0.332214	0.0941583	0.563323	-0.341111	0.0312372	-0.539682	0.000325801	0.026599	0.87058	-0.0166677	0.918693	-0.105349	0.517656
RBM10	blue	0.295413	0.0642188	-0.152474	0.347599	0.813892	1.70773e-10	0.169671	0.295249	-0.341417	0.0310766	0.0641467	0.694142	-0.107166	0.510418	0.0209047	0.898122	-0.241474	0.13333	0.627889	1.44402e-05	0.193957	0.230441	-0.167167	0.302535
RBL1	blue	-0.074546	0.647558	0.00164542	0.99196	-0.331288	0.0367813	0.0682804	0.67548	0.0179783	0.912324	-0.111332	0.494022	0.0830305	0.6105	0.221927	0.168724	0.193767	0.230907	0.0104932	0.948762	0.0734302	0.652497	0.0179828	0.912302
RBKS	blue	-0.0663262	0.68428	-0.25308	0.11511	-0.384679	0.0142496	0.0228118	0.888883	0.303532	0.0569074	-0.11951	0.462635	0.022788	0.888998	-0.134967	0.406341	0.0334822	0.837492	-0.319532	0.0444473	-0.0379248	0.816278	0.0544517	0.738598
RBFADN	blue	-0.0176601	0.913869	0.159057	0.326926	-0.250602	0.118833	0.257941	0.108064	0.327947	0.0388409	-0.146068	0.368462	0.0448765	0.783345	-0.0526193	0.747101	-0.174565	0.28133	-0.269474	0.0926601	-0.248211	0.122509	0.343702	0.0298957
RASSF9	blue	-0.222911	0.166795	0.0759488	0.64137	-0.359304	0.0227856	-0.0664808	0.683582	0.118723	0.465605	0.0247003	0.879749	-0.0749204	0.645904	-0.0974954	0.549513	-0.0111006	0.9458	-0.337179	0.0333675	0.0831407	0.610025	0.413686	0.00796722
RASSF4	blue	0.591709	5.78923e-05	-0.114499	0.481738	0.704933	3.81568e-07	0.350012	0.0268265	0.27319	0.0880767	-0.154668	0.340621	-0.102883	0.527561	-0.410973	0.00843041	-0.587843	6.64995e-05	0.150476	0.354026	-0.181888	0.261317	-0.0741941	0.649114
RASSF1	blue	0.307513	0.0535727	0.0328088	0.840718	0.579685	8.85908e-05	0.125333	0.440954	-0.384485	0.0143027	0.266036	0.0970641	-0.00262122	0.987193	-0.0550915	0.735637	-0.165031	0.308844	0.441108	0.00438476	-0.0798776	0.624166	0.163405	0.313703
RASGRP2	blue	0.372991	0.0177662	-0.120341	0.459506	0.691693	7.70738e-07	0.219041	0.174474	-0.152561	0.34732	0.170278	0.293497	0.191247	0.237148	-0.0459467	0.778307	-0.352869	0.0255254	0.432522	0.00531402	0.14021	0.388181	-0.0760766	0.640807
RARS2	blue	-0.413711	0.00796308	0.32942	0.0379217	-0.283186	0.0766144	-0.178584	0.270226	-0.279616	0.0805654	0.0295324	0.856449	0.121124	0.456566	0.383139	0.0146762	0.165079	0.308703	-0.120673	0.458257	-0.0609702	0.708605	0.387072	0.0136076
RAP1GDS1	blue	0.00522372	0.97448	0.188938	0.242963	0.310088	0.0515013	-0.200065	0.215805	-0.414443	0.00784209	0.377128	0.0164463	0.135236	0.405399	0.0909211	0.576872	0.114438	0.481972	0.269717	0.0923552	0.140658	0.386653	-0.0906234	0.578126
RANBP10	blue	0.146007	0.368664	0.00087041	0.995747	0.578904	9.10205e-05	0.234147	0.145885	-0.166542	0.304374	0.0656488	0.68734	-0.0444493	0.785359	0.136914	0.399544	-0.348618	0.0274811	0.311672	0.0502591	0.184527	0.254342	0.121058	0.456814
RALY	blue	0.698621	5.36004e-07	-0.331108	0.03689	0.763966	9.73854e-09	0.466067	0.00243725	0.295921	0.0637409	-0.14364	0.376561	-0.116748	0.473111	-0.620493	1.94531e-05	-0.540007	0.00032258	0.253233	0.114883	0.0217188	0.894177	-0.195266	0.227249
RALGDS	blue	0.238541	0.138255	0.116196	0.475222	0.519839	0.00058637	0.367486	0.01966	-0.234915	0.14453	0.139651	0.390095	0.0400743	0.806059	0.0970785	0.551229	-0.260324	0.104732	0.519253	0.00059631	0.0691997	0.671355	0.142917	0.378993
RAG1	blue	-0.107355	0.509669	-0.0343392	0.83339	-0.423739	0.00643653	0.146652	0.366531	0.185619	0.251494	-0.240304	0.135279	-0.0454511	0.780639	0.0337866	0.836035	0.147203	0.364711	-0.0616717	0.705402	-0.0636989	0.696175	0.220846	0.170862
RAF1	blue	-0.205154	0.204113	0.17154	0.289882	0.361852	0.0217709	-0.21913	0.174295	-0.388336	0.0132783	0.0733846	0.6527	-0.0669282	0.681565	0.493548	0.00121125	-0.0174323	0.914976	0.253737	0.114137	0.178666	0.270003	-0.217205	0.178206
RAD54L	blue	-0.209895	0.193623	0.324416	0.0411187	-0.268901	0.0933831	-0.092601	0.569823	-0.112908	0.487888	-0.0010725	0.99476	-0.0739694	0.650109	0.151343	0.351227	0.0867414	0.594581	-0.127862	0.431713	-0.263486	0.100431	0.415673	0.00764211
RAD51B	blue	-0.00500775	0.975535	0.0616639	0.705438	-0.183578	0.256835	-0.00785173	0.961649	0.217644	0.177308	-0.122955	0.449738	0.153414	0.344598	-0.156537	0.334746	-0.0745649	0.647475	-0.265924	0.0972094	-0.140042	0.388755	0.0311774	0.848544
RAD23B	blue	-0.49943	0.00103493	-0.0730288	0.654278	-0.61875	2.08446e-05	-0.401109	0.0103142	0.0811746	0.618529	-0.182384	0.259998	0.0291794	0.858148	0.0359047	0.825909	0.480955	0.00168071	-0.199143	0.217974	0.000833182	0.995929	-0.181664	0.261915
RAD23A	blue	0.408303	0.00890854	-0.0644733	0.692661	0.613333	2.57725e-05	0.205536	0.203252	-0.148286	0.361156	-0.0745097	0.647719	-0.08359	0.608088	-0.126418	0.436977	-0.286827	0.0727424	0.328381	0.0385684	-0.0343457	0.833359	0.0377647	0.81704
RAD21L1	blue	-0.123559	0.447498	0.0203351	0.900884	-0.204068	0.206571	-0.0487818	0.765003	-0.00124962	0.993894	0.119466	0.4628	0.379212	0.0158133	0.173814	0.283437	-0.0126444	0.938276	-0.133158	0.41272	0.054769	0.737129	0.0563535	0.729806
RAC2	blue	0.56322	0.000154506	-0.238454	0.138404	0.86171	9.40786e-13	0.278957	0.0813121	-0.138501	0.394047	0.0966265	0.553093	-0.0779702	0.632494	-0.311898	0.0500839	-0.408649	0.00884537	0.473444	0.00203153	0.17958	0.26752	-0.0691082	0.671766
RABGGTA	blue	0.300426	0.0596214	0.0576993	0.723604	0.625967	1.56142e-05	0.132436	0.415281	-0.0565927	0.728702	-0.0206246	0.89948	-0.213489	0.18593	-0.181671	0.261897	-0.298455	0.0613965	0.277675	0.0827797	0.0152324	0.925674	-0.0889372	0.585248
RABGAP1	blue	-0.300524	0.0595339	-0.0358678	0.826085	-0.237198	0.140555	-0.208178	0.197378	0.0109309	0.946627	-0.0842818	0.605112	-0.168399	0.298935	0.306188	0.0546646	0.0768032	0.637612	-0.308343	0.052898	0.175105	0.279821	-0.0796712	0.625065
RABEPK	blue	-0.180887	0.263996	0.0764782	0.639041	-0.321004	0.0434219	0.224239	0.164217	0.0195787	0.904553	-0.356146	0.0240976	0.0381047	0.815421	0.324504	0.0410606	0.241688	0.132975	0.216622	0.179401	0.118312	0.467161	0.0863656	0.596185
RABAC1	blue	0.397663	0.0110519	-0.149624	0.356789	0.525274	0.000500966	0.429545	0.00567384	0.173007	0.285715	-0.213402	0.186114	0.0491718	0.763178	-0.351292	0.0262368	-0.356522	0.0239385	0.401871	0.0101569	-0.019814	0.903412	-0.018111	0.911679
RAB5C	blue	0.230199	0.153001	0.0184465	0.91005	0.664872	2.8766e-06	0.0774215	0.634899	-0.22642	0.160045	-0.0261907	0.872551	-0.0743557	0.648399	0.0248348	0.879099	-0.408596	0.00885509	0.193417	0.231766	-0.188982	0.242853	0.179264	0.268376
RAB5B	blue	0.140832	0.386057	-0.126536	0.436545	0.547189	0.000258359	-0.135021	0.406154	-0.217945	0.176696	0.186062	0.250343	0.0551911	0.735176	-0.0879704	0.589349	-0.278126	0.0822613	0.0806864	0.620648	0.0664464	0.683737	-0.0932202	0.567234
RAB3GAP1	blue	-0.209434	0.194626	-0.0069128	0.966232	-0.412128	0.00823045	-0.497387	0.00109341	0.0353074	0.828762	0.242682	0.131339	-0.0119951	0.94144	-0.0810665	0.618998	0.269426	0.0927212	-0.437525	0.00475377	-0.07309	0.654006	-0.191247	0.237147
RAB3D	blue	0.3702	0.0187065	0.0397205	0.807738	0.669183	2.34893e-06	0.352791	0.0255599	-0.0885243	0.586998	-0.132682	0.414406	-0.189764	0.240873	-0.000446702	0.997817	-0.460616	0.00278111	0.349122	0.0272428	-0.0672447	0.680139	0.0729994	0.654408
RAB38	blue	-0.0844246	0.604498	0.127707	0.432276	-0.273948	0.0871634	-0.107973	0.507223	0.165573	0.307235	0.0640074	0.694774	-0.0355195	0.827748	-0.21724	0.178133	0.00235991	0.988469	-0.37685	0.0165323	-0.0772139	0.635809	0.0651085	0.689784
RAB31	blue	-0.246827	0.124676	0.286903	0.0726633	-0.439324	0.00456531	-0.114322	0.482418	0.00129938	0.993651	-0.201759	0.211862	-0.348485	0.0275442	0.174107	0.282616	0.281964	0.0779498	-0.218524	0.17552	-0.222885	0.166847	0.0464772	0.775812
RAB30	blue	-0.114	0.483663	-0.0714919	0.661112	-0.41468	0.0078032	-0.125968	0.438621	-0.00374852	0.981685	0.00174961	0.991451	0.0779763	0.632468	-0.0647632	0.691347	0.242589	0.131491	-0.133649	0.410982	-0.117063	0.471912	0.260408	0.104616
RAB13	blue	-0.155935	0.336634	0.0109486	0.946541	-0.392889	0.0121482	-0.00795117	0.961163	0.0581518	0.721523	0.0403241	0.804873	0.124954	0.442345	-0.0394154	0.809188	0.112931	0.487797	-0.255505	0.111553	-0.204522	0.205539	0.270214	0.0917332
RAB11B	blue	0.368813	0.0191889	0.0745068	0.647731	0.344329	0.0295782	0.334134	0.0350981	0.0256807	0.875013	-0.132662	0.414479	-0.10962	0.500726	-0.254008	0.113738	-0.13826	0.394878	0.377214	0.0164197	-0.0721789	0.658054	0.0676395	0.678362
R3HDM4	blue	0.666703	2.64043e-06	-0.219519	0.173513	0.611303	2.78774e-05	0.259877	0.105351	0.244115	0.129006	0.303141	0.0572434	-0.0356382	0.827181	-0.579375	8.95457e-05	-0.613344	2.57609e-05	-0.103836	0.523723	-0.179214	0.268511	0.00237974	0.988372
R3HCC1L	blue	-0.509992	0.000774711	0.251522	0.11744	-0.479929	0.00172523	-0.325056	0.0406977	-0.201674	0.212061	-0.256806	0.109678	0.202383	0.210422	0.481247	0.00166824	0.429386	0.00569356	0.00959134	0.95316	0.0227189	0.889333	0.0507124	0.755981
R3HCC1	blue	0.44136	0.00435977	0.0268237	0.869497	0.361298	0.0219883	0.570577	0.000120947	0.0619713	0.704036	-0.12642	0.436969	0.0845042	0.604156	-0.0749674	0.645697	-0.252983	0.115254	0.468343	0.00230506	0.0258245	0.874318	0.246136	0.125769
QSER1	blue	-0.0334428	0.837681	0.147533	0.363626	-0.294497	0.0650891	0.0577631	0.723311	0.17726	0.273852	0.0488442	0.764711	0.166264	0.305194	0.0322724	0.84329	-0.158915	0.327362	-0.40974	0.00864849	-0.226475	0.159941	0.307451	0.0536241
PYHIN1	blue	0.0421293	0.796319	-0.347675	0.0279314	0.197838	0.221064	-0.12784	0.431795	-0.148556	0.36027	-0.0138233	0.932533	0.118973	0.464662	-0.0523025	0.748574	-0.117159	0.471546	-0.0141964	0.930717	0.186861	0.248279	0.123189	0.44887
PYGL	blue	0.0507272	0.755912	-0.0858773	0.598271	0.30044	0.0596095	-0.202255	0.210718	-0.165181	0.3084	0.125604	0.439958	-0.293471	0.0660739	-0.00760184	0.962868	0.00151797	0.992583	0.079408	0.626212	-0.116039	0.475821	-0.261815	0.102687
PYGB	blue	0.329221	0.0380444	-0.0313883	0.847531	0.621597	1.86156e-05	0.198735	0.218938	0.0381049	0.81542	0.236233	0.142226	-0.276216	0.0844749	-0.158533	0.328543	-0.532957	0.000399218	-0.0100359	0.950992	0.183993	0.255744	0.108597	0.504754
PYCARD	blue	0.467258	0.00236728	-0.275161	0.0857177	0.622697	1.78145e-05	0.411218	0.00838764	0.0737636	0.65102	-0.214978	0.182806	-0.221307	0.169948	-0.287502	0.0720417	-0.24075	0.134533	0.556799	0.000190434	0.258757	0.106914	-0.0662229	0.684746
PXN	blue	0.552653	0.000217465	-0.105299	0.517857	0.87554	1.44094e-13	0.389495	0.0129826	0.0531117	0.744813	0.0582675	0.720991	-0.232354	0.149086	-0.195776	0.226014	-0.569436	0.000125678	0.293552	0.0659961	0.109043	0.502997	-0.13821	0.395052
PUS1	blue	-0.109774	0.500121	-0.120106	0.460389	-0.242195	0.132138	0.134924	0.406493	0.313231	0.0490605	-0.130334	0.422789	-0.123242	0.448671	0.0288437	0.859763	0.0237255	0.884462	-0.162616	0.316076	0.113216	0.486694	-0.177711	0.272615
PUM3	blue	-0.494129	0.00119272	0.0346715	0.831801	-0.617494	2.19036e-05	-0.271862	0.089694	-0.0976841	0.548736	0.0478013	0.769597	0.248585	0.121928	0.195656	0.226304	0.580391	8.64424e-05	-0.000325464	0.99841	0.178636	0.270086	-0.0517876	0.75097
PUF60	blue	0.428011	0.0058673	-0.211626	0.18989	0.732737	7.63959e-08	0.251463	0.11753	-0.0678889	0.67724	-0.103879	0.523547	-0.0995531	0.541077	-0.30053	0.0595292	-0.299858	0.0601288	0.466041	0.0024388	0.130274	0.423005	-0.117577	0.469954
PTX3	blue	-0.244761	0.127965	-0.119002	0.464552	-0.335325	0.0344129	-0.362526	0.0215087	0.0953724	0.55828	-0.0101808	0.950285	-0.00565363	0.97238	-0.124451	0.444199	0.172229	0.28792	-0.463431	0.00259855	-0.283693	0.0760659	-0.174643	0.281111
PTPRZ1	blue	0.388767	0.0131676	0.272225	0.0892499	0.348112	0.0277219	0.10699	0.511119	-0.0418249	0.797759	0.354753	0.0246964	-0.0127737	0.937646	-0.116096	0.475605	-0.343382	0.0300591	-0.00183246	0.991046	-0.186298	0.249731	0.214829	0.183117
PTPRO	blue	0.149972	0.355659	-0.0651037	0.689805	0.54228	0.000300858	0.0652692	0.689057	-0.0440835	0.787084	0.289581	0.0699167	-0.082827	0.611378	-0.0343345	0.833413	-0.35715	0.0236741	0.12498	0.44225	0.127957	0.431368	-0.121179	0.45636
PTPRK	blue	-0.121882	0.453733	0.264384	0.0992351	-0.135298	0.40518	0.0592766	0.716358	-0.0904088	0.57903	0.0459399	0.778339	0.233866	0.146384	0.198674	0.21908	0.0364235	0.823433	0.0154883	0.924429	-0.123277	0.448543	0.131129	0.419941
PTPRJ	blue	-0.266259	0.0967731	0.283096	0.0767116	-0.33702	0.0334562	-0.0946801	0.561154	0.0122002	0.94044	0.203951	0.206835	-0.000427923	0.997909	0.180783	0.264274	0.0580626	0.721933	-0.277688	0.0827645	0.0166314	0.91887	0.308937	0.0524196
PTPRE	blue	0.229421	0.154432	-0.0938426	0.564638	0.663378	3.08366e-06	0.0564487	0.729367	-0.087047	0.593278	0.100909	0.535551	-0.434451	0.00509154	-0.00954126	0.953405	-0.269587	0.0925189	0.272369	0.0890741	0.202764	0.209547	-0.339858	0.0319039
PTPRD	blue	0.389149	0.0130703	-0.0109282	0.946641	0.413901	0.00793146	0.390561	0.0127154	-0.0719444	0.659097	0.191078	0.23757	-0.105481	0.517128	-0.146046	0.368535	-0.39093	0.0126241	0.141152	0.38497	0.108471	0.505252	0.441901	0.00430653
PTPN9	blue	0.0415604	0.799012	0.0827754	0.611601	0.483267	0.00158411	-0.0413552	0.799984	-0.332807	0.0358752	0.293925	0.065637	-0.102447	0.529321	0.103134	0.526546	-0.24754	0.123557	0.205091	0.204253	-0.00692517	0.966172	0.211989	0.189114
PTPN7	blue	0.341251	0.0311635	0.0918347	0.573034	0.400775	0.0103839	0.300165	0.0598541	-0.0715358	0.660916	0.0672007	0.680337	0.0206289	0.899459	0.0343942	0.833127	-0.378884	0.0159114	0.0964191	0.553949	-0.0803701	0.622023	0.298009	0.0618042
PTPN6	blue	0.657361	4.06362e-06	-0.257201	0.109114	0.933225	1.75633e-18	0.383364	0.0146131	0.0739416	0.650232	0.0642277	0.693775	-0.155087	0.339299	-0.446864	0.00384403	-0.575391	0.000102713	0.345907	0.0287921	0.107079	0.510766	-0.154756	0.340343
PTPN18	blue	0.718491	1.78348e-07	-0.172262	0.287827	0.778471	3.3513e-09	0.466124	0.00243387	0.352814	0.0255498	0.252819	0.115498	-0.221691	0.169189	-0.564045	0.000150362	-0.772503	5.24723e-09	-0.0617276	0.705147	-0.116846	0.47274	-0.157811	0.330777
PTPN11	blue	-0.677136	1.602e-06	0.204316	0.206008	-0.756216	1.67043e-08	-0.547371	0.000256889	-0.263768	0.100055	-0.0775003	0.634553	0.19669	0.22381	0.519927	0.000584887	0.7449	3.54725e-08	-0.113306	0.486346	0.0414085	0.799732	-0.146892	0.365736
PTPN1	blue	-0.0843765	0.604705	-0.128564	0.429167	0.191854	0.235633	-0.357472	0.0235394	-0.192959	0.232896	0.125639	0.439828	0.22393	0.164814	0.115165	0.479173	-0.174719	0.2809	-0.249314	0.120803	0.0658923	0.686239	0.0523964	0.748137
PTP4A2	blue	-0.0261502	0.872746	-0.131847	0.417378	0.505415	0.000879308	-0.125829	0.439132	-0.435901	0.00492973	0.197239	0.222495	-0.185913	0.250729	0.146307	0.367669	-0.00980568	0.952115	0.445432	0.00397282	0.463436	0.00259823	-0.0225161	0.890315
PTOV1	blue	0.55794	0.000183542	-0.183039	0.25826	0.822193	7.75283e-11	0.284272	0.0754431	0.0203252	0.900932	-0.0154771	0.924484	-0.084243	0.605278	-0.412244	0.00821067	-0.412324	0.00819703	0.378759	0.0159491	-0.0234477	0.885806	-0.252001	0.11672
PTK2B	blue	0.40218	0.0100938	-0.272326	0.0891265	0.779613	3.07088e-09	0.194547	0.228999	0.11259	0.489122	-0.143541	0.376894	-0.251254	0.117845	-0.225968	0.160903	-0.530819	0.000425495	0.158544	0.328509	0.14551	0.370313	-0.245613	0.126602
PTGIR	blue	0.515081	0.000671539	-0.171622	0.289647	0.620903	1.91376e-05	0.42309	0.0065271	0.19595	0.225593	0.150935	0.352542	-0.208307	0.197094	-0.439462	0.00455108	-0.556429	0.000192718	0.150521	0.35388	0.0692496	0.671132	0.0717851	0.659806
PTGDS	blue	0.277013	0.0835454	-0.157603	0.331423	0.404502	0.00962938	0.269914	0.0921087	-0.0721276	0.658282	0.26359	0.100293	0.202091	0.211097	-0.081493	0.617148	-0.233388	0.147234	0.3038	0.0566772	0.0765351	0.63879	-0.00891205	0.956474
PTGDR2	blue	0.269098	0.0931344	0.0588252	0.71843	0.252012	0.116703	0.0413351	0.800079	-0.273691	0.0874721	0.235376	0.143721	0.141799	0.382773	-0.111265	0.494282	-0.0508928	0.755139	0.147773	0.362838	-0.0378072	0.816838	0.251332	0.117726
PTER	blue	-0.534436	0.000381916	0.0491635	0.763216	-0.67533	1.74922e-06	-0.575058	0.000103888	-0.114592	0.481377	0.104452	0.521248	-0.00518113	0.974688	0.112068	0.49115	0.622954	1.76316e-05	-0.276476	0.0841704	-0.0056822	0.972241	-0.157353	0.332202
PTDSS1	blue	0.280673	0.0793793	-0.063098	0.698906	0.449189	0.00364277	-0.0380621	0.815624	-0.106048	0.514867	-0.102627	0.528592	-0.202754	0.209571	-0.144405	0.373997	-0.0572452	0.725695	0.274051	0.0870403	-0.00896167	0.956232	-0.300941	0.0591642
PTCH1	blue	-0.0451452	0.782079	0.055805	0.732338	-0.342642	0.030439	0.257602	0.108544	0.249603	0.120359	-0.324634	0.0409747	-0.311077	0.0507226	-0.01378	0.932744	-0.0785485	0.629965	-0.290198	0.0692962	-0.145071	0.371774	0.475922	0.00190926
PTCD2	blue	-0.0803855	0.621956	0.0295177	0.85652	-0.296527	0.0631736	-0.356418	0.0239822	-0.128167	0.430607	0.283849	0.0758969	0.438345	0.00466701	-0.0768565	0.637378	0.21006	0.193265	-0.285972	0.0736372	-0.256307	0.110394	-0.0199153	0.90292
PTBP2	blue	-0.398906	0.0107809	0.108981	0.503241	-0.439403	0.00455714	-0.330202	0.0374405	-0.0129669	0.936704	0.353528	0.0252327	0.244558	0.128292	0.0997325	0.540345	0.2171	0.178421	-0.307479	0.0536004	-0.226055	0.160738	-0.097669	0.548799
PTBP1	blue	0.291852	0.0676526	-0.0674233	0.679334	0.768955	6.80635e-09	0.0762356	0.640108	-0.27077	0.0910416	0.107712	0.508255	0.072121	0.658311	0.0902573	0.579669	-0.345034	0.029225	0.389407	0.0130048	0.304684	0.0559257	-0.0829881	0.610683
PSTPIP1	blue	0.471492	0.00213263	-0.155776	0.337132	0.839841	1.25277e-11	0.372487	0.0179331	0.0246214	0.88013	-0.053118	0.744784	-0.292041	0.0674666	-0.27595	0.0847871	-0.469486	0.00224109	0.407151	0.00912197	0.0686621	0.673766	-0.0739237	0.650311
PSRC1	blue	0.239296	0.136974	0.244581	0.128254	0.506097	0.000862956	-0.0118501	0.942146	-0.189211	0.242273	0.196279	0.224801	-0.183091	0.258121	0.09569	0.556964	-0.316789	0.0464105	0.0405585	0.803761	-0.105646	0.516471	0.145715	0.369632
PSMF1	blue	0.416913	0.00744507	-0.341029	0.0312804	0.58238	8.06489e-05	0.113942	0.483886	-0.0927447	0.569222	-0.132585	0.41475	-0.101973	0.531237	-0.335872	0.0341014	-0.055985	0.731507	0.50142	0.000980675	0.218113	0.176353	-0.283843	0.0759035
PSME3	blue	0.362322	0.0215875	-0.313985	0.0484889	0.793391	1.02607e-09	0.0708415	0.664013	-0.0193976	0.905432	-0.0237715	0.884239	-0.178433	0.27064	-0.167013	0.302989	-0.457133	0.00302255	0.21801	0.176563	0.108154	0.506506	-0.250136	0.119543
PSMD4	blue	-0.245237	0.127201	0.224227	0.164241	-0.452651	0.00335999	0.0888084	0.585794	-0.151945	0.349291	-0.14176	0.382904	-0.0277357	0.8651	0.342641	0.0304393	0.429313	0.00570271	0.27683	0.0837583	0.148147	0.361609	0.341812	0.0308695
PSMD3	blue	0.409445	0.00870131	-0.231753	0.150171	0.554158	0.000207273	-0.0387617	0.812295	0.227214	0.158546	-0.0244386	0.881014	-0.164653	0.309969	-0.464999	0.00250149	-0.314307	0.0482462	-0.0370707	0.820347	-0.0557646	0.732525	-0.55458	0.0002045
PSMC4	blue	0.371616	0.0182243	-0.0622405	0.702809	0.52805	0.000461807	0.336329	0.0338435	-0.0365012	0.823062	-0.2659	0.0972412	-0.0409621	0.801847	-0.279583	0.0806029	-0.175332	0.279188	0.582166	8.12559e-05	0.0110928	0.945838	0.0330305	0.839656
PSG4	blue	0.239819	0.136093	0.207486	0.198906	0.267764	0.0948315	0.138299	0.394746	0.00741893	0.963761	0.110439	0.497514	-0.183526	0.256973	-0.159918	0.324279	-0.376183	0.0167402	-0.0908183	0.577305	-0.165253	0.308186	0.406359	0.00927125
PSD4	blue	0.531806	0.000413174	-0.0889739	0.585093	0.750089	2.52385e-08	0.33699	0.0334728	0.114008	0.48363	0.0468036	0.774279	-0.0987857	0.544216	-0.212063	0.188955	-0.577733	9.47772e-05	0.177662	0.272747	0.0234018	0.886028	-0.0939537	0.564175
PSAP	blue	0.268358	0.0940724	0.128485	0.429456	0.661947	3.29466e-06	0.118403	0.466818	-0.243758	0.129584	0.19152	0.236467	-0.273466	0.0877434	-0.0501346	0.758678	-0.265376	0.0979265	0.331404	0.0367113	0.222328	0.167936	0.0516755	0.751492
PRSS23	blue	-0.0886756	0.586356	0.0852015	0.601165	-0.273339	0.0878967	-0.11433	0.482389	-0.0232181	0.886917	0.0501932	0.758404	0.18389	0.256014	-0.0895356	0.582716	0.112577	0.489173	-0.107699	0.508305	-0.0230319	0.887818	0.190028	0.240207
PRRG1	blue	-0.0601483	0.712364	0.193242	0.232198	-0.382586	0.0148319	0.0948967	0.560254	0.286126	0.073475	0.117494	0.470269	0.0511145	0.754106	-0.101858	0.531705	-0.0778948	0.632825	-0.481665	0.00165051	-0.359841	0.0225684	0.192341	0.234425
PRRC2A	blue	0.466568	0.00240756	-0.23778	0.139555	0.482586	0.00161202	0.507938	0.000820202	0.364073	0.0209172	-0.250748	0.118611	-0.408407	0.00888949	-0.279251	0.0809784	-0.371312	0.0183271	0.204035	0.206646	0.123833	0.446483	-0.368924	0.01915
PRR14	blue	0.578536	9.2185e-05	-0.0729589	0.654588	0.700133	4.94506e-07	0.488702	0.00137599	0.153547	0.344175	-0.221919	0.168739	-0.173783	0.283524	-0.192446	0.234164	-0.673379	1.92222e-06	0.143192	0.378067	-0.0598122	0.713903	0.229252	0.154745
PRR11	blue	-0.0590597	0.717353	0.0259203	0.873856	-0.348895	0.02735	-0.116647	0.473498	0.118877	0.465025	-0.0381451	0.815229	0.30194	0.0582859	-0.058894	0.718114	0.0603691	0.711354	-0.370356	0.0186528	-0.147219	0.36466	0.152995	0.345932
PRPF8	blue	0.317357	0.0459983	-0.247075	0.124287	0.797364	7.36571e-10	0.201621	0.212181	-0.132475	0.415142	-0.223285	0.166066	-0.00149273	0.992706	0.0230033	0.887956	-0.402396	0.0100497	0.441415	0.00435434	0.149787	0.356259	-0.140583	0.386908
PRPF6	blue	0.678157	1.52389e-06	-0.119812	0.461494	0.715632	2.10122e-07	0.52058	0.000574008	0.158948	0.327262	-0.028819	0.859882	-0.0862392	0.596725	-0.354556	0.024782	-0.515426	0.000665016	0.368478	0.019307	-0.125975	0.438599	0.00150702	0.992636
PROM1	blue	-0.134145	0.409233	0.252435	0.11607	-0.240021	0.135753	-0.045706	0.779439	-0.0738954	0.650437	-0.0671749	0.680453	0.0157728	0.923045	0.174906	0.280378	0.120574	0.458631	-0.0801162	0.623127	-0.10847	0.505256	0.25817	0.10774
PRKY	blue	0.103459	0.525237	-0.00742826	0.963716	0.333825	0.0352776	0.143132	0.378268	-0.144804	0.372666	-0.0960103	0.555639	-0.12242	0.451727	0.162507	0.316404	-0.116523	0.47397	0.327414	0.0391779	0.331536	0.0366321	0.00280945	0.986273
PRKD2	blue	0.576637	9.8417e-05	-0.0817268	0.616135	0.794347	9.48048e-10	0.249507	0.120506	0.0202071	0.901505	0.12722	0.434048	0.163699	0.312821	-0.295679	0.063968	-0.629021	1.37872e-05	0.124155	0.445293	-0.0953673	0.558301	-0.00208174	0.989828
PRKD1	blue	-0.0924831	0.570316	0.0526675	0.746877	-0.232287	0.149207	-0.105156	0.51843	0.0646488	0.691866	0.255254	0.111917	-0.0374669	0.818459	-0.0124886	0.939035	0.00697898	0.965909	-0.306212	0.0546452	-0.198871	0.218614	0.134224	0.408955
PRKCZ-AS1	blue	-0.165089	0.308672	0.237189	0.14057	-0.267866	0.0947001	-0.319539	0.0444426	-0.118019	0.468274	0.200974	0.213684	0.0783692	0.630749	0.079237	0.626958	0.114686	0.481019	-0.378843	0.015924	0.0319241	0.84496	0.0866705	0.594883
PRKCSH	blue	0.490249	0.00132139	-0.179285	0.268319	0.622999	1.75995e-05	0.488818	0.00137183	0.218847	0.174867	-0.0690983	0.67181	-0.281119	0.0788833	-0.415505	0.00766913	-0.574916	0.000104395	0.15968	0.325009	-0.0178465	0.912964	0.0926326	0.569691
PRKCQ	blue	-0.130933	0.420641	0.0652228	0.689266	-0.217335	0.17794	-0.0626581	0.700907	-0.121026	0.456936	0.263404	0.100542	0.104209	0.522223	0.0434017	0.790303	-0.0550461	0.735847	-0.228965	0.155276	-0.10444	0.521298	0.402686	0.0099909
PRKCD	blue	0.532159	0.00040885	-0.222744	0.167121	0.945479	4.15345e-20	0.270483	0.0913979	-0.0734313	0.652492	0.0544171	0.738758	-0.217139	0.178341	-0.321045	0.0433938	-0.470362	0.00219317	0.42397	0.00640456	0.138696	0.393377	-0.219668	0.173213
PRKCB	blue	0.0154278	0.924723	-0.100455	0.537401	0.496791	0.001111	-0.0770842	0.636379	-0.523087	0.000533888	0.195541	0.226583	-0.0124824	0.939065	0.231593	0.150461	0.0846459	0.603548	0.612274	2.6851e-05	0.348226	0.0276674	-0.119109	0.464147
PRKCA	blue	0.307391	0.0536727	-0.0826756	0.612032	0.352376	0.0257458	-0.216755	0.179127	-0.118187	0.467639	0.387675	0.0134496	0.0476233	0.770431	-0.164323	0.310954	-0.229094	0.155036	-0.194712	0.228598	-0.191732	0.235937	-0.152679	0.346942
PRKAR2A	blue	0.446327	0.00389193	0.0281634	0.863039	0.626743	1.51301e-05	0.165367	0.307846	-0.0375306	0.818155	0.0972125	0.550677	-0.298282	0.0615552	-0.312982	0.0492501	-0.357002	0.023736	0.133107	0.412899	-0.055131	0.735454	-0.0228171	0.888857
PRKAG2	blue	0.0646371	0.691919	0.0606045	0.710277	0.353433	0.0252747	0.127159	0.434269	-0.23408	0.146003	0.0114585	0.944055	-0.085403	0.600301	0.352785	0.0255627	-0.183346	0.257448	0.239167	0.137193	0.143309	0.377674	0.111849	0.492005
PRKACG	blue	0.353655	0.0251766	0.193	0.232795	0.303323	0.0570867	0.185034	0.253017	-0.193354	0.231923	0.0181528	0.911476	-0.183503	0.257033	0.148589	0.360164	-0.214447	0.183916	0.202832	0.209392	-0.228489	0.156159	0.314585	0.0480376
PRKACA	blue	0.400687	0.0104022	-0.0766464	0.638301	0.56944	0.000125657	0.252309	0.116259	0.077918	0.632723	0.0297608	0.855351	-0.0557079	0.732787	-0.252968	0.115277	-0.553736	0.000210091	0.050484	0.757047	-0.0444491	0.78536	0.0530972	0.74488
PRICKLE3	blue	0.362871	0.0213757	-0.0986728	0.544678	0.698627	5.3583e-07	0.396836	0.0112355	0.0924221	0.570572	-0.210877	0.1915	-0.332996	0.0357637	-0.124152	0.445303	-0.446303	0.00389409	0.335453	0.0343397	0.0689731	0.672371	-0.168711	0.298029
PREP	blue	-0.042087	0.796519	0.0624059	0.702055	0.349887	0.0268847	0.069388	0.670512	-0.216131	0.180413	-0.0831578	0.609951	-0.108616	0.504682	0.216766	0.179105	-0.0706341	0.664939	0.25845	0.107346	0.309028	0.0523461	0.0727314	0.655598
PREB	blue	0.37738	0.0163685	-0.167085	0.302778	0.683699	1.15778e-06	0.119913	0.461115	-0.154163	0.34222	-0.0585056	0.719898	0.186562	0.249049	-0.0876909	0.590537	-0.247447	0.123702	0.420273	0.00693274	0.0993045	0.542093	-0.165886	0.306311
PRDX1	blue	-0.238886	0.137669	0.212862	0.187255	-0.446123	0.00391028	0.0644435	0.692796	-0.0945086	0.561866	-0.342028	0.0307568	0.223348	0.165943	0.268326	0.0941138	0.37691	0.0165138	0.221808	0.168958	0.0910969	0.576133	0.322102	0.0426693
PRDM4	blue	-0.174214	0.282313	0.117138	0.471623	-0.263026	0.101049	0.0658787	0.686301	0.0635166	0.697003	-0.0206614	0.899301	-0.0108153	0.947191	0.134054	0.409553	0.0259147	0.873883	-0.137349	0.398031	-0.046278	0.776749	0.276388	0.0842733
PRCC	blue	0.495217	0.0011587	-0.204585	0.205398	0.649909	5.67169e-06	0.283926	0.0758149	0.288483	0.0710325	-0.16861	0.298323	-0.231368	0.150867	-0.280261	0.0798401	-0.536239	0.000361715	0.00806979	0.960584	-0.0292697	0.857713	-0.335977	0.0340424
PRC1	blue	-0.290527	0.0689665	0.142309	0.381047	-0.454732	0.00319939	-0.170845	0.291871	-0.124037	0.445729	0.0877521	0.590277	0.538837	0.000334312	0.327165	0.0393361	0.271129	0.090597	-0.118832	0.465193	-0.165807	0.306545	0.0643649	0.693153
PRAF2	blue	0.370617	0.0185632	0.027542	0.866033	0.459649	0.00284643	0.493949	0.00119844	0.101645	0.532565	-0.118897	0.464949	-0.0111989	0.945321	-0.164974	0.309013	-0.39782	0.0110174	0.347047	0.0282343	-0.224759	0.163215	0.126359	0.43719
PPRC1	blue	0.239999	0.13579	-0.209242	0.195045	0.525549	0.000496972	0.0567514	0.72797	-0.121746	0.454243	0.004098	0.979978	-0.227993	0.157085	0.00241363	0.988207	-0.0868095	0.59429	0.391988	0.0123651	0.237174	0.140596	-0.347971	0.0277893
PPP6R1	blue	0.756034	1.69134e-08	-0.132894	0.413655	0.818521	1.10484e-10	0.48391	0.00155812	0.282639	0.0772097	0.0709533	0.663514	-0.149585	0.356915	-0.486107	0.00147213	-0.708385	3.15663e-07	0.056406	0.729564	-0.162963	0.315032	-0.12775	0.432122
PPP5C	blue	0.481765	0.00164628	-0.364849	0.0206258	0.561047	0.00016591	0.30341	0.0570118	0.204659	0.20523	-0.172773	0.286377	0.0686959	0.673615	-0.419364	0.00706824	-0.420656	0.00687642	0.197287	0.22238	0.0883907	0.587565	-0.0761374	0.64054
PPP4R2	blue	-0.181913	0.26125	0.329098	0.0381212	-0.217604	0.177391	-0.0232419	0.886802	-0.0786517	0.629514	0.317171	0.0461328	-0.033982	0.835099	0.226299	0.160274	0.0196146	0.904379	-0.14692	0.365644	0.034474	0.832745	0.232673	0.148512
PPP4C	blue	0.420973	0.00682993	-0.277825	0.0826068	0.663977	2.99913e-06	0.51007	0.000773015	0.252428	0.116081	-0.196517	0.224228	-0.273784	0.08736	-0.379315	0.0157826	-0.50372	0.000921114	0.358058	0.0232958	0.0989198	0.543667	-0.0439717	0.787612
PPP3R1	blue	-0.170386	0.293186	-0.0673272	0.679767	-0.489357	0.00135264	-0.15103	0.352235	0.219388	0.173775	-0.0545353	0.738211	0.0550901	0.735643	-0.0782675	0.631193	0.0820755	0.614626	-0.494857	0.00116986	-0.176372	0.276302	0.151545	0.350579
PPP2R5A	blue	0.00854399	0.95827	0.00995033	0.951409	0.394816	0.0116951	-0.245905	0.126136	-0.299752	0.0602237	0.280464	0.0796134	-0.214439	0.183933	-0.0471903	0.772463	0.0111378	0.945618	0.181629	0.262008	0.15902	0.32704	-0.228041	0.156995
PPP2R2D	blue	0.164585	0.310171	-0.0986485	0.544778	0.37666	0.0165914	0.0157653	0.923082	-0.192723	0.233479	-0.109541	0.501036	-0.0855224	0.59979	0.0317343	0.845871	-0.0915829	0.57409	0.252861	0.115435	0.16014	0.3236	0.091223	0.575603
PPP2R2A	blue	-0.0905746	0.578332	-0.0905099	0.578604	0.525771	0.000493755	-0.137853	0.396287	-0.351059	0.0263434	-0.0578208	0.723045	0.0669322	0.681547	0.40006	0.0105342	-0.143212	0.378001	0.299295	0.060635	0.293156	0.0663793	-0.175909	0.277584
PPP2R1B	blue	-0.0220553	0.892546	0.344876	0.0293041	-0.200022	0.215907	0.0480828	0.768277	0.049185	0.763116	0.00237278	0.988406	0.062279	0.702634	0.132137	0.416344	0.026766	0.869775	-0.187825	0.245803	0.110997	0.49533	0.287339	0.07221
PPP2R1A	blue	0.62533	1.60223e-05	-0.242952	0.130896	0.75866	1.41211e-08	0.525753	0.00049401	0.266921	0.0959157	-0.166439	0.304677	-0.138041	0.395637	-0.399886	0.0105711	-0.536855	0.000355047	0.375888	0.0168329	0.00671746	0.967186	-0.21292	0.187134
PPP1R3C	blue	-0.315072	0.0476738	-0.113568	0.485332	-0.389716	0.0129268	-0.292181	0.0673292	-0.0104693	0.948878	0.0362829	0.824104	-0.00840018	0.958972	0.132608	0.414669	0.107675	0.508401	-0.378121	0.016142	-0.0104129	0.949153	0.0689643	0.672411
PPP1R16B	blue	0.145536	0.370228	-0.149018	0.358762	0.301401	0.0587582	-0.00995108	0.951406	-0.00135446	0.993382	0.113012	0.487484	-0.0584994	0.719926	-0.143366	0.377482	-0.20608	0.202033	-0.0143279	0.930076	0.0419376	0.797226	-0.152681	0.346935
PPP1R15A	blue	0.502079	0.000963276	-0.201134	0.213311	0.74234	4.18359e-08	0.239812	0.136105	0.252239	0.116363	-0.0468322	0.774144	-0.226242	0.160382	-0.451355	0.00346351	-0.625139	1.61467e-05	-0.0328199	0.840665	-0.0947405	0.560902	-0.266445	0.0965323
PPP1R14B	blue	0.259144	0.106372	-0.265728	0.0974658	0.644225	7.27017e-06	0.226432	0.160023	-0.127312	0.433713	0.0576072	0.724028	-0.0194447	0.905204	-0.197514	0.221839	-0.140082	0.388618	0.55211	0.000221252	0.334037	0.0351545	-0.225539	0.16172
PPP1R11	blue	0.419223	0.00708944	-0.180185	0.265885	0.713616	2.35603e-07	0.0791051	0.627533	-0.0928831	0.568643	0.17356	0.284152	-0.338664	0.0325496	-0.297306	0.0624507	-0.258122	0.107808	0.293697	0.0658558	0.208223	0.197279	-0.28831	0.0712101
PPP1R10	blue	0.313855	0.0485869	-0.00288374	0.98591	0.776838	3.79388e-09	0.0439585	0.787674	-0.0617117	0.70522	0.142548	0.380238	-0.173241	0.285053	-0.156619	0.334489	-0.539118	0.000331457	0.0495193	0.761553	0.0412657	0.800408	-0.119751	0.461725
PPP1CC	blue	-0.565608	0.000142788	0.0946972	0.561082	-0.602739	3.85948e-05	-0.397321	0.0111277	-0.344122	0.0296828	-0.0871457	0.592858	0.238563	0.138218	0.464732	0.00251783	0.562612	0.000157625	0.077769	0.633375	0.0964867	0.55367	0.240949	0.134201
PPP1CA	blue	0.426388	0.00607818	-0.327176	0.0393289	0.666922	2.61341e-06	0.417723	0.00731862	0.0307297	0.850694	-0.343687	0.0299034	-0.051391	0.752817	-0.247277	0.123969	-0.268675	0.0936706	0.65597	4.32756e-06	0.177567	0.273009	-0.125408	0.440679
PPM1G	blue	0.460896	0.00276251	-0.26736	0.095349	0.762868	1.05257e-08	0.311712	0.0502282	0.16101	0.320943	0.0214385	0.895534	-0.15523	0.338848	-0.44296	0.00420402	-0.466941	0.00238573	0.238201	0.138835	0.0813551	0.617746	-0.363154	0.021267
PPM1F	blue	0.366982	0.0198416	-0.159669	0.325043	0.73958	4.98733e-08	0.202455	0.210259	-0.0642286	0.693771	-0.0779436	0.632611	-0.307833	0.0533118	0.00109384	0.994655	-0.47845	0.00179128	0.238552	0.138236	0.050442	0.757243	0.00915418	0.955293
PPM1E	blue	-0.00251691	0.987702	0.170725	0.292215	-0.336863	0.0335438	0.150642	0.353491	0.161271	0.320149	0.207233	0.199465	0.147326	0.364307	-0.0529807	0.745422	-0.06301	0.699306	-0.234167	0.14585	0.0281593	0.863059	0.41562	0.00765058
PPIF	blue	0.460038	0.00282002	-0.0599703	0.71318	0.533286	0.000395307	0.174279	0.282132	0.169094	0.296916	0.174969	0.2802	-0.336263	0.0338807	-0.462625	0.00264971	-0.295896	0.0637647	0.115363	0.478413	0.0847226	0.603218	-0.247907	0.122983
PPEF2	blue	-0.0770436	0.636557	0.0713866	0.661581	-0.310067	0.0515177	-0.0443542	0.785807	0.190815	0.238229	-0.120224	0.459945	0.103567	0.524804	0.0170188	0.916986	-0.130888	0.420803	-0.497385	0.00109347	-0.185839	0.250921	0.331546	0.0366259
PPDPF	blue	0.442244	0.00427313	0.0754975	0.643358	0.774741	4.44223e-09	0.220934	0.170687	-0.199154	0.217947	0.285679	0.0739462	-0.0271747	0.867804	-0.0927767	0.569088	-0.502883	0.0009424	0.214815	0.183146	0.123083	0.449261	0.200897	0.213863
PPCS	blue	-0.210783	0.191702	-0.178329	0.270922	-0.474709	0.00196828	-0.187797	0.245873	0.113635	0.485074	-0.195536	0.226595	0.0561619	0.73069	-0.14769	0.363111	0.405155	0.00950201	-0.0771387	0.636139	0.0620115	0.703853	-0.0793447	0.626488
POU1F1	blue	0.236236	0.142219	-0.0424986	0.794571	0.213413	0.18609	0.202634	0.209846	-0.0743613	0.648375	0.119754	0.461714	-0.108189	0.506366	-0.128222	0.430408	0.049657	0.760909	0.341123	0.0312312	0.0743661	0.648354	-0.120872	0.457513
POTEKP	blue	0.595881	4.97477e-05	-0.210807	0.19165	0.687029	9.78819e-07	0.273388	0.0878373	0.287342	0.072207	-0.0986945	0.544589	-0.183062	0.258199	-0.588419	6.51476e-05	-0.626051	1.55612e-05	-0.0934118	0.566435	-0.21919	0.174175	-0.0610006	0.708466
POSTN	blue	0.104896	0.519468	-0.0355397	0.827652	-0.118236	0.467452	0.274281	0.086765	0.170554	0.292704	-0.202896	0.209245	-0.166527	0.304418	-0.0888239	0.585728	-0.204834	0.204835	-0.187167	0.247491	-0.0856833	0.599101	0.475608	0.00192436
POR	blue	0.573195	0.000110695	-0.151588	0.350439	0.79952	6.13405e-10	0.393047	0.0121104	0.239779	0.13616	-0.0927164	0.56934	-0.293756	0.0657989	-0.468145	0.00231632	-0.602525	3.89053e-05	0.12801	0.431175	-0.0709029	0.663738	-0.212364	0.188315
POMZP3	blue	0.502247	0.00095889	-0.0650147	0.690208	0.476494	0.00188196	0.132406	0.415389	-0.045093	0.782325	0.185675	0.251347	0.293413	0.0661304	-0.238114	0.138983	-0.37838	0.0160636	0.0518679	0.750596	-0.17984	0.266818	0.0983179	0.546133
POLRMT	blue	0.570876	0.000119734	-0.163283	0.314068	0.782763	2.40693e-09	0.39458	0.0117497	0.019085	0.906949	0.021777	0.893894	-0.16711	0.302704	-0.167769	0.300775	-0.538733	0.000335365	0.251323	0.11774	0.281011	0.0790033	0.0330558	0.839534
POLR3K	blue	-0.144571	0.373444	-0.410497	0.00851407	-0.200215	0.215453	0.100524	0.537117	0.244008	0.129179	-0.320991	0.0434307	0.139766	0.389701	-0.075284	0.6443	0.196391	0.224531	0.143527	0.376942	0.188482	0.244125	-0.246338	0.125449
POLR2E	blue	0.466906	0.00238776	-0.217755	0.177083	0.771132	5.80518e-09	0.228796	0.155588	0.0837979	0.607193	-0.0900047	0.580734	-0.0577721	0.723269	-0.403554	0.0098166	-0.429419	0.00568951	0.341785	0.0308836	-0.130941	0.420611	-0.288409	0.0711086
POLR2B	blue	-0.6272	1.48518e-05	0.240425	0.135076	-0.589962	6.16473e-05	-0.462178	0.00267849	-0.304176	0.0563568	0.121336	0.455773	0.155532	0.337897	0.490601	0.0013092	0.565903	0.000141397	0.00169327	0.991726	0.134934	0.406459	-0.0621294	0.703315
POLR2A	blue	0.351443	0.0261679	0.102365	0.529651	0.652555	5.04366e-06	0.153403	0.344633	-0.113321	0.486288	0.142535	0.380281	-0.185298	0.252327	-0.12964	0.425283	-0.353452	0.0252664	0.203628	0.207571	0.137471	0.397609	-0.0394132	0.809198
POLR1B	blue	-0.154157	0.342238	-0.102207	0.53029	-0.49782	0.00108078	0.0623588	0.70227	0.373115	0.0177257	-0.12256	0.451205	0.222116	0.168352	-0.157927	0.330419	-0.00857657	0.958111	-0.459385	0.00286443	-0.13634	0.401539	0.140581	0.386913
POLM	blue	0.251269	0.117822	-0.000870916	0.995745	0.622424	1.80098e-05	-0.038984	0.811238	-0.0555184	0.733663	0.136796	0.399952	-0.0559271	0.731774	-0.157475	0.331821	-0.367011	0.0198312	0.0378647	0.816564	-0.0932604	0.567067	-0.200685	0.214357
POLG2	blue	-0.30584	0.0549542	0.133938	0.409964	-0.458225	0.00294492	-0.148532	0.360351	-0.00807622	0.960553	0.0555843	0.733358	0.123123	0.449114	0.298006	0.061807	0.371602	0.0182291	-0.0509353	0.754941	-0.0978533	0.548041	-0.0930989	0.567741
POLDIP3	blue	0.0911096	0.576079	-0.13793	0.396019	0.540704	0.000315773	-0.168232	0.299422	-0.224123	0.164441	-7.67351e-05	0.999625	-0.188204	0.244833	-0.152713	0.346833	-0.205871	0.202502	0.155901	0.336738	-0.00549543	0.973153	-0.132628	0.414599
POLDIP2	blue	0.223862	0.164946	-0.0547945	0.737011	0.453295	0.00330956	-0.0247358	0.879577	0.0803021	0.622319	0.192295	0.234538	-0.341481	0.0310427	-0.341371	0.0311005	-0.315656	0.0472414	-0.116432	0.474321	0.0529568	0.745532	-0.138429	0.394298
POLD4	blue	0.579412	8.94316e-05	-0.365075	0.0205415	0.535824	0.000366281	0.583036	7.88176e-05	0.285381	0.0742608	-0.118446	0.466656	0.00531072	0.974055	-0.456765	0.00304905	-0.459587	0.00285062	0.418906	0.00713738	-0.0249517	0.878534	-0.0506068	0.756473
POLD1	blue	0.419138	0.00710224	0.0935834	0.565719	0.504876	0.00089242	0.209456	0.194579	0.237482	0.140067	0.127756	0.4321	-0.195545	0.226574	-0.377834	0.0162294	-0.454957	0.00318248	-0.0493385	0.762398	-0.0644969	0.692554	-0.134211	0.409
PNRC2	blue	-0.571596	0.000116859	0.290451	0.0690429	-0.723829	1.306e-07	-0.366198	0.020127	-0.398343	0.010903	0.0646851	0.691701	0.26709	0.0956973	0.474273	0.00198989	0.791024	1.24589e-09	0.122017	0.453229	0.0845232	0.604075	0.129837	0.424574
PNRC1	blue	0.265763	0.0974203	-0.0233258	0.886396	0.34693	0.0282913	-0.0370087	0.820642	0.0499186	0.759687	0.112204	0.490623	-0.123602	0.447339	-0.348813	0.0273886	-0.0710668	0.663007	-0.0174187	0.915043	-0.12655	0.436493	-0.430731	0.00552806
PNPO	blue	-0.0640055	0.694783	0.0907265	0.577692	-0.414242	0.00787502	-0.033645	0.836712	0.271174	0.0905413	-0.354884	0.0246394	0.113188	0.486804	-0.207895	0.198	0.138972	0.392427	-0.258406	0.107407	-0.183762	0.256352	0.0947017	0.561063
PNPLA6	blue	0.540053	0.000322131	-0.16469	0.309859	0.931013	3.19939e-18	0.450719	0.00351528	0.0296651	0.855811	0.0961198	0.555186	-0.198315	0.219933	-0.205525	0.203278	-0.645526	6.87167e-06	0.365867	0.0202484	0.184931	0.253285	-0.0613318	0.706954
PNLIPRP2	blue	0.181253	0.263014	-0.310813	0.0509295	0.0715593	0.660812	0.139463	0.39074	0.350179	0.0267489	-0.261873	0.102608	0.0507987	0.755578	-0.234319	0.14558	-0.145529	0.370252	-0.134103	0.409383	0.147269	0.364494	-0.274298	0.0867438
PNKP	blue	0.645812	6.7867e-06	-0.272157	0.0893333	0.603925	3.69157e-05	0.403341	0.00985911	0.472989	0.00205468	-0.185037	0.253009	-0.11767	0.469601	-0.680778	1.33919e-06	-0.5523	0.000219916	0.00293295	0.98567	-0.157466	0.331849	-0.29606	0.0636106
PMS2P3	blue	0.18813	0.245021	-0.0130807	0.93615	0.465069	0.00249727	0.19007	0.240102	-0.207683	0.198468	-0.121628	0.45468	0.168473	0.298721	0.0421711	0.796121	-0.164959	0.309059	0.551349	0.000226656	0.0316137	0.846449	0.0188705	0.907991
PMS2P2	blue	0.188976	0.242868	-0.386317	0.0138072	0.296529	0.0631722	0.0911099	0.576078	-0.104222	0.522171	-0.206668	0.200721	0.0868249	0.594225	0.0927825	0.569064	-0.0706804	0.664732	0.253283	0.114808	0.180019	0.266333	-0.111557	0.493143
PMS2P1	blue	0.506425	0.000855204	0.045553	0.780159	0.532103	0.000409539	0.415065	0.0077403	0.0624179	0.702001	0.0768897	0.637232	-0.157603	0.331425	-0.233187	0.147593	-0.401058	0.0103248	0.248866	0.121494	-0.152173	0.348562	0.132454	0.415215
PMM2	blue	0.413492	0.00799965	0.183955	0.255843	0.548498	0.000247976	0.241105	0.133941	0.00809122	0.96048	0.303194	0.0571973	-0.272305	0.0891518	-0.241446	0.133375	-0.405828	0.00937247	0.0955432	0.557572	-0.0525016	0.747648	0.0843091	0.604995
PMM1	blue	0.260285	0.104785	0.0528773	0.745902	0.321289	0.0432258	0.155039	0.339451	-0.216132	0.180412	0.0302176	0.853155	-0.165627	0.307077	0.0390969	0.810701	-0.128398	0.42977	0.243432	0.130115	-0.00544563	0.973396	0.223502	0.165644
PML	blue	0.503475	0.000927296	-0.156016	0.336378	0.781041	2.75115e-09	0.287505	0.0720379	0.0572902	0.725488	0.0700468	0.667563	-0.065802	0.686647	-0.320929	0.0434735	-0.594349	5.26082e-05	0.136876	0.399676	0.134622	0.407553	0.0581082	0.721724
PMF1	blue	0.2747	0.0862652	-0.174638	0.281125	0.473096	0.00204922	0.0865241	0.595508	-0.113923	0.483959	0.0444406	0.7854	-0.17396	0.283028	-0.257241	0.109057	-0.0229689	0.888123	0.475066	0.00195074	0.0966485	0.553002	-0.155852	0.336892
PMEPA1	blue	-0.0801993	0.622766	-0.0570038	0.726807	-0.377437	0.016351	0.367681	0.0195902	0.392438	0.0122565	-0.20991	0.193591	-0.0394332	0.809103	-0.0307594	0.850551	-0.0939738	0.564092	-0.183041	0.258255	0.0253781	0.876474	0.206836	0.200348
PMCH	blue	-0.229512	0.154264	0.0433361	0.790613	-0.374038	0.0174243	-0.254108	0.113592	-0.0196584	0.904167	0.0456239	0.779826	0.0445793	0.784746	0.107895	0.507529	0.123877	0.446321	-0.368309	0.0193669	-0.173417	0.284555	0.210594	0.192109
PLXNB2	blue	0.463268	0.00260884	-0.236735	0.141355	0.916173	1.13689e-16	0.280334	0.0797579	-0.097359	0.550074	0.00966746	0.952789	-0.172087	0.288323	-0.169815	0.294833	-0.472991	0.00205457	0.465926	0.00244566	0.253328	0.114742	-0.146904	0.365699
PLXNA3	blue	-0.0587813	0.718631	0.213223	0.186492	-0.194905	0.228128	0.0932974	0.566912	-0.065171	0.689501	0.0781942	0.631514	0.214494	0.183817	0.242565	0.131531	0.0809595	0.619462	0.0151817	0.925921	-0.0662795	0.684491	0.233543	0.146958
PLXDC2	blue	-0.527756	0.000465822	0.238728	0.137938	-0.457373	0.00300531	-0.365808	0.0202699	-0.279877	0.0802713	0.197013	0.223036	0.0165566	0.919233	0.384362	0.0143366	0.439444	0.00455298	-0.133444	0.411707	0.0874792	0.591438	0.0405391	0.803853
PLTP	blue	0.419995	0.00697402	0.0461705	0.777254	0.430355	0.00557386	0.316343	0.0467358	-0.0650213	0.690178	0.0549993	0.736063	0.0702325	0.666733	-0.243448	0.130088	-0.245249	0.127183	0.322755	0.0422268	-0.128889	0.427992	0.226954	0.159035
PLSCR2	blue	-0.0711997	0.662414	0.181454	0.262475	-0.264731	0.0987766	0.131733	0.417782	-0.00626017	0.969418	-0.155745	0.33723	-0.0653096	0.688873	0.134333	0.40857	0.0586253	0.719347	-0.00493265	0.975901	-0.0854494	0.600103	0.3145	0.0481017
PLS3	blue	0.18383	0.256173	-0.0809767	0.619388	0.183578	0.256835	0.0466681	0.774915	-0.146311	0.367658	0.155672	0.337458	0.034661	0.831852	0.0585938	0.719492	-0.105259	0.518015	-0.0188626	0.908029	0.11408	0.483353	0.164256	0.311155
PLPPR2	blue	0.648214	6.11092e-06	-0.0712429	0.662222	0.869256	3.47001e-13	0.394231	0.0118311	0.0639436	0.695064	0.0710338	0.663154	-0.256516	0.110094	-0.272712	0.0886564	-0.641308	8.2424e-06	0.226967	0.159011	-0.123562	0.447487	-0.0283232	0.862269
PLOD3	blue	0.424462	0.00633691	-0.0395953	0.808333	0.63146	1.24705e-05	0.309272	0.0521504	0.17417	0.282437	-0.0249022	0.878773	-0.0925116	0.570197	-0.243809	0.129502	-0.475847	0.00191284	0.169997	0.294306	0.18549	0.251828	-0.19849	0.219516
PLOD1	blue	0.64274	7.75125e-06	-0.213186	0.18657	0.842005	9.8694e-12	0.570583	0.000120921	0.134873	0.406671	-0.230686	0.15211	-0.324172	0.0412802	-0.372582	0.0179016	-0.585217	7.29915e-05	0.411376	0.00836019	0.0491301	0.763373	0.040083	0.806018
PLIN3	blue	0.383433	0.014594	0.0136525	0.933365	0.739614	4.97657e-08	0.22372	0.165221	-0.0594073	0.715759	-0.0621836	0.703068	-0.250812	0.118514	-0.100348	0.537834	-0.361187	0.022032	0.333481	0.0354786	0.207051	0.19987	-0.120482	0.458977
PLGRKT	blue	-0.162602	0.316119	-0.173301	0.284884	-0.194974	0.22796	-0.190729	0.238443	-0.0393189	0.809646	0.028024	0.863711	0.240305	0.135277	-0.172503	0.287142	0.158517	0.328593	-0.0567652	0.727907	0.0335759	0.837043	0.158112	0.329846
PLEKHS1	blue	-0.173211	0.285137	-0.19343	0.231735	-0.349548	0.027043	0.156646	0.334405	0.271973	0.0895579	-0.113027	0.487426	-0.0648543	0.690935	0.0187306	0.90867	0.0770803	0.636395	-0.111174	0.494638	0.100137	0.538696	-0.0655651	0.687718
PLEKHO2	blue	0.298647	0.0612219	0.0298661	0.854845	0.617608	2.18061e-05	0.185206	0.252567	-0.154121	0.342353	0.297983	0.0618283	-0.236789	0.141262	-0.00283063	0.98617	-0.416677	0.00748222	0.111726	0.492485	0.238078	0.139044	0.0898477	0.581397
PLEKHO1	blue	0.527667	0.000467035	-0.369466	0.0189604	0.847282	5.43265e-12	0.481265	0.00166747	0.169217	0.29656	-0.0938478	0.564617	-0.359274	0.0227977	-0.324279	0.0412092	-0.512582	0.000720562	0.422858	0.0065596	0.32963	0.0377921	-0.233562	0.146924
PLEKHM2	blue	0.554403	0.00020566	-0.297791	0.0620047	0.78047	2.87505e-09	0.395837	0.0114609	0.0586259	0.719345	-0.204731	0.205068	-0.144465	0.373797	-0.135359	0.404968	-0.460301	0.00280229	0.419733	0.00701301	0.124745	0.443118	-0.155341	0.338499
PLEC	blue	0.651386	5.3129e-06	-0.303072	0.0573027	0.786819	1.74835e-09	0.397019	0.0111947	0.398899	0.0107825	-0.0640264	0.694688	-0.170156	0.293851	-0.661522	3.35977e-06	-0.730822	8.58835e-08	0.00884459	0.956803	-0.0697733	0.668787	-0.175311	0.279248
PLD3	blue	0.552301	0.00021991	-0.215845	0.181004	0.87886	8.88401e-14	0.217671	0.177253	0.0492548	0.76279	0.036482	0.823154	-0.223416	0.165812	-0.47691	0.00186233	-0.49196	0.00126319	0.258254	0.107621	-0.0773429	0.635244	-0.283944	0.075795
PLCXD1	blue	0.441326	0.00436311	-0.0816187	0.616603	0.629362	1.35955e-05	0.476222	0.00189492	0.244537	0.128325	0.00879362	0.957052	-0.229664	0.153984	-0.226498	0.159898	-0.57574	0.000101492	0.153813	0.343331	0.131762	0.417678	-0.0432629	0.790958
PLCL1	blue	0.0500577	0.759037	0.102093	0.530751	-0.157248	0.332528	-0.0753533	0.643994	0.0406378	0.803385	-0.0417754	0.797994	0.0932773	0.566996	0.120523	0.458819	-0.111634	0.492843	-0.340873	0.0313632	-0.288958	0.0705479	0.213437	0.186039
PLCB2	blue	0.443173	0.00418368	-0.231098	0.151359	0.660929	3.45276e-06	0.251366	0.117675	0.129715	0.425013	-0.0224411	0.890678	-0.080404	0.621875	-0.25358	0.11437	-0.618879	2.07385e-05	0.0878697	0.589777	0.00251915	0.987691	0.0459326	0.778373
PLBD1	blue	0.0864609	0.595778	0.0268119	0.869554	0.216357	0.179947	0.11664	0.473525	0.106502	0.51306	-0.338811	0.0324697	-0.493208	0.00122223	-0.0379837	0.815997	-0.106189	0.514305	0.104215	0.522198	-0.186213	0.249952	-0.0958513	0.556297
PLAUR	blue	0.265426	0.097861	-0.208653	0.196333	0.571577	0.000116935	0.271929	0.0896126	0.00786816	0.961569	-0.181873	0.261356	-0.358692	0.0230349	-0.229328	0.154604	-0.194414	0.229323	0.465734	0.00245715	0.159017	0.327049	-0.187425	0.246828
PLAGL2	blue	0.207641	0.198561	-0.102772	0.528009	0.62887	1.38728e-05	0.0440172	0.787397	-0.343882	0.0298043	0.263386	0.100566	0.0234765	0.885666	0.172085	0.28833	-0.316848	0.0463675	0.256868	0.10959	0.442533	0.00424514	0.154219	0.342041
PLAGL1	blue	-0.13074	0.421333	-0.314321	0.0482355	0.336141	0.0339495	-0.390099	0.0128306	-0.343107	0.0301998	0.161319	0.320003	-0.0554917	0.733786	0.175338	0.279173	0.0265771	0.870686	0.0443822	0.785675	0.276865	0.0837178	-0.180208	0.265821
PLA2G2F	blue	0.338632	0.0325671	-0.087607	0.590894	0.433381	0.0052139	0.356319	0.0240242	0.109278	0.502073	-0.217905	0.176776	-0.347774	0.0278839	-0.126034	0.438381	-0.317989	0.0455432	0.169543	0.295618	0.17812	0.271494	0.0348775	0.830816
PLA2G15	blue	0.121406	0.455512	-0.0311789	0.848537	0.384457	0.0143105	-0.138063	0.39556	-0.314406	0.0481719	0.0951304	0.559284	-0.0277166	0.865192	0.0823956	0.613242	-0.0709493	0.663532	0.170076	0.294079	0.344125	0.0296812	0.0859428	0.597991
PKN1	blue	0.502999	0.000939438	-0.248386	0.122237	0.76476	9.20448e-09	0.171441	0.290164	0.154943	0.339754	0.227633	0.157759	-0.207812	0.198184	-0.45075	0.00351275	-0.581485	8.32109e-05	0.00327734	0.983987	0.0324232	0.842566	-0.30163	0.0585569
PKM	blue	0.463076	0.00262101	-0.0323891	0.84273	0.856998	1.70327e-12	0.237224	0.140511	-0.011614	0.943297	0.10909	0.502812	-0.184039	0.255624	-0.102883	0.527561	-0.674777	1.79672e-06	0.108323	0.505839	-0.0357835	0.826488	0.00715875	0.965031
PITPNM1	blue	0.432164	0.00535621	-0.159767	0.324742	0.768153	7.21423e-09	0.323237	0.0419027	-0.04894	0.764262	0.025196	0.877353	-0.114973	0.479911	-0.0895119	0.582816	-0.602129	3.94855e-05	0.20812	0.197505	0.109866	0.49976	0.115667	0.477247
PITPNA	blue	-0.0560761	0.731086	-0.266433	0.0965475	0.32839	0.0385625	-0.156497	0.334873	-0.110267	0.498185	-0.40865	0.00884518	0.102041	0.530962	-0.0416316	0.798675	0.165939	0.306153	0.421439	0.00676225	0.131709	0.417867	-0.480006	0.00172185
PIP5K1C	blue	0.608357	3.12111e-05	-0.240125	0.135578	0.655386	4.44294e-06	0.483888	0.00155898	0.278409	0.0819367	-0.0610086	0.70843	-0.138545	0.393895	-0.380874	0.0153232	-0.66745	2.54931e-06	0.049576	0.761287	-0.0853506	0.600526	-0.0739776	0.650072
PIP4K2C	blue	-0.0857066	0.599002	0.00918575	0.955139	-0.22029	0.171969	0.0200986	0.902031	0.206446	0.201214	-0.0653766	0.68857	-0.138373	0.39449	-0.185134	0.252756	0.0628811	0.699892	-0.139283	0.391359	0.12401	0.44583	0.125394	0.440727
PIP4K2B	blue	0.00108007	0.994723	-0.0804642	0.621614	0.469357	0.00224824	0.147992	0.362119	-0.192441	0.234178	0.00494246	0.975853	-0.290274	0.0692197	0.224124	0.16444	-0.165415	0.307704	0.405782	0.0093813	0.170709	0.29226	-0.0955846	0.557401
PINK1	blue	0.605957	3.41921e-05	-0.0680266	0.676621	0.623523	1.72335e-05	0.406151	0.00931081	0.259667	0.105642	-0.165276	0.308117	-0.105423	0.517363	-0.504191	0.000909316	-0.528537	0.000455225	0.11777	0.46922	-0.180745	0.264377	0.0277119	0.865214
PIN1	blue	0.256536	0.110065	-0.242775	0.131186	0.5438	0.000287068	0.18372	0.256463	-0.0397559	0.80757	-0.227413	0.158172	-0.0977193	0.548592	-0.153645	0.343863	-0.210534	0.192239	0.446443	0.00388151	0.137938	0.39599	-0.0605182	0.710672
PIM1	blue	0.174101	0.282632	-0.276041	0.0846804	0.186876	0.248239	0.0374938	0.81833	0.112365	0.489995	-0.0707634	0.664361	0.0224863	0.890459	-0.201785	0.211803	-0.0248056	0.87924	0.101607	0.53272	0.233938	0.146256	-0.31579	0.0471422
PILRA	blue	0.3208	0.0435625	-0.36215	0.0216544	0.702878	4.26634e-07	0.268356	0.0940756	-0.0547851	0.737055	-0.212217	0.188628	-0.334256	0.0350272	-0.169649	0.295313	-0.185881	0.250814	0.618423	2.11158e-05	0.36988	0.0188166	-0.308256	0.0529682
PIK3R5	blue	0.391629	0.0124524	-0.201213	0.213127	0.65277	4.9956e-06	0.376304	0.0167026	-0.0136437	0.933408	-0.0412016	0.800712	-0.0958958	0.556113	-0.163574	0.313195	-0.487655	0.00141411	0.329209	0.038052	-0.0171584	0.916308	0.0577007	0.723598
PIK3R3	blue	-0.19198	0.235321	0.218824	0.174912	-0.307398	0.0536668	-0.188986	0.242843	-0.0381387	0.81526	0.000295807	0.998555	0.357202	0.0236523	0.180994	0.263707	0.0233888	0.886091	-0.400962	0.0103449	-0.192114	0.234988	0.224854	0.163033
PIK3CD	blue	0.0633867	0.697593	0.00914048	0.95536	0.520002	0.000583615	-0.14832	0.361044	-0.45698	0.00303353	0.277026	0.0835303	-0.273747	0.0874051	0.357793	0.0234058	-0.0211458	0.896953	0.327153	0.039344	0.471547	0.00212969	-0.144813	0.372637
PIGK	blue	-0.571299	0.000118037	-0.0145581	0.928956	-0.639585	8.8707e-06	-0.540923	0.000313663	-0.20124	0.213066	-0.0763524	0.639594	0.402094	0.0101113	0.172642	0.286748	0.62743	1.47131e-05	-0.141978	0.382165	0.0788057	0.628841	-0.0823751	0.61333
PIEZO1	blue	0.512839	0.000715379	-0.270175	0.0917823	0.881229	6.23603e-14	0.311317	0.0505352	-0.135959	0.402871	0.0719493	0.659075	0.0357783	0.826512	-0.180485	0.265077	-0.493679	0.00120704	0.462469	0.00265976	0.235079	0.144242	-0.0126602	0.938198
PIAS3	blue	0.0551806	0.735225	0.162177	0.317402	0.397793	0.0110234	0.0681824	0.675921	-0.408107	0.00894455	0.0253057	0.876824	-0.183358	0.257415	0.270051	0.0919374	0.0509936	0.754669	0.541918	0.000304231	0.244839	0.127839	0.123295	0.448475
PI4KB	blue	0.385013	0.0141583	-0.104616	0.520592	0.528258	0.00045898	0.231085	0.151383	-0.0300854	0.85379	-0.0656981	0.687117	-0.0988655	0.543889	0.0416255	0.798704	-0.237238	0.140486	0.31225	0.0498122	0.141621	0.383375	-0.175142	0.279719
PI4KA	blue	0.0826576	0.612109	-0.220815	0.170924	0.643697	7.43798e-06	-0.0698036	0.668651	-0.242976	0.130858	0.0210232	0.897547	-0.0945873	0.561539	0.196959	0.223167	-0.184693	0.253908	0.382809	0.014769	0.40186	0.0101591	-0.317677	0.0457672
PI15	blue	0.0696497	0.66934	0.0280169	0.863745	-0.327893	0.0388751	0.0479843	0.768738	0.174955	0.280239	0.0593602	0.715975	0.218665	0.175235	-0.0873772	0.591872	-0.154393	0.34149	-0.446072	0.00391484	-0.439057	0.00459288	0.470605	0.00218004
PHKG2	blue	0.574037	0.00010757	-0.0271272	0.868033	0.771126	5.80769e-09	0.446518	0.00387488	0.0628565	0.700004	-0.0522279	0.748921	-0.123341	0.448307	-0.326375	0.0398416	-0.443423	0.0041598	0.43876	0.00462368	0.0262517	0.872256	-0.0601497	0.712358
PHKA2	blue	0.156898	0.333619	-0.169556	0.295579	0.629001	1.37986e-05	-0.223144	0.16634	-0.368159	0.0194201	0.123883	0.446297	-0.0641425	0.694161	0.0845216	0.604082	-0.172053	0.288419	0.231392	0.150825	0.157002	0.333295	-0.0477996	0.769604
PHF8	blue	0.236928	0.141021	-0.416924	0.0074432	0.553935	0.000208757	0.00975479	0.952363	-0.115976	0.476062	-0.123888	0.446281	-0.036307	0.823989	-0.0420169	0.79685	-0.241218	0.133753	0.249686	0.120231	0.245342	0.127033	-0.167438	0.301743
PHC2	blue	0.392786	0.0121727	-0.0545653	0.738072	0.757259	1.55529e-08	0.207765	0.198287	-0.00240377	0.988255	0.176584	0.275716	-0.241355	0.133527	-0.217053	0.178517	-0.53354	0.000392319	0.160174	0.323496	-0.0534527	0.74323	0.0062552	0.969443
PHB2	blue	0.405773	0.00938287	-0.202878	0.209286	0.722994	1.37191e-07	0.349525	0.0270539	-0.160382	0.32286	-0.268386	0.0940375	-0.0401859	0.805529	-0.0703357	0.666272	-0.209203	0.19513	0.719988	1.63542e-07	0.121012	0.456987	-0.023363	0.886216
PHACTR4	blue	0.133679	0.410878	-0.12717	0.43423	0.550095	0.00023582	-0.0632806	0.698075	-0.481305	0.00166577	0.131821	0.417468	-0.153801	0.343367	0.0841652	0.605613	-0.0199738	0.902637	0.445488	0.0039677	0.326908	0.0395003	-0.00891022	0.956483
PHACTR1	blue	-0.0789551	0.628188	0.216747	0.179144	-0.378146	0.0161344	-0.115387	0.478321	-0.00861021	0.957947	0.139962	0.389028	0.329035	0.03816	0.0141947	0.930725	0.143673	0.37645	-0.256774	0.109724	-0.39038	0.0127603	0.00247612	0.987902
PGS1	blue	0.160872	0.321365	-0.219278	0.173998	0.338608	0.0325802	0.173493	0.284341	-0.0475869	0.770602	-0.284301	0.0754116	-0.0686014	0.674039	-0.0270802	0.86826	-0.0916899	0.573641	0.296282	0.0634025	0.25404	0.113692	0.002477	0.987897
PGM3	blue	-0.151948	0.349283	0.0763356	0.639668	-0.283478	0.0762977	-0.163353	0.313858	-0.0639454	0.695055	-0.0523429	0.748386	0.224139	0.16441	0.128834	0.42819	0.197348	0.222234	-0.0681388	0.676116	-0.114742	0.480802	0.0758832	0.641658
PGLS	blue	0.566173	0.000140137	-0.443109	0.00418974	0.852505	2.94247e-12	0.383327	0.0146235	0.10564	0.516496	-0.103398	0.525485	-0.157509	0.331715	-0.442471	0.00425106	-0.441752	0.00432113	0.499305	0.00103843	0.138256	0.394894	-0.254549	0.112945
PGGT1B	blue	-0.441579	0.00433818	0.269843	0.0921974	-0.595064	5.12552e-05	-0.28301	0.0768051	-0.21902	0.174516	0.194491	0.229134	0.16785	0.300537	0.340031	0.0318108	0.456874	0.00304122	-0.182015	0.260977	0.138246	0.394929	0.138673	0.393457
[truncated: 10,833 more rows]
