# Supplementary material for: Comprehensive analysis of the m6A-related molecular patterns and diagnostic biomarkers in osteoporosis
Source: Front Endocrinol (Lausanne). 2022 Aug 10;13:957742. doi: 10.3389/fendo.2022.957742 (PMC9399504; doi:10.3389/fendo.2022.957742)
Supplement: Supplementary file 3 [file DataSheet_1.zip › Supplementary Tables/Table S9_taregets of m6A regulators_low BMD_m6A2Target database.csv]

	targetgene	wername	cor	p	pstar
1	CREBBP	YTHDF1	-0.0854851120986382	0.599949681163033
2	PHLPP2	YTHDF1	-0.25646850518088	0.110162589085936
3	LRPAP1	YTHDF3	0.0388711470450875	0.811774870271138
4	HIPK3	METTL3	0.378065178598297	0.0161590293135337	0.38 *
5	HIPK3	YTHDF2	0.228051592137074	0.156975418366238
6	CREBBP	YTHDF2	0.657296696201114	4.07549222205572e-06	0.66 **
7	HSP90AA1	YTHDF2	0.170789576568828	0.292028490131217
8	HSPD1	YTHDF2	0.240836587749509	0.134388564393991
9	HSPB1	YTHDF2	-0.199641990008561	0.216798000760234
10	SP4	YTHDC1	-0.269576989219453	0.0925312378910485
11	ZNF638	YTHDC1	0.57572173862465	0.000101556596834944	0.58 **
12	SP4	METTL3	-0.301124765789317	0.059002060350089
13	ZNF638	METTL3	0.591231426415188	5.88969241444617e-05	0.59 **
14	SRSF3	YTHDC1	0.359886548527757	0.0225500834375888	0.36 *
15	COL18A1	FTO	-0.258724178259472	0.106959855541023
16	CTSB	FTO	0.134683178556326	0.407339106249756
17	CITED2	FTO	0.110200957145077	0.498445675470119
18	MERTK	FTO	-0.079715505075591	0.624871844658305
19	MTHFR	FTO	-0.0360550761554713	0.825191223296062
20	COL18A1	FTO	-0.258724178259472	0.106959855541023
21	CTSB	FTO	0.134683178556326	0.407339106249756
22	CITED2	FTO	0.110200957145077	0.498445675470119
23	MERTK	FTO	-0.079715505075591	0.624871844658305
24	MTHFR	FTO	-0.0360550761554713	0.825191223296062
25	MERTK	YTHDF2	0.175782618361553	0.277935405748265
26	MERTK	YTHDF2	0.175782618361553	0.277935405748265
27	EIF2AK2	METTL3	-0.00882525231268827	0.956897823373612
28	PHLPP2	METTL3	0.0638287205533625	0.695585290186806
29	PRR5	METTL3	0.0173631886244043	0.915312486488707
30	PRR5L	METTL3	0.0155598988252601	0.924080874854617
31	PHLPP2	YTHDF1	-0.25646850518088	0.110162589085936
32	PRR5	YTHDF2	-0.112128994202818	0.490914138410388
33	PRR5L	YTHDF2	0.335163721817043	0.0345049111907081	0.34 *
34	FOXO3	YTHDF2	-0.0360240556451685	0.825339292186842
35	KMT2A	YTHDF2	-0.0313520311936022	0.847705360168398
36	SMAD4	YTHDF2	0.372647450338207	0.0178799088734163	0.37 *
37	FOSB	YTHDF2	-0.0638092205184743	0.695673823472814
38	ZFX	YTHDF2	-0.168997403647356	0.297197382816477
39	TAF7	YTHDC1	0.437836795983805	0.00472064067601741	0.44 **
40	PTPN12	YTHDC1	0.0325942355741631	0.841746385950356
41	RARA	FTO	-0.216673482992798	0.179295868649269
42	RARA	FTO	-0.216673482992798	0.179295868649269
43	FOXL2	FTO	0.0419397936888923	0.797215483016286
44	FSHR	FTO	-0.39051360274195	0.0127271519606009	-0.39 *
45	CYP19A1	FTO	-0.26355392947021	0.100340947088661
46	FOXO1	FTO	0.293173461226354	0.0663619743442194
47	FASN	FTO	-0.00151131391608712	0.992615455390824
48	G6PC	FTO	-0.0955586437238306	0.557508416156947
49	CDCP1	METTL3	-0.171303778764819	0.290556225054988
50	CDCP1	METTL3	-0.171303778764819	0.290556225054988
51	NRF1	FTO	0.294768474301448	0.0648302136685212
52	TFAM	FTO	0.0273377811680057	0.867017688997145
53	IFITM1	FTO	-0.168092814879633	0.299828506805454
54	TENM1	FTO	-0.305810531241991	0.0549791347762641
55	SFRP1	FTO	-0.178386201243018	0.270766068422055
56	PXDN	FTO	-0.0579544003070538	0.722430956271987
57	SCIN	FTO	-0.103418825433653	0.525399950217492
58	BRD8	FTO	0.120056283719549	0.460574989972441
59	SMARCC2	FTO	-0.327486974633348	0.0391316286931529	-0.33 *
60	STK16	FTO	-0.256506751949228	0.110107684929262
61	ZNF268	FTO	0.0229835360066765	0.888051859817075
62	MDM4	METTL3	0.336561523539775	0.0337128106479419	0.34 *
63	MDM2	METTL3	0.18263240925708	0.259336759815768
64	FAS	METTL3	0.457973565198163	0.00296265118943714	0.46 **
65	BAX	METTL3	-0.172541084861036	0.287033245273803
66	SOX2	METTL3	-0.0925486551695718	0.570042005675697
67	ARHGAP5	METTL3	0.0846574794800262	0.603498074473908
68	ARHGAP5	HNRNPC	-0.179578941242193	0.267522697638298
69	SRSF6	METTL3	0.120678999379593	0.458235203518416
70	SRSF6	HNRNPC	0.125357894631681	0.440861049502275
71	E2F8	METTL3	0.0516226994471313	0.751737912537875
72	E2F8	HNRNPC	-0.0122495994743302	0.940199337074542
73	HIPK1	METTL3	0.205524354368609	0.203278926817575
74	HIPK1	HNRNPC	0.132824266147878	0.413902296223159
75	DNAJA3	METTL3	0.472284894230516	0.00209103099833016	0.47 **
76	DNAJA3	HNRNPC	0.428648257393354	0.00578623133648184	0.43 **
77	STAMBP	METTL3	0.306701773927189	0.0542394148977897
78	STAMBP	HNRNPC	0.419941643315832	0.00698190587837721	0.42 **
79	ROBO1	METTL3	0.0483510107785344	0.767020016229958
80	ROBO1	HNRNPC	0.0996159875824181	0.540820335617474
81	SRPK1	METTL3	-0.18003959246759	0.266276958411671
82	SRPK1	HNRNPC	-0.176361614667459	0.276330433331715
83	BCLAF1	METTL3	0.355229248234075	0.0244902372462923	0.36 *
84	BCLAF1	HNRNPC	0.286618391623437	0.0729597449879109
85	DYRK1A	METTL3	0.462490885969158	0.00265834345025368	0.46 **
86	DYRK1A	HNRNPC	0.460614223423894	0.00278126406402066	0.46 **
87	ATP6V1A	METTL3	0.237625772734143	0.139819673356318
88	ATP6V1A	HNRNPC	0.258352964639128	0.107482000054373
89	KPNA6	METTL3	0.141652174753638	0.38327017673122
90	KPNA6	HNRNPC	0.27966362504922	0.0805119015899357
91	MTF2	METTL3	0.18950316386136	0.241531600156229
92	MTF2	HNRNPC	0.311239967189794	0.0505954815241166
93	ATP6V0A1	METTL3	-0.222448486888388	0.167699856762223
94	ATP6V0A1	HNRNPC	-0.338220058422107	0.0327923807148929	-0.34 *
95	MAP4K3	METTL3	0.525834194033054	0.000492837821559165	0.53 **
96	MAP4K3	HNRNPC	0.215639621791163	0.181430763093398
97	MAP3K3	METTL3	-0.110493874233771	0.497297660322784
98	MAP3K3	HNRNPC	-0.268653756257921	0.0936969359135205
99	ACTB	METTL3	-0.231111984452836	0.151332949649809
100	ACTB	HNRNPC	-0.389971299610641	0.0128625702791132	-0.39 *
101	POU3F2	METTL3	-0.451135182761032	0.00348132642866083	-0.45 **
102	OLIG2	METTL3	-0.235533280709973	0.143445334814256
103	SALL2	METTL3	-0.0659583256616311	0.685940738600531
104	SOX2	METTL3	-0.0925486551695718	0.570042005675697
105	SOX21	METTL3	-0.315525972882579	0.0473373341475328	-0.32 *
106	NASP	METTL3	0.465518144801498	0.0024700861805734	0.47 **
107	ARF4	METTL3	0.273485759013658	0.0877193422121769
108	LMAN2	METTL3	-0.0555582027743272	0.733478657543377
109	CDKN1B	METTL3	0.209258869203388	0.195008328586604
110	UBE2B	METTL3	0.186742476906452	0.248583782263788
111	SOCS1	METTL3	-0.266315619502031	0.0966996973603868
112	MEX3C	METTL3	0.1937885749176	0.230854559824184
113	TRIM9	METTL3	0.426516019458659	0.00606133202872864	0.43 **
114	RNF25	METTL3	-0.0428978227554687	0.792683645391383
115	LONRF1	METTL3	-0.142275092917647	0.381160337588807
116	RBM17	METTL3	-0.255780213232849	0.111154200888115
117	U2AF2	METTL3	-0.325608452349422	0.0403375915676306	-0.33 *
118	SNRPC	METTL3	-0.00585495704529855	0.971397145205117
119	SNRPB	METTL3	-0.0403112847370799	0.804933946183354
120	CSTF1	METTL3	0.370992263866506	0.018435422023681	0.37 *
121	HDAC2	METTL3	0.0790239591715642	0.627887588701104
122	MAPKAPK2	METTL3	-0.211993237336801	0.189104885258101
123	CLU	METTL3	-0.0877512107063014	0.590280732514953
124	SOCS2	METTL3	0.109302317994159	0.501976089311517
125	SOCS2	YTHDF2	0.11367163684703	0.484930630546184
126	ADAM19	METTL3	-0.341245143691068	0.0311667593262763	-0.34 *
127	EPHA3	METTL3	-0.188602301765897	0.243817833663644
128	KLF4	METTL3	0.204859298708325	0.204777114326469
129	CDKN2A	METTL3	0.157421803353665	0.331987529641797
130	BRCA2	METTL3	-0.0192839046676253	0.905984011355081
131	TP53I11	METTL3	-0.181769522738843	0.261632966687443
132	GFAP	METTL3	-0.19955915908139	0.216992693301071
133	TUBB3	METTL3	-0.128207695538674	0.430459166655767
134	EGFR	METTL3	-0.435849417295469	0.00493541160337941	-0.44 **
135	TAZ	METTL3	-0.0830864542207515	0.61025846436616
136	MAPKAPK2	METTL3	-0.211993237336801	0.189104885258101
137	DNMT3A	METTL3	0.0343683475762303	0.83325094426343
138	MYC	METTL3	0.487466328215254	0.00142105733154773	0.49 **
139	AFF4	METTL3	-0.257405393361396	0.10882362639452
140	RELA	METTL3	-0.0959696907800879	0.555806865080052
141	IKBKB	METTL3	0.188185294648244	0.2448810501264
142	MYC	METTL3	0.487466328215254	0.00142105733154773	0.49 **
143	AFF4	METTL3	-0.257405393361396	0.10882362639452
144	RELA	METTL3	-0.0959696907800879	0.555806865080052
145	IKBKB	METTL3	0.188185294648244	0.2448810501264
146	SOX2	METTL3	-0.0925486551695718	0.570042005675697
147	SALL2	METTL3	-0.0659583256616311	0.685940738600531
148	OLIG2	METTL3	-0.235533280709973	0.143445334814256
149	POU3F2	METTL3	-0.451135182761032	0.00348132642866083	-0.45 **
150	ADAR	METTL3	0.0757723540169466	0.642146852828433
151	ADARB1	METTL3	-0.116994482247393	0.472172122284531
152	MDM2	METTL3	0.18263240925708	0.259336759815768
153	XIST	METTL3	0.405493138729187	0.00943673299284379	0.41 **
154	VEGFA	METTL3	-0.262516532422966	0.101735517977037
155	SEPT2	METTL3	0.132405836978496	0.415387864726468
156	IGF1R	METTL3	-0.0747525049112096	0.646645727478143
157	DLL3	METTL3	-0.279849502224106	0.0803024318732524
158	JAG2	METTL3	-0.322957264390239	0.0420908798243686	-0.32 *
159	NOTCH1	METTL3	-0.0667702426481875	0.682276522219291
160	NOTCH2	METTL3	0.300350438841769	0.0596888726252215
161	NOTCH3	METTL3	-0.386949773580023	0.0136396778822706	-0.39 *
162	NOTCH4	METTL3	-0.441015308559175	0.00439400924728358	-0.44 **
163	HES1	METTL3	-0.0366469965970578	0.822366983855595
164	BRD4	METTL3	0.099369851830004	0.541825835220796
165	MGMT	METTL3	-0.0819367032166543	0.615226385423941
166	TIMP1	METTL3	-0.278693871530307	0.081611657541005
167	TMED10	METTL3	0.457298326880257	0.00301066370923504	0.46 **
168	PSMD7	METTL3	0.322919574765028	0.0421162437928323	0.32 *
169	SERPINE2	METTL3	0.0436719617641223	0.789026573618342
170	CD9	METTL3	0.0879206184118296	0.589560682532226
171	KLF9	METTL3	0.0733161996082606	0.653002775717092
172	NFYA	METTL3	0.0719899843825034	0.658894133044299
173	NFYB	METTL3	0.223216235142563	0.166199952593406
174	CEBPZ	METTL3	0.423860236350258	0.00641973097355546	0.42 **
175	SP1	METTL3	0.234633084505584	0.145026219658076
176	SP2	METTL3	0.189338573985416	0.241948215840512
177	KLF9	METTL3	0.0733161996082606	0.653002775717092
178	NFYA	METTL3	0.0719899843825034	0.658894133044299
179	NFYB	METTL3	0.223216235142563	0.166199952593406
180	CEBPZ	METTL3	0.423860236350258	0.00641973097355546	0.42 **
181	SP1	METTL3	0.234633084505584	0.145026219658076
182	SP2	METTL3	0.189338573985416	0.241948215840512
183	PTEN	METTL3	0.188455879015761	0.244190803265775
184	BCL2	METTL3	-0.200429784750671	0.214952332970525
185	SMNDC1	METTL3	0.316331828095571	0.0467440819829188	0.32 *
186	UBE2V2	METTL3	0.350105312916098	0.0267831483180673	0.35 *
187	NDUFA6	METTL3	0.397990960256025	0.0109799362638911	0.4 *
188	TMEM206	METTL3	-0.202450119457856	0.210268804165462
189	ZNF142	METTL3	-0.413456894688644	0.00800551749050368	-0.41 **
190	PTEN	METTL3	0.188455879015761	0.244190803265775
191	VPS37B	METTL3	0.0712786242551541	0.662062581792283
192	PPARA	METTL3	-0.0327527372184961	0.840986656651153
193	TSC22D4	METTL3	-0.054861999202494	0.736698585951681
194	CDKN1A	METTL3	-0.374482983097017	0.0172803921240957	-0.37 *
195	MYC	FTO	0.313392039241709	0.0489376785675771	0.31 *
196	RARA	FTO	-0.216673482992798	0.179295868649269
197	MYC	FTO	0.313392039241709	0.0489376785675771	0.31 *
198	MYC	YTHDF2	-0.123935543141711	0.44610395490291
